# Supplementary material for: Activator-blocker model of transcriptional regulation by pioneer-like factors
Source: Nat Commun. 2023 Sep 14;14:5677. doi: 10.1038/s41467-023-41507-z (PMC10502082; doi:10.1038/s41467-023-41507-z)
Supplement: Supplementary file 4 — Source Data [file 41467_2023_41507_MOESM4_ESM.zip]

Archive with 9 entries (8 files):
- Source_data/
- Source_data/Source_Data_1_accessible_regions.xlsx
- Source_data/Source_Data_2_zygotic_transcripts.xlsx
- Source_data/Source_Data_3_ARs_linked_to_transcripts.xlsx
- Source_data/Source_Data_4_uncropped_gels_Fig5.pdf
- Source_data/Source_Data_5_Coremodel_equations.csv
- Source_data/Source_Data_6_Coremodel_Bestfitparameters.csv
- Source_data/Source_Data_7_Minimodel_equations.csv
- Source_data/Source_Data_8_Minimodel_parameters.csv
