# Supplementary material for: Activator-blocker model of transcriptional regulation by pioneer-like factors
Source: Nat Commun. 2023 Sep 14;14:5677. doi: 10.1038/s41467-023-41507-z (PMC10502082; doi:10.1038/s41467-023-41507-z)
Supplement: Supplementary file 4 — Source Data [file 41467_2023_41507_MOESM4_ESM.zip › Source_data/Source_Data_1_accessible_regions.xlsx]

## Sheet: Accessible_regions
Source Data File 1 Accessible regions. Related to main Fig. 1-5, Fig. S3-S6
danrer11					ATAC-seq_log2FC_to WT							ATAC-seq_change_to WT							TdAR?	TdAR_type	nucleosome prediction	GC content	TF peaks	motifs							H3K27ac _log2_ChIP/input_4.3_hpf_single_mutants_and_WT						H3K27ac_log2FC_single_mutants_to_WT			H3K27ac_change_in_single_mutants: A-down_B-same, C-UP, D-low_H3K27ac			H3K27ac _4.0_hpf_MZnps_and_WT_Miao_et_al				H3K27ac _4.0_hpf_Log2FC_MZnpg_to_WT_Miao_et_al	K27ac_change_MZtriple_Miao: A-down_B-same, C-UP, D-low
chr	start	end	AR name	ATAC-seq peak score	MZspg	MZsox19b	MZnanog	MZps	MZpn	MZsn	MZtriple	MZspg 1-down, 2-same, 3-up	MZsox19b 1-down, 2-same, 3-up	MZnanog 1-down, 2-same, 3-up	MZps_1-down, 2-same, 3-up	MZpn 1-down, 2-same, 3-up	MZsn 1-down, 2-same, 3-up	MZtriple 1-down, 2-same, 3-up	TdAR?	TdAR_type	nucleosome prediction	GC content	TF peaks overlapping (P-Pou5f3, S-Sox2, N-Nanog)	sox:pou	pou	nanog-1	nanog-2(hb)	sox	sum_pou_nanog_motifs	merged_pou_nanog	H3K27ac_WT_4_3	H3K27ac_MZspg_4_3	H3K27ac_MZsox19b_4_3	H3K27ac_MZnanog_4_3	MAX-H3K27ac_in single mutants and WT	H3K27ac_4.3_hpf_single_mutants_and_WT_thresholded	H3K27ac_MZspg_4_3	H3K27ac_MZsox19b_4_3	H3K27ac_MZnanog_4_3	H3K27ac_MZspg_4.3	H3K27ac_MZsox19b_4.3	H3K27ac_MZnanog_4.3	H3K27ac_WT_4_B1_Miao_et_al	H3K27ac_MZnps_4_Miao_et_al	MAX-H3K27ac_in MZnps mutant and WT	H3K27ac_4.3_hpf_MZnps_mutant_and_WT_thresholded	H3K27ac_log2FC_MZnps_to_WT_Miao_et_al	H3K27ac_Miao_et_al_class	Accessibility_change_MZnps to WT_Miao_1-down_2-unch_3-up
chr1	47176692	47176802	peak_10714	1113.12	0.970131	0.432926	-2.41253	0.688034	-1.58924	-1.9255	-1.70397	3	3	1	3	1	1	1	yes	3.N	0.771127	0.55	PN	0	0	1	1	0	2	1	3.11581	3.90599	4.05596	0.425457	4.05596	H3K27ac	0.32608	0.380435	-2.87252	B	B	A	3.85573	2.32076	3.85573	H3K27ac	-0.732406	A	1
chr1	10903854	10903964	peak_2679a	54.2311	-0.935574	0.712159	-0.753721	-0.74718	-2.02317	-0.411281	-2.4454	1	2	1	1	1	2	1	no	none	0.780636	0.51	.	0	1	2	2	0	5	1	0.737525	0.194672	2.00281	1.3637	2.00281	H3K27ac	-1.92164	1.44126	0.886766	A	C	C	1.0662	0.175064	1.0662	H3K27ac	-2.4144	A	1
chr1	12938606	12938716	peak_3045b	52.7345	-2.71351	-0.277957	1.28822	-3.06268	-2.89811	-1.65333	-2.48618	1	2	2	1	1	1	1	yes	2.P	0.486782	0.37	S	2	1	1	1	0	5	2	0.46427	0.138253	0.1	2.78109	2.78109	H3K27ac	-1.74765	-2.21496	2.58261	A	A	C	2.17429	0.913362	2.17429	H3K27ac	-1.25128	A	1
chr1	34355962	34356072	peak_7755	25.5321	1.28307	0.863473	-1.52775	1.38724	-1.84548	-1.53715	-1.81865	3	2	1	3	1	1	1	yes	3.N	0.762127	0.58	PN	0	0	4	1	0	5	2	0.294786	0.1	1.24079	0.1	1.24079	H3K27ac	-1.55967	2.07352	-1.55967	A	C	A	2.13104	0.290508	2.13104	H3K27ac	-2.87491	A	1
chr1	24409234	24409344	peak_5433	141.746	-1.69359	-0.964739	0.254688	-1.74909	-1.80539	-0.402951	-1.87125	1	2	2	1	1	2	1	no	none	0.691236	0.45	.	1	2	0	1	0	4	3	0.284399	0.123395	0.588372	0.508618	0.588372	H3K27ac	-1.20463	1.04881	0.838666	A	C	C	0.118576	0.194048	0.194048	low	0	D	1
chr1	58726972	58727082	peak_13383	26.3825	-0.717935	-0.186248	-0.164936	-0.411128	-0.395704	-0.0661728	-0.273651	2	2	2	2	2	2	2	no	none	0.784873	0.55	.	1	2	1	0	0	4	2	0.1	0.1	0.1	0.1	0.1	low	0	0	0	D	D	D	0.1	0.1	0.1	low	0	D	3
chr1	47406944	47407054	peak_10785	34.2508	0.564916	-0.192531	-0.513812	0.26387	-1.05188	-1.2688	-0.960597	2	2	2	2	1	1	1	yes	4.-	0.833545	0.58	N	0	0	1	3	0	4	3	0.1	0.1	0.1	0.307091	0.307091	H3K27ac	0	0	1.61867	B	B	C	0.1	0.226191	0.226191	H3K27ac	0.177542	B	2
chr1	52307466	52307576	peak_11971	119.672	-3.28898	-0.974108	-0.22305	-2.54845	-2.7617	-2.38967	-3.49919	1	2	2	1	1	1	1	no	none	0.540709	0.4	.	1	1	1	1	0	4	3	0.710203	0.1	0.150712	0.978747	0.978747	H3K27ac	-2.82823	-2.23644	0.462704	A	A	B	2.08812	0.141313	2.08812	H3K27ac	-3.38413	A	1
chr1	54407690	54407800	peak_12612	490.252	-1.21572	-0.096514	1.42813	-2.64156	-1.109	-0.326307	-1.94576	1	2	3	1	1	2	1	yes	2.P	0.615036	0.39	S	1	2	1	0	0	4	2	0.627714	0.1	0.266815	1.30943	1.30943	H3K27ac	-2.65011	-1.23427	1.06076	A	A	C	0.690755	0.1	0.690755	H3K27ac	-1.78818	A	1
chr1	54568322	54568432	peak_12651	71.5217	-3.86831	-1.21567	0.167267	-4.8394	-3.46262	-2.7608	-4.95284	1	2	2	1	1	1	1	yes	2.P	0.463636	0.38	S	2	2	0	0	0	4	2	0.320513	0.1	0.1	0.903403	0.903403	H3K27ac	-1.68038	-1.68038	1.49499	A	A	C	1.07517	0.276112	1.07517	H3K27ac	-1.96124	A	1
chr1	59217266	59217376	peak_13543	465.97	-1.45167	-0.310984	-0.19139	-3.34309	-3.92351	-0.924839	-3.68052	1	2	2	1	1	2	1	yes	2.P	n	0.35	SPN	0	3	1	0	0	4	3	2.04513	1.42082	3.23883	2.73236	3.23883	H3K27ac	-0.525466	0.663282	0.417954	B	B	B	2.75179	1.27645	2.75179	H3K27ac	-1.10824	A	1
chr1	11099954	11100064	peak_2711	239.328	-2.08954	-0.858696	-0.0132428	-2.7941	-2.87364	-2.11607	-1.70834	1	2	2	1	1	1	1	yes	2.P	0.703327	0.46	SN	1	1	1	1	0	4	1	0.364654	0.206937	0.283333	0.508825	0.508825	H3K27ac	-0.817341	-0.364033	0.480639	A	B	B	0.95095	0.1	0.95095	H3K27ac	-2.24937	A	1
chr1	12506578	12506688	peak_2983	91.7822	-1.66872	-0.628816	-0.453075	-3.00874	-2.27501	-2.92096	-3.52642	1	2	2	1	1	1	1	yes	2.P	0.734345	0.41	N	1	1	1	1	1	4	3	0.539238	0.1	0.446403	0.714105	0.714105	H3K27ac	-2.43092	-0.272575	0.405215	A	B	B	0.791148	0.118418	0.791148	H3K27ac	-1.98395	A	1
chr1	23356948	23357058	peak_5161a	502.638	-2.52361	-0.0542991	-1.63677	-3.0846	-3.31964	-3.2118	-4.68815	1	2	1	1	1	1	1	yes	1.PN	0.669873	0.45	SPN	1	2	1	0	0	4	2	1.4279	0.492937	1.52726	0.855565	1.52726	H3K27ac	-1.53442	0.0970473	-0.738946	A	B	A	2.22765	1.21231	2.22765	H3K27ac	-0.87777	A	1
chr1	34101710	34101820	peak_7702	32.6942	-1.32133	0.198561	-1.76025	-1.35697	-3.30263	-2.91236	-1.97919	1	2	1	1	1	1	1	yes	1.PN	0.779673	0.45	N	1	1	1	1	0	4	2	0.273896	0.283577	0.511201	0.15858	0.511201	H3K27ac	0.0501133	0.900262	-0.788416	B	C	A	0.831769	0.192871	0.831769	H3K27ac	-2.05618	A	1
chr1	37869482	37869592	peak_8416	699.858	-2.18584	-0.191652	-2.20315	-3.87981	-6.21397	-5.93188	-5.79396	1	2	1	1	1	1	1	yes	1.PN	0.522691	0.39	SPN	2	1	1	0	0	4	2	3.26883	2.06375	2.74928	1.18735	3.26883	H3K27ac	-0.663505	-0.249723	-1.46103	B	B	A	3.90727	1.01359	3.90727	H3K27ac	-1.94668	A	1
chr1	39848536	39848646	peak_8920	83.1353	-0.250786	0.765972	-0.731349	0.0770629	-2.09247	-1.67002	-1.6465	2	2	2	2	1	1	1	yes	4.-	0.7738	0.5	N	1	2	1	0	0	4	2	0.866062	0.255772	0.395849	0.147809	0.866062	H3K27ac	-1.75961	-1.12952	-2.55074	A	A	A	0.589578	0.167515	0.589578	H3K27ac	-1.55968	A	1
chr1	40518136	40518246	peak_9133	531.413	-0.131776	-0.170993	-0.811795	-0.706991	-2.0625	-1.61124	-2.32456	2	2	1	1	1	1	1	yes	3.N	0.721982	0.53	SPN	1	0	2	1	1	4	3	2.57516	2.63772	2.99603	1.86101	2.99603	H3K27ac	0.0346318	0.218391	-0.468575	B	B	B	3.66228	2.43544	3.66228	H3K27ac	-0.588561	B	1
chr1	42232650	42232760	peak_9532	397.563	-4.11384	-1.01802	-0.743377	-4.04396	-4.79756	-4.61432	-5.3656	1	1	2	1	1	1	1	yes	2.P	0.6732	0.43	SPN	1	2	1	0	0	4	2	2.11975	0.219118	0.471283	2.14754	2.14754	H3K27ac	-3.27412	-2.16923	0.0187923	A	A	B	2.42599	0.258184	2.42599	H3K27ac	-3.2321	A	1
chr1	49630550	49630660	peak_11243	195.342	-1.28333	0.171361	-1.0126	-1.28543	-2.92278	-1.32355	-2.38721	1	2	1	1	1	1	1	yes	1.PN	0.5692	0.42	SN	0	1	0	2	0	3	3	0.185994	0.246222	0.36822	0.482878	0.482878	H3K27ac	0.404702	0.985311	1.3764	B	C	C	0.146772	0.199663	0.199663	low	0	D	1
chr1	54542328	54542438	peak_12645	73.3915	-1.43022	0.0248887	0.00167634	-1.52762	-1.01977	-0.286925	-1.56979	1	2	2	1	1	2	1	no	none	0.693273	0.45	.	1	1	1	0	0	3	1	0.374398	0.171533	0.119368	0.269348	0.374398	H3K27ac	-1.12609	-1.64915	-0.475104	A	A	B	0.109888	0.16755	0.16755	low	0	D	1
chr1	6758318	6758428	peak_1701	66.906	-0.397361	0.148665	0.7177	0.233535	0.33796	0.680718	0.367923	2	2	2	2	2	2	2	no	none	0.782691	0.53	.	0	1	2	0	0	3	2	0.119544	0.1	0.1	0.245076	0.245076	H3K27ac	-0.257536	-0.257536	1.03569	B	B	C	0.1	0.18202	0.18202	low	0	D	2
chr1	23505182	23505292	peak_5195	120.158	0.747764	-0.537375	-2.49639	0.273259	-2.34617	-2.70043	-2.36685	3	2	1	2	1	1	1	yes	3.N	0.727291	0.5	N	0	1	1	1	0	3	1	0.122982	0.376349	0.1	0.1	0.376349	H3K27ac	1.61362	-0.298449	-0.298449	C	B	B	0.176208	0.1	0.176208	low	0	D	1
chr1	26722210	26722320	peak_6033	110.164	-3.71743	-0.907723	0.195471	-2.96937	-2.85907	-1.75976	-3.2305	1	2	2	1	1	1	1	yes	2.P	0.711964	0.47	S	1	2	0	0	1	3	1	0.153723	0.108122	0.1	0.326859	0.326859	H3K27ac	-0.507674	-0.620331	1.08834	B	B	C	0.1	0.184932	0.184932	low	0	D	1
chr1	50772782	50772892	peak_11541	71.5217	-1.58004	0.670651	-1.02914	-0.742164	-0.931578	0.067652	-0.733966	1	2	2	2	2	2	2	no	none	n	0.39	.	1	2	0	0	0	3	2	0.1	0.1	0.1	0.196322	0.196322	low	0	0	0.97322	D	D	D	0.160179	0.137515	0.160179	low	0	D	1
chr1	17857326	17857436	peak_4018	325.37	-1.14641	0.302708	-0.466444	-1.09047	-2.0621	-2.55253	-2.72039	1	2	2	1	1	1	1	yes	2.P	0.744091	0.44	SN	1	1	0	1	0	3	2	0.1	0.1	0.1	0.1	0.1	low	0	0	0	D	D	D	0.128093	0.1	0.128093	low	0	D	1
chr1	45708282	45708392	peak_10291	643.856	0.297281	0.049444	-1.27418	-0.148761	-1.48197	-2.0395	-1.65385	2	2	1	2	1	1	1	yes	3.N	0.735745	0.5	SPN	0	1	1	1	0	3	1	2.42131	2.86169	3.40973	0.345686	3.40973	H3K27ac	0.241083	0.493873	-2.80825	B	B	A	2.87165	1.42817	2.87165	H3K27ac	-1.00772	A	1
chr1	235006	235116	peak_109	47.1812	0.114886	-0.307555	-0.346073	0.326082	-0.380613	-0.527183	-0.640977	2	2	2	2	2	2	2	no	none	0.736909	0.55	.	0	1	1	1	0	3	1	0.534639	0.1	0.1	0.1	0.534639	H3K27ac	-2.41856	-2.41856	-2.41856	A	A	A	0.211799	0.1	0.211799	H3K27ac	-0.0826958	B	1
chr1	5074306	5074416	peak_1240	225.52	-1.92212	-0.533443	-0.752237	-2.11892	-2.01546	-0.799536	-2.1509	1	2	2	1	1	2	1	no	none	0.692691	0.44	.	1	1	0	1	0	3	2	0.388454	0.13781	0.1	0.1	0.388454	H3K27ac	-1.49507	-1.95775	-1.95775	A	A	A	0.176578	1.44519	1.44519	H3K27ac	2.85319	C	1
chr1	57450936	57451046	peak_13133	143.725	0.951173	0.64165	-0.604967	-0.0633385	0.304493	0.0994081	-0.270028	3	2	2	2	2	2	2	no	none	0.665927	0.39	.	1	1	1	0	0	3	2	0.36517	0.1	0.145664	0.195817	0.36517	H3K27ac	-1.86857	-1.32592	-0.899065	A	A	A	0.286745	0.511481	0.511481	H3K27ac	0.834915	C	2
chr1	6466062	6466172	peak_1617	88.806	-1.1001	0.189761	0.829243	-1.91217	-0.549826	-0.966252	-1.08509	1	2	3	1	2	2	1	yes	2.P	0.775509	0.53	S	2	1	0	0	1	3	2	0.214143	0.1	0.114562	0.253243	0.253243	H3K27ac	-1.09857	-0.902438	0.241948	A	A	B	0.125118	0.391464	0.391464	H3K27ac	0.968881	C	1
chr1	7035900	7036010	peak_1783	198.835	-0.38029	-0.191366	-1.42789	-0.916514	-2.5875	-1.98091	-2.53846	2	2	1	1	1	1	1	yes	3.N	0.740182	0.45	N	1	1	1	0	0	3	2	0.113517	1.14032	1.43515	0.31017	1.43515	H3K27ac	3.32846	3.66022	1.45015	C	C	C	0.52212	0.205271	0.52212	H3K27ac	-1.34685	A	1
chr1	8106026	8106136	peak_2068	193.672	-2.98795	-0.378993	0.420249	-2.93726	-1.95309	-0.959325	-3.32706	1	2	2	1	1	1	1	yes	2.P	0.761164	0.45	S	2	1	0	0	1	3	2	0.205532	0.137335	0.156036	0.871944	0.871944	H3K27ac	-0.581665	-0.397485	2.08487	B	B	C	0.716581	0.878751	0.878751	H3K27ac	0.294325	B	1
chr1	8201694	8201804	peak_2085	20.8613	0.417147	0.872727	-0.392301	-0.484413	-1.05037	0.272044	-1.14224	2	2	2	2	2	2	2	no	none	0.652109	0.44	N	0	0	2	1	0	3	2	0.1	0.315406	0.473885	0.375522	0.473885	H3K27ac	1.65721	2.24454	1.9089	C	C	C	0.760707	1.5867	1.5867	H3K27ac	1.06062	C	1
chr1	8678190	8678300	peak_2197	95.4113	-1.92241	-0.369788	-0.133552	-1.6073	-1.11116	0.34087	-1.08204	1	2	2	1	1	2	1	no	none	0.642164	0.42	.	0	1	1	1	0	3	2	0.1	0.1	0.128873	0.309218	0.309218	H3K27ac	0	0.365953	1.62862	B	B	C	0.567878	0.1	0.567878	H3K27ac	-1.50558	A	1
chr1	10582142	10582252	peak_2612	287.974	0.228873	0.139675	-3.75779	0.534737	-3.59318	-2.81472	-3.3209	2	2	1	2	1	1	1	yes	3.N	0.766909	0.44	N	0	1	2	0	0	3	1	0.48923	0.694075	0.814971	0.327426	0.814971	H3K27ac	0.50458	0.736237	-0.579344	B	C	B	0.495347	0.296167	0.495347	H3K27ac	-0.742026	A	1
chr1	10593886	10593996	peak_2616	114.365	0.295275	-0.544886	-1.96038	-0.3906	-1.78377	-2.529	-1.22806	2	2	1	2	1	1	1	yes	3.N	0.7594	0.47	N	1	0	1	1	0	3	2	0.448384	0.425576	0.301355	0.235844	0.448384	H3K27ac	-0.0753177	-0.573269	-0.926905	B	B	A	0.982656	0.27376	0.982656	H3K27ac	-1.84377	A	1
chr1	10848580	10848690	peak_2666	78.123	-1.27324	-0.688162	-2.08567	-1.23767	-2.46459	-2.71044	-2.97406	1	2	1	1	1	1	1	yes	1.PN	0.679782	0.43	N	1	0	1	1	0	3	2	0.307321	0.151046	0.110278	0.298909	0.307321	H3K27ac	-1.02476	-1.4786	-0.0400395	A	A	B	0.31569	0.1	0.31569	H3K27ac	-0.658509	B	1
chr1	11081374	11081484	peak_2709	171.158	-2.05054	0.309328	-0.513393	-1.80676	-1.41114	-1.49621	-1.97323	1	2	2	1	1	1	1	yes	2.P	0.677964	0.49	N	1	2	0	0	0	3	2	0.593622	0.352845	0.617287	0.595033	0.617287	H3K27ac	-0.750511	0.0563977	0.00342486	A	B	B	0.770106	0.431893	0.770106	H3K27ac	-0.834383	A	1
chr1	11906032	11906142	peak_2843	110.575	-2.86619	-0.642629	-0.722664	-2.39377	-3.92907	-1.37132	-3.49722	1	2	2	1	1	1	1	yes	2.P	0.522182	0.4	N	1	2	0	0	0	3	1	0.404341	0.342895	0.423575	0.199874	0.423575	H3K27ac	-0.237804	0.0670472	-1.01648	B	B	A	0.876186	0.17457	0.876186	H3K27ac	-2.13124	A	1
chr1	12569266	12569376	peak_2991	55.3184	-2.09621	0.333616	0.226726	-4.76632	-2.14108	0.405342	-2.50957	1	2	2	1	2	2	1	yes	2.P	0.540745	0.39	SP	2	1	0	0	0	3	2	1.13966	0.337768	1.22222	0.27285	1.22222	H3K27ac	-1.7545	0.100894	-2.06243	A	B	A	1.09622	0.832767	1.09622	H3K27ac	-0.396549	B	1
chr1	13166456	13166566	peak_3096	469.593	-5.02128	-1.01961	0.193639	-5.34669	-5.24087	-3.22076	-5.21821	1	1	2	1	1	1	1	yes	2.P	0.548109	0.36	S	1	2	0	0	0	3	1	1.0718	0.101564	0.155078	1.45617	1.45617	H3K27ac	-3.39957	-2.78897	0.442139	A	A	B	1.10071	0.280832	1.10071	H3K27ac	-1.97066	A	1
chr1	13312398	13312508	peak_3129	36.4719	-1.53196	-0.246181	0.895207	-1.61961	-0.426019	5.58329e-05	-1.36428	1	2	2	1	2	2	1	no	none	0.525964	0.44	.	1	2	0	0	0	3	1	0.274713	0.1	0.243318	2.17971	2.17971	H3K27ac	-1.45792	-0.175083	2.98814	A	B	C	0.645111	0.439208	0.645111	H3K27ac	-0.554643	B	1
chr1	14129298	14129408	peak_3299	144.795	0.657256	0.0931675	-3.79784	0.0790389	-4.2028	-3.81955	-2.98434	2	2	1	2	1	1	1	yes	3.N	0.514164	0.34	N	1	0	1	1	0	3	2	0.1	0.531292	1.01947	0.1	1.01947	H3K27ac	2.40951	3.34974	0	C	C	B	0.976855	0.107246	0.976855	H3K27ac	-2.28815	A	1
chr1	15919226	15919336	peak_3614	40.6387	-1.05369	0.326328	-2.97604	-0.0205764	-3.30037	-2.07574	-2.07021	1	2	1	2	1	1	1	no	none	0.612164	0.37	.	1	1	0	1	0	3	3	0.462442	0.27104	1.50818	0.1	1.50818	H3K27ac	-0.770767	1.70546	-2.20927	A	C	A	1.54501	0.674381	1.54501	H3K27ac	-1.19598	A	1
chr1	18383566	18383676	peak_4118	259.882	-2.72199	0.495507	-2.36481	-2.71311	-4.00906	-2.56213	-4.24293	1	2	1	1	1	1	1	yes	1.PN	0.649964	0.4	PN	1	1	1	0	0	3	2	2.06975	0.1	1.41864	1.13092	2.06975	H3K27ac	-4.37139	-0.544946	-0.87196	A	B	A	2.66213	0.317904	2.66213	H3K27ac	-3.06592	A	1
chr1	18641414	18641524	peak_4162	112.112	-3.368	-0.00939367	-3.41683	-3.40405	-4.43062	-2.96499	-3.62426	1	2	1	1	1	1	1	yes	1.PN	0.505145	0.38	PN	1	2	0	0	0	3	3	1.20878	0.284248	1.21319	0.357846	1.21319	H3K27ac	-2.08833	0.00524898	-1.75615	A	B	A	2.10244	0.80518	2.10244	H3K27ac	-1.38468	A	1
chr1	22157546	22157656	peak_4931	281.108	0.308235	-0.0538007	0.00218662	-1.07361	-3.27331	-0.661543	-2.77752	2	2	2	1	1	2	1	yes	4.-	0.644382	0.4	SPN	0	1	2	0	0	3	2	1.01668	3.15992	3.12662	1.6624	3.15992	H3K27ac	1.63602	1.62074	0.709394	C	C	C	3.37906	0.319099	3.37906	H3K27ac	-3.40455	A	1
chr1	24163158	24163268	peak_5370a	127.009	-3.57527	0.269691	0.171676	-3.25566	-3.81946	-0.61543	-4.21361	1	2	2	1	1	2	1	yes	2.P	0.772109	0.43	SP	0	2	1	0	0	3	3	0.996465	0.16905	0.512613	0.96529	0.996465	H3K27ac	-2.55937	-0.95895	-0.0458571	A	A	B	2.16155	0.701827	2.16155	H3K27ac	-1.62288	A	1
chr1	24233358	24233468	peak_5392	120.227	-0.178826	-0.414685	-3.72273	-1.6849	-5.06798	-3.35392	-4.27373	2	2	1	1	1	1	1	yes	3.N	0.669309	0.44	SPN	0	1	1	1	0	3	2	1.71568	2.21736	0.83305	0.130688	2.21736	H3K27ac	0.370058	-1.04231	-3.71458	B	A	A	2.31433	0.21409	2.31433	H3K27ac	-3.4343	A	1
chr1	24873376	24873486	peak_5518	2372.45	-0.774696	-0.162742	-2.25029	-0.991521	-5.61245	-3.88009	-6.40882	1	2	1	1	1	1	1	yes	1.PN	0.741345	0.48	SPN	2	1	0	0	0	3	3	1.66834	1.1354	1.69941	0.724234	1.69941	H3K27ac	-0.555215	0.0266201	-1.20388	B	B	A	2.18733	0.415758	2.18733	H3K27ac	-2.39535	A	1
chr1	27189284	27189394	peak_6175	14.4673	0.702355	0.203058	-2.15898	0.891528	-0.543959	-0.54824	-1.34291	2	2	1	2	2	2	1	no	none	0.659818	0.43	.	1	0	1	1	0	3	2	0.305222	0.474501	0.512995	0.300223	0.512995	H3K27ac	0.636553	0.749087	-0.0238245	B	C	B	0.403184	0.824338	0.824338	H3K27ac	1.0318	C	1
chr1	28766546	28766656	peak_6587	251.627	-2.84192	-0.414139	-0.322563	-3.57252	-3.17189	-2.57799	-4.34043	1	2	2	1	1	1	1	yes	2.P	0.562127	0.37	S	1	2	0	0	1	3	1	0.10896	0.1	0.174569	0.783143	0.783143	H3K27ac	-0.123804	0.679996	2.84547	B	B	C	0.69368	0.363382	0.69368	H3K27ac	-0.932783	A	1
chr1	29911548	29911658	peak_6907	144.927	-1.35516	0.327753	-2.21256	-1.11798	-2.66381	-1.7785	-3.07716	1	2	1	1	1	1	1	yes	1.PN	0.564018	0.43	N	1	0	1	1	0	3	2	0.508186	0.505884	1.45234	0.881648	1.45234	H3K27ac	-0.00654996	1.51495	0.794845	B	C	C	1.14367	0.449246	1.14367	H3K27ac	-1.3481	A	1
chr1	30493174	30493284	peak_7044	351.35	-3.42904	-0.227778	0.278566	-3.39524	-2.69744	0.465004	-2.74633	1	2	2	1	1	2	1	yes	2.P	0.639055	0.44	P	1	2	0	0	0	3	2	1.95771	1.13652	1.67986	1.85502	1.95771	H3K27ac	-0.78454	-0.220827	-0.0777346	A	B	B	2.7117	1.1742	2.7117	H3K27ac	-1.20752	A	1
chr1	31109290	31109400	peak_7171	56.9572	-0.825133	0.310242	-2.20139	-0.998374	-2.02258	-1.64351	-2.87327	2	2	1	1	1	1	1	yes	3.N	0.743182	0.48	N	0	0	2	1	0	3	2	0.1	0.1	0.1	0.409176	0.409176	H3K27ac	0	0	2.03272	B	B	C	0.663501	0.462212	0.663501	H3K27ac	-0.521544	B	1
chr1	2626124	2626234	peak_745	45.2006	-2.96966	-0.750491	-1.37339	-2.76607	-1.87261	-2.24245	-2.56698	1	2	1	1	1	1	1	no	none	0.525636	0.39	.	1	2	0	0	0	3	2	0.212794	0.1	0.142104	0.1	0.212794	H3K27ac	-1.08946	-0.582511	-1.08946	A	B	A	0.1	0.865966	0.865966	H3K27ac	2.11431	C	1
chr1	36674570	36674680	peak_8171a	547.322	0.363077	0.042933	-4.85004	-0.0132954	-4.00631	-4.60529	-5.84506	2	2	1	2	1	1	1	yes	3.N	0.748527	0.49	SN	0	0	1	2	0	3	2	0.506409	1.12768	1.26685	0.104523	1.26685	H3K27ac	1.15499	1.32287	-2.27649	C	C	A	0.6238	0.432435	0.6238	H3K27ac	-0.528601	B	1
chr1	37520800	37520910	peak_8360	93.7807	-0.584266	-0.0408083	-0.549204	-0.427999	-1.98795	-1.22076	-2.37804	2	2	2	2	1	1	1	yes	4.-	0.610218	0.46	N	0	1	1	1	0	3	1	1.2781	1.27672	2.28068	0.257645	2.28068	H3K27ac	-0.00155431	0.835466	-2.31055	B	C	A	1.48825	0.27359	1.48825	H3K27ac	-2.44353	A	1
chr1	37898802	37898912	peak_8426	250.163	-2.95197	0.367981	0.019595	-3.76681	-3.92549	-2.38516	-3.68354	1	2	2	1	1	1	1	yes	2.P	0.704836	0.52	S	1	1	1	0	0	3	2	1.09665	0.104378	0.703471	0.879091	1.09665	H3K27ac	-3.39322	-0.640544	-0.319023	A	B	B	1.61716	0.475901	1.61716	H3K27ac	-1.76473	A	1
chr1	38403738	38403848	peak_8546	29.7641	-3.75992	-5.07178	-5.32977	-3.03879	-4.81681	-4.95661	-5.43832	1	1	1	1	1	1	1	no	none	0.782073	0.48	.	1	0	1	1	0	3	2	0.165668	0.646128	0.102198	0.111562	0.646128	H3K27ac	1.96352	-0.69693	-0.570447	C	B	B	0.729694	0.951256	0.951256	H3K27ac	0.382543	B	1
chr1	38915412	38915522	peak_8650	831.966	-4.33616	-0.478622	0.390184	-4.67738	-3.20241	-2.86689	-4.78894	1	2	2	1	1	1	1	yes	2.P	0.607236	0.46	SPN	2	1	0	0	0	3	1	1.3418	0.34015	0.465827	2.70762	2.70762	H3K27ac	-1.97993	-1.52631	1.01286	A	A	C	1.78735	0.573774	1.78735	H3K27ac	-1.63926	A	1
chr1	40907202	40907312	peak_9228	511.083	-0.321548	0.137178	-2.46776	0.314162	-2.05588	-2.08544	-2.08906	2	2	1	2	1	1	1	yes	3.N	0.592091	0.45	PN	0	0	2	1	0	3	2	0.582216	0.864394	2.31272	0.1	2.31272	H3K27ac	0.570135	1.98997	-2.54155	B	C	A	1.29356	0.607669	1.29356	H3K27ac	-1.08999	A	1
chr1	41978520	41978630	peak_9486	122.909	-1.14428	0.045392	0.0411993	-1.52849	-0.731357	-0.597624	-1.09623	1	2	2	1	1	2	1	yes	2.P	0.557655	0.41	N	1	1	1	0	0	3	2	0.192506	0.1	0.212452	0.111541	0.212452	H3K27ac	-0.944903	0.142237	-0.787334	A	B	A	0.267026	0.1	0.267026	H3K27ac	-0.416979	B	1
chr1	43802406	43802516	peak_9824b	181.593	-3.47628	-0.125012	-1.46354	-3.96786	-4.64892	-3.99729	-3.67732	1	2	1	1	1	1	1	yes	1.PN	0.431673	0.39	SPN	1	1	0	1	0	3	2	2.39742	0.286291	2.1122	1.90728	2.39742	H3K27ac	-3.06593	-0.182735	-0.329966	A	B	B	4.35265	0.74095	4.35265	H3K27ac	-2.55445	A	1
chr1	5478132	5478242	peak_1342	459.567	-1.33566	-0.410237	-1.60574	-1.20926	-2.88796	-2.62289	-2.92207	1	2	1	1	1	1	1	yes	1.PN	0.6624	0.47	SPN	1	0	0	2	0	3	2	0.1	0.1	0.1	0.1	0.1	low	0	0	0	D	D	D	0.357134	0.11772	0.357134	H3K27ac	-0.836464	A	1
chr1	8110088	8110198	peak_2069b	31.9539	-0.595959	-0.763318	-2.11526	-0.20522	-1.50258	-1.30009	-1.96969	2	2	1	2	1	2	1	no	none	0.782709	0.45	.	0	1	1	1	0	3	2	0.1	0.1	0.1	0.1	0.1	low	0	0	0	D	D	D	0.456878	0.304327	0.456878	H3K27ac	-0.586189	B	2
chr1	760604	760714	peak_301	63.2754	-1.3685	-0.453398	0.0827507	-0.561126	-0.413505	0.0856878	-1.01197	1	2	2	2	2	2	1	no	none	n	0.49	.	0	2	1	0	0	3	3	0.1	0.1	0.1	0.121727	0.121727	low	0	0	0.283646	D	D	D	0.419604	0.519228	0.519228	H3K27ac	0.307339	B	1
chr1	55801462	55801572	peak_12888	54.4532	-0.843483	-0.384741	0.0724882	-0.943696	-0.201651	0.563439	0.270457	1	2	2	1	2	2	2	no	none	0.789945	0.54	.	0	1	1	0	0	2	1	0.218546	0.159359	0.1	0.1	0.218546	H3K27ac	-0.45565	-1.12793	-1.12793	B	A	A	0.191925	0.118879	0.191925	low	0	D	1
chr1	59226288	59226398	peak_13546	719.212	-1.13935	-0.372142	-1.05389	-1.05543	-1.10073	-0.782537	-0.829983	1	2	1	1	1	1	1	yes	1.PN	n	0.5	N	0	2	0	0	0	2	1	0.166285	0.1	0.219908	0.1	0.219908	H3K27ac	-0.733659	0.40324	-0.733659	A	B	A	0.142168	0.1	0.142168	low	0	D	1
chr1	7010848	7010958	peak_1774	78.123	-1.84566	-0.927438	-1.71033	-1.34698	-2.2571	-1.05131	-2.26023	1	2	1	1	1	2	1	yes	1.PN	0.718382	0.46	N	0	1	1	0	0	2	1	0.1	0.455658	0.1	0.173639	0.455658	H3K27ac	2.18795	0	0.796088	C	B	C	0.128552	0.12084	0.128552	low	0	D	1
chr1	618400	618510	peak_244	75.3312	-0.868533	-0.128858	0.433485	-0.400758	0.35758	0.585667	-0.413155	1	2	2	2	2	2	2	no	none	0.697618	0.45	.	2	0	0	0	0	2	2	0.100406	0.202087	0.1	0.179579	0.202087	H3K27ac	1.00913	-0.00584463	0.838776	C	B	C	0.1	0.1	0.1	low	0	D	2
chr1	11416334	11416444	peak_2758	78.421	-1.28876	-0.0789119	0.146437	-1.02616	-1.88028	-0.681834	-2.04473	1	2	2	1	1	2	1	no	none	0.827055	0.56	.	1	1	0	0	0	2	1	0.41405	0.304192	0.1	0.339601	0.41405	H3K27ac	-0.444824	-2.04981	-0.285966	B	A	B	0.1	0.1059	0.1059	low	0	D	1
chr1	1249400	1249510	peak_433	35.5435	-0.671914	0.0934779	-1.10451	-0.0955477	-0.639935	-1.29176	-1.26901	2	2	2	2	2	2	2	no	none	0.554036	0.36	.	0	0	2	0	0	2	2	0.1	0.1	0.205012	0.274767	0.274767	H3K27ac	0	1.03571	1.45821	B	C	C	0.1	0.1	0.1	low	0	D	2
chr1	21860610	21860720	peak_4881	361.489	-2.00475	-0.506862	-1.02957	-1.71965	-2.70403	-2.3722	-2.8136	1	2	1	1	1	1	1	yes	1.PN	0.657055	0.44	SPN	1	0	0	1	1	2	1	0.529448	0.462704	0.1	0.152987	0.529448	H3K27ac	-0.194398	-2.40449	-1.79108	B	A	A	0.1	0.103843	0.103843	low	0	D	1
chr1	2308336	2308446	peak_690	76.1087	0.0303805	0.111592	-2.50432	0.100576	-2.22356	-1.44199	-2.78644	2	2	1	2	1	1	1	yes	3.N	0.723436	0.49	N	0	0	1	1	0	2	1	0.1	0.171606	0.240718	0.287403	0.287403	H3K27ac	0.779099	1.26734	1.52307	C	C	C	0.157856	0.1	0.157856	low	0	D	1
chr1	30413162	30413272	peak_7029	263.558	-0.999542	-0.214003	-0.464465	-1.0231	-1.8442	-0.342494	-2.28308	1	2	2	1	1	2	1	yes	2.P	0.800091	0.53	N	0	1	1	0	0	2	2	0.133625	0.15211	0.254229	0.653807	0.653807	H3K27ac	0.186927	0.92794	2.29068	B	C	C	0.155333	0.1	0.155333	low	0	D	2
chr1	30711486	30711596	peak_7093b	47.1385	-2.02027	0.151919	0.151402	-2.01689	-2.11305	-0.335706	-2.32407	1	2	2	1	1	2	1	no	none	0.7164	0.45	.	0	1	1	0	0	2	2	0.1	0.1	0.215717	0.552193	0.552193	H3K27ac	0	1.10914	2.46517	B	C	C	0.1	0.1	0.1	low	0	D	2
chr1	36310840	36310950	peak_8092	23.4938	-2.20167	-0.49796	-2.94338	-0.744976	-2.29754	-2.61841	-3.19463	1	2	1	2	1	1	1	no	none	0.575127	0.42	.	0	0	0	2	0	2	1	0.109272	0.1	0.176329	0.313695	0.313695	H3K27ac	-0.127927	0.69034	1.52144	B	B	C	0.124299	0.1	0.124299	low	0	D	1
chr1	36494278	36494388	peak_8135	51.8811	-0.757573	-0.181717	-1.21521	-0.335604	-1.66207	-1.18382	-1.63197	2	2	1	2	1	1	1	yes	3.N	0.830236	0.53	N	0	1	0	1	0	2	2	0.349189	0.287023	0.407363	0.383185	0.407363	H3K27ac	-0.282843	0.222308	0.134033	B	B	B	0.19448	0.11066	0.19448	low	0	D	1
chr1	52523750	52523860	peak_12013	118.606	0.103218	0.302925	0.748649	0.418481	0.218857	0.35208	0.654184	2	2	3	2	2	2	3	no	none	0.877909	0.53	.	0	0	1	1	0	2	1	0.1	0.1	0.1	0.169488	0.169488	low	0	0	0.761184	D	D	D	0.1	0.1	0.1	low	0	D	3
chr1	53292988	53293098	peak_12239	137.494	-0.236327	0.198142	-0.20423	-0.0162791	-0.499387	0.184432	-0.649243	2	2	2	2	2	2	2	no	none	0.798418	0.48	.	1	1	0	0	0	2	1	0.1	0.1	0.1	0.102173	0.102173	low	0	0	0.0310178	D	D	D	0.1	0.146116	0.146116	low	0	D	1
chr1	336174	336284	peak_149	43.0843	-1.2453	0.138847	0.0986784	0.723192	-1.42154	-1.43529	0.263365	1	2	2	3	1	1	2	no	none	0.728545	0.55	.	1	1	0	0	0	2	1	0.126438	0.1	0.1	0.1	0.126438	low	-0.338426	-0.338426	-0.338426	D	D	D	0.1	0.1	0.1	low	0	D	2
chr1	31544668	31544778	peak_7248	361.489	-0.459403	-0.478178	-2.38604	-0.76734	-3.36724	-2.75786	-3.85551	2	2	1	1	1	1	1	yes	3.N	0.699309	0.43	N	0	1	1	0	0	2	1	0.1	0.149409	0.1	0.1	0.149409	low	0.579266	0	0	D	D	D	0.167014	0.113541	0.167014	low	0	D	1
chr1	43257440	43257550	peak_9756	68.7421	0.663163	0.0772974	-1.87626	0.412632	-1.66398	-2.81419	-2.00638	2	2	1	2	1	1	1	yes	3.N	0.673818	0.45	N	0	0	1	1	0	2	1	0.1	0.150114	0.1	0.1	0.150114	low	0.586057	0	0	D	D	D	0.1	0.15765	0.15765	low	0	D	1
chr1	44779546	44779656	peak_10029	50.1862	1.01098	-0.276186	-3.61744	-0.246215	-0.178148	-2.72087	-1.00855	3	2	1	2	2	1	1	no	none	0.693218	0.52	.	1	0	0	1	0	2	1	0.128133	0.544113	0.492387	0.383032	0.544113	H3K27ac	2.08627	1.94215	1.57983	C	C	C	0.820518	0.471505	0.820518	H3K27ac	-0.799262	A	1
chr1	45463966	45464076	peak_10210b	55.3184	-0.177585	0.249247	-1.77945	-0.114012	-2.99597	-2.75446	-2.65974	2	2	1	2	1	1	1	yes	3.N	0.766218	0.52	N	0	0	2	0	0	2	2	0.1	0.110859	0.207625	0.1	0.207625	H3K27ac	0.148731	1.05398	0	B	C	B	0.10867	0.278358	0.278358	H3K27ac	0.476944	B	1
chr1	45704898	45705008	peak_10289	138.965	-3.34987	-0.868835	-1.95378	-4.02736	-4.85164	-3.17913	-6.36155	1	2	1	1	1	1	1	yes	1.PN	0.562491	0.38	SPN	1	1	0	0	0	2	1	1.76879	1.50911	2.12023	1.05995	2.12023	H3K27ac	-0.229068	0.261455	-0.738768	B	B	A	3.36022	0.543429	3.36022	H3K27ac	-2.62839	A	1
chr1	45754840	45754950	peak_10310a	154.183	0.0159549	0.0951975	-0.134495	-0.3337	-0.0247934	0.195213	-0.183977	2	2	2	2	2	2	2	no	none	0.857382	0.64	N	0	0	1	1	0	2	1	0.393683	0.519632	0.662999	0.240585	0.662999	H3K27ac	0.400454	0.751972	-0.710487	B	C	A	1.54997	1.20308	1.54997	H3K27ac	-0.365509	B	2
chr1	45958416	45958526	peak_10375a	11.4281	-0.163589	-0.17051	-0.0849504	-0.98505	-0.355135	0.157091	-1.1244	2	2	2	2	2	2	2	no	none	0.392218	0.4	.	2	0	0	0	0	2	1	0.149067	0.227751	0.106301	0.1	0.227751	H3K27ac	0.611496	-0.487809	-0.575964	B	B	B	0.924921	0.169512	0.924921	H3K27ac	-2.20933	A	2
chr1	46115184	46115294	peak_10410	202.103	-2.30371	-0.075036	-3.58313	-1.50049	-4.56132	-4.45916	-4.83289	1	2	1	1	1	1	1	yes	1.PN	0.611109	0.4	N	1	0	0	1	0	2	2	0.714183	0.354366	2.30227	0.1	2.30227	H3K27ac	-1.01105	1.68869	-2.83629	A	C	A	1.82914	0.1	1.82914	H3K27ac	-3.19309	A	1
chr1	46280138	46280248	peak_10458	142.601	-1.63632	0.773456	-1.42069	-1.48911	-2.53469	-1.0488	-2.27441	1	2	1	1	1	1	1	yes	1.PN	0.821564	0.41	N	1	1	0	0	0	2	2	0.188788	0.10696	1.2894	0.1	1.2894	H3K27ac	-0.819691	2.77186	-0.916768	A	C	A	0.359446	0.112546	0.359446	H3K27ac	-0.845773	A	1
chr1	46389716	46389826	peak_10483a	544.413	0.501267	-0.38361	-2.57382	-0.0550189	-2.73483	-3.95483	-3.75286	2	2	1	2	1	1	1	yes	3.N	0.708964	0.44	N	0	0	0	2	0	2	2	1.47731	3.22601	1.96651	1.21886	3.22601	H3K27ac	1.12678	0.412671	-0.277436	C	B	B	2.29354	0.861956	2.29354	H3K27ac	-1.41189	A	1
chr1	46742430	46742540	peak_10588	95.8183	0.278409	0.407145	0.173592	0.563533	0.403446	0.650769	0.863898	2	2	2	3	3	3	3	no	none	0.671727	0.47	N	0	0	1	1	0	2	1	0.79455	1.41219	1.54007	0.991673	1.54007	H3K27ac	0.829721	0.954784	0.319726	C	C	B	2.21489	1.93295	2.21489	H3K27ac	-0.196431	B	2
chr1	46813280	46813390	peak_10612	403.398	-1.73677	-0.0851073	-0.441686	-2.79017	-2.95105	-0.171392	-3.67739	1	2	2	1	1	2	1	yes	2.P	0.462455	0.42	PN	1	1	0	0	0	2	2	1.62627	0.356319	2.61308	2.22759	2.61308	H3K27ac	-2.19032	0.684186	0.453922	A	B	B	3.32764	0.863261	3.32764	H3K27ac	-1.94663	A	1
chr1	46819058	46819168	peak_10616	114.531	-3.03461	-0.517235	-2.1694	-2.76866	-4.61871	-3.17079	-4.48452	1	2	1	1	1	1	1	yes	1.PN	0.552673	0.38	SN	1	1	0	0	0	2	1	0.269712	0.1	0.420312	0.345408	0.420312	H3K27ac	-1.43142	0.640041	0.356882	A	B	B	1.61823	0.14806	1.61823	H3K27ac	-3.01634	A	1
chr1	46874838	46874948	peak_10633	399.698	-0.333433	0.123353	-0.0593541	-0.617298	-0.623126	-1.22227	-0.569175	2	2	2	1	1	1	1	yes	4.-	0.740473	0.54	SPN	1	1	0	0	0	2	1	1.22403	1.63162	2.3578	1.49736	2.3578	H3K27ac	0.41467	0.945804	0.290779	B	C	B	2.84765	3.27209	3.27209	H3K27ac	0.200438	B	1
chr1	47151364	47151474	peak_10709b	230.654	0.414746	0.196033	0.391624	0.403541	0.45356	0.426851	0.459586	2	2	2	2	2	2	2	no	none	0.754164	0.53	SN	0	0	1	1	0	2	1	1.17252	2.01858	2.50229	1.46935	2.50229	H3K27ac	0.783725	1.09363	0.325556	C	C	B	3.10925	3.22597	3.22597	H3K27ac	0.0531677	B	2
chr1	47177212	47177322	peak_10715	787.285	0.91257	0.348488	-1.59348	0.526506	-0.710062	-1.32394	-1.16352	3	2	1	3	1	1	1	yes	3.N	0.7606	0.53	SPN	0	0	1	1	0	2	1	2.52184	3.13326	3.83308	0.319216	3.83308	H3K27ac	0.313186	0.604026	-2.98187	B	B	A	3.60203	1.38737	3.60203	H3K27ac	-1.37646	A	1
chr1	47251544	47251654	peak_10739	15.9238	0.455324	0.291908	-0.128315	0.106503	0.0932632	-0.857287	-0.613078	2	2	2	2	2	2	2	no	none	0.728055	0.49	.	0	1	1	0	0	2	2	0.451447	0.729181	0.106219	0.524158	0.729181	H3K27ac	0.691722	-2.08752	0.215448	B	A	B	0.30053	0.30614	0.30614	H3K27ac	0.0266821	B	2
chr1	47259420	47259530	peak_10741	45.2006	0.75973	0.231714	-0.339699	0.934436	0.368391	-0.354515	0.362889	2	2	2	3	2	2	2	no	none	0.700818	0.5	N	0	0	1	1	0	2	1	0.471136	0.403515	0.504315	0.105161	0.504315	H3K27ac	-0.223521	0.0981822	-2.16354	B	B	A	0.738855	0.418555	0.738855	H3K27ac	-0.819873	A	2
chr1	47435238	47435348	peak_10795	31.2186	0.874622	0.373586	-2.26021	0.315088	-1.49389	-1.42529	-1.42874	2	2	1	2	1	1	1	no	none	0.643291	0.47	.	0	1	1	0	0	2	1	0.106532	0.288529	1.44852	0.1	1.44852	H3K27ac	1.43743	3.76523	-0.0912826	C	C	B	1.14268	0.84806	1.14268	H3K27ac	-0.430187	B	1
chr1	47824666	47824776	peak_10898	719.981	-0.0332146	-0.346616	-3.23742	-0.723989	-3.32242	-3.28615	-4.57412	2	2	1	1	1	1	1	yes	3.N	0.641618	0.44	N	0	0	2	0	1	2	2	0.6676	1.58109	1.03963	0.305294	1.58109	H3K27ac	1.24386	0.639019	-1.12878	C	B	A	1.98724	0.217761	1.98724	H3K27ac	-3.18994	A	1
chr1	4330218	4330328	peak_1092	173.772	-2.78329	0.018491	0.278487	-1.57773	-1.57885	-0.157593	-1.70317	1	2	2	1	1	2	1	no	none	0.723218	0.53	.	1	1	0	0	0	2	1	0.852544	0.298278	1.4335	2.51026	2.51026	H3K27ac	-1.51511	0.749691	1.55799	A	C	C	1.4531	0.221771	1.4531	H3K27ac	-2.71199	A	1
chr1	48043606	48043716	peak_10940	29.7641	-1.93792	-0.792758	-1.14225	-1.98232	-1.04153	-1.75811	-1.21058	1	2	2	1	2	1	1	yes	2.P	0.684927	0.47	N	1	1	0	0	0	2	1	0.1	0.1	0.1	0.270526	0.270526	H3K27ac	0	0	1.43577	B	B	C	0.1	0.920558	0.920558	H3K27ac	2.20251	C	1
chr1	48242022	48242132	peak_10971	95.7905	-2.61568	-0.902763	0.490305	-2.75785	-2.44226	-2.22969	-3.67059	1	2	2	1	1	1	1	yes	2.P	n	0.44	N	1	1	0	0	0	2	2	0.205385	0.1	0.1	0.780168	0.780168	H3K27ac	-1.03833	-1.03833	1.92545	A	A	C	0.105534	0.963936	0.963936	H3K27ac	2.26894	C	1
chr1	48607150	48607260	peak_11043	28.3312	-0.0986539	0.23532	0.474449	0.350704	-0.0218071	0.517681	0.719758	2	2	2	2	2	2	2	no	none	n	0.45	.	1	1	0	0	0	2	1	0.1	0.230174	0.1	0.1	0.230174	H3K27ac	1.20273	0	0	C	B	B	0.267639	0.116571	0.267639	H3K27ac	-0.420286	B	2
chr1	49306362	49306472	peak_11157b	58.8177	-2.02146	-0.712759	0.66889	-2.66473	-1.4388	-1.59514	-2.22656	1	2	2	1	1	1	1	yes	2.P	0.699236	0.45	S	1	1	0	0	0	2	1	0.117133	0.1	0.1	0.348442	0.348442	H3K27ac	-0.228144	-0.228144	1.57277	B	B	C	1.19067	0.483015	1.19067	H3K27ac	-1.30164	A	2
chr1	49384580	49384690	peak_11181	30.5161	-0.792582	0.108196	0.366599	0.167447	-0.4125	-0.0624099	-0.113749	1	2	2	2	2	2	2	no	none	0.610782	0.5	N	0	1	1	0	0	2	1	0.207165	0.18789	0.426548	0.280791	0.426548	H3K27ac	-0.140894	1.04192	0.438714	B	C	B	0.987396	1.15931	1.15931	H3K27ac	0.231562	B	2
chr1	49779046	49779156	peak_11290	37.2422	-2.05905	-1.03171	-1.48553	-1.4875	-1.56484	-1.56748	-3.23268	1	2	2	2	2	2	1	yes	2.P	0.6352	0.49	S	1	1	0	0	0	2	1	0.61292	0.335924	0.1	0.1	0.61292	H3K27ac	-0.867564	-2.6157	-2.6157	A	A	A	0.687164	0.561378	0.687164	H3K27ac	-0.291682	B	1
chr1	49825844	49825954	peak_11305	142.588	-0.354281	-0.282524	0.191178	-0.710471	-0.84186	0.440522	-0.286502	2	2	2	2	1	2	2	no	none	0.776527	0.47	S	0	1	1	0	0	2	2	0.69235	0.342816	0.312733	0.346617	0.69235	H3K27ac	-1.01407	-1.14657	-0.998161	A	A	A	0.519683	0.292253	0.519683	H3K27ac	-0.830412	A	1
chr1	49932072	49932182	peak_11337b	2374.27	-0.02474	-0.196848	0.00541233	-0.050411	-0.0604254	-0.0775222	0.252283	2	2	2	2	2	2	2	no	none	0.678727	0.55	N	0	0	1	1	0	2	1	0.1	0.395438	0.417878	0.326754	0.417878	H3K27ac	1.98345	2.06308	1.70821	C	C	C	0.490531	0.79407	0.79407	H3K27ac	0.694923	B	2
chr1	4637926	4638036	peak_1150	274	-2.95531	0.189523	-0.34169	-3.17043	-3.21388	-2.58205	-4.25203	1	2	2	1	1	1	1	yes	2.P	0.644782	0.44	SPN	1	1	0	0	0	2	1	0.636144	0.1	1.04175	0.798381	1.04175	H3K27ac	-2.66935	0.711588	0.327725	A	C	B	1.22449	0.645551	1.22449	H3K27ac	-0.923571	A	1
chr1	50697998	50698108	peak_11520	22.2262	-0.171326	0.0554011	-1.49388	0.890652	-1.23651	-0.78462	-0.349174	2	2	1	3	1	2	2	no	none	0.787109	0.56	.	0	0	0	2	0	2	2	0.319724	0.307363	0.183204	0.1	0.319724	H3K27ac	-0.0568807	-0.803375	-1.67683	B	A	A	0.690923	1.12874	1.12874	H3K27ac	0.70812	C	1
chr1	50882442	50882552	peak_11572	595.888	-1.0711	-0.283911	-0.325587	-2.633	-2.24918	-3.15724	-5.07267	1	2	2	1	1	1	1	yes	2.P	0.676164	0.46	SPN	1	1	0	0	3	2	1	0.376746	0.271532	0.245364	1.17345	1.17345	H3K27ac	-0.47247	-0.618665	1.63909	B	B	C	1.12641	0.366936	1.12641	H3K27ac	-1.61813	A	1
chr1	51128982	51129092	peak_11645	340.753	-0.50015	-0.0484885	-0.610147	-0.385851	-1.5664	-0.779899	-1.47422	2	2	2	2	1	1	1	yes	4.-	0.697	0.51	N	0	1	0	1	0	2	2	0.187846	0.196007	0.31452	0.1	0.31452	H3K27ac	0.0613578	0.743604	-0.909547	B	C	A	0.209446	0.676868	0.676868	H3K27ac	1.6923	C	1
chr1	51177932	51178042	peak_11663	39.858	0.149299	-0.307237	-1.56077	0.316609	-1.58127	-2.27557	-1.25351	2	2	1	2	1	1	1	yes	3.N	0.682964	0.46	N	0	0	1	1	0	2	1	0.486002	0.1	0.20017	0.135376	0.486002	H3K27ac	-2.28096	-1.27973	-1.84399	A	A	A	0.224385	0.383281	0.383281	H3K27ac	0.772426	C	1
chr1	51454752	51454862	peak_11740	467.53	-0.0811301	0.288981	-0.895619	0.435085	-1.01462	-1.08946	-1.21692	2	2	2	2	1	2	1	yes	4.-	0.668655	0.47	PN	0	1	1	0	0	2	1	0.1	0.1	0.615713	0.206916	0.615713	H3K27ac	0	2.62226	1.04904	B	C	C	0.717085	0.6389	0.717085	H3K27ac	-0.166554	B	1
chr1	51755082	51755192	peak_11832	33.6214	-5.61627	-1.5548	-1.33259	-3.57379	-3.80789	-3.69956	-4.40834	1	1	1	1	1	1	1	yes	1.PN	0.276582	0.29	N	1	1	0	0	1	2	1	1.79445	0.119217	0.49299	1.66228	1.79445	H3K27ac	-3.91188	-1.86391	-0.110377	A	A	B	2.276	0.406295	2.276	H3K27ac	-2.4859	A	1
chr1	51756146	51756256	peak_11833	503.955	-2.51132	-0.845049	0.034807	-2.67835	-2.69704	-1.29216	-2.56664	1	1	2	1	1	1	1	yes	2.P	0.688218	0.52	SPN	1	1	0	0	0	2	1	1.40971	0.146155	0.101714	1.68631	1.68631	H3K27ac	-3.26983	-3.79281	0.258466	A	A	B	2.08799	0.737708	2.08799	H3K27ac	-1.50099	A	1
chr1	52128698	52128808	peak_11928b	909.063	-1.58843	-0.138038	-1.5733	-1.35328	-2.49262	-1.62026	-3.15071	1	2	1	1	1	1	1	yes	1.PN	0.596836	0.43	SPN	0	1	0	1	0	2	2	1.87032	1.12034	2.56933	0.876687	2.56933	H3K27ac	-0.73935	0.458108	-1.09315	A	B	A	2.62886	1.92547	2.62886	H3K27ac	-0.449231	B	1
chr1	52614524	52614634	peak_12041	545.652	-2.51345	0.147742	0.174213	-2.40465	-2.53824	-0.45861	-2.469	1	2	2	1	1	2	1	yes	2.P	0.665073	0.48	SN	0	1	0	1	1	2	2	0.73957	0.229765	1.18617	0.894589	1.18617	H3K27ac	-1.68653	0.68155	0.274538	A	B	B	0.949313	0.429314	0.949313	H3K27ac	-1.14485	A	1
chr1	52932256	52932366	peak_12127	416.355	-4.21828	-0.19143	-2.56036	-3.52642	-4.05442	-3.48732	-4.18123	1	2	1	1	1	1	1	yes	1.PN	0.656927	0.44	SPN	1	1	0	0	0	2	1	0.327108	0.10495	0.14185	0.209658	0.327108	H3K27ac	-1.64006	-1.20541	-0.641726	A	A	B	0.747317	0.409333	0.747317	H3K27ac	-0.868446	A	1
chr1	53049326	53049436	peak_12149	48.4036	-2.625	-1.10254	-0.162934	-2.483	-2.24335	-0.906281	-3.1913	1	2	2	1	1	2	1	no	none	0.551782	0.38	.	1	1	0	0	0	2	1	0.553582	0.113216	0.784	0.689157	0.784	H3K27ac	-2.28972	0.502056	0.316036	A	B	B	0.627038	0.27569	0.627038	H3K27ac	-1.1855	A	1
chr1	53099192	53099302	peak_12167	88.9583	-0.998579	0.109144	0.0225465	-0.550802	-0.391269	0.456279	-0.117585	1	2	2	2	2	2	2	no	none	0.839055	0.54	.	1	1	0	0	0	2	1	0.215387	0.1	0.294425	0.361761	0.361761	H3K27ac	-1.10693	0.450967	0.748106	A	B	C	0.252505	0.913754	0.913754	H3K27ac	1.85549	C	1
chr1	53104472	53104582	peak_12170a	10.8696	-2.07084	-0.0915726	0.246283	-1.43804	-1.87335	-0.859567	-3.30715	1	2	2	2	1	2	1	no	none	0.594945	0.4	.	1	1	0	0	0	2	1	0.446904	0.172303	0.228043	0.742584	0.742584	H3K27ac	-1.37502	-0.970662	0.73259	A	A	C	0.820899	0.952343	0.952343	H3K27ac	0.214276	B	1
chr1	54297556	54297666	peak_12561	119.652	0.474714	0.205069	-1.80405	-0.370439	-1.93803	-1.45727	-2.42332	2	2	1	2	1	1	1	yes	3.N	0.659764	0.47	N	0	1	1	0	1	2	1	0.205153	0.566083	0.1	0.195288	0.566083	H3K27ac	1.46431	-1.0367	-0.0710993	C	A	B	0.546798	0.165674	0.546798	H3K27ac	-1.45101	A	1
chr1	54352236	54352346	peak_12586a	130.37	-4.05382	-0.742897	-0.675125	-3.85743	-4.58575	-4.6185	-3.63636	1	2	2	1	1	1	1	yes	2.P	0.616255	0.4	SN	1	1	0	0	0	2	1	1.10114	0.209848	0.272962	2.10503	2.10503	H3K27ac	-2.39158	-2.01222	0.934845	A	A	C	1.80588	0.357748	1.80588	H3K27ac	-2.33569	A	1
chr1	54424852	54424962	peak_12616	74.2555	-0.107882	0.14935	0.744815	0.0915444	0.961091	0.379319	0.73722	2	2	3	2	3	2	3	no	none	0.846418	0.51	.	0	0	1	1	0	2	1	0.102169	0.1	0.1	0.207339	0.207339	H3K27ac	-0.0309619	-0.0309619	1.02103	B	B	C	0.178379	0.671927	0.671927	H3K27ac	1.7483	C	2
chr1	54947602	54947712	peak_12724	1420.03	0.0257231	0.221978	-0.178783	-0.00726347	0.00524597	0.642627	0.2059	2	2	2	2	2	3	2	no	none	0.716436	0.5	.	0	2	0	0	0	2	1	0.397453	0.268324	1.43038	0.6266	1.43038	H3K27ac	-0.566811	1.84754	0.656759	B	C	B	1.6877	2.23684	2.23684	H3K27ac	0.406402	B	2
chr1	55205496	55205606	peak_12808	156.152	-1.55336	-0.342193	-0.709577	-2.51523	-2.21934	-2.89097	-2.68645	1	2	2	1	1	1	1	yes	2.P	0.496709	0.37	N	1	1	0	0	0	2	1	0.363868	0.134857	0.367227	0.1	0.367227	H3K27ac	-1.43198	0.0132546	-1.86342	A	B	A	1.37029	0.461361	1.37029	H3K27ac	-1.57051	A	1
chr1	5274522	5274632	peak_1281	225.102	-2.94176	-0.0663906	-0.326651	-3.08892	-3.21737	-2.27802	-3.89635	1	2	2	1	1	1	1	yes	2.P	0.603164	0.46	SPN	1	1	0	0	0	2	1	2.43938	2.05648	2.12295	2.05302	2.43938	H3K27ac	-0.246339	-0.200442	-0.248765	B	B	B	3.0254	0.85255	3.0254	H3K27ac	-1.82727	A	1
chr1	55337988	55338098	peak_12842a	43.5729	-4.62197	0.68078	-3.31191	0.525009	-2.54384	-1.32199	-2.88784	1	2	1	2	1	2	1	yes	1.PN	0.581236	0.44	N	0	1	1	0	0	2	1	1.34958	0.1	4.56281	0.1	4.56281	H3K27ac	-3.75444	1.75741	-3.75444	A	C	A	2.72768	0.317796	2.72768	H3K27ac	-3.1015	A	2
chr1	5304620	5304730	peak_1293	185.299	-2.05032	-0.0355999	-0.505256	-0.508613	-2.1162	-0.766055	-1.23023	1	2	2	2	1	1	1	yes	2.P	0.5216	0.39	P	2	0	0	0	0	2	2	0.172691	0.810478	0.350042	0.221813	0.810478	H3K27ac	2.23058	1.01933	0.361149	C	C	B	1.25284	0.761519	1.25284	H3K27ac	-0.718252	A	1
chr1	56727446	56727556	peak_13051	432.302	-3.7862	-6.33514	-6.20286	-6.57598	-5.76033	-5.86176	-5.42042	1	1	1	1	1	1	1	yes	1.PN	0.685527	0.44	SN	1	1	0	0	1	2	2	1.44421	1.19627	0.1	0.1	1.44421	H3K27ac	-0.271739	-3.85221	-3.85221	B	A	A	3.44236	0.1	3.44236	H3K27ac	-4.10532	A	1
chr1	5350926	5351036	peak_1307	195.875	-2.12815	0.0648126	-3.06829	-0.980019	-2.77701	-1.84524	-2.78648	1	2	1	2	1	1	1	no	none	0.660909	0.42	.	0	1	1	0	0	2	1	0.565104	0.135181	1.31027	0.200871	1.31027	H3K27ac	-2.06362	1.21327	-1.49224	A	C	A	0.699304	0.18455	0.699304	H3K27ac	-1.80592	A	1
chr1	57361826	57361936	peak_13104	30.2461	-0.24289	0.48853	-0.207597	0.953068	0.432542	-0.31835	0.382035	2	2	2	3	2	2	2	no	none	0.724073	0.52	.	0	1	1	0	0	2	1	0.1	0.193824	0.334145	0.350265	0.350265	H3K27ac	0.954745	1.74047	1.80845	C	C	C	0.228415	0.815805	0.815805	H3K27ac	1.83657	C	2
chr1	5390460	5390570	peak_1315	159.745	-2.25474	-0.388467	-0.318798	-1.02053	-2.16411	-0.466213	-1.25336	1	2	2	1	1	2	1	no	none	0.607727	0.41	.	0	1	0	1	0	2	2	0.100501	0.1	0.1	0.240927	0.240927	H3K27ac	-0.00720971	-0.00720971	1.26138	B	B	C	0.1	0.338799	0.338799	H3K27ac	0.76043	C	1
chr1	58075448	58075558	peak_13255	54.7766	-4.34683	-0.11182	-1.54871	-2.84175	-3.35254	-2.4212	-2.56208	1	2	2	1	1	1	1	yes	2.P	0.781982	0.5	N	1	1	0	0	0	2	1	0.865745	0.1	0.316276	0.1	0.865745	H3K27ac	-3.11394	-1.45276	-3.11394	A	A	A	0.495961	0.207769	0.495961	H3K27ac	-1.25525	A	1
chr1	58547940	58548050	peak_13315b	78.5678	-3.35446	-0.501735	-0.58422	-1.78082	-1.91385	-0.139251	-2.12635	1	2	2	1	1	2	1	no	none	0.785327	0.53	.	0	1	1	0	0	2	2	0.720773	0.182572	0.274929	0.195627	0.720773	H3K27ac	-1.98108	-1.39049	-1.88144	A	A	A	0.23704	0.1	0.23704	H3K27ac	-0.245128	B	1
chr1	58562150	58562260	peak_13320	1472.51	0.224067	0.197972	0.38694	0.0663511	0.455926	0.507841	0.538002	2	2	3	2	3	3	3	no	none	0.825891	0.62	.	1	1	0	0	0	2	1	0.170627	0.492168	0.834207	0.626808	0.834207	H3K27ac	1.52831	2.28956	1.87718	C	C	C	0.528425	1.24675	1.24675	H3K27ac	1.23841	C	2
chr1	58662092	58662202	peak_13355	122.288	-3.30036	-0.481024	-0.00230866	-1.97098	-1.86387	-1.57388	-2.87555	1	2	2	1	1	1	1	no	none	0.6998	0.47	.	1	1	0	0	0	2	1	1.22407	0.185473	0.944529	0.71927	1.22407	H3K27ac	-2.7224	-0.374019	-0.767079	A	B	A	1.53182	0.571745	1.53182	H3K27ac	-1.42181	A	1
chr1	58807432	58807542	peak_13415	93.5737	-0.804702	0.10969	-0.166066	-0.933575	-0.516798	-0.136965	-0.350281	1	2	2	1	2	2	2	no	none	0.690418	0.46	.	1	1	0	0	0	2	1	0.28898	0.1	0.228039	0.293275	0.293275	H3K27ac	-1.53097	-0.341693	0.0212847	A	B	B	0.25304	0.778726	0.778726	H3K27ac	1.62175	C	1
chr1	58977450	58977560	peak_13462a	57.7098	0.189251	0.0702984	0.104987	0.0184849	0.141766	-0.392334	0.178426	2	2	2	2	2	2	2	no	none	n	0.53	N	0	0	2	0	0	2	2	0.280595	0.1	0.1	0.1	0.280595	H3K27ac	-1.48849	-1.48849	-1.48849	A	A	A	0.507574	0.649862	0.649862	H3K27ac	0.356515	B	1
chr1	59007310	59007420	peak_13474a	148.544	0.169321	0.342106	0.223413	-0.171183	0.322427	0.948904	0.37958	2	2	2	2	2	3	2	no	none	n	0.55	N	0	1	1	0	0	2	1	1.7985	2.05003	2.60719	2.61616	2.61616	H3K27ac	0.188847	0.535697	0.540652	B	B	B	3.10716	3.6875	3.6875	H3K27ac	0.247049	B	2
chr1	5966064	5966174	peak_1466a	479.499	-0.586894	-0.0302095	-4.11248	-1.09083	-5.02815	-5.4596	-5.86741	1	2	1	1	1	1	1	yes	1.PN	0.567182	0.43	SN	1	0	1	0	1	2	2	2.51087	2.35639	3.32675	0.136589	3.32675	H3K27ac	-0.0916121	0.405926	-4.20027	B	B	A	3.84102	0.329167	3.84102	H3K27ac	-3.5446	A	1
chr1	6149230	6149340	peak_1531	159.262	-1.5956	-0.564779	0.181896	-2.03201	-1.37276	-1.40197	-1.73049	1	2	2	1	1	1	1	no	none	0.611364	0.43	.	0	1	1	0	0	2	1	0.699382	0.233704	0.517076	0.652807	0.699382	H3K27ac	-1.5814	-0.435704	-0.0994247	A	B	B	2.1015	0.1	2.1015	H3K27ac	-3.39335	A	1
chr1	426344	426454	peak_178a	76.1849	-0.707212	-0.16934	-0.0984322	-1.77476	-1.59297	-0.760987	-1.07143	2	2	2	1	1	2	1	no	none	0.7816	0.47	.	1	1	0	0	0	2	1	0.15661	0.220187	0.1	0.1	0.220187	H3K27ac	0.491555	-0.647175	-0.647175	B	B	B	0.300222	0.1	0.300222	H3K27ac	-0.586029	B	1
chr1	7057208	7057318	peak_1791a	86.2853	-0.986231	-0.843537	-1.78436	-2.636	-2.16331	-1.2644	-2.70748	1	2	1	1	1	1	1	yes	1.PN	0.827491	0.51	N	0	1	1	0	0	2	2	0.125946	1.00078	0.126215	0.1	1.00078	H3K27ac	2.99026	0.00308159	-0.3328	C	B	B	0.82175	0.281189	0.82175	H3K27ac	-1.54716	A	2
chr1	7202588	7202698	peak_1839	125.04	-2.06657	-0.179899	-0.646619	-1.93174	-1.93709	-2.00521	-2.07021	1	2	2	1	1	1	1	no	none	0.776873	0.52	.	1	1	0	0	0	2	1	0.313885	0.1	0.1	0.107238	0.313885	H3K27ac	-1.65024	-1.65024	-1.54943	A	A	A	0.1	0.324849	0.324849	H3K27ac	0.699767	B	1
chr1	7482004	7482114	peak_1911	98.5411	-4.1485	-0.640467	0.193554	-2.43909	-1.92111	-0.43891	-2.35498	1	2	2	1	1	2	1	no	none	0.658764	0.43	.	0	1	1	0	0	2	1	0.342306	0.148452	0.276237	0.547069	0.547069	H3K27ac	-1.20529	-0.309382	0.676437	A	B	B	0.690019	0.161732	0.690019	H3K27ac	-1.78664	A	1
chr1	7526666	7526776	peak_1923	56.1875	0.54405	0.0699624	-0.655482	0.796229	-0.47503	-0.548612	-0.659216	2	2	2	2	2	2	2	no	none	0.814891	0.55	N	0	0	0	2	0	2	2	0.258086	0.421902	0.303767	0.197659	0.421902	H3K27ac	0.709055	0.235114	-0.384836	C	B	B	0.413209	0.718469	0.718469	H3K27ac	0.798055	C	1
chr1	7546248	7546358	peak_1929	130.467	-0.295127	0.156631	0.526749	-0.497849	0.166413	0.325765	0.147503	2	2	2	2	2	2	2	no	none	0.712073	0.48	.	1	1	0	0	0	2	1	0.17457	0.169798	0.265267	0.376881	0.376881	H3K27ac	-0.0399885	0.603639	1.1103	B	B	C	0.335413	0.221611	0.335413	H3K27ac	-0.597909	B	2
chr1	7750904	7751014	peak_1984	114.365	-0.969467	-0.0895662	0.260223	-0.838991	-1.17947	0.35575	-1.3468	1	2	2	1	1	2	1	no	none	0.733182	0.48	.	0	2	0	0	0	2	2	0.138287	0.1	0.1	0.207616	0.207616	H3K27ac	-0.467667	-0.467667	0.58625	B	B	B	0.326191	0.1	0.326191	H3K27ac	-0.705717	A	1
chr1	7764178	7764288	peak_1986b	653.521	-1.57704	-0.443862	1.04412	-1.29404	-0.499908	-0.159383	-0.383768	1	2	3	1	2	2	2	no	none	0.678018	0.48	S	1	1	0	0	0	2	1	0.437138	0.300817	0.256557	2.0673	2.0673	H3K27ac	-0.539202	-0.768806	2.24159	B	A	C	0.952989	1.34783	1.34783	H3K27ac	0.500109	B	2
chr1	8859538	8859648	peak_2231	46.021	-3.24684	0.00449865	-2.92778	-0.141728	-3.20593	-2.00304	-2.37345	1	2	1	2	1	1	1	yes	1.PN	0.694655	0.45	N	0	0	1	1	1	2	1	0.608842	0.1	0.641444	0.290256	0.641444	H3K27ac	-2.60607	0.0752554	-1.06874	A	B	A	0.868905	0.172746	0.868905	H3K27ac	-2.1192	A	1
chr1	8918158	8918268	peak_2244b	162.092	-0.572059	0.282884	-1.05498	-1.73231	-2.2329	-1.85538	-2.30557	2	2	1	1	1	1	1	yes	3.N	0.552091	0.47	N	0	1	1	0	0	2	1	0.1	0.1	0.1	0.343514	0.343514	H3K27ac	0	0	1.78037	B	B	C	0.344866	0.222424	0.344866	H3K27ac	-0.632726	B	1
chr1	10062164	10062274	peak_2486	120.741	-5.64467	-2.23522	-1.55833	-3.6312	-5.57367	-2.9344	-3.36328	1	1	1	1	1	1	1	no	none	0.573818	0.44	.	1	1	0	0	0	2	1	0.813043	0.107938	0.455498	0.23205	0.813043	H3K27ac	-2.91313	-0.835886	-1.8089	A	A	A	0.434258	0.323438	0.434258	H3K27ac	-0.425066	B	1
chr1	10126150	10126260	peak_2507b	259.465	-0.604289	-0.461979	-0.880736	-1.01175	-0.863898	-1.17224	-0.667973	2	2	1	1	1	1	1	yes	3.N	0.640164	0.47	N	1	1	0	0	0	2	1	1.06699	1.93826	1.98792	1.40081	1.98792	H3K27ac	0.861213	0.897713	0.392716	C	C	B	1.70617	2.1883	2.1883	H3K27ac	0.359049	B	2
chr1	10406994	10407104	peak_2575	175.163	0.695524	-0.895565	-2.44172	-0.855575	-1.77977	-3.70985	-3.13477	2	2	1	1	1	1	1	yes	3.N	0.556727	0.42	N	0	0	2	0	1	2	2	0.82193	1.93144	0.390985	0.16268	1.93144	H3K27ac	1.23259	-1.0719	-2.33698	C	A	A	0.974094	0.67869	0.974094	H3K27ac	-0.521308	B	1
chr1	10451036	10451146	peak_2586	86.8365	-2.75378	-0.91508	-2.58421	-2.17704	-3.01392	-3.99873	-3.64784	1	2	1	1	1	1	1	yes	1.PN	0.751764	0.44	SN	0	1	0	1	0	2	2	0.919052	0.19525	0.106281	0.1	0.919052	H3K27ac	-2.23483	-3.11226	-3.20015	A	A	A	0.618609	0.106666	0.618609	H3K27ac	-1.62903	A	1
chr1	11853372	11853482	peak_2830	262.685	0.0673267	0.00512119	-0.35232	-1.05338	-0.109211	-1.36134	-0.683296	2	2	2	1	2	1	1	yes	4.-	0.731109	0.46	P	1	1	0	0	0	2	1	0.651177	0.786458	0.324977	0.245346	0.786458	H3K27ac	0.27232	-1.00271	-1.40824	B	A	A	1.21981	1.28662	1.28662	H3K27ac	0.0769316	B	1
chr1	12861048	12861158	peak_3033b	18.9541	-0.37232	-0.578281	-1.24188	-1.14548	-1.56636	-2.89108	-3.41501	2	2	2	2	1	1	1	no	none	0.628509	0.39	.	0	1	1	0	0	2	1	0.609883	0.805042	0.50345	0.66699	0.805042	H3K27ac	0.40053	-0.276683	0.129132	B	B	B	0.904718	0.580103	0.904718	H3K27ac	-0.641159	B	1
chr1	13120972	13121082	peak_3088	71.5217	-1.58221	-0.928033	-0.616883	-2.59025	-3.2709	-3.03565	-3.32909	1	2	2	1	1	1	1	yes	2.P	0.681836	0.49	SPN	1	1	0	0	0	2	1	1.28798	0.124386	0.1	1.23811	1.28798	H3K27ac	-3.37221	-3.68704	-0.0569722	A	A	B	0.810836	0.195267	0.810836	H3K27ac	-2.01941	A	1
chr1	13306182	13306292	peak_3128b	393.614	-5.70482	-1.71469	-0.197871	-4.78512	-3.99321	-3.97109	-4.67492	1	1	2	1	1	1	1	yes	2.P	0.619127	0.38	SPN	1	1	0	0	0	2	1	0.957134	0.158411	0.1	2.09828	2.09828	H3K27ac	-2.59505	-3.25872	1.13241	A	A	C	1.70978	0.276832	1.70978	H3K27ac	-2.62673	A	1
chr1	13425630	13425740	peak_3156	745.622	0.159845	0.0407277	-3.03576	0.696992	-3.01885	-3.14061	-3.03868	2	2	1	3	1	1	1	yes	3.N	0.774091	0.52	N	0	0	1	1	0	2	1	0.1	0.339774	1.61932	0.392861	1.61932	H3K27ac	1.76458	4.01731	1.97402	C	C	C	1.54847	0.32256	1.54847	H3K27ac	-2.2632	A	1
chr1	13634768	13634878	peak_3203	34.1902	-4.55614	-0.70862	0.538717	-2.81453	-2.48233	-0.83275	-2.81611	1	2	2	1	1	2	1	no	none	0.601655	0.45	.	1	1	0	0	0	2	1	0.39274	0.1	0.17289	0.562945	0.562945	H3K27ac	-1.97357	-1.18372	0.51942	A	A	B	0.1	0.578311	0.578311	H3K27ac	1.53185	C	1
chr1	14988366	14988476	peak_3426	292.389	-4.10594	-0.378403	-0.269457	-4.80453	-3.23292	-1.79839	-4.37077	1	2	2	1	1	1	1	yes	2.P	0.596782	0.45	N	1	1	0	0	0	2	1	0.339875	0.174463	0.106583	0.530956	0.530956	H3K27ac	-0.962081	-1.67303	0.643588	A	A	B	1.27724	0.238474	1.27724	H3K27ac	-2.42112	A	1
chr1	15320646	15320756	peak_3483	140.524	-3.00874	-1.16539	0.686556	-2.51209	-1.46735	-1.67347	-3.61169	1	1	2	1	1	1	1	yes	2.P	0.507673	0.43	SP	1	1	0	0	0	2	1	0.934136	0.365261	0.619413	1.35684	1.35684	H3K27ac	-1.3547	-0.592731	0.538548	A	B	B	1.35104	0.137916	1.35104	H3K27ac	-2.756	A	1
chr1	15563824	15563934	peak_3542	172.888	-0.802464	-0.771086	-3.18314	-0.749865	-2.38066	-2.54087	-3.33765	2	2	1	2	1	1	1	yes	3.N	0.8162	0.51	N	0	0	2	0	0	2	2	0.193456	0.258302	0.22205	0.1	0.258302	H3K27ac	0.41705	0.198879	-0.952009	B	B	A	0.981745	0.666733	0.981745	H3K27ac	-0.558239	B	1
chr1	15855230	15855340	peak_3596	180.044	1.01818	1.21394	-1.7258	1.04293	-1.72768	-0.625785	-2.08103	3	3	1	3	1	2	1	yes	3.N	0.768036	0.52	N	0	0	2	0	0	2	2	0.835791	1.36336	2.3288	0.1	2.3288	H3K27ac	0.705949	1.47837	-3.06314	C	C	A	2.65261	0.406405	2.65261	H3K27ac	-2.70642	A	1
chr1	16142990	16143100	peak_3658	96.7996	-1.70737	0.420381	-1.68176	-2.1449	-3.23919	-2.6678	-4.01315	1	2	1	1	1	1	1	no	none	0.713364	0.43	.	1	1	0	0	0	2	1	0.496064	0.267968	0.1	0.1	0.496064	H3K27ac	-0.888465	-2.31053	-2.31053	A	A	A	0.1	0.284067	0.284067	H3K27ac	0.506233	B	1
chr1	16701230	16701340	peak_3791	24.1673	-0.430494	0.129943	0.172635	-0.793928	0.00520245	0.707751	-0.698438	2	2	2	2	2	2	2	no	none	0.831564	0.58	.	0	1	1	0	0	2	1	0.139574	0.214519	0.1	0.1	0.214519	H3K27ac	0.620071	-0.481033	-0.481033	B	B	B	0.293251	0.384977	0.384977	H3K27ac	0.392635	B	2
chr1	16778296	16778406	peak_3821	433.151	-4.20311	0.292814	0.331001	-5.13216	-4.18042	0.686859	-4.30212	1	2	2	1	1	3	1	yes	2.P	0.605436	0.44	N	1	1	0	0	0	2	1	2.14081	0.1	2.79307	2.18004	2.79307	H3K27ac	-4.42009	0.383693	0.0261963	A	B	B	2.9097	0.731164	2.9097	H3K27ac	-1.9926	A	1
chr1	17305030	17305140	peak_3885	171.158	-1.52868	-0.305528	0.202883	-1.67329	-1.50527	-1.3098	-2.20302	1	2	2	1	1	1	1	yes	2.P	0.6988	0.45	N	1	1	0	0	1	2	1	0.943347	0.233839	0.670236	1.01774	1.01774	H3K27ac	-2.01227	-0.493119	0.109513	A	B	B	2.94759	1.04196	2.94759	H3K27ac	-1.50024	A	1
chr1	17355496	17355606	peak_3895	402.329	0.711006	0.571913	-2.96211	1.016	-3.32169	-2.84439	-3.59553	3	3	1	3	1	1	1	yes	3.N	0.722291	0.47	N	0	0	1	1	0	2	1	0.570468	1.00007	1.82385	0.406288	1.82385	H3K27ac	0.809881	1.67677	-0.489644	C	C	B	1.4563	0.593073	1.4563	H3K27ac	-1.29602	A	1
chr1	17875188	17875298	peak_4022	117.835	1.15187	0.803584	-0.803788	0.74438	0.682598	0.804638	0.672908	3	3	1	3	3	3	3	no	none	0.835764	0.51	.	0	1	1	0	0	2	1	0.218727	0.139365	0.191773	0.15607	0.218727	H3K27ac	-0.650258	-0.189728	-0.486934	B	B	B	0.219754	0.375021	0.375021	H3K27ac	0.771078	C	3
chr1	18446198	18446308	peak_4131b	27.9715	0.389125	0.502369	-0.272669	0.182495	-0.0799079	0.22279	-0.0162741	2	2	2	2	2	2	2	no	none	0.797818	0.58	N	0	0	2	0	0	2	1	0.162309	0.404636	0.1	0.1	0.404636	H3K27ac	1.31788	-0.698742	-0.698742	C	B	B	1.50145	1.13752	1.50145	H3K27ac	-0.400454	B	2
chr1	18636050	18636160	peak_4160	69.4841	-1.67328	-0.197654	-0.0237416	-1.74432	-1.34888	-0.95662	-2.20421	1	2	2	1	1	1	1	no	none	0.582564	0.43	.	1	1	0	0	0	2	1	1.08437	0.229743	1.07095	1.07387	1.08437	H3K27ac	-2.23876	-0.0179604	-0.0140311	A	B	B	3.00272	0.95395	3.00272	H3K27ac	-1.65429	A	1
chr1	18652518	18652628	peak_4168	128.289	-2.23794	-0.0300897	0.102003	-2.27285	-3.38806	-1.67125	-3.01301	1	2	2	1	1	1	1	yes	2.P	0.750218	0.47	SN	1	1	0	0	0	2	1	1.38128	0.846677	1.21444	0.784022	1.38128	H3K27ac	-0.706119	-0.185717	-0.817037	A	B	A	1.09865	0.146657	1.09865	H3K27ac	-2.45766	A	1
chr1	19410136	19410246	peak_4352	1573.71	-0.587597	-0.139617	-0.195133	-1.12958	-1.06586	-0.562478	-2.32816	2	2	2	1	1	2	1	yes	4.-	0.647418	0.46	SPN	1	1	0	0	0	2	1	3.12735	2.35772	3.04288	2.6252	3.12735	H3K27ac	-0.407545	-0.0395011	-0.252513	B	B	B	3.39815	0.901053	3.39815	H3K27ac	-1.91506	A	1
chr1	19415386	19415496	peak_4353	985.087	-0.738634	-0.551876	-1.54599	-1.39675	-2.02615	-3.60393	-3.86719	2	2	1	1	1	1	1	yes	3.N	0.664582	0.45	SPN	0	1	1	0	0	2	1	2.68648	2.22056	2.26215	1.83472	2.68648	H3K27ac	-0.274788	-0.248021	-0.550152	B	B	B	3.28697	0.156368	3.28697	H3K27ac	-4.03869	A	1
chr1	19425146	19425256	peak_4355	317.334	0.310216	0.0214032	0.166899	-0.160994	0.384704	-0.211293	-0.216466	2	2	2	2	2	2	2	no	none	0.791709	0.54	.	1	0	1	0	0	2	2	0.202935	0.824455	0.569326	0.514873	0.824455	H3K27ac	2.02243	1.48824	1.3432	C	C	C	0.898784	0.283076	0.898784	H3K27ac	-1.66678	A	2
chr1	19587110	19587220	peak_4398	257.172	-0.519534	0.197269	-0.876311	-0.36348	-1.20785	-0.845632	-1.69823	2	2	2	2	1	2	1	yes	4.-	0.687073	0.47	N	1	1	0	0	0	2	2	0.269289	0.199539	0.322309	0.1	0.322309	H3K27ac	-0.432488	0.259288	-1.42916	B	B	A	0.139481	0.44239	0.44239	H3K27ac	1.14532	C	1
chr1	20745438	20745548	peak_4633	81.996	-2.5588	-0.0475879	0.516247	-1.16644	-1.7545	-1.44239	-1.14666	1	2	2	1	1	1	1	yes	2.P	0.73	0.48	S	1	1	0	0	0	2	1	0.672394	0.152458	1.46224	1.28254	1.46224	H3K27ac	-2.14089	1.1208	0.93163	A	C	C	1.38016	1.22093	1.38016	H3K27ac	-0.176853	B	1
chr1	20832492	20832602	peak_4654	12.9531	-0.533479	-0.647937	-0.408764	-0.014657	-0.737406	-1.5393	-0.573385	2	2	2	2	2	2	2	no	none	0.693364	0.49	.	0	0	1	1	0	2	1	0.1	0.113117	0.293381	0.1	0.293381	H3K27ac	0.177814	1.55278	0	B	C	B	0.505066	0.206703	0.505066	H3K27ac	-1.28891	A	1
chr1	21527122	21527232	peak_4774	57.0604	-1.5635	-1.18711	0.574596	-1.52577	-1.24638	-1.87707	-2.57852	1	2	2	1	1	1	1	yes	2.P	n	0.43	S	1	1	0	0	1	2	1	0.204594	0.10015	0.1	0.28858	0.28858	H3K27ac	-1.03061	-1.03276	0.496208	A	A	B	0.1	0.344515	0.344515	H3K27ac	0.784566	C	1
chr1	21735938	21736048	peak_4840	299.911	-1.78527	0.135236	-2.10078	-1.63723	-3.59255	-3.46051	-4.38828	1	2	1	1	1	1	1	yes	1.PN	0.606527	0.44	PN	0	1	1	0	1	2	1	0.595105	0.749094	1.74267	0.391555	1.74267	H3K27ac	0.332003	1.55009	-0.603928	B	C	B	1.26955	0.404393	1.26955	H3K27ac	-1.65049	A	1
chr1	21737330	21737440	peak_4841	127.191	-0.295808	0.336113	-2.4394	0.148565	-1.91266	-2.33945	-2.33583	2	2	1	2	1	1	1	yes	3.N	0.851473	0.59	N	0	0	1	1	0	2	2	0.257619	0.377779	1.54463	0.197543	1.54463	H3K27ac	0.552305	2.58395	-0.383074	B	C	B	0.342724	0.885074	0.885074	H3K27ac	1.36875	C	1
chr1	23383960	23384070	peak_5166	628.938	0.342642	0.00191897	-0.291635	0.122661	0.0336588	-0.420336	0.0692451	2	2	2	2	2	2	2	no	none	0.626964	0.46	SN	0	0	2	0	0	2	2	0.188304	0.80315	0.561483	0.229241	0.80315	H3K27ac	2.09261	1.57618	0.283799	C	C	B	0.703933	0.737857	0.737857	H3K27ac	0.0679046	B	2
chr1	23889790	23889900	peak_5302	249.118	-1.00392	0.305186	0.416008	0.288344	0.224855	0.624673	0.605967	1	2	2	2	2	2	2	no	none	0.887382	0.65	.	1	1	0	0	0	2	1	0.104292	0.278192	0.409147	0.224549	0.409147	H3K27ac	1.41545	1.97199	1.1064	C	C	C	0.929062	0.708762	0.929062	H3K27ac	-0.390473	B	3
chr1	23982096	23982206	peak_5324	76.8106	-3.32727	-0.15557	-1.28406	-3.62981	-2.67556	-1.60144	-3.48704	1	2	1	1	1	1	1	yes	1.PN	0.649364	0.42	N	1	1	0	0	0	2	1	0.135718	0.193937	0.3276	0.1	0.3276	H3K27ac	0.514975	1.27133	-0.44061	B	C	B	0.310346	0.166031	0.310346	H3K27ac	-0.633875	B	1
chr1	23998866	23998976	peak_5329	118.606	0.769597	0.439083	-1.25534	1.00426	-1.10592	-1.283	-0.850629	3	2	1	3	1	1	1	yes	3.N	0.765873	0.49	N	0	0	1	1	0	2	1	0.330374	0.628395	0.529114	0.265689	0.628395	H3K27ac	0.927571	0.679477	-0.314362	C	B	B	0.181652	0.287812	0.287812	H3K27ac	0.525126	B	1
chr1	24458902	24459012	peak_5445b	80.6685	-1.05831	1.07947	-1.14031	-1.05606	-1.94849	-1.42068	-3.34815	1	3	1	1	1	1	1	yes	1.PN	0.5896	0.42	SPN	0	1	1	0	0	2	1	0.997208	0.592065	1.42439	0.683284	1.42439	H3K27ac	-0.752138	0.514374	-0.545409	A	B	B	1.06703	0.690263	1.06703	H3K27ac	-0.628382	B	1
chr1	24588170	24588280	peak_5478a	81.965	-0.548294	-0.220026	-1.15897	0.348927	-0.821665	-0.899197	-0.834205	2	2	1	2	2	2	1	yes	3.N	0.709036	0.44	N	0	0	1	1	0	2	2	0.566298	0.214161	0.17675	0.2187	0.566298	H3K27ac	-1.40286	-1.67985	-1.37261	A	A	A	0.444987	0.486858	0.486858	H3K27ac	0.129739	B	1
chr1	24859390	24859500	peak_5516a	441.509	-1.99645	0.345152	-2.1624	-1.81495	-3.2043	-1.62442	-3.87068	1	2	1	1	1	1	1	yes	1.PN	0.735745	0.43	N	0	0	1	1	0	2	2	2.42643	1.45156	2.66711	0.700458	2.66711	H3K27ac	-0.741224	0.136444	-1.79246	A	B	A	2.76833	0.332868	2.76833	H3K27ac	-3.05599	A	1
chr1	1723632	1723742	peak_554b	24.3096	-1.03806	-0.386711	-1.39608	-0.641997	-0.274605	-0.290489	-0.755475	2	2	1	2	2	2	2	no	none	n	0.45	.	0	1	1	0	0	2	1	0.360227	0.131383	0.1	0.356248	0.360227	H3K27ac	-1.45512	-1.84891	-0.0160253	A	A	B	0.1	0.308213	0.308213	H3K27ac	0.623927	B	2
chr1	25215484	25215594	peak_5619	339.026	-0.931182	0.200979	0.354965	-0.512334	-0.796749	0.4541	-1.43604	1	2	2	1	1	2	1	yes	2.P	0.766164	0.45	N	0	1	1	0	0	2	1	0.263629	0.249665	0.329133	0.1	0.329133	H3K27ac	-0.0785119	0.320162	-1.39851	B	B	A	0.300409	0.541296	0.541296	H3K27ac	0.84949	C	1
chr1	25330462	25330572	peak_5637	140.154	-3.06933	-1.59374	-2.82422	-2.49024	-4.77865	-3.12787	-4.41778	1	1	1	1	1	1	1	yes	1.PN	0.582182	0.4	S	0	1	1	0	1	2	1	1.01131	0.87766	1.15662	0.603966	1.15662	H3K27ac	-0.204486	0.193699	-0.743681	B	B	A	1.13756	0.295606	1.13756	H3K27ac	-1.9442	A	1
chr1	26012994	26013104	peak_5800	165.347	-4.05542	-1.83375	0.131248	-3.22526	-3.23427	-3.38802	-3.5996	1	1	2	1	1	1	1	yes	2.P	0.5432	0.34	SN	1	1	0	0	0	2	1	0.603173	0.185241	0.207157	1.64645	1.64645	H3K27ac	-1.70317	-1.54184	1.44871	A	A	C	2.03225	0.266208	2.03225	H3K27ac	-2.93245	A	1
chr1	26020092	26020202	peak_5801	344.979	-1.95057	-0.695491	-1.11287	-2.64399	-2.61334	-3.04638	-3.17336	1	2	1	1	1	1	1	yes	1.PN	0.729891	0.46	SN	1	1	0	0	1	2	1	0.743085	0.293183	0.231704	1.50631	1.50631	H3K27ac	-1.34173	-1.68124	1.01942	A	A	C	1.52168	1.09668	1.52168	H3K27ac	-0.472521	B	1
chr1	1943548	1943658	peak_586	98.8261	-3.16954	-1.47112	-0.685077	-3.77982	-3.10531	-3.20031	-4.86772	1	2	2	1	1	1	1	no	none	0.434964	0.33	.	2	0	0	0	0	2	2	0.35205	0.160679	0.1	0.438066	0.438066	H3K27ac	-1.1316	-1.81578	0.315371	A	A	B	0.653934	0.439298	0.653934	H3K27ac	-0.573944	B	1
chr1	26338456	26338566	peak_5905	594.445	-2.54978	-0.131982	-1.86626	-2.35384	-4.46553	-2.21104	-4.04117	1	2	1	1	1	1	1	yes	1.PN	0.626782	0.4	N	1	1	0	0	0	2	1	0.69675	0.547225	1.24519	0.192888	1.24519	H3K27ac	-0.348507	0.837652	-1.85288	B	C	A	1.15614	0.102724	1.15614	H3K27ac	-2.53124	A	1
chr1	26358148	26358258	peak_5912	606.47	-1.94626	-0.22862	-0.653353	-3.17771	-4.2511	-3.30555	-5.03494	1	2	2	1	1	1	1	yes	2.P	0.456855	0.35	SPN	1	1	0	0	0	2	1	0.145045	0.1	0.1	0.453058	0.453058	H3K27ac	-0.536496	-0.536496	1.6432	B	B	C	0.714798	0.785166	0.785166	H3K27ac	0.135463	B	1
chr1	26642798	26642908	peak_5994	1492.63	-0.353706	-0.487321	-4.05858	-0.0964381	-4.28864	-3.76591	-4.29474	2	2	1	2	1	1	1	yes	3.N	0.504327	0.41	SPN	0	0	1	1	0	2	1	0.898863	2.04998	1.51739	0.315032	2.04998	H3K27ac	1.18944	0.755415	-1.5126	C	C	A	2.13059	0.128962	2.13059	H3K27ac	-3.41318	A	1
chr1	26882436	26882546	peak_6076	60.1272	-0.497287	-0.0564399	-3.46863	0.219255	-3.70952	-2.92948	-3.98557	2	2	1	2	1	1	1	yes	3.N	0.621	0.38	SN	0	1	1	0	0	2	2	1.70588	2.32051	2.16553	0.176432	2.32051	H3K27ac	0.443928	0.344206	-3.27334	B	B	A	2.05016	0.306008	2.05016	H3K27ac	-2.74409	A	1
chr1	26912854	26912964	peak_6082	125.872	0.991028	1.30186	-2.27337	2.49542	-1.47784	-1.32734	-0.780078	3	3	1	3	1	1	1	yes	3.N	0.759364	0.51	N	0	0	2	0	0	2	1	0.984432	0.91381	2.43247	0.1	2.43247	H3K27ac	-0.107397	1.30506	-3.29929	B	C	A	1.32773	0.281034	1.32773	H3K27ac	-2.24015	A	1
chr1	27809092	27809202	peak_6333b	81.0176	0.235172	0.309566	-0.250444	0.279443	-0.00746526	0.52	-0.0291434	2	2	2	2	2	2	2	no	none	0.757436	0.54	N	0	0	2	0	0	2	2	1.4545	1.95007	2.1015	1.51644	2.1015	H3K27ac	0.422997	0.530888	0.0601561	B	B	B	2.31886	2.54897	2.54897	H3K27ac	0.136498	B	2
chr1	27868124	27868234	peak_6350	899.928	0.448042	0.183096	0.0896857	0.372482	0.349241	0.411076	0.347078	3	2	2	2	2	2	2	no	none	0.697782	0.49	PN	0	0	1	1	0	2	1	0.472205	1.09042	1.15095	1.07808	1.15095	H3K27ac	1.20739	1.28534	1.19098	C	C	C	1.65989	2.02057	2.02057	H3K27ac	0.283677	B	2
chr1	27910068	27910178	peak_6358	98.9571	-0.907573	-0.00520194	-0.477158	-1.69627	-2.24406	-0.197532	-3.76974	1	2	2	1	1	2	1	no	none	0.626655	0.42	.	0	1	0	1	0	2	1	0.633047	0.242809	1.51634	0.241958	1.51634	H3K27ac	-1.38249	1.26021	-1.38755	A	C	A	1.09194	0.173076	1.09194	H3K27ac	-2.44882	A	1
chr1	28405694	28405804	peak_6494	313.76	0.287367	0.137367	-2.17851	0.394658	-2.29225	-2.65443	-2.22355	2	2	1	2	1	1	1	yes	3.N	0.615091	0.42	N	0	0	1	1	0	2	2	1.22572	1.80851	1.43952	0.617348	1.80851	H3K27ac	0.561173	0.23196	-0.989478	B	B	A	2.45265	0.345154	2.45265	H3K27ac	-2.82903	A	1
chr1	28580222	28580332	peak_6545	98.2202	-0.570805	-0.148871	-0.546486	-0.37587	-0.459386	-0.617243	-0.0409325	2	2	2	2	2	2	2	no	none	n	0.49	.	0	0	1	1	0	2	2	1.33783	0.255307	0.555695	0.867425	1.33783	H3K27ac	-2.38959	-1.26753	-0.625086	A	A	B	1.29821	0.161412	1.29821	H3K27ac	-2.69845	A	2
chr1	28643362	28643472	peak_6557	73.3915	-2.24784	-0.577528	0.285964	-1.95599	-1.34874	-0.601	-2.56846	1	2	2	1	1	2	1	no	none	0.584055	0.47	.	1	1	0	0	1	2	1	0.367022	0.1	0.1	0.234376	0.367022	H3K27ac	-1.87587	-1.87587	-0.647039	A	A	B	0.357514	0.610414	0.610414	H3K27ac	0.771789	C	1
chr1	28732334	28732444	peak_6575b	33.4397	-0.155756	-0.838373	-1.29069	0.153277	-0.636964	-0.489782	-1.13578	2	2	1	2	2	2	1	no	none	0.740455	0.56	.	0	1	1	0	0	2	1	0.321255	0.146906	0.202272	0.28826	0.321255	H3K27ac	-1.12883	-0.667422	-0.156348	A	B	B	1.08533	1.18461	1.18461	H3K27ac	0.126287	B	2
chr1	28778382	28778492	peak_6589	38.0173	-0.0664848	0.22351	-0.925959	0.00905603	-1.09131	-1.52689	-1.45428	2	2	2	2	1	1	1	yes	4.-	0.772782	0.53	N	0	1	1	0	0	2	1	0.382237	0.210253	0.1	0.182984	0.382237	H3K27ac	-0.862336	-1.93447	-1.06275	A	A	A	0.788464	0.219251	0.788464	H3K27ac	-1.84646	A	1
chr1	28788232	28788342	peak_6593	107.459	-1.00461	-0.360982	-1.36633	-0.870387	-1.9283	-1.84178	-3.18704	1	2	1	2	1	1	1	no	none	0.811182	0.48	.	0	1	1	0	0	2	1	0.1	0.206785	0.590389	1.84734	1.84734	H3K27ac	1.04813	2.56167	4.20737	C	C	C	1.52199	0.563143	1.52199	H3K27ac	-1.43439	A	1
chr1	28903770	28903880	peak_6620	132.962	-1.07717	0.0469262	-1.07718	-0.969559	-1.97088	-0.924023	-2.54053	1	2	1	1	1	1	1	no	none	0.699655	0.45	.	0	1	0	1	0	2	2	1.19409	0.143394	2.08416	0.133095	2.08416	H3K27ac	-3.05785	0.803554	-3.16538	A	C	A	1.9559	0.324274	1.9559	H3K27ac	-2.59255	A	1
chr1	29012294	29012404	peak_6652	145.259	-0.657979	-0.070065	0.034932	-0.75952	0.281459	1.10156	-0.100527	1	2	2	1	2	3	2	no	none	0.505982	0.43	.	1	1	0	0	0	2	1	0.337909	0.1	0.488251	0.446053	0.488251	H3K27ac	-1.75663	0.53099	0.400582	A	B	B	0.417827	0.548261	0.548261	H3K27ac	0.391959	B	2
chr1	2283502	2283612	peak_681	232.745	-1.42019	-0.0237261	-1.55628	-0.0862228	-2.30839	-1.70863	-1.87524	1	2	1	2	1	1	1	yes	1.PN	0.7286	0.51	N	0	1	1	0	0	2	2	0.1	0.234339	0.51528	0.450983	0.51528	H3K27ac	1.22859	2.36536	2.17307	C	C	C	0.340939	0.496283	0.496283	H3K27ac	0.541652	B	1
chr1	29740672	29740782	peak_6852	226.061	0.236356	0.11683	-1.45683	0.568849	-0.80178	-0.523905	-0.576314	2	2	1	2	1	2	2	no	none	0.710436	0.53	.	0	0	0	2	0	2	2	0.240242	0.545377	0.1	0.57561	0.57561	H3K27ac	1.18277	-1.26449	1.26061	C	A	C	0.459918	0.147544	0.459918	H3K27ac	-1.20138	A	1
chr1	2297138	2297248	peak_687	666.777	-2.91007	0.0343319	0.0475631	-3.06203	-3.30002	-0.22653	-4.57748	1	2	2	1	1	2	1	yes	2.P	0.559836	0.44	SPN	0	2	0	0	1	2	2	1.72448	0.229651	3.29963	1.61137	3.29963	H3K27ac	-2.90864	0.936148	-0.0978729	A	C	B	2.75481	0.637589	2.75481	H3K27ac	-2.11125	A	1
chr1	29855240	29855350	peak_6886	264.989	-0.0640173	0.0279181	-2.36705	-0.272627	-3.33914	-2.6136	-3.03702	2	2	1	2	1	1	1	yes	3.N	0.705764	0.46	N	0	1	1	0	0	2	1	1.0476	1.56295	2.52518	0.228909	2.52518	H3K27ac	0.577179	1.26929	-2.19425	B	C	A	2.09857	0.54877	2.09857	H3K27ac	-1.93514	A	1
chr1	29877870	29877980	peak_6896	197.901	-3.54075	-0.38526	-0.644789	-4.7436	-5.06091	-3.55662	-5.82249	1	2	1	1	1	1	1	yes	1.PN	0.372364	0.34	SN	0	2	0	0	0	2	1	1.90457	1.6655	2.41487	2.40899	2.41487	H3K27ac	-0.193517	0.342478	0.33896	B	B	B	3.1823	0.477714	3.1823	H3K27ac	-2.73585	A	1
chr1	29935330	29935440	peak_6917	469.034	0.0224002	-0.283006	-3.51648	0.469694	-3.09677	-2.88235	-3.6466	2	2	1	2	1	1	1	yes	3.N	0.774945	0.48	N	0	0	1	1	0	2	1	0.275459	0.657256	0.782151	0.112192	0.782151	H3K27ac	1.25462	1.50561	-1.29587	C	C	A	0.357195	1.06424	1.06424	H3K27ac	1.57504	C	1
chr1	31131974	31132084	peak_7178	87.8094	-5.07903	-3.68888	-4.85998	-3.73637	-4.75474	-2.64248	-5.0789	1	1	1	1	1	1	1	no	none	0.630545	0.47	.	1	1	0	0	0	2	1	0.575825	0.1	0.1	0.1	0.575825	H3K27ac	-2.52563	-2.52563	-2.52563	A	A	A	1.23243	0.190608	1.23243	H3K27ac	-2.62343	A	1
chr1	31661282	31661392	peak_7277	163.102	-0.252612	-0.0818403	-2.48884	0.0741928	-3.63985	-2.02112	-2.5159	2	2	1	2	1	1	1	yes	3.N	0.773473	0.5	N	0	0	1	1	0	2	1	0.232897	0.162463	0.957556	0.130449	0.957556	H3K27ac	-0.519578	2.03967	-0.836212	B	C	A	0.403106	1.02331	1.02331	H3K27ac	1.34401	C	1
chr1	31771462	31771572	peak_7303	151.604	0.545115	0.387841	-2.78618	1.41399	-2.80345	-2.89931	-2.40019	2	2	1	3	1	1	1	yes	3.N	0.683418	0.45	N	1	1	0	0	0	2	1	0.261808	1.05169	1.13436	0.350072	1.13436	H3K27ac	2.00613	2.11529	0.419144	C	C	B	0.597857	1.21599	1.21599	H3K27ac	1.02426	C	1
chr1	31846312	31846422	peak_7319	123.528	0.115128	-0.258795	-1.83099	0.765468	-1.33416	-1.80415	-1.9139	2	2	1	3	1	1	1	yes	3.N	0.758855	0.5	N	0	0	1	1	0	2	2	0.357118	0.1	0.1	0.1	0.357118	H3K27ac	-1.8364	-1.8364	-1.8364	A	A	A	0.379613	0.317609	0.379613	H3K27ac	-0.257278	B	1
chr1	31910030	31910140	peak_7340	191.273	-3.73258	-0.569019	-0.889909	-3.26202	-2.71068	-1.64958	-2.79324	1	2	2	1	1	1	1	yes	2.P	0.648364	0.44	N	1	1	0	0	0	2	1	0.35508	0.1	0.1	0.26112	0.35508	H3K27ac	-1.82814	-1.82814	-0.443433	A	A	B	0.289238	0.1	0.289238	H3K27ac	-0.532255	B	1
chr1	33034374	33034484	peak_7519	83.9045	-0.854605	0.335371	-0.804297	-0.48152	-1.67901	-0.545036	-1.85372	2	2	2	2	1	2	1	yes	4.-	0.58	0.43	N	0	1	1	0	0	2	1	0.365795	0.242524	0.547003	0.307306	0.547003	H3K27ac	-0.592909	0.580513	-0.25136	B	B	B	0.261836	0.236112	0.261836	H3K27ac	-0.149191	B	1
chr1	33072440	33072550	peak_7527	65.0837	-2.15613	0.625495	1.17298	-1.88227	-1.92279	1.00823	-2.32128	1	2	3	1	1	3	1	no	none	0.811909	0.49	.	0	2	0	0	0	2	2	0.134487	0.100378	0.430915	0.732826	0.732826	H3K27ac	-0.422022	1.67993	2.446	B	C	C	0.603293	0.663779	0.663779	H3K27ac	0.137844	B	1
chr1	35404768	35404878	peak_7866	18.6492	-0.390066	-0.486729	0.158369	-0.764902	-0.394428	-0.303953	0.260334	2	2	2	2	2	2	2	no	none	0.818418	0.53	.	1	1	0	0	0	2	1	0.446167	0.1	0.1	0.111648	0.446167	H3K27ac	-2.15758	-2.15758	-1.99863	A	A	A	0.286296	0.175002	0.286296	H3K27ac	-0.517508	B	2
chr1	35488046	35488156	peak_7889	537.024	0.875791	0.192645	0.0910531	0.397953	0.7988	0.23184	0.56534	3	2	2	2	3	2	3	no	none	0.825127	0.52	N	0	0	1	1	0	2	2	0.1	1.17179	0.874707	0.234223	1.17179	H3K27ac	3.55064	3.1288	1.22788	C	C	C	0.88643	0.526284	0.88643	H3K27ac	-0.752164	A	2
chr1	35495496	35495606	peak_7893	25.5964	-0.940939	0.258066	0.165382	-0.519284	-0.506974	0.337194	-0.721613	1	2	2	2	2	2	2	no	none	0.680436	0.45	PN	0	2	0	0	0	2	2	1.91688	2.38605	3.11578	2.0552	3.11578	H3K27ac	0.315863	0.700833	0.100516	B	C	B	3.12307	3.03559	3.12307	H3K27ac	-0.0409857	B	1
chr1	36505298	36505408	peak_8140	103.711	-4.81081	-0.30301	0.401369	-5.76526	-3.78514	-2.4388	-5.46737	1	2	2	1	1	1	1	yes	2.P	0.514327	0.42	SPN	1	1	0	0	0	2	2	0.675275	0.182023	0.365809	1.97221	1.97221	H3K27ac	-1.89136	-0.884385	1.54626	A	A	C	1.48377	0.105588	1.48377	H3K27ac	-2.8912	A	1
chr1	36694952	36695062	peak_8176	76.2207	0.951698	0.202213	-1.23671	0.978012	-0.829635	-0.568783	-0.68982	2	2	1	2	2	2	2	no	none	0.737164	0.48	N	0	0	1	1	0	2	1	0.263575	1.31164	0.30292	0.18455	1.31164	H3K27ac	2.31509	0.200721	-0.514207	C	B	B	0.613654	0.420621	0.613654	H3K27ac	-0.544906	B	1
chr1	36848140	36848250	peak_8207	199.709	0.173535	0.313018	-0.983453	0.636252	-0.717196	-1.09114	-1.33181	2	2	1	3	1	1	1	no	none	n	0.55	.	0	0	1	1	0	2	1	0.1	0.1	0.407429	0.1	0.407429	H3K27ac	0	2.02655	0	B	C	B	0.898883	0.361397	0.898883	H3K27ac	-1.31455	A	1
chr1	37063458	37063568	peak_8252	161.884	-0.0168115	-0.350308	-3.45124	-0.00185588	-3.67583	-3.16494	-3.28459	2	2	1	2	1	1	1	yes	3.N	0.659127	0.49	N	0	0	1	1	0	2	1	0.1	0.494159	1.02361	0.1	1.02361	H3K27ac	2.30498	3.3556	0	C	C	B	0.858397	0.140451	0.858397	H3K27ac	-2.10165	A	1
chr1	38094060	38094170	peak_8453	75.2744	-1.11497	0.271193	0.451496	-0.39696	-0.759259	0.730882	-0.714899	1	2	2	2	2	2	2	no	none	0.764691	0.46	SP	0	1	1	0	0	2	1	0.1	0.204744	0.1	0.117684	0.204744	H3K27ac	1.03382	0	0.23492	C	B	B	0.117721	0.27071	0.27071	H3K27ac	0.436748	B	2
chr1	38173770	38173880	peak_8481	1146.14	-0.278966	-0.242632	-1.78525	-0.949465	-2.35797	-5.16982	-4.85614	2	2	1	1	1	1	1	yes	3.N	0.512564	0.41	SPN	0	0	1	1	2	2	2	1.64748	2.52308	2.7685	1.97875	2.7685	H3K27ac	0.614929	0.74885	0.264334	B	C	B	3.61559	1.13389	3.61559	H3K27ac	-1.67295	A	1
chr1	38224140	38224250	peak_8496	348.936	-0.071703	0.155689	-2.52053	0.664628	-3.52851	-2.89923	-3.06936	2	2	1	3	1	1	1	yes	3.N	0.764036	0.52	N	0	0	1	1	0	2	1	0.233006	0.582627	0.719476	0.447695	0.719476	H3K27ac	1.32221	1.62658	0.94215	C	C	C	0.454543	0.173265	0.454543	H3K27ac	-1.18442	A	1
chr1	38547748	38547858	peak_8569	106.004	-3.26508	-0.520086	-1.88798	-3.07803	-5.13553	-2.29806	-3.21945	1	2	1	1	1	1	1	yes	1.PN	0.733436	0.43	N	1	1	0	0	0	2	1	0.363797	0.738934	0.157545	0.14959	0.738934	H3K27ac	1.02231	-1.20737	-1.28212	C	A	A	1.06479	0.1	1.06479	H3K27ac	-2.4125	A	1
chr1	38577896	38578006	peak_8571	41.9628	-3.26983	-2.39041	-3.88266	-2.85922	-3.93249	-3.62341	-3.43386	1	1	1	1	1	1	1	yes	1.PN	n	0.45	N	1	1	0	0	0	2	1	0.401766	0.264026	0.1	0.25311	0.401766	H3K27ac	-0.605678	-2.00636	-0.666593	B	A	B	0.408541	0.435426	0.435426	H3K27ac	0.0919473	B	1
chr1	38963428	38963538	peak_8662	224.7	-1.16963	0.139343	-1.03924	-0.4973	-2.33168	-2.14155	-1.77898	1	2	1	2	1	1	1	no	none	0.663618	0.47	.	0	0	2	0	0	2	2	0.234114	0.347071	0.205688	0.402566	0.402566	H3K27ac	0.568022	-0.186752	0.782016	B	B	C	0.369268	0.843303	0.843303	H3K27ac	1.19138	C	1
chr1	39143724	39143834	peak_8714	27.623	0.359005	0.0366824	-1.18336	-0.278315	-1.15007	-1.55289	-2.10376	2	2	1	2	1	1	1	yes	3.N	0.684836	0.47	N	0	1	1	0	0	2	2	0.777634	0.380117	0.190173	0.1	0.777634	H3K27ac	-1.03265	-2.03178	-2.95909	A	A	A	0.367843	0.234844	0.367843	H3K27ac	-0.647388	B	1
chr1	39184806	39184916	peak_8727	1384.99	-2.30191	-0.0867593	-0.2378	-3.27858	-2.43246	-2.59995	-3.96693	1	2	2	1	1	1	1	yes	2.P	0.622473	0.49	SPN	1	1	0	0	0	2	1	1.85606	0.463818	1.27132	1.37165	1.85606	H3K27ac	-2.00061	-0.545919	-0.436327	A	B	B	2.5964	0.918898	2.5964	H3K27ac	-1.49853	A	1
chr1	40272146	40272256	peak_9051	303.155	-2.01415	0.241587	0.956786	-0.797698	-0.633262	-0.162273	-0.664663	1	2	3	1	2	2	1	no	none	0.766527	0.45	.	0	1	1	0	0	2	1	1.58012	0.19675	1.23018	2.00634	2.00634	H3K27ac	-3.0056	-0.361166	0.344531	A	B	B	1.95691	0.991327	1.95691	H3K27ac	-0.981146	A	2
chr1	40273644	40273754	peak_9053	136.428	-5.60708	-0.214108	0.546721	-3.63608	-3.03867	-1.37974	-4.37297	1	2	2	1	1	1	1	no	none	0.647855	0.39	.	1	0	1	0	0	2	2	2.51409	0.52383	1.80688	3.17222	3.17222	H3K27ac	-2.26287	-0.476534	0.335456	A	B	B	3.12615	1.7643	3.12615	H3K27ac	-0.825293	A	1
chr1	40328754	40328864	peak_9067	38.7971	0.580846	-0.125719	-0.998338	0.980014	-0.91128	-1.31136	-1.09357	2	2	1	3	2	1	1	yes	3.N	0.683327	0.46	N	0	0	2	0	0	2	2	0.293244	0.1	0.1	0.1	0.293244	H3K27ac	-1.5521	-1.5521	-1.5521	A	A	A	0.158224	0.301841	0.301841	H3K27ac	0.593787	B	1
chr1	40450852	40450962	peak_9113a	18.3003	-2.14234	-0.12758	0.00140011	-1.05382	-0.722825	-0.732526	-1.47909	1	2	2	2	2	2	1	yes	2.P	0.674255	0.44	N	1	1	0	0	0	2	1	0.273697	0.434505	0.242888	0.106182	0.434505	H3K27ac	0.666793	-0.172288	-1.36604	B	B	A	0.888942	0.349192	0.888942	H3K27ac	-1.34807	A	1
chr1	40930562	40930672	peak_9238	412.205	-0.170672	-0.190187	-0.170688	-0.172637	-0.172108	0.0129419	-0.264245	2	2	2	2	2	2	2	no	none	0.705655	0.47	N	0	1	1	0	0	2	1	0.1	0.1	0.315117	0.128924	0.315117	H3K27ac	0	1.65589	0.366518	B	C	B	0.45152	0.87889	0.87889	H3K27ac	0.960894	C	3
chr1	40966870	40966980	peak_9247	88.806	0.783978	1.19139	-3.81734	1.99057	-4.22644	-3.62702	-2.66878	3	3	1	3	1	1	1	yes	3.N	0.663255	0.44	N	0	0	2	0	0	2	2	0.493726	1.15297	2.35027	0.145031	2.35027	H3K27ac	1.22357	2.25104	-1.76735	C	C	A	1.40471	1.12755	1.40471	H3K27ac	-0.317078	B	1
chr1	41029172	41029282	peak_9262	339.497	-2.14511	0.0394843	0.309988	-1.78315	-2.2063	0.0288392	-2.60519	1	2	2	1	1	2	1	no	none	0.723127	0.49	.	1	1	0	0	0	2	1	0.263866	0.201429	0.465689	0.180752	0.465689	H3K27ac	-0.389538	0.81956	-0.545792	B	C	B	0.210286	0.930732	0.930732	H3K27ac	2.14601	C	1
chr1	3510110	3510220	peak_933a	49.3448	-0.377186	0.528433	-0.0412544	1.59972	-0.536018	-1.06491	-0.845649	2	2	2	3	2	2	2	no	none	0.752455	0.52	.	0	1	1	0	0	2	2	0.1	0.1	1.41762	0.1	1.41762	H3K27ac	0	3.8254	0	B	C	B	0.176351	0.35084	0.35084	H3K27ac	0.810812	C	1
chr1	41940740	41940850	peak_9481	1071.94	-1.47175	-0.109836	-0.0393439	-2.79048	-2.30472	-2.39334	-3.4101	1	2	2	1	1	1	1	yes	2.P	0.741582	0.5	SPN	1	1	0	0	0	2	1	0.284255	0.307958	0.638771	0.498056	0.638771	H3K27ac	0.115548	1.16811	0.809121	B	C	C	0.410573	0.411964	0.411964	H3K27ac	0.00487982	B	1
chr1	42486720	42486830	peak_9587	78.123	-1.80555	-1.16921	-4.89023	-1.08254	-4.70641	-4.33865	-1.35377	1	2	1	2	1	1	1	no	none	0.659273	0.49	.	1	1	0	0	0	2	1	0.220796	0.1	0.149853	0.1	0.220796	H3K27ac	-1.14271	-0.559162	-1.14271	A	B	A	1.18932	0.1	1.18932	H3K27ac	-2.57206	A	1
chr1	42531132	42531242	peak_9601	607.9	-2.33294	-0.743442	-4.13884	-2.17352	-5.11901	-4.47633	-4.49043	1	2	1	1	1	1	1	yes	1.PN	0.355509	0.37	SPN	0	1	1	0	0	2	2	1.56153	0.973389	1.02331	0.288859	1.56153	H3K27ac	-0.681876	-0.609726	-2.43453	B	B	A	2.73738	0.897525	2.73738	H3K27ac	-1.60877	A	1
chr1	42584484	42584594	peak_9618	53.9269	-1.06504	-0.449162	-1.96879	-2.10805	-2.0786	-1.13837	-1.77729	2	2	1	1	1	2	1	yes	3.N	0.486382	0.41	N	0	1	0	1	0	2	2	1.29245	0.744567	0.298861	0.1	1.29245	H3K27ac	-0.795629	-2.11256	-3.69203	A	A	A	1.04244	0.457943	1.04244	H3K27ac	-1.18672	A	1
chr1	42605490	42605600	peak_9629	645.644	-1.09978	-0.283419	-4.53522	-3.68879	-5.80902	-5.75716	-4.83455	1	2	1	1	1	1	1	yes	1.PN	0.537127	0.4	N	0	0	2	0	0	2	2	1.86635	1.21624	1.1702	0.362804	1.86635	H3K27ac	-0.617792	-0.673464	-2.36295	B	B	A	3.00423	0.322561	3.00423	H3K27ac	-3.21935	A	1
chr1	42826970	42827080	peak_9680	133.751	-1.19941	0.186212	-1.46018	0.0226946	-2.25139	-0.793886	-2.0352	1	2	1	2	1	2	1	yes	1.PN	0.762473	0.5	N	0	1	1	0	0	2	1	0.280893	0.1	0.180322	0.1	0.280893	H3K27ac	-1.49002	-0.639447	-1.49002	A	B	A	0.143121	0.346252	0.346252	H3K27ac	0.791824	C	1
chr1	43047466	43047576	peak_9719	117.542	-2.66543	-0.648351	-0.422212	-4.15891	-3.61387	-2.15889	-3.90466	1	2	2	1	1	1	1	yes	2.P	0.658345	0.45	SN	0	2	0	0	1	2	1	0.116338	0.1	0.1	0.52205	0.52205	H3K27ac	-0.218318	-0.218318	2.16587	B	B	C	1.82479	0.1	1.82479	H3K27ac	-3.18966	A	1
chr1	43148468	43148578	peak_9735	157.295	-1.06416	-1.29049	-0.00578567	-1.97864	-1.29664	-0.406927	-2.99564	1	1	2	1	1	2	1	yes	2.P	0.757818	0.52	N	0	0	1	1	0	2	1	0.845055	0.933462	0.67676	0.603374	0.933462	H3K27ac	0.143546	-0.320401	-0.485993	B	B	B	1.44962	0.210152	1.44962	H3K27ac	-2.78617	A	1
chr1	43952472	43952582	peak_9852	106.004	0.207369	0.629856	-2.54172	1.56452	-2.12459	-1.88384	-2.2141	2	2	1	3	1	1	1	no	none	0.804327	0.55	.	0	0	2	0	0	2	2	0.5549	0.601635	0.741179	0.1	0.741179	H3K27ac	0.11666	0.417595	-2.47223	B	B	A	0.324622	0.259724	0.324622	H3K27ac	-0.321782	B	1
chr1	44174684	44174794	peak_9907a	166.302	0.497595	-0.049963	0.47605	0.0227508	-0.031163	0.787538	0.834406	3	2	2	2	2	3	3	no	none	0.678655	0.46	N	0	1	1	0	0	2	1	2.30315	2.93514	3.79986	3.08871	3.79986	H3K27ac	0.349821	0.722339	0.423398	B	C	B	2.75628	3.98836	3.98836	H3K27ac	0.533073	B	3
chr1	45878408	45878518	peak_10352	115.32	1.08441	0.662234	-0.0518305	1.49032	-0.784598	-0.160898	-0.232616	3	2	2	3	1	2	2	no	none	0.634673	0.45	.	0	0	1	1	0	2	1	0.1	0.1	0.1	0.135102	0.135102	low	0	0	0.434049	D	D	D	0.135326	0.882058	0.882058	H3K27ac	2.14087	C	1
chr1	4669868	4669978	peak_1156	19.5833	-1.67452	-0.436116	-0.642286	-1.40046	-1.42984	-0.951901	-1.23764	1	2	2	1	1	2	1	no	none	0.672455	0.49	.	0	1	0	1	0	2	2	0.1	0.1	0.1	0.1	0.1	low	0	0	0	D	D	D	0.1	0.29465	0.29465	H3K27ac	0.559	B	1
chr1	51235858	51235968	peak_11682	486.52	-0.0905191	0.0961699	0.416465	0.0486536	-0.110499	0.447138	0.0947717	2	2	2	2	2	2	2	no	none	0.826182	0.52	.	0	2	0	0	0	2	2	0.114293	0.123187	0.1	0.150292	0.150292	low	0.108114	-0.192738	0.395031	D	D	D	0.208133	0.421082	0.421082	H3K27ac	1.0166	C	2
chr1	51310810	51310920	peak_11701	141.493	0.514217	-0.00334311	-0.452381	0.296324	-0.299195	-0.666995	-0.244505	2	2	2	2	2	2	2	no	none	0.763145	0.48	.	0	0	1	1	0	2	1	0.1	0.1	0.1	0.1	0.1	low	0	0	0	D	D	D	0.1	0.326114	0.326114	H3K27ac	0.705376	C	1
chr1	52002554	52002664	peak_11905	49.3448	-1.83217	-0.0797603	-2.68126	-1.07507	-4.19622	-2.99386	-3.75219	1	2	1	1	1	1	1	yes	1.PN	0.548236	0.37	N	1	1	0	0	0	2	1	0.1	0.1	0.1	0.127998	0.127998	low	0	0	0.356121	D	D	D	0.392928	0.258471	0.392928	H3K27ac	-0.60426	B	1
chr1	52599544	52599654	peak_12036	122.221	-0.794672	-0.0899195	-0.637447	-0.375579	-1.00767	-0.762096	-0.666616	2	2	2	2	2	2	2	no	none	0.738473	0.54	.	0	0	1	1	0	2	2	0.143878	0.1	0.1	0.121855	0.143878	low	-0.524848	-0.524848	-0.239677	D	D	D	0.241991	0.1	0.241991	H3K27ac	-0.274954	B	1
chr1	56564748	56564858	peak_13020a	40.3708	-0.562278	0.118028	0.499214	-1.31024	-0.315592	0.135415	-0.803162	2	2	2	1	2	2	2	no	none	n	0.43	.	0	2	0	0	0	2	2	0.1	0.1	0.1	0.1	0.1	low	0	0	0	D	D	D	0.152479	0.240094	0.240094	H3K27ac	0.2636	B	1
chr1	57433202	57433312	peak_13128	38.7971	-0.67854	0.193217	-0.178226	0.302235	-0.479565	0.557112	-0.294521	2	2	2	2	2	2	2	no	none	0.744564	0.5	.	0	1	0	1	0	2	2	0.1	0.127742	0.1	0.1	0.127742	low	0.353228	0	0	D	D	D	0.497749	0.828512	0.828512	H3K27ac	0.735105	C	2
chr1	58647246	58647356	peak_13349	43.7026	-1.5726	-0.135487	-0.245887	-0.770447	-1.19944	-0.867541	-1.35152	1	2	2	2	1	2	1	yes	2.P	0.762455	0.54	P	0	1	0	1	0	2	2	0.1	0.1	0.1	0.1	0.1	low	0	0	0	D	D	D	0.201816	0.284615	0.284615	H3K27ac	0.495972	B	1
chr1	59185870	59185980	peak_13529	143.535	-0.123172	-0.0705156	-0.690197	-0.506274	-0.402254	-1.10736	-1.68794	2	2	2	2	2	1	1	yes	4.-	n	0.5	SN	0	1	1	0	2	2	1	0.1	0.123301	0.1	0.1	0.123301	low	0.302184	0	0	D	D	D	0.689261	0.322809	0.689261	H3K27ac	-1.09437	A	1
chr1	6084842	6084952	peak_1506	174.071	-0.721456	0.186389	0.247111	-0.186898	0.001814	0.201192	-0.242707	1	2	2	2	2	2	2	no	none	0.798091	0.43	S	0	1	1	0	0	2	1	0.1	0.1	0.1	0.1	0.1	low	0	0	0	D	D	D	0.113226	0.318423	0.318423	H3K27ac	0.670944	B	3
chr1	6176330	6176440	peak_1547	40.4645	-0.853982	-0.29527	0.372384	-1.05389	-0.81604	-0.20744	-1.1107	2	2	2	1	2	2	1	no	none	0.760909	0.47	.	0	1	0	1	0	2	2	0.121508	0.127374	0.1	0.119088	0.127374	low	0.0680234	-0.28105	-0.0290209	D	D	D	0.491424	0.135464	0.491424	H3K27ac	-1.29697	A	1
chr1	6408490	6408600	peak_1602	115.907	-2.2345	-0.38294	0.741518	-1.89147	-1.18154	-1.2983	-1.63986	1	2	2	1	1	1	1	yes	2.P	0.739636	0.52	S	1	1	0	0	0	2	1	0.152149	0.1	0.1	0.1	0.152149	low	-0.60548	-0.60548	-0.60548	D	D	D	0.469601	0.443522	0.469601	H3K27ac	-0.0824305	B	1
chr1	7698356	7698466	peak_1971	142.608	0.72828	0.0640105	-1.81468	0.968117	-1.82861	-1.49799	-2.2809	3	2	1	3	1	1	1	yes	3.N	0.681945	0.45	N	0	0	1	1	0	2	2	0.1	0.1	0.1	0.1	0.1	low	0	0	0	D	D	D	0.210477	0.333889	0.333889	H3K27ac	0.665705	B	1
chr1	8602078	8602188	peak_2177	84.8326	0.329559	0.611586	0.00831223	0.308564	-0.594784	-0.175661	0.255283	2	2	2	2	2	2	2	no	none	0.710036	0.45	N	0	1	1	0	0	2	1	0.1	0.1	0.1	0.1	0.1	low	0	0	0	D	D	D	0.1	0.376939	0.376939	H3K27ac	0.91433	C	2
chr1	8916560	8916670	peak_2242	155.417	0.189475	0.197473	0.0626028	-0.215137	-0.0639193	0.350806	0.0626695	2	2	2	2	2	2	2	no	none	0.806364	0.53	.	0	0	2	0	0	2	1	0.1	0.1	0.1	0.1	0.1	low	0	0	0	D	D	D	0.1	0.445678	0.445678	H3K27ac	1.156	C	2
chr1	735144	735254	peak_291	328.926	-1.82982	-0.990137	1.03283	-2.4563	-1.00073	0.28708	-1.45389	1	1	3	1	1	2	1	no	none	0.774618	0.53	.	0	2	0	0	0	2	2	0.1	0.1	0.118655	0.162917	0.162917	low	0	0.246778	0.704136	D	D	D	0.531504	0.334251	0.531504	H3K27ac	-0.669146	B	2
chr1	15337188	15337298	peak_3488a	26.9203	-4.34849	-0.328829	-0.786804	-3.13865	-2.24995	-1.35653	-1.53035	1	2	2	1	1	2	1	no	none	0.826891	0.53	.	0	2	0	0	0	2	1	0.118268	0.1	0.1	0.150177	0.150177	low	-0.242064	-0.242064	0.344602	D	D	D	0.414203	0.31302	0.414203	H3K27ac	-0.404084	B	2
chr1	25367130	25367240	peak_5645	296.468	-0.321301	-0.803612	-1.25836	-0.151253	-0.94649	-0.976507	-0.83883	2	1	1	2	1	1	1	yes	3.N	0.807436	0.48	PN	0	0	1	1	0	2	1	0.1	0.1	0.1	0.1	0.1	low	0	0	0	D	D	D	0.301969	0.26548	0.301969	H3K27ac	-0.185798	B	2
chr1	28168006	28168116	peak_6428	79.0788	-0.904023	-0.0581594	0.319102	-0.100218	-0.265516	-0.350846	-0.485673	1	2	2	2	2	2	2	no	none	0.727455	0.52	.	1	1	0	0	0	2	1	0.152584	0.1	0.135484	0.1	0.152584	low	-0.609605	-0.171481	-0.609605	D	D	D	0.167399	0.788832	0.788832	H3K27ac	1.97972	C	1
chr1	34595290	34595400	peak_7799	80.0377	0.661726	-0.371521	-4.66129	-1.3783	-3.84178	-3.29345	-4.94452	3	2	1	1	1	1	1	yes	3.N	0.431309	0.38	N	0	0	1	1	0	2	2	0.159441	0.1	0.1	0.1	0.159441	low	-0.673019	-0.673019	-0.673019	D	D	D	0.799581	0.1	0.799581	H3K27ac	-1.99924	A	1
chr1	39801468	39801578	peak_8906	68.7421	-2.31652	-0.376477	-1.29388	-0.116196	-1.20044	-0.815405	-1.16471	1	2	1	2	1	2	1	yes	1.PN	0.743945	0.47	N	0	0	1	1	0	2	1	0.185548	0.1	0.1	0.1	0.185548	low	-0.891789	-0.891789	-0.891789	D	D	D	0.821359	0.743759	0.821359	H3K27ac	-0.143178	B	2
chr1	40423964	40424074	peak_9103a	16.5333	0.728917	0.101327	0.139352	0.538461	0.324447	-0.740961	-0.425217	2	2	2	2	2	2	2	no	none	0.715873	0.48	.	0	0	2	0	0	2	2	0.1	0.1	0.105148	0.1	0.105148	low	0	0.0724149	0	D	D	D	0.854936	0.909104	0.909104	H3K27ac	0.0886295	B	1
chr1	43676204	43676314	peak_9800	235.544	0.848927	0.314596	-0.300108	0.989805	-0.0118982	-0.58985	-0.0887548	3	2	2	3	2	2	2	no	none	0.745945	0.54	N	0	0	1	1	0	2	1	0.157977	0.178811	0.1	0.1	0.178811	low	0.178718	-0.659717	-0.659717	D	D	D	0.1	0.740225	0.740225	H3K27ac	1.88796	C	2
chr1	43902286	43902396	peak_9844a	27.623	0.223856	0.437372	0.0856057	0.210625	0.0272787	-0.477284	-0.601419	2	2	2	2	2	2	2	no	none	0.704109	0.47	.	0	0	1	1	0	2	1	0.121606	0.1	0.1	0.171771	0.171771	low	-0.282214	-0.282214	0.498275	D	D	D	0.1	0.346295	0.346295	H3K27ac	0.792002	C	2
chr1	3895310	3895420	peak_1019	31.2186	0.909504	-0.17683	-1.31254	1.04203	-0.569103	-0.82077	-0.938295	3	2	1	3	2	2	1	yes	3.N	n	0.53	N	0	0	1	0	0	1	1	0.10199	0.254504	0.296747	0.1	0.296747	H3K27ac	1.31926	1.5408	-0.0284291	C	C	B	0.102072	0.110049	0.110049	low	0	D	2
chr1	46328658	46328768	peak_10470	67.8223	0.970661	0.41532	0.142997	0.743865	0.749825	0.0206612	0.73471	3	2	2	3	3	2	3	no	none	0.821455	0.5	P	0	0	0	1	0	1	1	0.1	0.253748	0.1	0.1	0.253748	H3K27ac	1.34339	0	0	C	B	B	0.1	0.1	0.1	low	0	D	2
chr1	48034674	48034784	peak_10938	22.8263	-0.693366	0.0266973	-0.159696	-0.200146	0.0321	0.0666759	-0.119927	2	2	2	2	2	2	2	no	none	n	0.56	.	0	0	0	1	0	1	1	0.147135	0.237769	0.1	0.302354	0.302354	H3K27ac	0.692425	-0.557137	1.0391	B	B	C	0.1	0.1	0.1	low	0	D	2
chr1	49736384	49736494	peak_11276b	20.8946	0.821082	0.560032	-2.4156	0.333369	-1.21395	-1.01591	-1.48162	2	2	1	2	1	2	1	no	none	n	0.55	.	0	0	1	0	0	1	1	0.1	0.370322	0.13589	0.140869	0.370322	H3K27ac	1.88878	0.44244	0.494357	C	B	B	0.1	0.1	0.1	low	0	D	1
chr1	50983718	50983828	peak_11598	73.1269	-1.91315	0.0836679	-1.7216	-1.50154	-1.91647	-1.29184	-2.43784	1	2	1	1	1	1	1	yes	1.PN	0.736073	0.49	N	0	0	1	0	1	1	1	0.165281	0.30516	0.455076	0.142134	0.455076	H3K27ac	0.884645	1.46119	-0.217674	C	C	B	0.151398	0.191171	0.191171	low	0	D	1
chr1	265022	265132	peak_120	54.9111	0.299326	-0.424241	-0.495247	0.896102	-0.845083	-0.271775	-0.35522	2	2	2	3	2	2	2	no	none	0.788073	0.48	.	0	0	0	1	0	1	1	0.150767	0.123159	0.526875	0.11367	0.526875	H3K27ac	-0.291797	1.80514	-0.407468	B	C	B	0.117763	0.12868	0.12868	low	0	D	2
chr1	4859946	4860056	peak_1200	108.079	-0.811115	0.479076	-0.809858	-1.71134	-2.02998	-1.65524	-1.78907	1	2	2	1	1	1	1	yes	2.P	0.691127	0.47	N	1	0	0	0	1	1	1	0.108445	0.1	0.350594	0.1	0.350594	H3K27ac	-0.116958	1.69284	-0.116958	B	C	B	0.1	0.136283	0.136283	low	0	D	1
chr1	53029996	53030106	peak_12144	132.654	-0.620554	-0.437931	-0.149913	-1.50932	-1.13714	-1.36811	-1.79511	2	2	2	1	1	1	1	yes	4.-	0.513291	0.38	N	0	1	0	0	0	1	1	0.127073	0.147791	0.1	0.211542	0.211542	H3K27ac	0.217899	-0.345661	0.735281	B	B	C	0.163315	0.1	0.163315	low	0	D	1
chr1	54123506	54123616	peak_12489	92.7578	0.690861	0.398061	-0.615911	0.893938	-0.420992	0.120561	-0.0194399	3	2	2	3	2	2	2	no	none	n	0.5	.	0	0	1	0	0	1	1	0.163174	0.160104	0.470555	0.316266	0.470555	H3K27ac	-0.0274045	1.52795	0.954727	B	C	C	0.134942	0.140858	0.140858	low	0	D	1
chr1	54724310	54724420	peak_12686	103.94	0.0654202	0.519435	-0.140778	-0.00178992	-0.135388	0.133927	-0.666617	2	2	2	2	2	2	2	no	none	0.806436	0.5	.	0	0	1	0	0	1	1	0.422381	0.176385	0.168152	0.1	0.422381	H3K27ac	-1.25982	-1.32878	-2.07855	A	A	A	0.186556	0.179905	0.186556	low	0	D	1
chr1	54942094	54942204	peak_12722	120.009	-1.41208	0.486509	-0.957983	-0.198162	-0.257439	0.322169	-0.836818	1	2	1	2	2	2	1	no	none	0.658109	0.51	.	0	0	0	1	0	1	1	0.1	0.190041	0.1	0.262242	0.262242	H3K27ac	0.926308	0	1.3909	C	B	C	0.1	0.1	0.1	low	0	D	2
chr1	56336840	56336950	peak_12990	82.9332	0.153777	-0.335312	-0.356284	-0.582106	0.168534	3.61914e-05	-0.0815412	2	2	2	2	2	2	2	no	none	0.662673	0.47	.	0	1	0	0	0	1	1	0.115066	0.232737	0.1	0.1	0.232737	H3K27ac	1.01623	-0.202466	-0.202466	C	B	B	0.166493	0.119608	0.166493	low	0	D	3
chr1	57903804	57903914	peak_13208	10.9037	-0.674975	-0.871879	0.166925	-0.0396617	0.0937753	-0.391727	0.374694	2	2	2	2	2	2	2	no	none	0.651927	0.46	.	0	0	0	1	0	1	1	0.243357	0.1	0.1	0.1	0.243357	H3K27ac	-1.28308	-1.28308	-1.28308	A	A	A	0.136666	0.132465	0.136666	low	0	D	2
chr1	58399472	58399582	peak_13285	40.3708	-2.58162	0.249098	0.410911	-0.593635	-1.03299	-0.54874	0.191082	1	2	2	2	2	2	2	no	none	n	0.46	.	0	1	0	0	0	1	1	1.20504	0.232603	0.570891	0.1	1.20504	H3K27ac	-2.37314	-1.07779	-3.59101	A	A	A	0.1	0.1	0.1	low	0	D	1
chr1	59032624	59032734	peak_13487	136.682	0.622128	-0.19137	0.0167042	-0.79576	0.83057	1.27075	0.254382	2	2	2	2	2	2	2	no	none	0.377873	0.35	.	1	0	0	0	0	1	1	0.289045	0.288005	0.1	0.225356	0.289045	H3K27ac	-0.00519828	-1.53129	-0.359083	B	A	B	0.125173	0.133349	0.133349	low	0	D	1
chr1	59050866	59050976	peak_13492	100.903	0.00838027	-0.241982	0.261361	-0.649653	0.0818306	-0.325878	0.102052	2	2	2	1	2	2	2	no	none	n	0.72	.	0	0	0	1	0	1	1	0.456227	0.158154	0.1	0.1	0.456227	H3K27ac	-1.52842	-2.18975	-2.18975	A	A	A	0.1	0.151977	0.151977	low	0	D	1
chr1	313186	313296	peak_140	155.322	0.466504	-0.0200989	0.0240848	0.125077	0.650172	0.565416	0.573091	2	2	2	2	3	2	3	no	none	0.766109	0.55	.	0	0	1	0	0	1	1	0.20169	0.150755	0.152754	0.143405	0.20169	H3K27ac	-0.41993	-0.400926	-0.492045	B	B	B	0.1	0.177171	0.177171	low	0	D	2
chr1	6638286	6638396	peak_1663	37.5861	0.848958	0.559763	-1.50271	0.895528	-0.729947	-1.13702	-0.753876	3	2	1	3	2	1	2	no	none	0.725273	0.51	N	0	0	1	0	0	1	1	0.159032	0.385505	0.1	0.327295	0.385505	H3K27ac	1.27744	-0.669314	1.04128	C	B	C	0.1	0.13393	0.13393	low	0	D	1
chr1	7470936	7471046	peak_1908b	30.4888	-0.708774	-0.28164	-0.168368	-0.375737	-0.585744	-0.590147	-0.30305	2	2	2	2	2	2	2	no	none	0.7646	0.52	.	0	0	1	0	0	1	1	0.226418	0.1	0.267671	0.430141	0.430141	H3K27ac	-1.17899	0.241475	0.925821	A	B	C	0.16136	0.1	0.16136	low	0	D	3
chr1	14914124	14914234	peak_3416	21.5099	0.0126705	-0.555603	-0.150506	-0.148175	-0.735378	-0.494368	-0.260021	2	2	2	2	2	2	2	no	none	0.823455	0.57	.	0	0	1	0	0	1	1	0.40911	0.1	0.1	0.1	0.40911	H3K27ac	-2.03249	-2.03249	-2.03249	A	A	A	0.1	0.184409	0.184409	low	0	D	2
chr1	17794468	17794578	peak_4010	310.837	0.437762	-0.100877	0.0653233	0.335537	0.0646429	0.201724	0.603046	3	2	2	2	2	2	3	no	none	0.787509	0.59	PN	0	0	1	0	0	1	1	0.243014	0.1	0.1	0.277068	0.277068	H3K27ac	-1.28104	-1.28104	0.189203	A	A	B	0.196392	0.127985	0.196392	low	0	D	3
chr1	21489706	21489816	peak_4764b	19.5833	-0.671584	-0.545078	-2.14666	-0.800152	-1.81379	-1.31526	-1.96567	2	2	1	2	1	2	1	yes	3.N	0.7004	0.47	N	1	0	0	0	0	1	1	0.231748	0.17115	0.1	0.1	0.231748	H3K27ac	-0.437288	-1.21255	-1.21255	B	A	A	0.166469	0.1	0.166469	low	0	D	1
chr1	31504074	31504184	peak_7232a	48.8149	0.483646	0.236375	0.0237153	0.0284059	0.136965	-0.613298	-0.152048	2	2	2	2	2	2	2	no	none	0.655018	0.48	N	0	0	0	1	0	1	1	0.193017	0.206595	0.1	0.1	0.206595	H3K27ac	0.098079	-0.948727	-0.948727	B	A	A	0.1	0.1	0.1	low	0	D	3
chr1	34149520	34149630	peak_7710	68.7421	-0.08262	-0.566684	-1.14573	0.10302	-1.22163	-1.41544	-1.36387	2	2	1	2	1	1	1	yes	3.N	0.621836	0.49	N	0	0	0	1	0	1	1	0.145059	0.650821	0.333783	0.197997	0.650821	H3K27ac	2.16562	1.20227	0.448835	C	C	B	0.10992	0.1	0.10992	low	0	D	1
chr1	35788538	35788648	peak_7962	117.552	-1.17301	0.281551	-1.15404	-1.1366	-2.3255	-1.63664	-3.06164	1	2	1	1	1	1	1	yes	1.PN	0.658582	0.5	N	0	1	0	0	0	1	1	0.101032	0.106581	0.1	0.236036	0.236036	H3K27ac	0.077145	-0.0148078	1.2242	B	B	C	0.115457	0.185616	0.185616	low	0	D	1
chr1	35807960	35808070	peak_7970	111.404	1.33015	-0.857929	-0.656435	-0.916813	0.5905	-1.62942	-1.51237	3	2	2	1	2	1	1	yes	4.-	0.8204	0.55	N	0	0	1	0	0	1	1	0.315929	1.02288	0.1	0.324819	1.02288	H3K27ac	1.69497	-1.6596	0.0400361	C	A	B	0.130473	0.122168	0.130473	low	0	D	1
chr1	36383026	36383136	peak_8107	157.295	0.681633	0.528797	-2.10863	0.203467	-1.95316	-1.61245	-2.1257	3	2	1	2	1	1	1	yes	3.N	0.792236	0.55	N	0	0	0	1	0	1	1	0.455333	0.235933	0.1	0.257986	0.455333	H3K27ac	-0.948546	-2.18692	-0.819627	A	A	A	0.1	0.148065	0.148065	low	0	D	1
chr1	37115936	37116046	peak_8260	41.9628	0.302773	-0.222599	-2.49985	-0.255252	-3.03859	-2.23963	-3.61099	2	2	1	2	1	1	1	no	none	0.675182	0.45	.	0	0	1	0	0	1	1	0.403533	0.391596	1.0581	0.387652	1.0581	H3K27ac	-0.0433193	1.39072	-0.0579216	B	C	B	0.159247	0.1	0.159247	low	0	D	1
chr1	38666920	38667030	peak_8582	78.123	0.295545	0.643843	-0.184112	0.987167	-0.140355	0.181423	-0.0448508	2	2	2	3	2	2	2	no	none	0.571745	0.46	N	0	0	1	0	0	1	1	0.338048	0.114718	0.755308	0.185205	0.755308	H3K27ac	-1.55914	1.15984	-0.868103	A	C	A	0.1	0.133961	0.133961	low	0	D	2
chr1	179380	179490	peak_88	116.479	-1.88773	-0.865082	-0.755309	-1.35751	-0.648023	0.513122	-0.24047	1	1	1	1	2	2	2	no	none	0.681745	0.44	.	1	0	0	0	0	1	1	0.275196	0.1	0.1	0.1	0.275196	H3K27ac	-1.46046	-1.46046	-1.46046	A	A	A	0.118729	0.18725	0.18725	low	0	D	2
chr1	40252106	40252216	peak_9044	61.4814	-0.124087	0.0819896	0.514483	0.0535104	0.274338	0.471235	0.536242	2	2	2	2	2	2	2	no	none	0.912364	0.58	.	0	0	1	0	0	1	1	0.163058	0.336702	0.1	0.432085	0.432085	H3K27ac	1.04608	-0.705389	1.40593	C	A	C	0.106746	0.1	0.106746	low	0	D	2
chr1	42869228	42869338	peak_9687	59.7019	-0.00584118	-0.130189	-0.552659	0.460357	-1.27368	-0.558101	-0.840162	2	2	2	2	1	2	1	no	none	0.688945	0.47	.	0	0	1	0	0	1	1	0.415339	0.776555	0.1	0.346381	0.776555	H3K27ac	0.902801	-2.05429	-0.261927	C	A	B	0.1	0.1	0.1	low	0	D	2
chr1	4011754	4011864	peak_1037	52.7345	-0.690025	-0.0914466	0.426411	-0.118234	-0.27893	0.0802822	-0.590003	2	2	2	2	2	2	2	no	none	n	0.46	.	0	1	0	0	0	1	1	0.1	0.1	0.1	0.1	0.1	low	0	0	0	D	D	D	0.1	0.177364	0.177364	low	0	D	2
chr1	46194168	46194278	peak_10430	135.907	-0.0382223	-0.0143929	0.196972	-0.345285	0.0659692	0.230524	0.383207	2	2	2	2	2	2	2	no	none	0.814273	0.6	N	0	1	0	0	0	1	1	0.100264	0.138895	0.1	0.1	0.138895	low	0.470186	-0.00380882	-0.00380882	D	D	D	0.1	0.168497	0.168497	low	0	D	2
chr1	46201146	46201256	peak_10435a	134.092	-0.483608	-0.0969841	0.594875	-1.39575	-0.801651	-0.443041	-1.52704	2	2	2	1	1	2	1	yes	4.-	0.670218	0.56	SN	0	1	0	0	1	1	1	0.1	0.1	0.1	0.1	0.1	low	0	0	0	D	D	D	0.1	0.195744	0.195744	low	0	D	1
chr1	4775606	4775716	peak_1182	28.3312	-1.48197	0.405688	0.0710366	-0.639464	-1.08301	0.446262	-0.980695	1	2	2	2	2	2	1	no	none	0.572673	0.45	.	0	1	0	0	0	1	1	0.1	0.1	0.1	0.180919	0.180919	low	0	0	0.855342	D	D	D	0.1	0.1	0.1	low	0	D	2
chr1	53468136	53468246	peak_12298	149.882	0.0875048	0.134337	-0.187049	0.107307	0.357839	0.846115	0.33092	2	2	2	2	2	3	2	no	none	0.814691	0.48	.	0	0	1	0	0	1	1	0.1	0.1	0.1	0.122365	0.122365	low	0	0	0.291195	D	D	D	0.1	0.164059	0.164059	low	0	D	2
chr1	54177228	54177338	peak_12521	183.732	-0.241387	-0.252514	-0.298277	-5.2731e-05	-0.299918	-0.396509	-0.103258	2	2	2	2	2	2	2	no	none	n	0.49	.	0	0	1	0	0	1	1	0.1	0.1	0.1	0.1	0.1	low	0	0	0	D	D	D	0.100759	0.1	0.100759	low	0	D	3
chr1	56606656	56606766	peak_13028	60.5898	-0.947226	-0.295277	-0.0368316	-0.622187	-0.281068	-1.04422	-0.838554	2	2	2	2	2	2	2	no	none	0.671673	0.47	.	0	1	0	0	0	1	1	0.167837	0.1	0.1	0.166692	0.167837	low	-0.747058	-0.747058	-0.00987209	D	D	D	0.1	0.1	0.1	low	0	D	2
chr1	59204716	59204826	peak_13538	74.2494	0.257583	-0.235692	0.170433	-0.073299	0.0851643	0.0831853	-0.0681843	2	2	2	2	2	2	2	no	none	0.790818	0.58	.	0	0	0	1	0	1	1	0.1	0.1	0.1	0.1	0.1	low	0	0	0	D	D	D	0.1	0.1	0.1	low	0	D	2
chr1	59491818	59491928	peak_13631d	369.495	-1.04054	-0.168513	-0.853134	-0.323717	-0.731832	-0.414837	-0.153413	1	2	1	2	1	2	2	no	none	0.776964	0.57	SPN	0	0	1	0	0	1	1	0.1	0.1	0.1	0.1	0.1	low	0	0	0	D	D	D	0.1	0.1	0.1	low	0	D	1
chr1	7137518	7137628	peak_1821	29.045	0.124577	-0.263343	-0.70498	0.14338	-0.72776	-0.941644	-0.773458	2	2	2	2	2	2	2	no	none	0.651291	0.47	.	0	0	0	1	0	1	1	0.1	0.1	0.1	0.1	0.1	low	0	0	0	D	D	D	0.1	0.190456	0.190456	low	0	D	3
chr1	7315374	7315484	peak_1869	120.741	0.797821	0.341559	-0.934486	1.46242	-1.12943	-1.14839	-0.707778	3	2	2	3	1	1	1	yes	4.-	n	0.5	N	0	0	0	1	0	1	1	0.1	0.1	0.1	0.1	0.1	low	0	0	0	D	D	D	0.1	0.156269	0.156269	low	0	D	1
chr1	7687636	7687746	peak_1966	258.822	0.319514	0.461215	0.453786	0.290173	0.384592	0.247518	0.220402	2	2	2	2	2	2	2	no	none	0.759509	0.53	SN	0	1	0	0	0	1	1	0.1	0.1	0.150353	0.1	0.150353	low	0	0.588358	0	D	D	D	0.100136	0.1	0.100136	low	0	D	2
chr1	9227224	9227334	peak_2312	216.835	-0.916383	-0.285479	1.07901	-0.387559	-0.500517	-0.0188664	-0.859788	1	2	3	2	2	2	1	no	none	0.836582	0.53	.	0	1	0	0	0	1	1	0.1	0.1	0.1	0.157006	0.157006	low	0	0	0.650819	D	D	D	0.1	0.1	0.1	low	0	D	1
chr1	691352	691462	peak_275	62.9282	0.0470675	-0.627309	-0.0832638	-0.826498	-0.194818	0.164321	-0.513236	2	2	2	2	2	2	2	no	none	0.608073	0.45	.	0	0	1	0	0	1	1	0.12858	0.1	0.1	0.1	0.12858	low	-0.362668	-0.362668	-0.362668	D	D	D	0.130055	0.1	0.130055	low	0	D	2
chr1	858848	858958	peak_328	180.265	-0.735288	-0.150922	-0.401696	0.0561461	-1.15282	-0.639358	-1.58062	1	2	2	2	1	2	1	no	none	0.654	0.46	.	0	0	1	0	0	1	1	0.109396	0.1458	0.1	0.10011	0.1458	low	0.41443	-0.129561	-0.127976	D	D	D	0.190527	0.1	0.190527	low	0	D	1
chr1	14235952	14236062	peak_3325	41.8424	-0.744928	-0.237051	-1.15559	-0.807788	-1.0064	-0.827664	-1.08278	2	2	1	2	2	2	1	yes	3.N	0.635436	0.45	P	0	1	0	0	0	1	1	0.1	0.1	0.1	0.1	0.1	low	0	0	0	D	D	D	0.1	0.1	0.1	low	0	D	3
chr1	14373688	14373798	peak_3346c	46.8456	-0.458986	-0.127614	0.0674805	-0.203295	-0.00218783	-0.280176	-0.162243	2	2	2	2	2	2	2	no	none	0.8162	0.52	.	0	0	0	1	0	1	1	0.1	0.1	0.1	0.1	0.1	low	0	0	0	D	D	D	0.120551	0.194333	0.194333	low	0	D	3
chr1	1327284	1327394	peak_447	131.559	-2.91138	-0.970728	-0.696472	-1.11751	-2.09275	-0.905034	-2.05803	1	2	2	1	1	2	1	no	none	0.678236	0.42	.	0	1	0	0	0	1	1	0.1	0.1	0.1	0.1	0.1	low	0	0	0	D	D	D	0.151199	0.1	0.151199	low	0	D	1
chr1	21957228	21957338	peak_4904	126.121	-2.85881	-1.5672	-0.802867	-3.74633	-3.05031	-2.35171	-3.02434	1	1	2	1	1	1	1	yes	2.P	0.404073	0.37	S	0	1	0	0	0	1	1	0.1	0.1	0.1	0.131144	0.131144	low	0	0	0.391147	D	D	D	0.193475	0.1	0.193475	low	0	D	1
chr1	23727960	23728070	peak_5247	96.7996	-0.675624	-0.327195	-0.31957	-0.682756	-0.255092	-0.345671	-0.216635	2	2	2	2	2	2	2	no	none	0.767218	0.52	.	0	0	1	0	0	1	1	0.1	0.1	0.1	0.1	0.1	low	0	0	0	D	D	D	0.1	0.1	0.1	low	0	D	3
chr1	1658552	1658662	peak_538a	18.0774	-1.0051	-0.212053	-0.706907	-0.348872	-0.340408	-1.91449	-0.692694	1	2	2	2	2	1	2	no	none	0.723691	0.49	N	0	0	0	1	0	1	1	0.108796	0.1	0.1	0.1	0.108796	low	-0.121626	-0.121626	-0.121626	D	D	D	0.1	0.1	0.1	low	0	D	2
chr1	1659020	1659130	peak_538b	42.0064	-1.01552	-0.465239	-0.15668	-1.03758	-0.0408632	0.186558	-0.0205147	2	2	2	2	2	2	2	no	none	0.662327	0.46	.	0	0	0	1	0	1	1	0.117871	0.1	0.1	0.1	0.117871	low	-0.237212	-0.237212	-0.237212	D	D	D	0.1	0.137884	0.137884	low	0	D	2
chr1	1659388	1659498	peak_538c	215.758	-0.693886	-0.317305	-0.0171936	-0.406635	-0.263341	0.0962786	0.0723222	1	2	2	2	2	2	2	no	none	0.708	0.55	N	0	0	0	1	0	1	1	0.1	0.142101	0.1	0.1	0.142101	low	0.506917	0	0	D	D	D	0.1	0.1	0.1	low	0	D	2
chr1	25600666	25600776	peak_5686	39.5817	-0.200509	0.155619	-1.15319	0.26661	-0.490455	-1.10526	-0.463043	2	2	1	2	2	2	2	no	none	0.783945	0.47	N	0	0	0	1	0	1	1	0.1	0.1	0.1	0.1	0.1	low	0	0	0	D	D	D	0.1	0.172014	0.172014	low	0	D	2
chr1	2033536	2033646	peak_610	99.8435	0.240448	0.106944	0.0202737	0.194254	0.155825	0.476002	-0.102347	2	2	2	2	2	2	2	no	none	0.755782	0.42	.	1	0	0	0	0	1	1	0.1	0.1	0.1	0.1	0.1	low	0	0	0	D	D	D	0.112588	0.1	0.112588	low	0	D	2
chr1	27317502	27317612	peak_6216	76.6236	-0.234334	0.302246	0.292001	-0.043189	0.359839	0.608526	0.237807	2	2	2	2	2	2	2	no	none	0.733036	0.54	.	0	0	1	0	0	1	1	0.1	0.1	0.1	0.197077	0.197077	low	0	0	0.978761	D	D	D	0.1	0.1	0.1	low	0	D	2
chr1	2239448	2239558	peak_665	19.5833	-0.862895	-0.23664	-0.155212	-0.530317	-0.740259	-0.246938	-0.143427	2	2	2	2	2	2	2	no	none	n	0.53	.	0	0	1	0	0	1	1	0.1	0.1	0.1	0.1	0.1	low	0	0	0	D	D	D	0.1	0.107849	0.107849	low	0	D	3
chr1	29283358	29283468	peak_6742a	87.3298	0.12133	-0.390497	-0.113665	-0.435464	-0.48527	-0.404137	-1.00215	2	2	2	2	2	2	1	no	none	0.697036	0.51	.	1	0	0	0	0	1	1	0.1	0.1	0.1	0.1	0.1	low	0	0	0	D	D	D	0.1	0.1	0.1	low	0	D	1
chr1	29483878	29483988	peak_6786	31.2186	-0.68121	-0.575929	-0.565626	-1.6884	-1.27239	-0.910797	-1.3372	2	2	2	1	2	2	1	no	none	0.658982	0.47	.	1	0	0	0	1	1	1	0.1	0.1	0.1	0.186734	0.186734	low	0	0	0.900982	D	D	D	0.15831	0.156477	0.15831	low	0	D	1
chr1	30979708	30979818	peak_7129b	238.077	-0.165195	0.40003	0.198581	-0.0702142	0.127979	0.247312	-0.0670206	2	2	2	2	2	2	2	no	none	0.8296	0.55	.	1	0	0	0	0	1	1	0.1	0.1	0.1	0.1	0.1	low	0	0	0	D	D	D	0.1	0.1	0.1	low	0	D	3
chr1	34243154	34243264	peak_7730b	121.812	-0.456131	-0.440453	-0.925777	-0.839993	-0.770752	-1.17221	-0.931336	2	2	1	1	2	1	1	yes	3.N	0.686982	0.5	N	0	0	1	0	0	1	1	0.1	0.1	0.1	0.129704	0.129704	low	0	0	0.375223	D	D	D	0.1	0.158334	0.158334	low	0	D	1
chr1	3457428	3457538	peak_920	253.323	0.00172792	0.154468	0.477622	0.724373	-0.405904	0.10275	0.355009	2	2	2	3	2	2	2	no	none	n	0.56	.	0	0	1	0	0	1	1	0.130635	0.101579	0.14602	0.1	0.14602	low	-0.362933	0.160626	-0.385538	D	D	D	0.120201	0.193371	0.193371	low	0	D	3
chr1	41616522	41616632	peak_9391	253.796	-0.592527	0.164908	0.0789688	-0.43817	-0.321551	0.301146	-0.703652	2	2	2	2	2	2	1	yes	4.-	0.674618	0.49	N	1	0	0	0	0	1	1	0.125615	0.1	0.1	0.1	0.125615	low	-0.329007	-0.329007	-0.329007	D	D	D	0.1	0.1	0.1	low	0	D	1
chr1	42238970	42239080	peak_9534	121.812	-0.641182	-0.487169	-0.758395	-0.37311	-2.56044	-1.32186	-1.74814	2	2	2	2	1	1	1	yes	4.-	0.770709	0.54	N	0	0	1	0	0	1	1	0.17673	0.140128	0.1	0.101547	0.17673	low	-0.334802	-0.821545	-0.799404	D	D	D	0.167765	0.198373	0.198373	low	0	D	1
chr1	44617902	44618012	peak_9984	68.6402	0.579793	0.718508	0.385857	0.889835	0.332335	0.399473	0.719477	2	2	2	3	2	2	3	no	none	0.748727	0.53	.	0	0	1	0	0	1	1	0.1	0.1	0.1	0.1	0.1	low	0	0	0	D	D	D	0.164118	0.1	0.164118	low	0	D	2
chr1	44678174	44678284	peak_10003	68.7421	-0.217572	0.0560126	-1.12615	0.130414	-1.39039	-1.39983	-0.674549	2	2	1	2	1	1	2	no	none	0.800727	0.51	.	0	0	1	0	0	1	1	0.200053	0.393251	0.177171	0.383446	0.393251	H3K27ac	0.975067	-0.175241	0.938636	C	B	C	0.343969	0.987509	0.987509	H3K27ac	1.52151	C	1
chr1	44704178	44704288	peak_10011	1904.15	0.0709893	0.105154	0.412825	0.0925829	0.076514	0.540459	0.438753	2	2	3	2	2	3	3	no	none	0.732836	0.52	SN	0	0	1	0	0	1	1	0.388769	0.978156	0.432197	0.987358	0.987358	H3K27ac	1.33115	0.152775	1.34466	C	B	C	1.17543	1.7448	1.7448	H3K27ac	0.56988	B	3
chr1	44800212	44800322	peak_10035	1100.73	0.330967	0.166578	0.196448	-0.0529905	0.0338718	0.150547	0.293494	2	2	2	2	2	2	2	no	none	0.848382	0.52	SN	0	0	0	1	0	1	1	0.580493	0.78228	0.906329	0.621368	0.906329	H3K27ac	0.430407	0.642756	0.0981698	B	B	B	1.42992	1.3965	1.42992	H3K27ac	-0.0341248	B	2
chr1	44817626	44817736	peak_10040	81.9282	-0.32346	-0.744464	-0.437272	-0.417866	-0.225173	-0.0704895	-0.437443	2	2	2	2	2	2	2	no	none	0.6452	0.47	.	1	0	0	0	0	1	1	0.39523	0.1	0.1	0.222991	0.39523	H3K27ac	-1.98269	-1.98269	-0.825705	A	A	A	0.211324	0.524539	0.524539	H3K27ac	1.31159	C	3
chr1	44826228	44826338	peak_10042	180.417	0.458736	0.140403	-0.697021	0.493586	-0.0358755	-0.698269	-0.350181	3	2	1	3	2	1	2	no	none	0.836945	0.46	N	0	0	1	0	0	1	1	0.324924	0.662368	0.854936	0.558371	0.854936	H3K27ac	1.02753	1.39571	0.781124	C	C	C	0.422901	0.741369	0.741369	H3K27ac	0.809872	C	2
chr1	44891124	44891234	peak_10066	134.85	0.537954	0.0132977	-1.21187	0.952856	-1.15907	-1.47344	-0.985128	2	2	1	3	1	1	1	yes	3.N	0.772655	0.51	N	0	0	1	0	0	1	1	0.400922	0.173427	0.1	0.192672	0.400922	H3K27ac	-1.20899	-2.00332	-1.05717	A	A	A	0.200428	1.17664	1.17664	H3K27ac	2.55352	C	1
chr1	44924452	44924562	peak_10076	112.092	-1.84285	-0.235061	-0.71047	-1.46079	-2.0573	0.322425	-2.25741	1	2	2	1	1	2	1	no	none	0.662182	0.49	.	0	1	0	0	0	1	1	0.514849	0.318645	1.07322	0.137706	1.07322	H3K27ac	-0.6922	1.05972	-1.90256	B	C	A	1.16237	0.306338	1.16237	H3K27ac	-1.92387	A	1
chr1	44950268	44950378	peak_10087	55.3184	-1.00569	-0.157848	-0.322913	-1.01393	-0.482387	-0.658117	-1.59635	2	2	2	2	2	2	1	yes	4.-	0.470473	0.37	N	0	1	0	0	0	1	1	0.654649	0.86875	0.864303	0.759488	0.86875	H3K27ac	0.40822	0.400817	0.214307	B	B	B	1.53017	2.05529	2.05529	H3K27ac	0.42565	B	2
chr1	45301068	45301178	peak_10172b	12.5016	-0.143379	0.128657	-0.177416	-1.30632	-0.784786	-1.25867	-0.672769	2	2	2	2	2	2	2	no	none	0.544527	0.38	.	0	1	0	0	0	1	1	0.1	0.489266	0.320252	0.470695	0.489266	H3K27ac	2.29062	1.67921	2.23479	C	C	C	0.514472	0.443559	0.514472	H3K27ac	-0.213966	B	2
chr1	45330104	45330214	peak_10179	45.4669	-1.60488	-0.369313	-0.218442	-1.5912	-1.66957	-0.775217	-1.23766	1	2	2	1	1	2	1	no	none	0.760127	0.52	.	0	1	0	0	0	1	1	0.252377	0.444951	0.1	0.13708	0.444951	H3K27ac	0.818066	-1.33558	-0.880562	C	A	A	0.133371	0.368074	0.368074	H3K27ac	0.879997	C	2
chr1	45332848	45332958	peak_10180	258.989	0.571053	-0.571125	-0.120106	-0.167969	-0.232425	-0.195996	-0.571284	3	2	2	2	2	2	1	no	none	0.685455	0.45	.	1	0	0	0	0	1	1	0.271335	0.119972	0.140723	0.1	0.271335	H3K27ac	-1.17737	-0.947218	-1.44007	A	A	A	0.573446	0.155045	0.573446	H3K27ac	-1.51966	A	2
chr1	214192	214302	peak_102	1722.85	0.0616324	-0.0796748	0.211992	0.00314959	0.315694	0.402365	0.441395	2	2	2	2	2	3	3	no	none	0.5792	0.44	N	1	0	0	0	0	1	1	1.2632	1.50421	1.81183	1.8618	1.8618	H3K27ac	0.251923	0.520368	0.559619	B	B	B	2.33734	2.78503	2.78503	H3K27ac	0.252827	B	2
chr1	45541100	45541210	peak_10224	156.152	0.461034	0.613776	-0.394166	1.1889	-0.0600196	0.0614894	0.259795	2	2	2	3	2	2	2	no	none	0.689927	0.52	.	0	0	0	1	0	1	1	0.108545	0.2086	0.1	0.1	0.2086	H3K27ac	0.942452	-0.118287	-0.118287	C	B	B	0.127005	0.437452	0.437452	H3K27ac	1.12913	C	1
chr1	45716304	45716414	peak_10294b	2183.27	-0.11446	-0.197063	-2.22306	-0.303852	-2.7914	-2.9891	-4.58968	2	2	1	2	1	1	1	yes	3.N	0.642273	0.45	SPN	0	0	1	0	0	1	1	2.72418	3.02905	3.60461	1.80201	3.60461	H3K27ac	0.153044	0.404024	-0.596214	B	B	B	3.15817	1.2615	3.15817	H3K27ac	-1.32395	A	1
chr1	45728080	45728190	peak_10297	74.0644	0.338637	-0.449117	-2.41425	0.185061	-2.32182	-3.08717	-3.42328	2	2	1	2	1	1	1	yes	3.N	0.736782	0.47	N	0	0	0	1	0	1	1	0.974424	2.31975	2.19489	0.540704	2.31975	H3K27ac	1.25135	1.17153	-0.84971	C	C	A	2.43867	1.49882	2.43867	H3K27ac	-0.702268	A	1
chr1	45852968	45853078	peak_10342	62.2142	1.33926	0.15989	-4.04381	0.682909	-3.38766	-3.53272	-3.32245	3	2	1	2	1	1	1	yes	3.N	0.588018	0.45	N	0	0	1	0	0	1	1	0.430521	1.05387	1.20934	0.361868	1.20934	H3K27ac	1.29154	1.49006	-0.250618	C	C	B	0.953873	0.343289	0.953873	H3K27ac	-1.47437	A	1
chr1	45988134	45988244	peak_10381	133.751	0.774323	0.531154	0.272799	1.06734	0.871735	-0.100714	0.441836	3	2	2	3	3	2	2	no	none	0.627273	0.41	.	0	1	0	0	0	1	1	0.706521	0.505412	0.833424	0.275898	0.833424	H3K27ac	-0.483272	0.238318	-1.3566	B	B	A	0.80688	0.233607	0.80688	H3K27ac	-1.78827	A	3
chr1	46234592	46234702	peak_10444	55.3184	-3.68002	-0.160278	0.342652	-0.175292	-0.571377	0.435552	-0.258242	1	2	2	2	2	2	2	no	none	n	0.48	.	0	0	1	0	0	1	1	0.364657	0.125495	1.08782	0.210654	1.08782	H3K27ac	-1.53891	1.57683	-0.791663	A	C	A	1.83164	0.466195	1.83164	H3K27ac	-1.97413	A	1
chr1	46453960	46454070	peak_10497b	15.9113	0.188041	0.628818	1.35243	0.265089	0.643215	2.0281	0.858706	2	2	3	2	2	3	3	no	none	0.749	0.51	P	0	0	1	0	0	1	1	0.1	0.1	0.395229	0.773595	0.773595	H3K27ac	0	1.98269	2.95158	B	C	C	0.457685	0.939695	0.939695	H3K27ac	1.03784	C	1
chr1	46485684	46485794	peak_10505	270.095	-0.348292	-0.0670839	0.310101	-0.0819627	-0.277569	-0.0956943	-0.685169	2	2	2	2	2	2	1	no	none	0.690382	0.44	.	0	1	0	0	0	1	1	0.1	0.201969	0.176177	0.383627	0.383627	H3K27ac	1.01414	0.817027	1.9397	C	C	C	0.448854	0.484666	0.484666	H3K27ac	0.110744	B	1
chr1	46528620	46528730	peak_10516	130.481	-0.480693	-0.171535	-0.752696	-0.017194	-0.598188	-0.372484	-0.59882	2	2	1	2	2	2	2	no	none	0.723473	0.45	.	0	0	1	0	0	1	1	0.1	0.292816	0.373295	0.140622	0.373295	H3K27ac	1.54999	1.90032	0.49182	C	C	B	0.189395	0.865978	0.865978	H3K27ac	2.11433	C	2
chr1	46551052	46551162	peak_10525	428.171	-2.71113	-0.427898	-0.861559	-2.28017	-2.86134	-2.48666	-2.79732	1	2	1	1	1	1	1	yes	1.PN	0.769218	0.55	SN	0	1	0	0	0	1	1	0.489233	0.1	0.1	0.204101	0.489233	H3K27ac	-2.29052	-2.29052	-1.26124	A	A	A	1.64695	0.770946	1.64695	H3K27ac	-1.0951	A	1
chr1	46830956	46831066	peak_10619	1321.6	-0.228399	0.141312	-2.00434	-0.0996773	-2.90698	-3.89287	-3.35673	2	2	1	2	1	1	1	yes	3.N	0.787455	0.54	SPN	0	0	0	1	0	1	1	2.49553	2.42521	3.49239	1.20462	3.49239	H3K27ac	-0.0412405	0.484864	-1.05077	B	B	A	3.02564	0.284674	3.02564	H3K27ac	-3.40986	A	1
chr1	46875420	46875530	peak_10634	654.48	0.624819	0.30496	0.553073	0.440621	0.566864	0.906251	0.757473	3	2	3	3	3	3	3	no	none	0.658291	0.48	SN	0	0	1	0	1	1	1	1.28828	1.88867	2.32241	1.49558	2.32241	H3K27ac	0.55193	0.850177	0.215266	B	C	B	2.49258	3.37117	3.37117	H3K27ac	0.435606	B	3
chr1	46924786	46924896	peak_10646	131.594	0.441899	0.551588	0.618111	0.403674	0.415819	0.471753	0.526202	2	2	3	2	2	2	3	no	none	0.8864	0.54	N	0	0	1	0	0	1	1	0.665166	1.13673	1.61143	1.10534	1.61143	H3K27ac	0.773106	1.27655	0.732699	C	C	C	1.77829	1.70275	1.77829	H3K27ac	-0.0626196	B	2
chr1	47122850	47122960	peak_10703	250.13	0.634299	0.125704	0.196633	0.196061	0.262711	0.452907	0.224962	2	2	2	2	2	2	2	no	none	0.676764	0.46	N	0	0	0	1	0	1	1	0.1	0.1	0.136655	0.22091	0.22091	H3K27ac	0	0.450543	1.14346	B	B	C	0.262876	0.389229	0.389229	H3K27ac	0.566234	B	2
chr1	47149200	47149310	peak_10708	756.459	0.605777	0.341617	0.433372	0.353832	0.458591	0.47993	0.683294	3	2	2	2	3	2	3	no	none	0.806055	0.57	.	0	1	0	0	0	1	1	0.367051	0.651066	1.15091	0.367882	1.15091	H3K27ac	0.826822	1.64872	0.00326135	C	C	B	0.813577	0.867754	0.867754	H3K27ac	0.0930076	B	3
chr1	47189034	47189144	peak_10720	51.3275	0.303799	-0.170051	-1.88386	0.352198	-0.557441	-1.13981	-1.40663	2	2	1	2	2	1	1	no	none	0.714455	0.55	.	0	0	1	0	0	1	1	0.466317	0.251758	0.977649	0.214264	0.977649	H3K27ac	-0.88927	1.06801	-1.12192	A	C	A	0.634982	0.412383	0.634982	H3K27ac	-0.622731	B	2
chr1	47319202	47319312	peak_10756	59.7019	0.00251932	-0.829414	-0.369594	0.324729	-0.647147	0.638564	-0.0275101	2	2	2	2	2	2	2	no	none	0.684945	0.45	.	0	0	1	0	0	1	1	0.150552	0.354056	0.1	0.1	0.354056	H3K27ac	1.23371	-0.590266	-0.590266	C	B	B	0.265546	0.569301	0.569301	H3K27ac	1.10023	C	3
chr1	47444358	47444468	peak_10798	98.1971	-0.0141508	-0.280358	-0.665801	-0.250673	0.482088	-1.06671	-1.03409	2	2	2	2	2	1	1	yes	4.-	0.711945	0.48	N	0	0	1	0	1	1	1	0.1	0.375668	0.458944	0.267717	0.458944	H3K27ac	1.90946	2.19832	1.42071	C	C	C	1.16321	0.100964	1.16321	H3K27ac	-2.54004	A	1
chr1	47445042	47445152	peak_10799	116.77	-1.18504	0.151658	-0.0968738	-0.830713	-0.135604	-0.285839	-1.0956	1	2	2	2	2	2	1	no	none	0.6348	0.45	.	0	1	0	0	0	1	1	0.280127	0.352271	0.54297	0.147384	0.54297	H3K27ac	0.330607	0.954794	-0.926498	B	C	A	0.774593	0.959436	0.959436	H3K27ac	0.308747	B	2
chr1	47539212	47539322	peak_10829	150.45	0.270353	0.244866	-3.5574	-0.235994	-4.55215	-3.44873	-4.57489	2	2	1	2	1	1	1	yes	3.N	0.6214	0.38	N	0	0	1	0	1	1	1	0.197128	0.1	0.357682	1.11022	1.11022	H3K27ac	-0.979131	0.859548	2.49364	A	C	C	0.702763	0.941983	0.941983	H3K27ac	0.422662	B	1
chr1	47546476	47546586	peak_10831	59.8037	-2.01965	0.346998	1.62802	-1.91513	-1.59981	-0.663384	-2.21853	1	2	3	1	1	2	1	no	none	0.585127	0.44	.	0	1	0	0	0	1	1	0.165033	0.121002	0.1	1.88343	1.88343	H3K27ac	-0.447721	-0.722752	3.51254	B	A	C	0.575402	0.355624	0.575402	H3K27ac	-0.694218	B	1
chr1	47549902	47550012	peak_10833	228.534	0.69158	0.337463	-1.31467	0.771665	-1.67409	-1.23642	-1.99557	3	2	1	3	1	1	1	yes	3.N	0.708836	0.49	SN	0	0	1	0	0	1	1	0.360484	1.40917	0.880871	0.945276	1.40917	H3K27ac	1.96684	1.289	1.3908	C	C	C	0.794351	0.618035	0.794351	H3K27ac	-0.36209	B	1
chr1	47688608	47688718	peak_10863	24.1673	-1.54325	-0.975792	-1.52903	-1.48833	-1.64367	-1.07468	-0.986265	1	2	1	1	1	2	2	no	none	n	0.52	.	0	1	0	0	0	1	1	0.149175	0.106252	0.213668	0.1	0.213668	H3K27ac	-0.489512	0.518365	-0.577008	B	B	B	0.307451	0.13952	0.307451	H3K27ac	-0.620359	B	2
chr1	47693620	47693730	peak_10864	372.476	0.478477	0.0984942	0.251171	-0.161453	0.282623	0.392831	0.168042	2	2	2	2	2	2	2	no	none	0.663127	0.52	N	0	1	0	0	0	1	1	0.1	0.1	0.241113	0.14835	0.241113	H3K27ac	0	1.26971	0.56901	B	C	B	0.186777	0.584935	0.584935	H3K27ac	1.54828	C	2
chr1	47703892	47704002	peak_10866	123.961	-0.526201	-0.272168	-2.06245	-0.484521	-2.85551	-2.38282	-3.03165	2	2	1	2	1	1	1	no	none	0.659655	0.46	.	0	0	0	1	0	1	1	0.278961	0.1	0.425598	0.214231	0.425598	H3K27ac	-1.48007	0.609426	-0.3809	A	B	B	0.560173	0.1	0.560173	H3K27ac	-1.48587	A	1
chr1	47713732	47713842	peak_10868	37.2505	-1.43522	0.339702	-0.829252	-1.93623	-2.14262	-0.285936	-2.05728	1	2	2	1	1	2	1	no	none	0.779182	0.51	.	0	1	0	0	0	1	1	0.19507	0.175881	1.55711	0.165318	1.55711	H3K27ac	-0.149393	2.9968	-0.238752	B	C	B	0.373285	0.541488	0.541488	H3K27ac	0.536652	B	1
chr1	47771752	47771862	peak_10886	2310.09	0.322618	-0.00580156	0.0750967	-0.0200673	-0.064034	0.032645	0.424731	2	2	2	2	2	2	2	no	none	0.791382	0.55	PN	0	1	0	0	0	1	1	0.149593	0.46786	0.510187	0.373942	0.510187	H3K27ac	1.64503	1.76998	1.32177	C	C	C	1.02954	1.15355	1.15355	H3K27ac	0.16408	B	2
chr1	47831532	47831642	peak_10901a	93.6055	1.18465	-0.118762	-1.41096	-0.969987	-1.26481	-1.25718	-1.76896	3	2	1	1	1	1	1	no	none	0.538964	0.35	.	0	0	1	0	0	1	1	0.195587	0.544828	0.701358	0.1	0.701358	H3K27ac	1.47799	1.84234	-0.967811	C	C	A	0.45144	0.244289	0.45144	H3K27ac	-0.885943	A	1
chr1	48136308	48136418	peak_10957	26.2234	-2.86862	-0.390725	-0.219342	-2.02364	-3.02054	-0.528921	-3.96739	1	2	2	2	1	2	1	no	none	n	0.34	.	0	1	0	0	0	1	1	0.458895	0.282043	0.321748	0.752511	0.752511	H3K27ac	-0.702251	-0.512235	0.713548	A	B	C	0.722186	0.349773	0.722186	H3K27ac	-1.04595	A	1
chr1	48251148	48251258	peak_10973	31.4985	-1.56863	-0.129516	-0.580386	-1.92021	-2.02809	-1.22332	-1.8421	1	2	2	1	1	2	1	no	none	0.536455	0.39	.	0	1	0	0	0	1	1	0.319482	0.171943	0.205583	0.314189	0.319482	H3K27ac	-0.893809	-0.636013	-0.0241023	A	B	B	0.1	0.543482	0.543482	H3K27ac	1.44223	C	1
chr1	48261400	48261510	peak_10976	39.5817	-0.323383	-0.261815	0.139302	0.392322	0.381033	0.19534	0.621557	2	2	2	2	2	2	2	no	none	n	0.53	.	0	0	1	0	0	1	1	0.488012	0.483223	0.224093	0.619434	0.619434	H3K27ac	-0.0142278	-1.12282	0.344034	B	A	B	1.3783	1.54769	1.54769	H3K27ac	0.167233	B	2
chr1	48463024	48463134	peak_11014	166.325	-2.88481	0.0388342	-0.85216	-1.64307	-2.51391	-1.57322	-2.40616	1	2	2	1	1	1	1	yes	2.P	0.668727	0.46	N	0	1	0	0	0	1	1	0.63428	0.195578	1.43241	0.607829	1.43241	H3K27ac	-1.69737	1.17525	-0.0614555	A	C	B	1.3755	0.467917	1.3755	H3K27ac	-1.55563	A	1
chr1	48898688	48898798	peak_11087	523.13	-1.61262	0.328515	-2.01811	-2.2281	-4.0468	-2.57448	-4.42265	1	2	1	1	1	1	1	yes	1.PN	0.712091	0.5	N	1	0	0	0	0	1	1	1.09669	0.30275	2.03961	0.1	2.03961	H3K27ac	-1.85696	0.895136	-3.45509	A	C	A	1.8144	0.181464	1.8144	H3K27ac	-3.18142	A	1
chr1	49266876	49266986	peak_11146	390.449	-0.160625	0.0105362	0.0873462	0.245519	-0.0405406	-0.0673308	0.101491	2	2	2	2	2	2	2	no	none	0.775182	0.49	N	0	1	0	0	0	1	1	0.65255	1.43907	1.52393	0.692185	1.52393	H3K27ac	1.14097	1.22364	0.0850684	C	C	B	1.99447	2.85107	2.85107	H3K27ac	0.515501	B	3
chr1	49298072	49298182	peak_11154	36.8953	0.804106	0.347614	0.280625	-0.103162	0.761428	0.706834	0.481265	2	2	2	2	2	2	2	no	none	0.589145	0.41	.	0	0	1	0	0	1	1	0.425264	0.776347	0.627512	0.528791	0.776347	H3K27ac	0.868341	0.561283	0.314338	C	B	B	0.298482	0.864881	0.864881	H3K27ac	1.53486	C	2
chr1	49305356	49305466	peak_11156	85.8561	-0.305676	-0.521673	-1.17267	0.930706	-1.65269	-1.16219	-1.72136	2	2	1	3	1	1	1	yes	3.N	0.627836	0.46	N	0	0	0	1	0	1	1	0.1	0.1	0.1	0.407423	0.407423	H3K27ac	0	0	2.02653	B	B	C	0.316549	0.1	0.316549	H3K27ac	-0.662427	B	1
chr1	49339674	49339784	peak_11166	732.312	-1.80328	-0.135592	-0.944739	-1.15396	-3.59294	-2.86505	-3.51086	1	2	1	1	1	1	1	yes	1.PN	0.680709	0.5	SPN	1	0	0	0	0	1	1	0.424268	0.230836	0.307603	0.583292	0.583292	H3K27ac	-0.878111	-0.463908	0.459242	A	B	B	1.02523	0.758926	1.02523	H3K27ac	-0.433914	B	1
chr1	49736092	49736202	peak_11276a	50.0003	0.65066	-0.00126052	-1.35413	0.331279	-1.69103	-2.21239	-1.84673	2	2	1	2	1	1	1	yes	3.N	n	0.49	N	0	0	1	0	0	1	1	0.251763	0.422611	0.1	0.1	0.422611	H3K27ac	0.747262	-1.33207	-1.33207	C	A	A	0.1	0.218928	0.218928	H3K27ac	0.130455	B	1
chr1	49789686	49789796	peak_11294	162.552	0.226552	-0.469853	-2.60424	-0.309911	-1.84126	-1.93526	-2.5817	2	2	1	2	1	1	1	yes	3.N	0.685364	0.52	SN	0	1	0	0	1	1	1	1.12525	1.50509	0.1	0.279012	1.50509	H3K27ac	0.419607	-3.49217	-2.01184	B	A	A	1.52984	0.6942	1.52984	H3K27ac	-1.13996	A	1
chr1	49819474	49819584	peak_11303	561.595	-0.213616	-0.540463	-0.97701	-1.65489	-1.80671	-2.59667	-2.77524	2	2	1	1	1	1	1	yes	3.N	0.5472	0.47	SPN	0	0	0	1	0	1	1	1.68048	0.976932	1.98617	0.720704	1.98617	H3K27ac	-0.78254	0.241119	-1.22139	A	B	A	1.90643	1.45002	1.90643	H3K27ac	-0.394798	B	1
chr1	49845594	49845704	peak_11310	240.593	0.479967	-0.287275	-0.371703	0.483106	0.650659	-0.465977	0.136364	2	2	2	2	2	2	2	no	none	0.740309	0.54	SN	0	0	1	0	0	1	1	0.919919	1.57695	0.858916	0.432475	1.57695	H3K27ac	0.777559	-0.0989898	-1.08889	C	B	A	1.57088	1.13103	1.57088	H3K27ac	-0.473937	B	2
chr1	49919358	49919468	peak_11335	280.349	-0.226397	0.205617	0.534314	-0.286891	0.254623	1.09479	0.145555	2	2	2	2	2	2	2	no	none	0.710309	0.54	SN	0	1	0	0	0	1	1	0.833685	0.862569	1.1832	1.28412	1.28412	H3K27ac	0.0491377	0.505117	0.623204	B	B	B	1.38575	2.09543	2.09543	H3K27ac	0.596574	B	2
chr1	50073428	50073538	peak_11366	48.2245	-0.553573	-0.539625	0.285863	0.177987	0.514652	0.056254	0.515393	2	2	2	2	2	2	2	no	none	0.806527	0.5	.	0	0	1	0	0	1	1	0.1	0.538037	0.769016	0.906637	0.906637	H3K27ac	2.4277	2.94301	3.18052	C	C	C	1.20783	1.0075	1.20783	H3K27ac	-0.261647	B	1
chr1	50195272	50195382	peak_11402	57.0604	0.549919	-0.0592107	0.758779	0.288216	0.680803	0.592795	0.863725	2	2	3	2	2	2	3	no	none	n	0.47	.	0	0	1	0	0	1	1	0.333	0.162188	0.126762	0.408328	0.408328	H3K27ac	-1.03785	-1.3934	0.294205	A	A	B	0.508877	0.650073	0.650073	H3K27ac	0.353285	B	3
chr1	50225562	50225672	peak_11414	228.011	-2.26678	-0.0410847	-1.33965	-2.69526	-3.41852	-1.78316	-3.49606	1	2	1	1	1	1	1	yes	1.PN	0.6934	0.49	SN	0	1	0	0	0	1	1	0.691292	0.1	1.28217	0.386824	1.28217	H3K27ac	-2.7893	0.891218	-0.837619	A	C	A	0.723426	0.1	0.723426	H3K27ac	-1.85484	A	1
chr1	50449652	50449762	peak_11453	29.7641	-2.17464	-0.171027	-1.55308	-0.42415	-1.09835	0.902504	-0.580815	1	2	1	2	2	2	2	no	none	0.648073	0.51	.	1	0	0	0	0	1	1	0.29542	0.1	0.552525	0.13974	0.552525	H3K27ac	-1.56277	0.903273	-1.08003	A	C	A	1.451	0.897072	1.451	H3K27ac	-0.693751	B	1
chr1	50697560	50697670	peak_11519	16.2076	0.287606	-0.00642011	-0.706823	-0.102183	-0.741682	0.16051	-0.762701	2	2	2	2	2	2	2	no	none	0.722909	0.52	.	1	0	0	0	0	1	1	0.244521	0.342782	0.13796	0.1	0.342782	H3K27ac	0.487335	-0.825703	-1.28996	B	A	A	0.535901	0.984614	0.984614	H3K27ac	0.877592	C	2
chr1	50898186	50898296	peak_11577	984.72	-2.62558	-0.411001	-0.0383483	-2.32672	-1.82262	0.406692	-2.66411	1	2	2	1	1	2	1	yes	2.P	0.704036	0.47	SP	0	1	0	0	0	1	1	1.59435	0.377285	1.52904	2.20382	2.20382	H3K27ac	-2.07924	-0.0603395	0.467042	A	B	B	2.58468	0.760309	2.58468	H3K27ac	-1.76533	A	1
chr1	4683144	4683254	peak_1158	99.8435	-0.67192	0.275973	-0.854071	-0.331353	-1.51308	-0.876918	-2.25882	2	2	1	2	1	2	1	yes	3.N	0.659418	0.51	N	0	1	0	0	0	1	1	0.37491	0.328648	0.1	0.1	0.37491	H3K27ac	-0.190003	-1.90654	-1.90654	B	A	A	0.392167	0.211387	0.392167	H3K27ac	-0.891582	A	1
chr1	50914604	50914714	peak_11581	473.179	-0.247038	0.0993255	-0.111701	0.0608788	-0.510059	-0.477301	-0.591976	2	2	2	2	2	2	1	yes	4.-	0.747291	0.52	N	0	0	1	0	0	1	1	0.207231	0.1	0.162852	0.457345	0.457345	H3K27ac	-1.05124	-0.347672	1.14204	A	B	C	0.571625	1.13259	1.13259	H3K27ac	0.986491	C	1
chr1	50921140	50921250	peak_11583	1311.92	0.148564	0.0868403	0.412828	0.0946875	-0.172782	0.090889	0.310351	2	2	3	2	2	2	3	no	none	0.730855	0.55	N	0	0	0	1	0	1	1	0.294728	0.517814	0.332715	0.757878	0.757878	H3K27ac	0.813051	0.174903	1.36258	C	B	C	0.851844	0.254482	0.851844	H3K27ac	-1.74302	A	2
chr1	50922452	50922562	peak_11584	790.031	-1.14025	0.0115717	-0.405291	-1.10425	-3.07143	-2.14927	-2.77799	1	2	2	1	1	1	1	yes	2.P	0.677418	0.48	PN	0	1	0	0	0	1	1	1.09388	1.19318	1.16475	1.70899	1.70899	H3K27ac	0.125353	0.0905673	0.643688	B	B	B	1.1757	0.14166	1.1757	H3K27ac	-2.55545	A	1
chr1	50923760	50923870	peak_11585	234.35	0.080881	0.116517	-2.10863	0.131325	-2.94978	-2.71112	-3.66934	2	2	1	2	1	1	1	yes	3.N	0.612273	0.43	N	0	1	0	0	0	1	1	0.528971	0.45075	0.337985	0.45085	0.528971	H3K27ac	-0.230864	-0.64623	-0.230543	B	B	B	1.28319	0.214074	1.28319	H3K27ac	-2.58355	A	1
chr1	50976932	50977042	peak_11595	2503.02	0.374288	-0.0207425	0.381345	-0.083772	0.331985	0.341547	0.554351	3	2	3	2	2	2	3	no	none	0.6394	0.44	SPN	0	1	0	0	0	1	1	0.554266	0.952667	0.965972	0.509206	0.965972	H3K27ac	0.781393	0.801402	-0.12233	C	C	B	0.675703	1.52341	1.52341	H3K27ac	1.17284	C	2
chr1	51116886	51116996	peak_11642	123.961	0.528277	-0.0251435	0.214269	0.159039	0.0759613	-0.0364749	-0.0404984	2	2	2	2	2	2	2	no	none	0.691145	0.46	.	0	1	0	0	0	1	1	0.224304	0.113773	0.289475	0.1	0.289475	H3K27ac	-0.979293	0.367985	-1.16546	A	B	A	0.150416	0.632294	0.632294	H3K27ac	1.6606	C	2
chr1	51180038	51180148	peak_11664	50.7442	-0.208208	-0.505415	-1.29844	-1.73639	-1.53897	-1.08668	-1.88232	2	2	1	1	1	1	1	yes	3.N	0.6614	0.5	N	0	0	1	0	1	1	1	0.474555	0.491643	0.1	0.1	0.491643	H3K27ac	0.0510332	-2.24658	-2.24658	B	A	A	0.575649	0.510691	0.575649	H3K27ac	-0.172737	B	2
chr1	51183152	51183262	peak_11665	402.738	-0.976731	-0.627978	-1.72211	-1.42054	-1.73278	-1.8435	-1.72828	2	2	1	1	1	1	1	yes	3.N	0.824345	0.53	SPN	0	0	1	0	0	1	1	1.72743	1.09893	0.803573	0.159961	1.72743	H3K27ac	-0.652523	-1.10412	-3.43283	B	A	A	2.52124	0.426553	2.52124	H3K27ac	-2.56333	A	1
chr1	51290556	51290666	peak_11696	142.125	-2.3894	-0.110703	-1.68244	-1.4566	-1.41693	0.265778	-1.96174	1	2	1	1	1	2	1	no	none	0.560273	0.52	.	0	1	0	0	0	1	1	0.290625	0.1	0.915415	0.228581	0.915415	H3K27ac	-1.53916	1.65527	-0.346451	A	C	B	0.273984	0.83953	0.83953	H3K27ac	1.61549	C	1
chr1	259206	259316	peak_117	65.9962	-3.10601	-0.205054	-0.00867551	-0.91268	-2.23536	0.776175	-0.79978	1	2	2	1	1	2	1	no	none	0.613182	0.44	.	0	0	1	0	0	1	1	0.1	0.359659	0.76855	0.816789	0.816789	H3K27ac	1.84663	2.94214	3.02996	C	C	C	0.822322	1.75312	1.75312	H3K27ac	1.09215	C	2
chr1	51381186	51381296	peak_11717	352.455	0.126813	0.0762528	-0.156759	-0.00711725	0.110964	0.311386	0.191547	2	2	2	2	2	2	2	no	none	0.861564	0.48	N	0	1	0	0	0	1	1	0.525841	0.453223	0.508387	0.130577	0.525841	H3K27ac	-0.214405	-0.048698	-2.00972	B	B	A	1.25727	1.22758	1.25727	H3K27ac	-0.0344695	B	2
chr1	51467178	51467288	peak_11744	68.2969	-2.34347	-0.743193	-0.648689	-2.40112	-1.90085	-1.18973	-2.84135	1	2	2	1	1	1	1	no	none	0.554782	0.42	.	0	1	0	0	0	1	1	0.38282	0.259822	0.295993	0.1	0.38282	H3K27ac	-0.559143	-0.371102	-1.93667	B	B	A	1.29915	0.166928	1.29915	H3K27ac	-2.69949	A	1
chr1	51474056	51474166	peak_11748a	325.744	-0.332779	0.175134	0.247816	-0.570892	-0.140408	0.316986	-0.112541	2	2	2	1	2	2	2	no	none	0.620073	0.5	P	0	1	0	0	0	1	1	3.03541	2.96255	3.72722	3.34492	3.72722	H3K27ac	-0.0350478	0.29621	0.140083	B	B	B	4.80773	3.85001	4.80773	H3K27ac	-0.320495	B	1
chr1	51533598	51533708	peak_11770	126.861	-0.432007	-0.102953	-0.460899	-0.119097	-0.605591	0.34381	-0.819225	2	2	2	2	2	2	2	no	none	n	0.54	N	0	1	0	0	0	1	1	0.1	0.1	0.118383	0.297256	0.297256	H3K27ac	0	0.243464	1.57171	B	B	C	0.940971	0.401642	0.940971	H3K27ac	-1.22824	A	1
chr1	51606468	51606578	peak_11792	84.8788	0.411631	0.241817	0.357532	0.399308	0.599485	0.0879478	0.753265	2	2	2	2	2	2	2	no	none	0.839691	0.58	.	0	0	1	0	0	1	1	0.370898	0.1	0.1	0.1	0.370898	H3K27ac	-1.89102	-1.89102	-1.89102	A	A	A	0.399561	0.71738	0.71738	H3K27ac	0.844321	C	3
chr1	4777772	4777882	peak_1183	62.3765	0.729146	-0.324373	-0.566003	0.291925	-0.107406	-0.280098	-0.265071	2	2	2	2	2	2	2	no	none	0.697073	0.55	N	0	0	1	0	0	1	1	0.365195	0.151323	0.131607	0.1	0.365195	H3K27ac	-1.27104	-1.47243	-1.86867	A	A	A	0.904209	0.383797	0.904209	H3K27ac	-1.23631	A	2
chr1	51801972	51802082	peak_11843	77.1703	0.314028	-0.351441	-2.7431	-0.146701	-2.47469	-1.77391	-2.57665	2	2	1	2	1	1	1	yes	3.N	0.690236	0.45	N	0	0	0	1	0	1	1	0.468097	1.04944	0.152641	0.1	1.04944	H3K27ac	1.16473	-1.61667	-2.22681	C	A	A	0.906051	0.218902	0.906051	H3K27ac	-2.04931	A	1
chr1	51895832	51895942	peak_11869	87.8197	-0.87622	0.200045	0.293602	-0.361293	-1.4245	0.362561	-1.68062	2	2	2	2	1	2	1	no	none	0.671618	0.41	.	0	1	0	0	0	1	1	0.1	0.1	0.1	0.377471	0.377471	H3K27ac	0	0	1.91637	B	B	C	0.336955	0.833666	0.833666	H3K27ac	1.30691	C	1
chr1	52035812	52035922	peak_11914	36.003	0.459328	0.399248	0.836666	0.511742	0.988378	0.70612	1.11262	2	2	3	2	3	2	3	no	none	0.678982	0.48	.	0	0	1	0	0	1	1	0.1	0.1	0.508945	0.393402	0.508945	H3K27ac	0	2.34751	1.976	B	C	C	0.330493	0.718967	0.718967	H3K27ac	1.12131	C	2
chr1	52193450	52193560	peak_11944	153.874	-0.476079	0.166056	-1.80046	0.303005	-1.08617	-1.39777	-1.01779	2	2	1	2	1	1	1	no	none	0.814418	0.51	.	0	0	1	0	0	1	1	0.1	0.184667	0.974126	0.1	0.974126	H3K27ac	0.884929	3.28411	0	C	C	B	0.54929	0.193243	0.54929	H3K27ac	-1.45757	A	1
chr1	52237916	52238026	peak_11954	314.288	-3.34725	0.500974	-1.7897	-3.00315	-3.35105	-0.80855	-5.42771	1	2	1	1	1	2	1	yes	1.PN	0.640545	0.46	SN	0	1	0	0	1	1	1	0.759728	0.1	2.01146	0.197814	2.01146	H3K27ac	-2.92548	1.40469	-1.94134	A	C	A	2.28986	0.1	2.28986	H3K27ac	-3.51719	A	1
chr1	52256322	52256432	peak_11959	33.4397	0.430083	0.219436	0.320299	-0.114182	-0.491913	0.346735	0.11383	2	2	2	2	2	2	2	no	none	n	0.52	.	0	0	1	0	0	1	1	0.302959	0.209646	0.1	0.12453	0.302959	H3K27ac	-0.531172	-1.59912	-1.28263	B	A	A	0.211735	0.319131	0.319131	H3K27ac	0.59189	B	2
chr1	52391626	52391736	peak_11981	63.1186	-0.621388	0.0248324	-0.15569	-0.429633	-0.71616	0.0784613	-0.0928586	2	2	2	2	2	2	2	no	none	0.699145	0.47	S	0	0	1	0	1	1	1	0.342076	0.1	0.1	0.257103	0.342076	H3K27ac	-1.77432	-1.77432	-0.411972	A	A	B	0.767482	0.268915	0.767482	H3K27ac	-1.51298	A	3
chr1	4856612	4856722	peak_1199	33.4397	-1.78794	-0.419464	-2.33182	-0.714374	-1.70296	-1.60668	-1.33344	1	2	1	2	1	1	1	no	none	0.665455	0.51	.	0	0	1	0	0	1	1	0.460159	0.762416	1.84411	0.415623	1.84411	H3K27ac	0.728444	2.00272	-0.146859	C	C	B	0.352945	0.36542	0.36542	H3K27ac	0.0501133	B	1
chr1	52561188	52561298	peak_12027	181.89	-0.264468	-0.36751	-0.182848	-0.992217	-0.459699	-0.274479	-0.0640818	2	2	2	1	2	2	2	no	none	0.746527	0.5	S	0	0	1	0	0	1	1	0.192415	1.10469	0.990644	0.633315	1.10469	H3K27ac	2.52135	2.36415	1.7187	C	C	C	1.18426	3.06888	3.06888	H3K27ac	1.37373	C	2
chr1	52711264	52711374	peak_12068	117.542	-1.15353	-0.328067	-1.41759	-0.805447	-1.90854	-1.64079	-3.11199	1	2	1	1	1	1	1	no	none	n	0.51	.	0	0	1	0	0	1	1	0.128476	0.1	0.5341	0.205298	0.5341	H3K27ac	-0.361502	2.05561	0.676218	B	C	B	0.34644	0.436357	0.436357	H3K27ac	0.332906	B	1
chr1	52721692	52721802	peak_12071b	113.311	-4.98104	0.545525	-4.01588	-0.257617	-1.04483	1.14963	-0.488458	1	2	1	2	1	3	2	no	none	n	0.47	.	1	0	0	0	0	1	1	1.25851	0.1	2.69595	0.605181	2.69595	H3K27ac	-3.65365	1.09907	-1.05628	A	C	A	1.54757	2.8935	2.8935	H3K27ac	0.902809	C	1
chr1	52748338	52748448	peak_12077	267.89	0.0623343	-0.630952	0.239512	-0.524424	-0.379822	0.0074032	-1.02093	2	2	2	2	2	2	1	yes	4.-	n	0.49	SN	0	1	0	0	0	1	1	1.07201	0.839895	1.59507	1.90219	1.90219	H3K27ac	-0.352037	0.573301	0.827342	B	B	C	1.75158	1.68225	1.75158	H3K27ac	-0.0582703	B	1
chr1	52885490	52885600	peak_12118	150.331	0.0205117	-0.291125	-0.246426	-0.373236	0.0272264	-1.43704	-1.73347	2	2	2	2	2	1	1	no	none	0.766545	0.47	.	0	1	0	0	0	1	1	0.467279	0.205715	0.292129	0.434498	0.467279	H3K27ac	-1.18364	-0.677681	-0.104935	A	B	B	0.686467	0.183339	0.686467	H3K27ac	-1.77919	A	1
chr1	52889088	52889198	peak_12120	28.7203	-0.12778	-0.140535	0.137702	-0.0411163	0.0890977	0.039007	-0.0922662	2	2	2	2	2	2	2	no	none	0.717255	0.44	.	0	0	1	0	0	1	1	0.284842	0.231236	0.140988	0.4233	0.4233	H3K27ac	-0.300796	-1.01459	0.571521	B	A	B	0.529928	0.1	0.529928	H3K27ac	-1.4058	A	1
chr1	52945628	52945738	peak_12130a	53.7291	-0.0726246	0.0988451	-0.161149	0.771626	0.102685	-0.266675	0.0172873	2	2	2	2	2	2	2	no	none	0.703836	0.47	.	0	0	1	0	0	1	1	0.340053	0.1	0.1	0.267563	0.340053	H3K27ac	-1.76576	-1.76576	-0.345881	A	A	B	0.238226	0.621063	0.621063	H3K27ac	1.38241	C	2
chr1	52949320	52949430	peak_12131	71.3196	-0.767394	0.141245	-2.35408	-0.0244234	-2.11267	-1.03753	-2.14462	2	2	1	2	1	2	1	yes	3.N	0.721364	0.53	N	0	0	0	1	0	1	1	0.763771	0.568404	1.06287	0.359497	1.06287	H3K27ac	-0.426224	0.476754	-1.08716	B	B	A	1.41433	0.237357	1.41433	H3K27ac	-2.57498	A	1
chr1	52949744	52949854	peak_12132	118.353	-0.493174	-0.162782	-0.122251	0.0793555	-0.201543	0.360607	-0.665323	2	2	2	2	2	2	2	no	none	0.565618	0.47	N	0	0	1	0	1	1	1	0.74255	0.779614	0.886139	0.209546	0.886139	H3K27ac	0.0702725	0.255045	-1.82522	B	B	A	1.30953	0.325901	1.30953	H3K27ac	-2.00655	A	1
chr1	53049774	53049884	peak_12150	192.624	-0.372889	0.489313	0.913189	-0.11677	0.541107	1.30962	0.510145	2	2	3	2	3	3	3	no	none	0.801236	0.51	.	0	1	0	0	0	1	1	0.314065	0.191466	0.551041	0.506302	0.551041	H3K27ac	-0.713974	0.811094	0.688933	A	C	B	0.418592	0.634638	0.634638	H3K27ac	0.600388	B	2
chr1	53096008	53096118	peak_12165	93.4964	0.140646	-0.525748	-0.00398423	0.274233	0.231418	0.416233	0.0780199	2	2	2	2	2	2	2	no	none	0.823545	0.6	.	0	0	1	0	0	1	1	0.1	0.235544	0.1	0.185854	0.235544	H3K27ac	1.23599	0	0.894173	C	B	C	0.637502	0.1	0.637502	H3K27ac	-1.67243	A	3
chr1	53280184	53280294	peak_12234	130.29	0.209763	0.050766	-0.184981	-0.0737089	0.624099	0.235153	0.0455227	2	2	2	2	3	2	2	no	none	0.790218	0.52	.	0	0	1	0	0	1	1	0.345103	0.323312	0.246087	0.1	0.345103	H3K27ac	-0.0941004	-0.487858	-1.78703	B	B	A	0.859905	1.32494	1.32494	H3K27ac	0.623679	B	2
chr1	5013922	5014032	peak_1224	169.992	1.07749	0.758248	-3.71637	1.81787	-3.19851	-2.9942	-4.08829	3	3	1	3	1	1	1	yes	3.N	n	0.5	N	0	0	1	0	0	1	1	0.295046	1.93596	2.82522	0.1	2.82522	H3K27ac	2.71404	3.25935	-1.56094	C	C	A	1.05368	0.1	1.05368	H3K27ac	-2.39737	A	1
chr1	53306954	53307064	peak_12241	146.466	-1.07102	0.170245	-0.804806	-1.08822	-1.376	-0.164526	-1.84529	1	2	1	1	1	2	1	yes	1.PN	0.7826	0.51	N	0	1	0	0	0	1	1	0.59981	0.116248	0.312467	0.351799	0.59981	H3K27ac	-2.36731	-0.9408	-0.769754	A	A	A	1.14967	0.1	1.14967	H3K27ac	-2.52315	A	1
chr1	53409690	53409800	peak_12288	112.409	0.281342	-0.129669	-0.0195967	-0.0332968	-0.0626511	0.216592	-0.0985506	2	2	2	2	2	2	2	no	none	0.818909	0.53	.	0	0	0	1	0	1	1	0.1	0.154388	0.1	0.219918	0.219918	H3K27ac	0.626562	0	1.13696	B	B	C	0.442873	0.71819	0.71819	H3K27ac	0.697472	B	1
chr1	53643726	53643836	peak_12350	38.9876	-0.162052	0.108906	-1.38297	-0.107454	-1.53447	-1.95661	-1.2708	2	2	1	2	1	1	1	yes	3.N	0.724691	0.45	N	0	1	0	0	1	1	1	0.414225	0.155664	0.485269	0.118115	0.485269	H3K27ac	-1.41198	0.228372	-1.81022	A	B	A	0.274775	0.418139	0.418139	H3K27ac	0.605729	B	1
chr1	53803170	53803280	peak_12390	27.623	-0.0427574	0.107303	0.0299075	-0.165547	0.399206	0.657061	0.0804581	2	2	2	2	2	2	2	no	none	0.715509	0.48	.	1	0	0	0	0	1	1	0.20789	0.243314	0.261528	0.193268	0.261528	H3K27ac	0.226997	0.331143	-0.105216	B	B	B	0.6212	0.513978	0.6212	H3K27ac	-0.273351	B	1
chr1	53907052	53907162	peak_12409	315.202	-0.471025	-0.266905	-0.491882	-0.375438	-1.56241	-2.1402	-2.19568	2	2	2	2	1	1	1	yes	4.-	0.715582	0.51	N	0	0	0	1	0	1	1	1.21435	1.39874	1.92403	1.54156	1.92403	H3K27ac	0.20395	0.663951	0.344215	B	B	B	2.38687	1.17948	2.38687	H3K27ac	-1.01698	A	1
chr1	54003744	54003854	peak_12446	410.006	-0.064076	-0.0316843	0.225653	-0.0387858	0.270206	0.120208	0.182101	2	2	2	2	2	2	2	no	none	0.860655	0.64	SN	0	1	0	0	0	1	1	0.50837	0.638278	0.892824	0.670977	0.892824	H3K27ac	0.328306	0.812496	0.400384	B	C	B	1.24797	1.22509	1.24797	H3K27ac	-0.0266969	B	2
chr1	54013344	54013454	peak_12449	657.828	-0.850374	-0.0960734	0.777817	-1.20613	-0.528865	0.959735	-0.485032	1	2	3	1	1	3	1	yes	2.P	0.724618	0.55	SPN	0	1	0	0	0	1	1	0.543755	0.223204	1.71794	1.9254	1.9254	H3K27ac	-1.2846	1.65965	1.82413	A	C	C	1.35248	1.82272	1.82272	H3K27ac	0.430493	B	1
chr1	54015338	54015448	peak_12450	70.154	-0.054866	0.145391	1.29533	0.0424907	0.970854	0.739663	0.129495	2	2	3	2	3	2	2	no	none	0.8248	0.65	S	0	0	1	0	1	1	1	0.251065	0.1	0.1	0.219052	0.251065	H3K27ac	-1.32806	-1.32806	-0.196786	A	A	B	0.153385	0.45418	0.45418	H3K27ac	1.18326	C	2
chr1	54120304	54120414	peak_12488a	272.704	0.22087	0.138156	0.206625	-0.12365	-0.272485	0.447313	0.327255	2	2	2	2	2	2	2	no	none	n	0.61	.	0	1	0	0	0	1	1	2.46397	2.86354	3.16238	2.92653	3.16238	H3K27ac	0.216817	0.360024	0.248208	B	B	B	3.67652	4.00817	4.00817	H3K27ac	0.1246	B	2
chr1	54211402	54211512	peak_12535	57.9372	-0.0681189	0.168339	0.201854	0.465946	0.996748	0.955252	0.973552	2	2	2	2	3	3	3	no	none	n	0.64	.	0	0	1	0	0	1	1	0.5728	0.400032	0.624601	0.291977	0.624601	H3K27ac	-0.517917	0.124903	-0.972176	B	B	A	0.60847	1.7053	1.7053	H3K27ac	1.48676	C	2
chr1	54251114	54251224	peak_12548	30.6436	-0.785344	-0.0966066	-0.43769	-0.0253795	0.294676	-0.174827	-0.866617	2	2	2	2	2	2	2	no	none	0.665164	0.45	.	0	0	1	0	0	1	1	0.238649	0.189026	0.236306	0.267678	0.267678	H3K27ac	-0.336305	-0.0142315	0.165612	B	B	B	0.606718	0.698394	0.698394	H3K27ac	0.203016	B	1
chr1	54336392	54336502	peak_12578b	64.9501	0.119814	0.578857	-0.110109	0.0105268	-0.90604	0.140073	-0.839217	2	2	2	2	1	2	1	yes	4.-	0.660491	0.46	N	0	0	1	0	0	1	1	0.645606	0.479217	0.132339	0.955072	0.955072	H3K27ac	-0.429975	-2.28642	0.564956	B	A	B	1.82378	0.596914	1.82378	H3K27ac	-1.61134	A	1
chr1	54341854	54341964	peak_12581	120.316	-0.902454	-0.344753	-0.00776559	-0.349948	-0.454616	-0.349857	-0.922577	1	2	2	2	2	2	1	no	none	0.819473	0.63	.	0	0	1	0	0	1	1	0.251867	0.142085	0.1	0.523141	0.523141	H3K27ac	-0.825908	-1.33266	1.05453	A	A	C	0.651223	0.436531	0.651223	H3K27ac	-0.577068	B	2
chr1	54425476	54425586	peak_12617	672.038	0.171167	0.103264	0.250373	0.135322	0.216742	0.0334078	0.391363	2	2	2	2	2	2	3	no	none	0.773673	0.63	N	0	0	1	0	0	1	1	1.0636	0.987516	0.876116	1.22363	1.22363	H3K27ac	-0.107085	-0.279768	0.202211	B	B	B	1.64526	2.55321	2.55321	H3K27ac	0.633998	B	3
chr1	5196656	5196766	peak_1264	470.598	0.125024	0.015357	-0.0834806	0.173553	0.162328	0.457869	0.4308	2	2	2	2	2	2	2	no	none	0.841909	0.55	N	0	0	0	1	0	1	1	0.243963	0.437214	0.772346	0.565909	0.772346	H3K27ac	0.841675	1.66258	1.21391	C	C	C	0.790457	1.5025	1.5025	H3K27ac	0.926601	C	2
chr1	5207866	5207976	peak_1266	56.1875	0.485444	0.262184	-0.10188	0.610557	0.510227	0.071362	-0.0058086	2	2	2	2	2	2	2	no	none	0.718473	0.47	.	0	0	0	1	0	1	1	0.369549	0.47111	0.1	0.390264	0.47111	H3K27ac	0.3503	-1.88576	0.0786879	B	A	B	0.1617	0.548368	0.548368	H3K27ac	1.45515	C	2
chr1	54718534	54718644	peak_12683	273.763	-0.0583806	-0.348884	-0.0753832	-0.132946	-0.193206	0.023818	0.098955	2	2	2	2	2	2	2	no	none	0.711873	0.61	N	0	0	1	0	0	1	1	0.270667	0.269659	0.411288	0.228448	0.411288	H3K27ac	-0.00538239	0.603629	-0.244658	B	B	B	0.755202	1.24303	1.24303	H3K27ac	0.718926	C	2
chr1	55080708	55080818	peak_12764a	384.565	0.632777	0.420781	0.816578	0.413927	0.541885	0.644622	0.831769	3	2	3	2	2	2	3	no	none	0.775564	0.56	N	0	1	0	0	0	1	1	1.06655	0.961339	1.18982	1.2309	1.2309	H3K27ac	-0.149841	0.157788	0.206757	B	B	B	1.96879	2.16461	2.16461	H3K27ac	0.136799	B	2
chr1	55095292	55095402	peak_12766	348.294	0.843473	0.128341	0.80088	0.756612	0.43376	0.364956	0.902138	3	2	3	3	2	2	3	no	none	0.759	0.45	N	0	0	1	0	0	1	1	0.148595	0.588098	0.558478	0.655714	0.655714	H3K27ac	1.98467	1.91011	2.14168	C	C	C	1.45857	1.45105	1.45857	H3K27ac	-0.0074621	B	3
chr1	55137790	55137900	peak_12784	105.655	-0.036102	-0.154259	0.744109	0.163524	0.07467	-0.744211	-0.354378	2	2	2	2	2	2	2	no	none	0.723018	0.53	.	0	0	1	0	0	1	1	0.171686	0.1	0.466266	0.13049	0.466266	H3K27ac	-0.779774	1.44138	-0.395833	A	C	B	1.21131	0.746426	1.21131	H3K27ac	-0.698494	B	1
chr1	55183082	55183192	peak_12797b	1771.4	0.320153	0.262633	0.346296	0.0932132	0.196214	0.183315	0.455284	2	2	2	2	2	2	2	no	none	0.883073	0.67	N	0	0	0	1	1	1	1	1.60372	1.98897	2.31515	2.06024	2.31515	H3K27ac	0.310597	0.52968	0.361386	B	B	B	3.15606	2.43963	3.15606	H3K27ac	-0.37146	B	2
chr1	5273404	5273514	peak_1280	1977.34	-0.202211	-0.218246	0.0428637	-0.0791964	-0.143078	-0.24875	0.112723	2	2	2	2	2	2	2	no	none	0.694436	0.49	.	0	0	1	0	0	1	1	2.12613	2.22323	2.59015	1.87823	2.59015	H3K27ac	0.0644268	0.284806	-0.178857	B	B	B	2.64883	2.3339	2.64883	H3K27ac	-0.182613	B	3
chr1	55210664	55210774	peak_12809b	116.6	-0.0371058	-0.109712	0.442848	-0.337568	-0.396938	0.307519	0.47708	2	2	2	2	2	2	2	no	none	0.8638	0.67	.	1	0	0	0	0	1	1	0.499772	0.621826	0.446042	0.801546	0.801546	H3K27ac	0.315239	-0.164093	0.681514	B	B	B	2.45024	2.62293	2.62293	H3K27ac	0.098258	B	2
chr1	5279086	5279196	peak_1282	1293.82	-0.780321	-0.3136	-0.651299	-0.841524	-1.68237	-3.66644	-4.11468	1	2	2	1	1	1	1	yes	2.P	0.5014	0.43	SPN	1	0	0	0	1	1	1	1.94943	2.14367	2.16715	1.82614	2.16715	H3K27ac	0.137036	0.152749	-0.0942529	B	B	B	2.98605	1.18447	2.98605	H3K27ac	-1.334	A	1
chr1	55640938	55641048	peak_12853b	14.1719	-0.715307	-0.961598	-1.34362	-1.1518	-0.508015	-0.752574	-0.414168	2	2	2	2	2	2	2	no	none	n	0.55	.	0	0	1	0	0	1	1	0.40089	0.1	0.1	0.23977	0.40089	H3K27ac	-2.00321	-2.00321	-0.741554	A	A	A	0.630735	0.1	0.630735	H3K27ac	-1.65703	A	3
chr1	55776710	55776820	peak_12883	92.78	-0.167743	-0.236187	-0.402487	-0.430216	-0.543774	0.136795	-0.402903	2	2	2	2	2	2	2	no	none	0.742327	0.54	.	0	0	1	0	0	1	1	0.201211	0.254172	0.266608	0.228802	0.266608	H3K27ac	0.337098	0.406011	0.185391	B	B	B	0.588014	0.570875	0.588014	H3K27ac	-0.0426747	B	1
chr1	55852022	55852132	peak_12908	57.0604	-0.0907152	-0.0593924	0.279182	0.197887	0.761243	0.388331	0.520527	2	2	2	2	3	2	2	no	none	0.6222	0.5	.	0	0	0	1	0	1	1	0.284051	0.179491	0.1	0.142271	0.284051	H3K27ac	-0.66224	-1.50615	-0.997508	B	A	A	0.1	0.574336	0.574336	H3K27ac	1.52189	C	3
chr1	56016798	56016908	peak_12930	75.2744	-0.0852967	0.0269626	-1.01923	0.0499159	-1.01239	-1.79472	-0.443949	2	2	2	2	2	1	2	no	none	n	0.54	N	0	0	0	1	0	1	1	0.1	0.41205	0.1	0.1	0.41205	H3K27ac	2.04282	0	0	C	B	B	0.163973	0.403227	0.403227	H3K27ac	1.01159	C	2
chr1	56574576	56574686	peak_13022	38.7971	-0.275278	-0.507148	0.321431	-1.2377	-0.483875	-0.64616	-0.892028	2	2	2	1	2	2	2	no	none	0.690345	0.46	.	0	1	0	0	0	1	1	0.318827	0.243055	0.1	0.1	0.318827	H3K27ac	-0.391487	-1.67277	-1.67277	B	A	A	0.475855	0.164188	0.475855	H3K27ac	-1.25052	A	2
chr1	56663104	56663214	peak_13033	99.8435	-2.9187	-0.127017	-0.704062	-2.88382	-2.60901	-2.4396	-4.17411	1	2	2	1	1	1	1	yes	2.P	n	0.44	N	0	1	0	0	0	1	1	0.843918	0.350802	1.10099	0.385854	1.10099	H3K27ac	-1.26645	0.383627	-1.12905	A	B	A	1.28027	0.768879	1.28027	H3K27ac	-0.735616	A	1
chr1	57293614	57293724	peak_13083	75.0211	-0.514971	-0.0916719	0.176499	-0.482936	0.361841	0.0187189	0.340323	2	2	2	2	2	2	2	no	none	0.767182	0.54	.	0	0	1	0	0	1	1	0.418211	0.446816	0.343382	0.169226	0.446816	H3K27ac	0.0954497	-0.284415	-1.30528	B	B	A	0.585413	0.533797	0.585413	H3K27ac	-0.133163	B	2
chr1	57439922	57440032	peak_13131	304.351	-0.061237	0.107815	-0.176899	0.0574618	-0.122141	-0.234525	0.0440421	2	2	2	2	2	2	2	no	none	0.819145	0.53	N	0	0	0	1	0	1	1	0.255487	0.229436	0.1	0.1	0.255487	H3K27ac	-0.155161	-1.35325	-1.35325	B	A	A	0.977514	1.4338	1.4338	H3K27ac	0.552657	B	2
chr1	57588162	57588272	peak_13158	48.5075	-2.19111	-0.723219	0.418094	0.0956417	-1.52628	-0.5759	0.249553	1	2	2	2	1	2	2	no	none	0.738582	0.45	.	0	0	1	0	0	1	1	0.862191	0.268126	1.02325	1.38446	1.38446	H3K27ac	-1.6851	0.247076	0.683239	A	B	B	1.34701	1.73609	1.73609	H3K27ac	0.366081	B	3
chr1	57950486	57950596	peak_13217b	43.5729	-1.40339	-0.202724	-1.04869	-1.5034	-2.22706	-0.798247	-1.66456	1	2	2	1	1	2	1	no	none	0.659418	0.45	.	0	1	0	0	0	1	1	0.288365	0.390859	0.1	0.1	0.390859	H3K27ac	0.438752	-1.5279	-1.5279	B	A	A	0.222923	0.749022	0.749022	H3K27ac	1.74846	C	1
chr1	58035560	58035670	peak_13251b	253.188	-2.60755	-0.124405	-1.68635	-2.81206	-2.37334	-2.06783	-2.18922	1	2	1	1	1	1	1	yes	1.PN	0.567582	0.35	SPN	0	1	0	0	0	1	1	2.34957	1.16669	2.73921	1.81841	2.73921	H3K27ac	-1.00997	0.221359	-0.369725	A	B	B	3.56988	2.22581	3.56988	H3K27ac	-0.681544	B	1
chr1	58277160	58277270	peak_13274b	394.508	-2.12319	-0.0201116	-2.47685	-0.800932	-3.11026	-2.03198	-3.64041	1	2	1	2	1	1	1	yes	1.PN	0.7114	0.5	SN	0	1	0	0	0	1	1	3.39618	1.05337	4.24836	1.84782	4.24836	H3K27ac	-1.6889	0.322993	-0.878087	A	B	A	3.63894	1.82372	3.63894	H3K27ac	-0.996632	A	1
chr1	58463328	58463438	peak_13299	39.5817	-1.43819	-0.150387	0.0331424	-0.529631	-1.29691	-1.69414	-1.057	1	2	2	2	1	1	1	no	none	0.668036	0.46	.	0	1	0	0	0	1	1	0.1	0.1	0.1	0.260565	0.260565	H3K27ac	0	0	1.38165	B	B	C	0.474793	0.911113	0.911113	H3K27ac	0.940331	C	1
chr1	58553170	58553280	peak_13316b	21.0502	-0.202088	0.14479	-0.521477	0.343641	-0.661007	0.0281644	-0.387346	2	2	2	2	2	2	2	no	none	0.565145	0.44	N	0	0	1	0	0	1	1	0.153063	0.1	0.505305	0.1	0.505305	H3K27ac	-0.614129	1.72303	-0.614129	B	C	B	0.987362	1.49152	1.49152	H3K27ac	0.595136	B	1
chr1	58554396	58554506	peak_13317	107.136	-0.874015	0.161558	-0.519961	0.566112	-0.387525	-0.364991	0.431024	2	2	2	2	2	2	2	no	none	0.718527	0.53	.	0	0	1	0	0	1	1	0.385744	0.322778	1.17833	0.365739	1.17833	H3K27ac	-0.257099	1.61103	-0.0768291	B	C	B	0.863091	1.76014	1.76014	H3K27ac	1.0281	C	2
chr1	58580588	58580698	peak_13326	82.8564	-0.35983	0.16974	-0.09707	-0.0987813	-0.0165529	-0.243002	0.318053	2	2	2	2	2	2	2	no	none	0.683564	0.47	.	0	0	1	0	0	1	1	0.120193	0.1	0.131178	0.306405	0.306405	H3K27ac	-0.265354	0.126174	1.35009	B	B	C	0.143281	0.460992	0.460992	H3K27ac	1.20474	C	2
chr1	58739894	58740004	peak_13389	53.9746	-1.25823	-0.717382	-0.144924	-0.516574	-0.736116	-1.04035	-0.917212	1	2	2	2	2	2	1	no	none	0.731127	0.51	.	0	0	1	0	0	1	1	0.419239	0.1	0.1	0.1	0.419239	H3K27ac	-2.06777	-2.06777	-2.06777	A	A	A	0.1	0.363022	0.363022	H3K27ac	0.860056	C	2
chr1	58746782	58746892	peak_13391	241.832	0.0320109	-0.0290365	0.321363	0.0621543	0.0836264	0.152537	0.24984	2	2	2	2	2	2	2	no	none	n	0.58	.	0	0	1	0	0	1	1	0.650626	0.309747	0.10145	0.262948	0.650626	H3K27ac	-1.07074	-2.68105	-1.30705	A	A	A	0.940998	0.341043	0.940998	H3K27ac	-1.46424	A	2
chr1	58792584	58792694	peak_13409	45.2006	-1.05478	0.203277	0.903294	-0.740096	0.206247	-0.100129	-0.38172	2	2	2	2	2	2	2	no	none	n	0.46	.	0	0	0	1	0	1	1	0.257788	0.1	0.1	0.332667	0.332667	H3K27ac	-1.36619	-1.36619	0.367894	A	A	B	0.138187	0.440386	0.440386	H3K27ac	1.13877	C	2
chr1	58929374	58929484	peak_13441a	32.6942	-1.00674	0.0794762	0.283656	-0.779931	-1.07967	0.308562	-0.196893	2	2	2	2	2	2	2	no	none	n	0.48	.	0	0	0	1	0	1	1	0.495458	0.170656	0.1	0.1	0.495458	H3K27ac	-1.53767	-2.30876	-2.30876	A	A	A	0.1	0.634488	0.634488	H3K27ac	1.66559	C	1
chr1	58986586	58986696	peak_13467	352.396	-0.561931	0.158239	-0.0413484	0.0119834	-0.537456	0.209723	0.166053	1	2	2	2	1	2	2	no	none	n	0.54	N	0	1	0	0	0	1	1	0.245087	0.4207	0.703702	0.999931	0.999931	H3K27ac	0.779497	1.52167	2.02853	C	C	C	0.604885	1.13424	1.13424	H3K27ac	0.90699	C	2
chr1	59045784	59045894	peak_13489b	196.909	-0.978236	0.017644	-0.119732	-0.0171924	-0.410633	-0.179732	-0.181866	1	2	2	2	2	2	2	no	none	n	0.5	.	0	0	1	0	0	1	1	0.124212	0.251808	0.1	0.299364	0.299364	H3K27ac	1.01952	-0.312803	1.2691	C	B	C	0.479172	0.688908	0.688908	H3K27ac	0.523767	B	2
chr1	59046630	59046740	peak_13490	413.664	-0.222931	0.117574	0.0975952	0.216913	0.0199215	0.56744	0.18023	2	2	2	2	2	3	2	no	none	n	0.55	N	0	0	1	0	0	1	1	0.215353	0.401335	0.1	0.1	0.401335	H3K27ac	0.898099	-1.10671	-1.10671	C	A	A	0.471409	1.3017	1.3017	H3K27ac	1.46535	C	2
chr1	59202944	59203054	peak_13537	58.2442	-1.61064	-0.188602	-0.882171	-0.958897	-2.04374	-0.25578	-0.479169	1	2	2	2	1	2	2	no	none	0.627	0.46	.	0	1	0	0	0	1	1	0.431695	0.126174	0.254051	0.1	0.431695	H3K27ac	-1.77459	-0.764892	-2.11001	A	A	A	0.380313	0.368222	0.380313	H3K27ac	-0.0466118	B	2
chr1	59218520	59218630	peak_13544	234.291	0.22961	-0.498023	0.553638	-0.33798	0.264065	0.789969	0.715056	2	2	3	2	2	3	3	no	none	n	0.58	.	0	1	0	0	0	1	1	0.411234	0.155162	1.0277	0.551905	1.0277	H3K27ac	-1.40618	1.32139	0.424461	A	C	B	1.1941	0.453784	1.1941	H3K27ac	-1.39584	A	2
chr1	59244624	59244734	peak_13552a	101.059	-0.687517	0.21416	0.417323	-0.354036	-0.103507	0.610731	-0.00807234	2	2	2	2	2	2	2	no	none	0.696309	0.52	.	0	1	0	0	0	1	1	0.165529	0.1	0.169882	0.44247	0.44247	H3K27ac	-0.727081	0.037453	1.4185	A	B	C	0.26697	0.432939	0.432939	H3K27ac	0.697483	B	1
chr1	59251662	59251772	peak_13555	109.385	-1.88591	-0.418227	-0.165186	0.597268	-1.18797	-0.590374	0.122852	1	2	2	2	1	2	2	no	none	0.787527	0.57	N	0	0	1	0	0	1	1	0.581198	0.1	0.1	0.1	0.581198	H3K27ac	-2.53903	-2.53903	-2.53903	A	A	A	0.311448	1.13485	1.13485	H3K27ac	1.86544	C	1
chr1	59263680	59263790	peak_13563c	19.3426	-0.430818	-0.102995	0.273578	-0.188236	0.379667	0.153978	0.0178127	2	2	2	2	2	2	2	no	none	0.818691	0.58	.	0	1	0	0	0	1	1	0.377507	0.143381	0.560268	0.440399	0.560268	H3K27ac	-1.39665	0.569615	0.222308	A	B	B	0.930502	1.47186	1.47186	H3K27ac	0.661561	B	2
chr1	59291106	59291216	peak_13573	99.8649	-1.42521	0.284691	-1.73873	-0.1041	-3.05817	-1.91422	-2.11469	1	2	1	2	1	1	1	yes	1.PN	0.671764	0.48	N	0	1	0	0	0	1	1	0.254518	0.130577	0.1	0.106081	0.254518	H3K27ac	-0.962863	-1.34777	-1.2626	A	A	A	0.246583	0.461489	0.461489	H3K27ac	0.904222	C	1
chr1	59315128	59315238	peak_13583	110.643	0.564149	0.145425	-0.271302	0.506186	0.594742	0.309199	0.466021	3	2	2	3	3	2	3	no	none	0.635164	0.49	N	0	0	0	1	0	1	1	1.00598	1.51571	1.34551	1.37678	1.51571	H3K27ac	0.591395	0.419556	0.452698	B	B	B	1.75938	2.43006	2.43006	H3K27ac	0.465928	B	2
chr1	5530802	5530912	peak_1359	114.069	-3.24072	0.0816849	-3.48063	-2.19145	-4.14534	-2.16617	-3.39889	1	2	1	1	1	1	1	yes	1.PN	0.571473	0.4	N	0	1	0	0	0	1	1	1.19893	0.17706	0.514785	0.223925	1.19893	H3K27ac	-2.75943	-1.21971	-2.42066	A	A	A	1.59239	0.371264	1.59239	H3K27ac	-2.10067	A	1
chr1	5533936	5534046	peak_1360	99.205	-2.47698	-0.595627	-2.89346	-0.832299	-3.41232	-2.55645	-3.28035	1	2	1	1	1	1	1	yes	1.PN	0.729164	0.45	N	0	0	0	1	0	1	1	0.520863	0.1	0.174251	0.129871	0.520863	H3K27ac	-2.3809	-1.57973	-2.00382	A	A	A	1.5431	0.54957	1.5431	H3K27ac	-1.48945	A	1
chr1	59399362	59399472	peak_13614a	64.9134	-1.7946	-0.140679	0.269853	-1.95636	-1.2572	0.363445	-1.70818	1	2	2	1	1	2	1	no	none	n	0.45	.	0	1	0	0	0	1	1	0.894599	1.16235	0.260482	1.69645	1.69645	H3K27ac	0.377727	-1.78006	0.923202	B	A	C	1.29077	0.33675	1.29077	H3K27ac	-1.93849	A	1
chr1	5574926	5575036	peak_1368	56.1875	0.759488	0.0958473	0.220676	0.330616	0.492334	-0.0353003	0.582133	3	2	2	2	2	2	3	no	none	0.7726	0.53	N	0	0	1	0	0	1	1	0.222394	0.321306	0.24091	0.147842	0.321306	H3K27ac	0.530829	0.115375	-0.589066	B	B	B	0.548765	1.69151	1.69151	H3K27ac	1.62405	C	2
chr1	5686192	5686302	peak_1394	21.5099	-1.13401	-0.139367	-0.246305	-1.52317	-1.23232	-1.29487	-1.23554	2	2	2	1	2	2	2	no	none	0.5974	0.51	.	1	0	0	0	0	1	1	0.406077	0.195325	0.285872	0.570635	0.570635	H3K27ac	-1.05588	-0.506383	0.490813	A	B	B	0.855437	0.1	0.855437	H3K27ac	-2.09666	A	1
chr1	5745950	5746060	peak_1407	814.909	0.265724	0.0464737	0.129511	0.141812	0.171518	0.137316	0.426839	2	2	2	2	2	2	2	no	none	0.735309	0.54	N	0	0	1	0	0	1	1	0.1	0.161544	0.296635	0.207195	0.296635	H3K27ac	0.691923	1.56869	1.05099	B	C	C	0.735995	0.334799	0.735995	H3K27ac	-1.1364	A	3
chr1	5763774	5763884	peak_1411	371.354	1.01481	0.582451	0.439497	1.05725	0.638496	0.0263147	0.824103	3	3	2	3	3	2	3	no	none	0.867764	0.57	N	0	0	1	0	0	1	1	0.1	0.1	0.206188	0.167359	0.206188	H3K27ac	0	1.04396	0.74295	B	C	C	0.349252	0.97289	0.97289	H3K27ac	1.47801	C	3
chr1	5766128	5766238	peak_1412	216.835	0.845763	0.601485	-0.566788	0.954757	-0.202656	-0.473972	-0.183149	3	3	2	3	2	2	2	no	none	0.664673	0.46	N	0	0	1	0	0	1	1	0.165316	0.273514	0.554737	0.943205	0.943205	H3K27ac	0.726389	1.74658	2.51235	C	C	C	0.547329	0.84554	0.84554	H3K27ac	0.627465	B	1
chr1	5766662	5766772	peak_1413	28.7397	-2.08863	-0.212005	0.824073	-2.02591	-1.29559	-0.994566	-1.37334	1	2	2	1	1	2	1	no	none	0.654709	0.41	.	1	0	0	0	0	1	1	0.103462	0.489958	0.569762	0.168487	0.569762	H3K27ac	2.24355	2.46125	0.703532	C	C	C	0.450362	0.824263	0.824263	H3K27ac	0.872019	C	1
chr1	5804488	5804598	peak_1418	233.028	0.411467	0.171288	-2.04206	-0.204769	-2.41528	-2.36157	-3.49242	2	2	1	2	1	1	1	no	none	0.527018	0.43	.	0	0	0	1	0	1	1	1.03133	1.35768	2.46939	0.146968	2.46939	H3K27ac	0.396645	1.25965	-2.81092	B	C	A	1.20057	0.704133	1.20057	H3K27ac	-0.769805	A	1
chr1	5991268	5991378	peak_1477b	56.1875	-0.730256	0.246331	-0.0427222	-0.894732	-0.596064	-0.326778	-1.30763	2	2	2	2	2	2	2	no	none	0.868436	0.53	.	0	0	0	1	0	1	1	0.460123	0.446657	0.319537	0.281113	0.460123	H3K27ac	-0.0428501	-0.526038	-0.710869	B	B	A	0.333262	0.117238	0.333262	H3K27ac	-0.736658	A	2
chr1	6035978	6036088	peak_1485	102.289	-1.28041	0.351911	-0.391877	-0.35878	-0.694226	-0.377087	-1.51582	1	2	2	2	2	2	1	yes	2.P	n	0.45	N	0	1	0	0	0	1	1	0.152948	0.1	0.309882	0.154883	0.309882	H3K27ac	-0.613037	1.01868	0.0181436	B	C	B	0.629213	0.275012	0.629213	H3K27ac	-1.19405	A	1
chr1	338270	338380	peak_150b	500.244	-0.138994	-0.277701	-0.226114	0.0902989	-0.370269	0.0704159	0.237436	2	2	2	2	2	2	2	no	none	0.756636	0.56	N	0	0	1	0	0	1	1	0.217017	0.827871	1.03051	0.70157	1.03051	H3K27ac	1.9316	2.24749	1.69278	C	C	C	1.43469	2.65873	2.65873	H3K27ac	0.889997	C	2
chr1	6134642	6134752	peak_1524	355.916	0.158446	0.13383	-0.285861	-0.220904	-0.682764	-0.247604	-0.244497	2	2	2	2	1	2	2	no	none	0.655855	0.41	N	0	0	0	1	0	1	1	1.02264	0.208622	0.691813	0.900669	1.02264	H3K27ac	-2.29334	-0.56385	-0.183234	A	B	B	2.46244	1.02633	2.46244	H3K27ac	-1.2626	A	2
chr1	6143188	6143298	peak_1528	1307.02	-1.4879	-0.26789	-0.435039	-3.64788	-2.62416	-4.8636	-4.3282	1	2	2	1	1	1	1	yes	2.P	0.619636	0.44	PN	0	1	0	0	1	1	1	3.21115	0.616024	2.1795	2.60114	3.21115	H3K27ac	-2.38203	-0.559095	-0.303946	A	B	B	3.98081	0.253461	3.98081	H3K27ac	-3.97322	A	1
chr1	6164502	6164612	peak_1541	619.027	-2.10207	-0.287482	-0.514718	-2.19899	-3.42405	-2.4749	-3.66929	1	2	2	1	1	1	1	yes	2.P	0.537018	0.44	SPN	1	0	0	0	0	1	1	2.53762	0.180445	2.25996	2.84676	2.84676	H3K27ac	-3.81385	-0.167181	0.165844	A	B	B	3.46558	0.237059	3.46558	H3K27ac	-3.86978	A	1
chr1	6189898	6190008	peak_1553	417.441	0.118503	-0.332166	-0.153472	-0.360857	0.0723665	0.186393	-0.000776488	2	2	2	2	2	2	2	no	none	0.733618	0.46	.	0	0	1	0	0	1	1	0.757489	0.794603	0.64797	1.17739	1.17739	H3K27ac	0.069009	-0.225297	0.63629	B	B	B	2.5135	2.64068	2.64068	H3K27ac	0.0712107	B	3
chr1	36652	36762	peak_15a	400.815	-0.502213	0.274023	-0.242518	-0.0873739	-0.454387	-0.127998	0.127257	2	2	2	2	2	2	2	no	none	0.706982	0.55	N	0	0	1	0	0	1	1	1.35761	1.69972	2.15606	2.02864	2.15606	H3K27ac	0.324226	0.667324	0.579442	B	B	B	2.42891	3.1497	3.1497	H3K27ac	0.374906	B	1
chr1	6453998	6454108	peak_1612	34.1902	-0.535193	-0.0588188	-0.212385	-0.270397	-0.182932	-0.348464	-0.286876	2	2	2	2	2	2	2	no	none	0.742182	0.57	.	0	0	1	0	0	1	1	0.352013	0.171034	0.137227	0.366503	0.366503	H3K27ac	-1.04135	-1.35907	0.0581967	A	A	B	0.277777	0.686324	0.686324	H3K27ac	1.30496	C	2
chr1	6506866	6506976	peak_1626b	215.115	-6.2763	-1.72654	0.100128	-4.89226	-4.59676	-2.77921	-5.18286	1	1	2	1	1	1	1	yes	2.P	0.416073	0.37	SPN	0	1	0	0	1	1	1	1.75438	0.393248	0.613238	3.36042	3.36042	H3K27ac	-2.15745	-1.51644	0.937682	A	A	C	2.01681	0.678483	2.01681	H3K27ac	-1.57169	A	1
chr1	6508976	6509086	peak_1627	74.2731	-1.7173	-0.65251	0.0675864	-1.80263	-1.76531	-1.07995	-2.01889	1	2	2	1	1	2	1	no	none	0.724782	0.46	.	0	1	0	0	0	1	1	0.56842	0.1	0.157103	1.43788	1.43788	H3K27ac	-2.50696	-1.85525	1.33892	A	A	C	1.35964	0.298132	1.35964	H3K27ac	-2.18921	A	1
chr1	6641198	6641308	peak_1666	39.4306	0.720848	-0.0499892	-0.0690373	0.237499	0.639793	0.323515	0.414591	3	2	2	2	2	2	2	no	none	0.852382	0.58	.	0	0	1	0	0	1	1	0.375715	0.770573	0.361565	0.396125	0.770573	H3K27ac	1.03629	-0.0553817	0.0763167	C	B	B	0.966482	2.17531	2.17531	H3K27ac	1.1704	C	2
chr1	6855496	6855606	peak_1729	201.829	-3.85145	-0.778553	0.376329	-2.4104	-2.84175	-2.0991	-1.2837	1	2	2	1	1	1	1	no	none	0.813164	0.49	.	1	0	0	0	0	1	1	0.175909	0.1	0.350607	1.22383	1.22383	H3K27ac	-0.814829	0.995026	2.7985	A	C	C	0.560915	0.514926	0.560915	H3K27ac	-0.123417	B	1
chr1	7020278	7020388	peak_1778a	22.8263	-0.35537	-0.252724	-1.15407	-0.0611729	-1.04003	-0.415692	-1.70571	2	2	2	2	2	2	2	no	none	0.678436	0.47	.	0	0	0	1	0	1	1	0.161615	0.353971	0.1	0.1	0.353971	H3K27ac	1.13107	-0.69256	-0.69256	C	B	B	0.530788	0.219898	0.530788	H3K27ac	-1.2713	A	3
chr1	7037476	7037586	peak_1784	183.455	-2.08661	-1.2492	-1.94787	-1.77871	-2.23684	-1.2978	-2.06518	1	1	1	1	1	1	1	no	none	0.573709	0.46	.	0	1	0	0	0	1	1	0.352273	0.468386	0.62396	0.160143	0.62396	H3K27ac	0.411003	0.824759	-1.13734	B	C	A	0.623347	0.339776	0.623347	H3K27ac	-0.875449	A	1
chr1	7065614	7065724	peak_1792b	59.9991	-1.17331	-1.74869	-2.78152	-2.6329	-2.52624	-2.50192	-2.91949	1	1	1	1	1	1	1	yes	1.PN	0.738018	0.53	N	0	0	1	0	0	1	1	0.23265	1.58937	0.1	0.208182	1.58937	H3K27ac	2.77222	-1.21816	-0.160312	C	A	B	1.41297	0.1	1.41297	H3K27ac	-2.82066	A	1
chr1	7075024	7075134	peak_1794	37.5655	-1.26071	-1.63246	-1.73735	-1.15384	-2.27784	-0.873825	-1.32235	1	1	1	1	1	2	1	no	none	0.618982	0.46	.	0	0	1	0	0	1	1	0.189148	0.199294	0.1	0.348985	0.348985	H3K27ac	0.0753868	-0.919512	0.883654	B	A	C	0.86487	0.1	0.86487	H3K27ac	-2.11248	A	2
chr1	7229564	7229674	peak_1843	55.4758	0.327659	-0.109941	-0.141122	-0.0171156	0.107899	0.661576	0.45728	2	2	2	2	2	2	2	no	none	0.703236	0.54	.	1	0	0	0	0	1	1	0.1	0.296129	0.138972	0.1	0.296129	H3K27ac	1.56622	0.474797	0	C	B	B	0.176309	0.441934	0.441934	H3K27ac	1.14383	C	3
chr1	7247514	7247624	peak_1850	218.484	0.545684	0.15293	-3.5551	-0.321062	-2.69895	-3.06494	-3.41259	2	2	1	2	1	1	1	yes	3.N	0.700982	0.45	N	0	0	1	0	1	1	1	0.952952	1.12845	0.907005	0.29404	1.12845	H3K27ac	0.243861	-0.0712938	-1.69639	B	B	A	1.39313	0.860424	1.39313	H3K27ac	-0.695209	B	1
chr1	7258000	7258110	peak_1854	174.509	-3.53712	-0.522044	-2.32675	-2.33234	-4.23406	-2.83572	-3.01099	1	2	1	1	1	1	1	yes	1.PN	0.605309	0.37	N	1	0	0	0	0	1	1	0.1	0.1	0.242334	0.1	0.242334	H3K27ac	0	1.27699	0	B	C	B	0.393752	0.246941	0.393752	H3K27ac	-0.673125	B	1
chr1	7327310	7327420	peak_1872	70.5918	0.41502	0.0926011	-0.951161	0.804547	-0.783413	-0.947746	-1.32127	2	2	1	3	2	2	1	yes	3.N	n	0.46	N	0	0	1	0	0	1	1	0.328266	0.104231	0.539268	0.175966	0.539268	H3K27ac	-1.65509	0.716136	-0.899567	A	C	A	1.39369	0.497557	1.39369	H3K27ac	-1.48598	A	1
chr1	7384818	7384928	peak_1887	531.622	-2.63172	-0.309705	0.160011	-0.322162	-0.867181	0.154811	0.33041	1	2	2	2	1	2	2	no	none	n	0.57	.	0	0	1	0	0	1	1	0.278925	0.271601	0.196189	0.280114	0.280114	H3K27ac	-0.0383872	-0.507631	0.00613741	B	B	B	0.710629	1.17686	1.17686	H3K27ac	0.727777	C	3
chr1	7902266	7902376	peak_2025	51.0316	-2.29627	-0.188289	-0.530018	-3.25342	-1.89254	-1.17103	-2.36293	1	2	2	1	1	1	1	no	none	0.493218	0.43	.	0	1	0	0	0	1	1	0.1	0.233326	0.115282	0.322398	0.322398	H3K27ac	1.22235	0.20517	1.68884	C	B	C	0.541815	0.1	0.541815	H3K27ac	-1.4378	A	1
chr1	7916888	7916998	peak_2026	30.4888	-1.65771	-0.144877	-0.85184	-1.63489	-1.93565	-1.07129	-2.12065	1	2	2	1	1	2	1	yes	2.P	0.658636	0.4	P	0	0	1	0	0	1	1	0.466621	0.917038	0.818606	0.511151	0.917038	H3K27ac	0.97473	0.810919	0.1315	C	C	B	0.313246	0.826712	0.826712	H3K27ac	1.40009	C	1
chr1	7944886	7944996	peak_2033	169.703	-5.71986	0.000646828	-1.15422	-1.33603	-2.74227	-0.693181	-2.03189	1	2	1	1	1	2	1	no	none	0.811127	0.49	.	0	1	0	0	0	1	1	0.147417	0.1	0.142617	0.263242	0.263242	H3K27ac	-0.559901	-0.047757	0.836486	B	B	C	0.1	0.601997	0.601997	H3K27ac	1.58976	C	3
chr1	8140352	8140462	peak_2074	127.404	0.762326	-0.0170329	-0.542812	0.111742	-0.199852	-0.456994	-0.136012	2	2	2	2	2	2	2	no	none	0.697436	0.53	N	0	0	1	0	0	1	1	1.438	1.89544	1.07489	1.30974	1.89544	H3K27ac	0.398466	-0.419873	-0.13478	B	B	B	2.83543	2.06006	2.83543	H3K27ac	-0.460879	B	1
chr1	8202682	8202792	peak_2086	116.48	0.713585	1.03003	0.587677	0.496978	0.114773	1.04063	0.663399	2	3	2	2	2	3	3	no	none	0.815309	0.55	.	0	0	1	0	0	1	1	0.182375	0.212657	0.254777	0.32163	0.32163	H3K27ac	0.221621	0.482326	0.818491	B	B	C	0.250526	0.410475	0.410475	H3K27ac	0.712336	C	3
chr1	44560	44670	peak_20b	204.561	0.361533	0.436218	0.487611	0.231449	0.427015	0.530341	0.472826	2	2	2	2	2	2	2	no	none	0.805836	0.55	N	0	0	0	1	0	1	1	0.890374	1.24325	1.73209	1.72642	1.73209	H3K27ac	0.48163	0.960029	0.955296	B	C	C	2.71104	2.9088	2.9088	H3K27ac	0.101579	B	2
chr1	8522060	8522170	peak_2151	155.348	0.309356	0.20879	0.243244	0.616238	0.148183	0.337207	0.569978	2	2	2	3	2	2	3	no	none	0.772382	0.55	N	0	0	1	0	0	1	1	0.703618	1.96863	1.12965	1.10037	1.96863	H3K27ac	1.48433	0.683016	0.64512	C	B	B	1.75269	2.25867	2.25867	H3K27ac	0.365902	B	2
chr1	8553288	8553398	peak_2164	446.178	0.14924	-0.261717	-0.483291	-0.33563	0.32805	-0.262536	-0.0893229	2	2	2	2	2	2	2	no	none	0.617836	0.48	PN	0	0	1	0	0	1	1	2.03449	1.74962	2.1454	2.12283	2.1454	H3K27ac	-0.217619	0.0765802	0.0613262	B	B	B	2.85199	2.51032	2.85199	H3K27ac	-0.1841	B	2
chr1	8561930	8562040	peak_2167	58.5292	-0.220465	-0.32264	-1.21216	-0.44898	-1.05936	-0.857301	-1.14322	2	2	2	2	2	2	2	no	none	0.768091	0.45	.	0	0	1	0	0	1	1	0.230611	0.594022	0.1	0.1	0.594022	H3K27ac	1.36506	-1.20546	-1.20546	C	A	A	0.600863	0.612692	0.612692	H3K27ac	0.0281252	B	1
chr1	8672546	8672656	peak_2195	188.908	-0.660934	-0.0794204	0.372424	0.00681107	0.0156185	0.456566	0.0875306	2	2	2	2	2	2	2	no	none	0.749964	0.54	N	1	0	0	0	0	1	1	0.766256	0.819899	1.08531	0.937483	1.08531	H3K27ac	0.0976189	0.502204	0.290966	B	B	B	1.41653	1.5892	1.5892	H3K27ac	0.165933	B	3
chr1	8695742	8695852	peak_2201	703.099	-2.13662	-0.343204	0.408069	-2.30768	-2.25514	-1.60825	-2.16642	1	2	2	1	1	1	1	yes	2.P	0.527891	0.42	SPN	1	0	0	0	0	1	1	0.926366	1.36346	2.02105	1.88901	2.02105	H3K27ac	0.557613	1.12545	1.02798	B	C	C	1.58106	2.28201	2.28201	H3K27ac	0.529413	B	1
chr1	532278	532388	peak_221	1380.75	-1.0061	-0.130576	0.0945062	0.0317835	-0.634413	-0.0246322	0.038156	1	2	2	2	1	2	2	no	none	0.853145	0.49	SN	0	0	0	1	1	1	1	0.1	0.207583	0.1	0.11278	0.207583	H3K27ac	1.05369	0	0.173514	C	B	B	0.418969	0.675304	0.675304	H3K27ac	0.688692	B	3
chr1	9162374	9162484	peak_2293a	61.8148	-0.905117	-0.262816	0.138839	0.0969409	-0.848352	-0.618029	-0.100075	2	2	2	2	2	2	2	no	none	0.792818	0.46	.	0	0	0	1	0	1	1	0.124732	0.227416	0.740099	0.207365	0.740099	H3K27ac	0.866505	2.56889	0.733347	C	C	C	0.254765	0.472256	0.472256	H3K27ac	0.890401	C	2
chr1	582780	582890	peak_231	297.799	-2.7231	-0.0583207	0.75415	-0.17651	-2.1133	0.423437	-0.190042	1	2	3	2	1	2	2	no	none	0.780873	0.48	.	1	0	0	0	0	1	1	0.214362	0.15099	0.1	0.33684	0.33684	H3K27ac	-0.505598	-1.10005	0.65201	B	A	B	0.548641	0.922149	0.922149	H3K27ac	0.749138	C	1
chr1	9282848	9282958	peak_2327	1042.16	-0.295038	-0.445035	-0.191369	-1.13793	-0.249639	-0.920295	-1.48559	2	2	2	1	2	1	1	yes	4.-	0.665727	0.47	SPN	0	0	1	0	1	1	1	1.24225	1.52065	0.380857	0.989251	1.52065	H3K27ac	0.291739	-1.70563	-0.328543	B	A	B	1.4174	0.476999	1.4174	H3K27ac	-1.57118	A	1
chr1	9295826	9295936	peak_2335	236.38	0.239675	0.0219032	0.16131	0.0539509	-0.0220898	0.171961	0.308932	2	2	2	2	2	2	2	no	none	0.821273	0.55	N	0	0	1	0	0	1	1	0.189453	1.36621	0.255051	0.327198	1.36621	H3K27ac	2.85026	0.428945	0.78832	C	B	C	0.822838	1.05022	1.05022	H3K27ac	0.352009	B	3
chr1	9369228	9369338	peak_2351	118.184	0.110602	-0.300492	-2.221	-1.286	-2.42004	-1.98709	-3.08639	2	2	1	1	1	1	1	yes	3.N	0.649582	0.49	N	0	0	0	1	0	1	1	0.1	1.28845	0.231538	0.26128	1.28845	H3K27ac	3.68756	1.21125	1.3856	C	C	C	0.570579	0.270155	0.570579	H3K27ac	-1.07864	A	1
chr1	9376066	9376176	peak_2353	130.432	-3.50014	-1.60392	-0.820293	-0.602095	-1.31456	-0.846849	-0.57995	1	1	2	2	1	2	2	no	none	0.743764	0.49	N	0	0	0	1	0	1	1	0.23134	0.11776	0.224369	0.65052	0.65052	H3K27ac	-0.974158	-0.0441369	1.49158	A	B	C	1.02173	0.241461	1.02173	H3K27ac	-2.08115	A	1
chr1	9457780	9457890	peak_2367	1132.88	-1.99583	-0.21527	0.353635	-1.84554	-2.10938	-0.541672	-1.9166	1	2	2	1	1	1	1	yes	2.P	0.798545	0.53	SPN	0	1	0	0	0	1	1	2.60583	1.06809	1.69222	2.85158	2.85158	H3K27ac	-1.28671	-0.622829	0.13002	A	B	B	3.06227	2.88938	3.06227	H3K27ac	-0.0838422	B	1
chr1	597386	597496	peak_238	71.4433	-0.527603	-0.218039	-0.276507	-0.064785	-0.7897	0.184671	-0.0875232	2	2	2	2	2	2	2	no	none	0.678491	0.52	N	0	0	1	0	0	1	1	0.790783	0.1	1.23749	1.44257	1.44257	H3K27ac	-2.98328	0.646057	0.867292	A	B	C	1.70281	1.00015	1.70281	H3K27ac	-0.767705	A	2
chr1	605266	605376	peak_240	235.048	-0.382231	-0.203705	-0.524028	-0.604145	-0.681122	-0.353947	-1.09264	2	2	2	2	2	2	1	yes	4.-	0.628164	0.39	N	0	0	1	0	0	1	1	0.730775	0.598453	0.93826	1.38773	1.38773	H3K27ac	-0.288189	0.360561	0.92523	B	B	C	0.970359	0.837664	0.970359	H3K27ac	-0.212147	B	1
chr1	9701658	9701768	peak_2402	34.8135	0.75663	-0.0999487	-0.922422	-0.174522	0.241474	-0.614937	-0.880426	2	2	2	2	2	2	2	no	none	0.714182	0.47	.	0	1	0	0	0	1	1	0.723852	1.78797	0.987363	0.128818	1.78797	H3K27ac	1.30456	0.447885	-2.49036	C	B	A	0.930224	0.2142	0.930224	H3K27ac	-2.11862	A	2
chr1	9702142	9702252	peak_2403	24.7086	2.10709	0.290172	-0.759762	0.597063	-0.0550594	-0.528821	-1.7341	3	2	2	2	2	2	1	yes	4.-	0.732891	0.49	N	1	0	0	0	1	1	1	0.831492	2.0312	0.88053	0.1	2.0312	H3K27ac	1.28856	0.0826692	-3.0557	C	B	A	1.5351	0.335659	1.5351	H3K27ac	-2.19326	A	1
chr1	606054	606164	peak_241b	77.8683	-0.448338	-0.327515	0.237303	-0.118767	0.0864713	-0.257403	-0.161054	2	2	2	2	2	2	2	no	none	0.741036	0.54	N	0	0	1	0	0	1	1	0.360611	0.489027	1.01714	1.07305	1.07305	H3K27ac	0.43947	1.496	1.5732	B	C	C	0.929718	1.1849	1.1849	H3K27ac	0.349902	B	3
chr1	9858488	9858598	peak_2426	690.54	0.206341	-0.00606646	0.286394	-0.0393031	0.20028	0.644727	0.302398	2	2	2	2	2	3	2	no	none	0.830964	0.56	N	0	0	1	0	0	1	1	0.891315	1.43313	1.39418	2.06866	2.06866	H3K27ac	0.685161	0.645408	1.21469	B	B	C	2.54476	2.18018	2.54476	H3K27ac	-0.223085	B	3
chr1	9885318	9885428	peak_2434	81.7399	0.384278	0.421354	0.278823	-0.14405	0.735479	1.21615	0.037695	2	2	2	2	3	3	2	no	none	0.659855	0.44	N	0	0	1	0	0	1	1	0.864193	1.13999	1.33485	1.17796	1.33485	H3K27ac	0.399596	0.627254	0.446865	B	B	B	2.15745	2.49125	2.49125	H3K27ac	0.207544	B	3
chr1	10107618	10107728	peak_2502b	725.613	-0.258818	0.0260452	-1.60007	-0.990436	-6.18081	-5.24385	-6.55153	2	2	1	1	1	1	1	yes	3.N	0.593655	0.39	PN	0	0	1	0	0	1	1	2.22666	2.70756	3.6109	1.97596	3.6109	H3K27ac	0.282112	0.697475	-0.172329	B	B	B	3.37363	0.397358	3.37363	H3K27ac	-3.08579	A	1
chr1	10133762	10133872	peak_2509	83.5345	-0.414409	-0.140923	0.116748	-0.793005	-0.624808	-1.08094	-1.24062	2	2	2	2	2	2	2	no	none	0.667309	0.51	.	0	1	0	0	0	1	1	0.204166	0.232146	0.119035	0.306401	0.306401	H3K27ac	0.185285	-0.778363	0.585676	B	A	B	0.448015	0.205585	0.448015	H3K27ac	-1.12381	A	2
chr1	643752	643862	peak_256	1178.24	-2.39989	-0.239563	-0.352246	-2.89813	-2.80414	-2.04065	-2.99517	1	2	2	1	1	1	1	yes	2.P	0.729873	0.51	SPN	0	1	0	0	0	1	1	3.0787	1.2285	2.54041	2.4535	3.0787	H3K27ac	-1.32542	-0.277264	-0.327484	A	B	B	3.99668	0.835865	3.99668	H3K27ac	-2.25746	A	1
chr1	10337876	10337986	peak_2561	246.883	1.38636	0.352921	-2.14707	-0.290795	-1.59895	-2.20604	-2.60408	3	2	1	2	1	1	1	yes	3.N	0.647927	0.47	N	0	1	0	0	0	1	1	0.117183	0.906053	0.265963	0.1	0.906053	H3K27ac	2.95083	1.18246	-0.228765	C	C	B	0.740169	0.968918	0.968918	H3K27ac	0.388519	B	1
chr1	10351430	10351540	peak_2565	45.9348	0.498802	0.159191	-0.188713	0.356194	0.599737	0.349294	-0.365296	2	2	2	2	2	2	2	no	none	0.775873	0.45	.	0	0	1	0	0	1	1	0.1	0.433826	0.1	0.1	0.433826	H3K27ac	2.11712	0	0	C	B	B	0.224663	0.512375	0.512375	H3K27ac	1.18944	C	3
chr1	656760	656870	peak_260	298.166	0.98376	0.523889	0.804816	0.377149	1.11567	0.981414	0.945773	3	2	3	2	3	3	3	no	none	0.846109	0.55	N	0	0	1	0	0	1	1	1.07688	1.21153	1.26855	1.12549	1.26855	H3K27ac	0.169977	0.236326	0.0636879	B	B	B	2.35864	1.8639	2.35864	H3K27ac	-0.339632	B	3
chr1	10634558	10634668	peak_2626	34.1902	0.362474	0.677278	-0.115751	-0.0335729	-0.371474	0.626443	-0.815532	2	2	2	2	2	2	2	no	none	n	0.49	.	0	1	0	0	0	1	1	0.34048	0.669392	0.874571	0.135945	0.874571	H3K27ac	0.975281	1.36101	-1.32455	C	C	A	1.12187	1.28582	1.28582	H3K27ac	0.196784	B	2
chr1	10640632	10640742	peak_2628	110.164	0.912106	0.179947	-1.01071	-0.369301	0.0237462	-0.96529	-0.63357	3	2	1	2	2	1	2	no	none	0.663182	0.46	.	0	0	1	0	0	1	1	0.597572	0.797876	0.756225	0.1	0.797876	H3K27ac	0.417052	0.339702	-2.57911	B	B	A	0.77427	1.48077	1.48077	H3K27ac	0.935441	C	1
chr1	11107360	11107470	peak_2713	33.4397	0.806673	0.725546	0.964524	0.296879	1.03801	1.5067	0.799538	3	2	3	2	3	3	3	no	none	0.668236	0.47	.	0	0	1	0	0	1	1	2.30563	3.34594	3.15558	3.1325	3.34594	H3K27ac	0.537249	0.452744	0.442149	B	B	B	3.4063	3.5581	3.5581	H3K27ac	0.0629024	B	3
chr1	11121486	11121596	peak_2717	281.612	-2.83524	-0.691125	-1.68227	-1.265	-2.73085	-1.9869	-2.99736	1	2	1	1	1	1	1	yes	1.PN	0.712509	0.42	SN	0	0	1	0	0	1	1	0.1	0.1	0.142124	0.314963	0.314963	H3K27ac	0	0.507148	1.65518	B	B	C	0.579768	0.666153	0.666153	H3K27ac	0.200378	B	1
chr1	11711430	11711540	peak_2795	374.069	0.00630896	-0.345987	-0.672087	0.502872	-0.872529	-0.723376	-0.921895	2	2	1	2	1	2	1	yes	3.N	0.754927	0.53	N	0	0	0	1	0	1	1	0.153633	0.291281	0.122977	0.147417	0.291281	H3K27ac	0.922927	-0.321094	-0.0595838	C	B	B	0.40081	0.533678	0.533678	H3K27ac	0.413052	B	2
chr1	11800936	11801046	peak_2816	304.351	-2.41675	0.0780537	0.460138	-2.20665	-2.65907	-0.475934	-3.73704	1	2	2	1	1	2	1	yes	2.P	0.623073	0.46	SPN	0	1	0	0	0	1	1	0.265178	0.1	0.427888	0.510164	0.510164	H3K27ac	-1.40696	0.690271	0.944	A	B	C	0.959864	0.1	0.959864	H3K27ac	-2.26283	A	1
chr1	11878258	11878368	peak_2835a	107.04	0.410133	-0.0364022	-2.08635	0.393377	-1.95829	-0.728406	-2.06239	2	2	1	2	1	2	1	yes	3.N	0.637945	0.36	N	0	0	1	0	0	1	1	0.551037	0.875573	1.74	0.63312	1.74	H3K27ac	0.66808	1.65887	0.20033	B	C	B	1.62559	1.8376	1.8376	H3K27ac	0.176859	B	1
chr1	11878704	11878814	peak_2835b	97.8115	-1.0285	-0.433331	-0.279166	-0.726222	-1.0111	-1.25728	-1.15809	1	2	2	2	1	1	1	yes	2.P	0.539418	0.43	SN	1	0	0	0	0	1	1	0.604464	1.02618	1.6281	0.71749	1.6281	H3K27ac	0.763552	1.42946	0.247302	C	C	B	1.40655	1.48575	1.48575	H3K27ac	0.0790284	B	1
chr1	713672	713782	peak_286a	356.106	-0.209719	-0.215148	-0.232323	-0.0489817	-0.152189	0.126447	0.0783224	2	2	2	2	2	2	2	no	none	0.804945	0.63	.	0	1	0	0	0	1	1	0.1	0.200633	0.1	0.1	0.200633	H3K27ac	1.00456	0	0	C	B	B	0.168131	0.507312	0.507312	H3K27ac	1.34287	C	2
chr1	12176542	12176652	peak_2915	107.547	0.537005	-0.0284618	-0.812003	0.0935659	0.130127	-0.243528	0.139536	2	2	2	2	2	2	2	no	none	0.8108	0.55	.	0	1	0	0	0	1	1	1.03487	1.99112	1.6735	1.32828	1.99112	H3K27ac	0.944128	0.693413	0.360105	C	B	B	2.002	3.0816	3.0816	H3K27ac	0.622239	B	3
chr1	12283864	12283974	peak_2937	135.698	-3.37041	-1.25052	0.151462	-1.983	-2.97276	-1.88859	-2.29157	1	1	2	1	1	1	1	no	none	0.578	0.42	.	1	0	0	0	0	1	1	0.585889	0.1	0.28044	1.28401	1.28401	H3K27ac	-2.55063	-1.06294	1.13196	A	A	C	0.958969	0.381652	0.958969	H3K27ac	-1.32923	A	1
chr1	12394074	12394184	peak_2960	256.128	0.867168	0.828032	1.0823	0.717321	1.2623	1.6009	1.08912	3	3	3	3	3	3	3	no	none	0.733982	0.51	N	0	0	1	0	0	1	1	2.11018	2.67018	3.03832	2.86592	3.03832	H3K27ac	0.339571	0.525907	0.441634	B	B	B	3.07172	3.72795	3.72795	H3K27ac	0.279335	B	2
chr1	12564628	12564738	peak_2990	64.1777	0.436899	0.011598	-1.75718	0.37001	-1.39175	-0.798304	-1.61721	2	2	1	2	1	2	1	no	none	0.576836	0.43	.	0	0	0	1	0	1	1	0.638238	1.65012	2.04856	0.178467	2.04856	H3K27ac	1.3704	1.68245	-1.83843	C	C	A	1.73159	0.761331	1.73159	H3K27ac	-1.18551	A	1
chr1	12689746	12689856	peak_3005	234.285	0.645653	0.436885	-1.23711	0.990956	-1.19999	-0.840514	-0.59587	3	2	1	3	1	1	1	no	none	0.842018	0.61	.	0	0	1	0	0	1	1	0.39452	0.350709	0.687023	0.289089	0.687023	H3K27ac	-0.169824	0.80026	-0.448583	B	C	B	0.482742	0.275351	0.482742	H3K27ac	-0.809977	A	2
chr1	12755190	12755300	peak_3013	140.004	-0.898434	-0.122473	-0.204181	-0.379492	-1.41024	-0.810639	-1.23738	1	2	2	2	1	2	1	no	none	0.830345	0.49	.	0	0	0	1	0	1	1	0.203666	0.113797	0.1	0.162909	0.203666	H3K27ac	-0.839745	-1.02621	-0.322142	A	A	B	0.267097	0.388491	0.388491	H3K27ac	0.540518	B	1
chr1	13022642	13022752	peak_3066	29.7641	0.24377	0.0839169	-0.943209	-0.521976	-0.82453	-0.80974	-0.763738	2	2	2	2	2	2	2	no	none	0.446164	0.35	.	0	0	1	0	0	1	1	0.1549	0.341838	0.449179	0.554956	0.554956	H3K27ac	1.14197	1.53595	1.84104	C	C	C	0.872691	1.54889	1.54889	H3K27ac	0.827693	C	2
chr1	13092716	13092826	peak_3081	53.5919	0.532272	0.243667	0.152464	0.688626	0.399479	-0.1279	0.421554	2	2	2	2	2	2	2	no	none	0.713327	0.5	PN	0	0	0	1	0	1	1	0.409466	0.684353	0.23007	0.239476	0.684353	H3K27ac	0.740997	-0.83167	-0.773862	C	A	A	0.33882	0.412065	0.412065	H3K27ac	0.282355	B	2
chr1	13321682	13321792	peak_3133	61.4814	-0.870798	-0.0897859	-1.16716	-0.0701492	-2.18638	-1.21606	-1.60497	2	2	1	2	1	2	1	yes	3.N	0.703618	0.45	N	0	1	0	0	0	1	1	0.1	0.1	0.1	0.429154	0.429154	H3K27ac	0	0	2.1015	B	B	C	0.64911	0.290555	0.64911	H3K27ac	-1.15965	A	2
chr1	13357364	13357474	peak_3140	62.3765	-2.22853	-0.684871	0.240966	-2.64788	-2.29104	-1.50836	-3.28918	1	2	2	1	1	1	1	yes	2.P	0.702291	0.44	N	0	1	0	0	0	1	1	0.458363	0.548728	0.222041	1.85953	1.85953	H3K27ac	0.259599	-1.04567	2.02038	B	A	C	1.03023	0.180225	1.03023	H3K27ac	-2.36489	A	1
chr1	13417502	13417612	peak_3154	61.4814	0.53187	-0.272444	-1.40063	1.08202	-0.988426	-0.781699	-0.927077	2	2	1	2	2	2	2	no	none	0.729982	0.49	N	0	0	1	0	0	1	1	0.1	0.159468	0.22169	0.124668	0.22169	H3K27ac	0.67327	1.14854	0.318095	B	C	B	0.255721	0.583142	0.583142	H3K27ac	1.18928	C	1
chr1	13695768	13695878	peak_3212	188.456	-0.580217	-0.473053	-2.00768	-1.95982	-2.75991	-3.15338	-3.31874	2	2	1	1	1	1	1	yes	3.N	0.776327	0.54	N	0	1	0	0	0	1	1	0.215255	0.153198	0.1	0.1	0.215255	H3K27ac	-0.490652	-1.10605	-1.10605	B	A	A	0.591953	0.164051	0.591953	H3K27ac	-1.56548	A	1
chr1	13696574	13696684	peak_3213	66.8986	-0.313428	-0.0121835	-1.83992	-0.820148	-1.41213	-1.78574	-1.79976	2	2	1	1	1	1	1	yes	3.N	0.755982	0.57	N	0	0	0	1	0	1	1	0.530944	0.1	0.173214	0.126719	0.530944	H3K27ac	-2.40856	-1.616	-2.06693	A	A	A	1.36754	0.154477	1.36754	H3K27ac	-2.77352	A	1
chr1	13724314	13724424	peak_3221	202.246	-0.191566	-0.384505	0.120463	-0.31929	-0.458391	0.440818	-0.285926	2	2	2	2	2	2	2	no	none	0.762636	0.53	N	0	0	0	1	0	1	1	0.1	0.144897	0.1	0.342353	0.342353	H3K27ac	0.535028	0	1.77549	B	B	C	0.37745	0.465037	0.465037	H3K27ac	0.301061	B	2
chr1	13825250	13825360	peak_3241	61.4814	1.27373	0.0433655	-2.55389	-0.040454	-2.77985	-2.34489	-2.82058	3	2	1	2	1	1	1	yes	3.N	0.679891	0.53	N	0	0	0	1	0	1	1	0.423264	1.51174	0.461205	0.159502	1.51174	H3K27ac	1.83658	0.123849	-1.40798	C	B	A	0.818957	0.450609	0.818957	H3K27ac	-0.861913	A	1
chr1	13843100	13843210	peak_3243	54.4532	0.864682	-0.402727	-1.53026	0.105025	-2.18565	-2.67077	-1.41478	3	2	1	2	1	1	1	yes	3.N	0.695382	0.46	N	0	0	0	1	0	1	1	0.220361	0.363375	0.1	0.433985	0.433985	H3K27ac	0.721589	-1.13987	0.977774	C	A	C	0.398496	0.239493	0.398496	H3K27ac	-0.734581	A	1
chr1	13930638	13930748	peak_3252	420.499	0.775378	0.212046	0.306835	0.0264021	0.704378	0.63686	0.500911	3	2	2	2	3	3	3	no	none	0.8556	0.51	N	1	0	0	0	0	1	1	0.23765	0.330929	0.334571	0.280965	0.334571	H3K27ac	0.477679	0.493472	0.241551	B	B	B	0.575173	1.12481	1.12481	H3K27ac	0.967615	C	3
chr1	13989306	13989416	peak_3268	1157.12	-0.401193	-0.545933	0.198077	-0.0285182	-0.0799887	0.00339189	-0.19386	2	2	2	2	2	2	2	no	none	0.718873	0.45	N	0	0	0	1	0	1	1	1.69834	1.98377	2.32299	2.03515	2.32299	H3K27ac	0.224124	0.451861	0.261012	B	B	B	2.09662	2.93513	2.93513	H3K27ac	0.485356	B	3
chr1	14044032	14044142	peak_3279	101.886	-0.68995	-0.348214	0.926758	-0.801906	0.713837	-0.0919424	-0.163016	2	2	3	2	2	2	2	no	none	0.679327	0.45	.	0	1	0	0	0	1	1	0.163195	0.1	0.406555	0.308116	0.406555	H3K27ac	-0.706597	1.31685	0.916876	A	C	C	0.106594	0.919837	0.919837	H3K27ac	2.20138	C	1
chr1	14049206	14049316	peak_3281	561.574	0.151542	-0.369756	-0.174131	0.157611	-0.177197	-0.760213	0.442178	2	2	2	2	2	2	2	no	none	0.751527	0.55	N	0	0	1	0	0	1	1	0.79192	0.73246	0.370549	0.305054	0.79192	H3K27ac	-0.112604	-1.09569	-1.37629	B	A	A	0.371411	1.35627	1.35627	H3K27ac	1.86855	C	2
chr1	14124766	14124876	peak_3296	109.35	0.524845	0.175908	-1.51768	0.548308	-0.980596	-1.20632	-0.795865	2	2	1	2	1	1	1	no	none	0.742618	0.49	.	0	0	0	1	0	1	1	0.323849	0.423431	0.397636	0.456109	0.456109	H3K27ac	0.386807	0.296128	0.494059	B	B	B	0.618175	0.764775	0.764775	H3K27ac	0.30702	B	2
chr1	14173918	14174028	peak_3310	51.8811	0.262089	0.46666	-0.132286	0.0511133	-0.124796	0.207667	-0.191961	2	2	2	2	2	2	2	no	none	0.764982	0.61	.	0	0	1	0	0	1	1	0.245566	0.125221	0.1	0.105871	0.245566	H3K27ac	-0.971639	-1.29611	-1.2138	A	A	A	0.13399	0.256961	0.256961	H3K27ac	0.361552	B	2
chr1	14204880	14204990	peak_3318	178.196	-0.724198	-0.145227	1.51391	-0.268268	0.42382	-0.363247	-0.178019	2	2	3	2	2	2	2	no	none	0.815418	0.56	.	0	1	0	0	0	1	1	0.219072	0.203802	0.1	1.54055	1.54055	H3K27ac	-0.104239	-1.13141	2.81397	B	A	C	0.606906	0.275737	0.606906	H3K27ac	-1.13818	A	2
chr1	869780	869890	peak_333	61.4814	-0.597601	-0.237665	0.170341	0.00371153	-0.349564	-0.556013	-0.376209	2	2	2	2	2	2	2	no	none	0.720164	0.53	.	1	0	0	0	0	1	1	0.46856	0.948992	0.158986	0.212307	0.948992	H3K27ac	1.01816	-1.55933	-1.14208	C	A	A	0.1	0.402319	0.402319	H3K27ac	1.00834	C	2
chr1	14538638	14538748	peak_3382	449.266	0.256936	0.362804	-0.0893139	-0.0272419	-0.15967	0.536046	0.135074	2	2	2	2	2	2	2	no	none	0.751182	0.55	N	0	1	0	0	0	1	1	1.48744	2.06298	2.30799	1.71108	2.30799	H3K27ac	0.471903	0.63381	0.202079	B	B	B	1.96298	1.92342	1.96298	H3K27ac	-0.0293749	B	2
chr1	14842634	14842744	peak_3407	97.8115	-0.399134	0.0585342	0.342776	-0.818118	-0.39851	0.536863	-0.939547	2	2	2	2	2	2	1	no	none	0.676873	0.51	.	0	1	0	0	0	1	1	0.113773	0.202963	0.1	0.46504	0.46504	H3K27ac	0.835058	-0.186162	2.03119	C	B	C	0.456122	0.148867	0.456122	H3K27ac	-1.18942	A	1
chr1	15555184	15555294	peak_3539	54.037	0.411402	0.0667898	-2.74441	-0.308235	-2.88574	-2.01162	-2.4336	2	2	1	2	1	1	1	yes	3.N	0.767273	0.47	N	0	0	1	0	0	1	1	1.12887	1.58417	1.56477	0.357845	1.58417	H3K27ac	0.488845	0.471072	-1.65748	B	B	A	1.82996	0.448033	1.82996	H3K27ac	-2.03014	A	1
chr1	15565738	15565848	peak_3544	379.23	0.0664023	-0.581222	-4.2086	-1.05177	-3.72745	-3.45082	-4.95862	2	2	1	1	1	1	1	yes	3.N	0.557509	0.44	N	0	0	1	0	0	1	1	0.568024	0.982099	0.61383	0.27705	0.982099	H3K27ac	0.789917	0.111887	-1.0358	C	B	A	0.572034	0.448287	0.572034	H3K27ac	-0.351677	B	1
chr1	15789854	15789964	peak_3577	148.214	-1.83065	-0.432362	-0.18092	-1.25435	-2.59365	-1.05814	-2.37613	1	2	2	1	1	1	1	yes	2.P	0.741309	0.46	N	0	1	0	0	0	1	1	0.1	0.172058	0.218345	0.197751	0.218345	H3K27ac	0.782898	1.12661	0.983689	C	C	C	0.554433	0.403374	0.554433	H3K27ac	-0.458893	B	1
chr1	15824576	15824686	peak_3588	51.0316	-0.996208	-0.184996	-0.306576	-0.854286	-0.602825	0.309775	-0.169809	2	2	2	2	2	2	2	no	none	n	0.42	.	0	1	0	0	0	1	1	0.195841	0.112559	1.02797	0.380166	1.02797	H3K27ac	-0.798993	2.39205	0.956951	A	C	C	0.551394	0.270008	0.551394	H3K27ac	-1.03008	A	2
chr1	15926352	15926462	peak_3616	182.71	-0.461827	0.760224	-2.51568	0.874957	-2.20474	-2.39106	-2.50644	2	3	1	3	1	1	1	yes	3.N	0.685782	0.54	N	0	0	0	1	0	1	1	0.735841	0.23425	1.76009	0.232686	1.76009	H3K27ac	-1.65134	1.25818	-1.66101	A	C	A	0.954841	0.229894	0.954841	H3K27ac	-2.05429	A	1
chr1	15927266	15927376	peak_3617	72.3338	-0.725342	0.853398	-3.04624	-0.715941	-3.91293	-4.17573	-4.46645	2	2	1	2	1	1	1	yes	3.N	0.613473	0.36	N	0	0	1	0	0	1	1	0.583702	0.156039	1.67887	0.292009	1.67887	H3K27ac	-1.90333	1.52419	-0.99922	A	C	A	0.938281	0.13329	0.938281	H3K27ac	-2.23002	A	1
chr1	16036388	16036498	peak_3646	25.4303	-2.14389	-0.880978	-1.67411	-1.8964	-1.84545	-1.78878	-2.36901	1	2	1	1	1	1	1	yes	1.PN	n	0.4	N	1	0	0	0	0	1	1	0.37476	0.221334	0.103091	0.1	0.37476	H3K27ac	-0.759746	-1.86205	-1.90597	A	A	A	0.556004	0.661823	0.661823	H3K27ac	0.25135	B	1
chr1	16343990	16344100	peak_3684b	74.3314	0.862979	1.9567	1.07651	2.45437	0.527588	2.48812	2.19587	3	3	3	3	2	3	3	no	none	0.774127	0.53	.	0	0	1	0	0	1	1	0.203742	0.178854	0.623817	0.231553	0.623817	H3K27ac	-0.187954	1.61438	0.184605	B	C	B	0.269195	0.767462	0.767462	H3K27ac	1.51144	C	2
chr1	16388112	16388222	peak_3697	70.5918	-0.111035	-0.158624	0.427811	0.143368	0.397461	0.359274	0.457535	2	2	2	2	2	2	2	no	none	n	0.51	.	0	0	1	0	0	1	1	0.225795	0.122125	0.493325	0.142832	0.493325	H3K27ac	-0.886658	1.12752	-0.660698	A	C	B	0.215084	0.299227	0.299227	H3K27ac	0.476338	B	3
chr1	16457544	16457654	peak_3721	193.963	-0.190848	0.110238	0.13904	0.228294	0.146185	0.0626562	0.290115	2	2	2	2	2	2	2	no	none	0.702436	0.46	.	0	1	0	0	0	1	1	2.63999	3.29491	3.10648	3.34083	3.34083	H3K27ac	0.319707	0.234746	0.339675	B	B	B	3.87539	4.33238	4.33238	H3K27ac	0.160818	B	3
chr1	16585702	16585812	peak_3757	189.273	-0.730512	0.0171078	-0.987694	-0.365065	-0.972669	-0.874061	-0.982393	2	2	1	2	1	2	1	no	none	0.821764	0.56	.	0	1	0	0	0	1	1	0.723128	0.1	0.569768	0.154716	0.723128	H3K27ac	-2.85425	-0.343875	-2.22463	A	B	A	1.06942	0.43612	1.06942	H3K27ac	-1.29403	A	2
chr1	16594324	16594434	peak_3758a	229.792	-2.45327	-0.45588	-2.5936	-1.77024	-4.90402	-4.31545	-3.48052	1	2	1	1	1	1	1	yes	1.PN	0.549945	0.4	N	0	0	0	1	0	1	1	0.670712	0.414285	1.09388	0.239259	1.09388	H3K27ac	-0.695069	0.705691	-1.48712	B	C	A	1.34692	1.02322	1.34692	H3K27ac	-0.396552	B	1
chr1	16671758	16671868	peak_3782	283.16	-6.22268	-1.06873	-0.268482	-2.18896	-1.42365	-4.60954	-0.369169	1	2	2	1	1	1	2	no	none	0.696473	0.5	.	0	0	1	0	0	1	1	0.744917	0.1	1.38601	0.426277	1.38601	H3K27ac	-2.89708	0.895786	-0.805287	A	C	A	1.72609	1.96968	1.96968	H3K27ac	0.190457	B	2
chr1	16714746	16714856	peak_3796	474.932	-0.451684	-0.217362	-0.177796	-0.709238	0.138105	0.0693784	-0.223181	2	2	2	1	2	2	2	no	none	0.747164	0.51	N	1	0	0	0	0	1	1	0.594785	0.367991	0.860053	0.55388	0.860053	H3K27ac	-0.692698	0.532058	-0.102795	B	B	B	1.86355	1.15183	1.86355	H3K27ac	-0.694127	B	2
chr1	16720146	16720256	peak_3798	190.155	0.374194	0.267453	-1.10242	0.0285542	-2.5869	0.0246771	-0.0776995	2	2	1	2	1	2	2	no	none	0.708509	0.49	.	0	1	0	0	0	1	1	0.175599	0.1	0.550743	0.1	0.550743	H3K27ac	-0.812285	1.64909	-0.812285	A	C	A	1.51149	0.339578	1.51149	H3K27ac	-2.15415	A	1
chr1	16733254	16733364	peak_3804	129.377	-1.02349	-0.12899	-1.48053	-1.13013	-2.50198	-1.86381	-2.47541	1	2	1	1	1	1	1	yes	1.PN	0.763891	0.48	N	0	0	1	0	0	1	1	0.56204	0.222859	0.417659	0.172586	0.56204	H3K27ac	-1.33454	-0.428345	-1.70336	A	B	A	0.438936	0.397205	0.438936	H3K27ac	-0.144126	B	1
chr1	16759242	16759352	peak_3811	243.712	-2.4898	0.170428	-2.02717	-3.10103	-4.2183	-1.3839	-4.68184	1	2	1	1	1	1	1	yes	1.PN	0.655836	0.41	SN	0	0	1	0	0	1	1	2.34559	0.490139	2.11205	1.47618	2.34559	H3K27ac	-2.25869	-0.15131	-0.668086	A	B	B	3.03198	0.614303	3.03198	H3K27ac	-2.30324	A	1
chr1	16770056	16770166	peak_3819	146.143	-1.94777	-0.673665	-1.03054	-1.4337	-2.04769	-0.205004	-1.63432	1	2	1	1	1	2	1	no	none	0.677455	0.46	.	0	0	1	0	0	1	1	0.966244	0.1	1.12455	0.626722	1.12455	H3K27ac	-3.27239	0.218895	-0.624562	A	B	B	0.961648	0.406994	0.961648	H3K27ac	-1.2405	A	1
chr1	17010658	17010768	peak_3848	253.323	1.02361	0.112388	-0.0653626	0.318087	-0.0168108	-0.377358	-0.327671	3	2	2	2	2	2	2	no	none	0.694745	0.5	.	0	0	1	0	0	1	1	0.452921	0.381552	0.111969	0.599485	0.599485	H3K27ac	-0.247377	-2.01616	0.404465	B	A	B	0.642773	0.1	0.642773	H3K27ac	-1.68431	A	1
chr1	17126920	17127030	peak_3861	54.4532	0.088628	0.0593114	-0.317376	-0.301145	-1.22948	-1.13979	-1.3814	2	2	2	2	1	2	1	no	none	0.7744	0.45	.	0	0	1	0	0	1	1	0.391665	0.176253	0.15728	0.194714	0.391665	H3K27ac	-1.15197	-1.31628	-1.00827	A	A	A	0.160977	0.32162	0.32162	H3K27ac	0.685356	B	2
chr1	17182944	17183054	peak_3868	92.78	-0.613499	-0.910542	-0.0419606	-3.07496	-0.235255	-2.54596	-2.05529	2	2	2	1	2	1	1	yes	4.-	0.671582	0.44	S	0	1	0	0	1	1	1	0.429093	0.345698	0.160261	0.795618	0.795618	H3K27ac	-0.311778	-1.42086	0.890785	B	A	C	0.811038	0.60223	0.811038	H3K27ac	-0.429455	B	1
chr1	17200236	17200346	peak_3869	152.738	0.280185	0.300492	-0.582944	0.519605	-0.898957	-1.07252	-0.902562	2	2	2	2	1	1	1	no	none	0.661527	0.47	.	0	0	0	1	0	1	1	0.327785	0.304316	0.489938	0.246046	0.489938	H3K27ac	-0.107181	0.579848	-0.413825	B	B	B	0.1	0.513031	0.513031	H3K27ac	1.35905	C	1
chr1	17299412	17299522	peak_3883a	51.0316	-0.0395466	-0.282356	0.0475368	-0.201832	0.18364	-1.86315	-0.333071	2	2	2	2	2	1	2	no	none	0.678164	0.48	N	0	0	0	1	0	1	1	0.419366	0.140857	0.256141	0.102426	0.419366	H3K27ac	-1.57398	-0.711275	-2.03363	A	A	A	0.743675	0.936924	0.936924	H3K27ac	0.333259	B	1
chr1	17317032	17317142	peak_3887	174.668	-1.01222	-0.600294	-0.820663	-1.61927	-1.85096	-2.23712	-2.03842	1	2	2	1	1	1	1	yes	2.P	0.790236	0.47	SN	1	0	0	0	0	1	1	0.328243	0.288147	0.150726	0.227447	0.328243	H3K27ac	-0.18796	-1.12284	-0.529235	B	A	B	1.40444	0.247337	1.40444	H3K27ac	-2.50544	A	1
chr1	17635160	17635270	peak_3959	128.926	-0.156761	-0.586147	-0.814847	-0.436616	-1.31533	-1.69958	-1.83793	2	2	2	2	1	1	1	no	none	0.838491	0.62	.	0	0	1	0	1	1	1	0.116084	0.266876	0.1	0.1	0.266876	H3K27ac	1.201	-0.215171	-0.215171	C	B	B	0.439762	0.530597	0.530597	H3K27ac	0.270892	B	1
chr1	17755634	17755744	peak_3998b	41.1646	-1.54754	-0.715254	-0.440112	-1.81661	-1.04244	-0.547939	-1.86254	1	2	2	1	2	2	1	yes	2.P	0.744727	0.46	N	0	0	1	0	1	1	1	0.261045	0.165221	0.108444	0.806849	0.806849	H3K27ac	-0.659901	-1.26735	1.628	B	A	C	0.812475	1.08267	1.08267	H3K27ac	0.414202	B	2
chr1	17761102	17761212	peak_3999	28.3312	-0.0792597	-0.216131	0.012374	0.0282619	-0.369237	0.191563	-0.26365	2	2	2	2	2	2	2	no	none	n	0.52	.	0	1	0	0	0	1	1	0.37649	0.454194	0.1	0.1	0.454194	H3K27ac	0.270697	-1.91261	-1.91261	B	A	A	0.1	0.227639	0.227639	H3K27ac	0.186745	B	2
chr1	17787036	17787146	peak_4006	63.2754	-0.226629	-0.154276	0.342888	0.308085	0.672274	-0.468292	0.327178	2	2	2	2	2	2	2	no	none	n	0.48	N	0	0	1	0	0	1	1	0.256125	1.04277	1.04115	0.897371	1.04277	H3K27ac	2.02551	2.02326	1.80886	C	C	C	1.00635	2.67092	2.67092	H3K27ac	1.40821	C	3
chr1	18082090	18082200	peak_4054b	56.1875	-1.02649	-0.663231	-0.754724	-1.01563	-1.88065	-0.84781	-2.75725	1	2	2	1	1	2	1	no	none	0.750164	0.45	.	0	1	0	0	0	1	1	0.574921	0.113113	0.104055	0.304725	0.574921	H3K27ac	-2.3456	-2.46601	-0.915857	A	A	A	1.7073	0.429907	1.7073	H3K27ac	-1.98962	A	1
chr1	18127634	18127744	peak_4062	43.5729	-1.05274	-0.0404834	-1.59425	-0.882569	-2.04774	-1.7516	-1.47887	2	2	1	2	1	1	1	yes	3.N	0.771964	0.49	N	0	1	0	0	0	1	1	0.363523	0.137258	0.1	0.880203	0.880203	H3K27ac	-1.40515	-1.86205	1.27579	A	A	C	0.475867	0.341192	0.475867	H3K27ac	-0.479975	B	1
chr1	18237684	18237794	peak_4082	159.585	-0.0422811	-0.131427	0.130748	0.0719704	0.197866	0.179133	0.335136	2	2	2	2	2	2	2	no	none	0.817782	0.47	N	0	0	1	0	0	1	1	0.561412	0.547016	0.550723	0.298025	0.561412	H3K27ac	-0.037477	-0.0277333	-0.913627	B	B	A	0.737438	0.969772	0.969772	H3K27ac	0.395125	B	3
chr1	18238410	18238520	peak_4083	41.9628	-1.75272	-1.36623	-0.264356	-1.43227	-0.525972	-1.72536	-0.830361	1	1	2	1	2	1	2	no	none	0.554727	0.42	.	0	0	1	0	0	1	1	0.43727	0.227691	0.25233	0.1	0.43727	H3K27ac	-0.941448	-0.793215	-2.12853	A	A	A	0.820111	0.748802	0.820111	H3K27ac	-0.131235	B	1
chr1	18260762	18260872	peak_4089	69.6653	-1.55047	-1.57725	-1.32559	-2.61632	-2.05313	-2.74681	-4.19616	1	1	1	1	1	1	1	no	none	0.576836	0.42	.	1	0	0	0	0	1	1	0.163648	0.282597	0.1	0.636834	0.636834	H3K27ac	0.788155	-0.710592	1.96032	C	A	C	0.731345	0.145157	0.731345	H3K27ac	-1.87055	A	1
chr1	18642130	18642240	peak_4163	74.6752	-0.411559	-0.249095	-1.97717	-1.44461	-2.64224	-2.33768	-3.49388	2	2	1	1	1	1	1	yes	3.N	0.509182	0.36	N	0	0	1	0	0	1	1	1.07518	0.489956	1.41843	0.457903	1.41843	H3K27ac	-1.13385	0.399715	-1.23146	A	B	A	2.0264	0.537121	2.0264	H3K27ac	-1.9156	A	1
chr1	18835744	18835854	peak_4210a	220.547	-1.04166	0.568395	1.85993	-0.768494	-0.0353549	1.34612	-0.0537194	1	2	3	1	2	3	2	no	none	0.784891	0.51	SP	0	1	0	0	0	1	1	0.11566	0.222029	0.185899	0.332031	0.332031	H3K27ac	0.940851	0.684624	1.52142	C	B	C	0.203749	0.857102	0.857102	H3K27ac	2.07268	C	2
chr1	18920278	18920388	peak_4238	84.1171	-0.305983	0.175232	0.658523	-0.050267	-0.282663	0.583002	0.511378	2	2	2	2	2	2	2	no	none	0.8126	0.6	.	0	0	1	0	0	1	1	0.238536	0.1	0.388005	0.1	0.388005	H3K27ac	-1.2542	0.70187	-1.2542	A	C	A	0.160476	0.320552	0.320552	H3K27ac	0.680561	B	2
chr1	19094162	19094272	peak_4273a	364.505	0.617523	0.136402	-1.13823	0.53306	0.405701	-0.102168	0.505265	3	2	1	3	2	2	3	no	none	0.816873	0.53	.	0	0	1	0	0	1	1	1.17394	1.28485	1.74428	1.35438	1.74428	H3K27ac	0.130242	0.57127	0.206269	B	B	B	2.52406	2.12044	2.52406	H3K27ac	-0.251385	B	2
chr1	19098614	19098724	peak_4275	232.94	-0.908242	0.514585	-1.45401	-0.605177	-2.25262	-0.78335	-3.00632	1	2	1	2	1	2	1	yes	1.PN	0.597509	0.42	N	0	0	1	0	0	1	1	0.703453	0.706834	3.52473	0.534629	3.52473	H3K27ac	0.00691576	2.32499	-0.395918	B	C	B	1.69612	0.569034	1.69612	H3K27ac	-1.57565	A	1
chr1	19513164	19513274	peak_4373	189.159	0.546579	0.0632963	0.509616	-0.039706	0.29381	0.0183047	0.691181	3	2	3	2	2	2	3	no	none	0.804164	0.49	.	0	0	1	0	0	1	1	0.341833	0.1	0.133576	0.1	0.341833	H3K27ac	-1.77329	-1.35563	-1.77329	A	A	A	0.449158	0.58018	0.58018	H3K27ac	0.369277	B	3
chr1	19536816	19536926	peak_4378	114.116	-0.348142	-0.116834	0.469054	-0.0300463	0.205155	-0.111303	0.185037	2	2	2	2	2	2	2	no	none	0.820673	0.56	.	0	0	0	1	0	1	1	0.272573	0.403217	0.945641	0.495935	0.945641	H3K27ac	0.564912	1.79465	0.863506	B	C	C	0.861403	0.889559	0.889559	H3K27ac	0.0464027	B	2
chr1	19659214	19659324	peak_4414	572.543	-1.49949	-0.458979	-1.5009	-2.14833	-3.16163	-3.26752	-5.05838	1	2	1	1	1	1	1	yes	1.PN	0.612618	0.44	N	1	0	0	0	0	1	1	1.50747	1.97107	2.55198	0.270122	2.55198	H3K27ac	0.386854	0.759492	-2.48044	B	C	A	2.3589	0.398471	2.3589	H3K27ac	-2.56557	A	1
chr1	19668496	19668606	peak_4418	136.112	0.0884223	-0.409105	-1.02767	-0.267905	-0.580313	-0.979271	-0.911705	2	2	1	2	2	1	1	no	none	0.740036	0.53	.	0	0	1	0	0	1	1	0.444943	0.475394	0.945095	0.272054	0.945095	H3K27ac	0.0955047	1.08684	-0.709724	B	C	A	0.410713	0.699745	0.699745	H3K27ac	0.768698	C	1
chr1	19671994	19672104	peak_4420	664.806	-0.570189	-0.434814	-0.558521	-1.52252	-2.26038	-2.24631	-3.30444	1	2	1	1	1	1	1	yes	1.PN	0.558036	0.45	SPN	0	1	0	0	1	1	1	2.18543	2.41764	2.72273	2.02624	2.72273	H3K27ac	0.145687	0.317141	-0.109111	B	B	B	2.85513	1.38807	2.85513	H3K27ac	-1.04048	A	1
chr1	19676546	19676656	peak_4423	572.13	0.591245	0.14592	-2.39382	0.144332	-2.66408	-2.38723	-2.40177	3	2	1	2	1	1	1	yes	3.N	0.628945	0.41	SPN	0	0	1	0	0	1	1	1.64756	2.51226	3.24662	1.53589	3.24662	H3K27ac	0.608649	0.978605	-0.101259	B	C	B	2.89991	1.06087	2.89991	H3K27ac	-1.45076	A	1
chr1	19681332	19681442	peak_4424	339.425	-3.07769	-0.396043	0.32278	-3.1804	-3.16057	-1.61081	-4.33217	1	2	2	1	1	1	1	yes	2.P	0.634545	0.46	SP	0	1	0	0	0	1	1	1.82885	1.48718	2.53182	2.66637	2.66637	H3K27ac	-0.29836	0.469238	0.543937	B	B	B	2.34118	0.322871	2.34118	H3K27ac	-2.8582	A	1
chr1	19764832	19764942	peak_4449a	408.56	0.441784	0.254555	0.32301	-0.1375	0.647534	0.857434	0.788474	2	2	2	2	3	3	3	no	none	0.864491	0.61	N	0	0	1	0	0	1	1	0.500032	1.63006	0.414213	0.6265	1.63006	H3K27ac	1.70483	-0.271647	0.325295	C	B	B	1.57791	2.24992	2.24992	H3K27ac	0.511858	B	3
chr1	19903254	19903364	peak_4486	98.0491	0.873123	-0.40459	-0.435302	0.216204	-0.407508	-0.696159	-0.0483024	3	2	2	2	2	2	2	no	none	0.629655	0.49	.	0	0	0	1	0	1	1	0.368222	0.76551	0.318592	0.365178	0.76551	H3K27ac	1.05585	-0.208865	-0.0119743	C	B	B	0.385376	0.987213	0.987213	H3K27ac	1.35709	C	2
chr1	19989240	19989350	peak_4502b	37.2422	0.317585	0.192193	0.362038	-0.271141	-0.186382	0.394069	-0.159145	2	2	2	2	2	2	2	no	none	n	0.48	.	0	1	0	0	0	1	1	0.10533	0.241857	0.162483	0.277559	0.277559	H3K27ac	1.19924	0.625378	1.39788	C	B	C	0.600679	0.207394	0.600679	H3K27ac	-1.53422	A	2
chr1	20005426	20005536	peak_4507	51.0316	0.162605	-0.267136	-0.318769	-0.183171	-0.510273	-0.838302	-0.6554	2	2	2	2	2	2	2	no	none	0.784673	0.47	.	0	0	1	0	0	1	1	0.1	0.284104	0.1	0.1	0.284104	H3K27ac	1.50642	0	0	C	B	B	0.1	0.496177	0.496177	H3K27ac	1.31086	C	1
chr1	20322406	20322516	peak_4555	133.051	-0.911784	-0.249549	-0.32401	0.542144	-0.313528	-0.149212	-0.133441	1	2	2	2	2	2	2	no	none	0.768073	0.53	.	0	0	0	1	0	1	1	0.20679	0.1	0.193445	0.144472	0.20679	H3K27ac	-1.04817	-0.096247	-0.517374	A	B	B	0.354853	0.227144	0.354853	H3K27ac	-0.643619	B	2
chr1	20330560	20330670	peak_4561	265.483	0.208083	-0.0852847	-0.382585	0.727588	-0.868453	-0.163057	-0.280479	2	2	2	3	2	2	2	no	none	0.757855	0.48	N	0	0	1	0	0	1	1	0.184465	0.217183	0.329565	0.434551	0.434551	H3K27ac	0.235562	0.837215	1.23618	B	C	C	0.22339	0.345308	0.345308	H3K27ac	0.628318	B	1
chr1	20361444	20361554	peak_4569	126.306	-1.80473	-0.0824979	-1.85002	-1.9734	-3.20036	-2.49501	-3.57104	1	2	1	1	1	1	1	yes	1.PN	0.525709	0.39	N	0	1	0	0	0	1	1	0.62666	0.1	2.76224	0.1	2.76224	H3K27ac	-2.64768	2.14008	-2.64768	A	C	A	1.03221	0.48479	1.03221	H3K27ac	-1.0903	A	1
chr1	1371806	1371916	peak_458	95.7905	-0.111528	0.262261	-1.03977	1.1223	-1.77467	-0.54371	-0.713551	2	2	1	3	1	2	1	yes	3.N	n	0.46	N	0	0	1	0	0	1	1	0.1	0.364903	0.468973	0.331619	0.468973	H3K27ac	1.86751	2.22951	1.72953	C	C	C	0.172672	0.203779	0.203779	H3K27ac	0.0270069	B	2
chr1	20472992	20473102	peak_4584	82.9332	-2.18784	-1.29837	-0.540091	-2.99288	-2.21562	-2.67642	-3.36033	1	2	2	1	1	1	1	no	none	0.5098	0.38	.	1	0	0	0	1	1	1	0.538883	0.347332	0.297243	0.449315	0.538883	H3K27ac	-0.633659	-0.858332	-0.262246	B	A	B	0.976417	0.289685	0.976417	H3K27ac	-1.75301	A	1
chr1	20621886	20621996	peak_4607	116.078	-2.41379	-0.672026	0.246279	-2.45793	-1.98365	-0.283207	-3.45953	1	2	2	1	1	2	1	no	none	0.664564	0.45	.	0	1	0	0	0	1	1	0.299743	0.405001	0.618101	0.569418	0.618101	H3K27ac	0.434201	1.04412	0.925764	B	C	C	0.466835	0.50604	0.50604	H3K27ac	0.116339	B	1
chr1	20626074	20626184	peak_4609	85.0837	0.113865	-0.187119	-0.123252	-0.26325	0.103555	0.00244059	0.153472	2	2	2	2	2	2	2	no	none	0.747527	0.45	N	0	0	1	0	0	1	1	0.152651	0.143738	0.493367	0.474843	0.493367	H3K27ac	-0.0868039	1.69242	1.63721	B	C	C	0.418979	0.549612	0.549612	H3K27ac	0.391535	B	2
chr1	20640222	20640332	peak_4615	104.365	-0.780374	-0.506565	-1.78131	-1.06569	-2.3194	-2.68623	-2.45005	2	2	1	1	1	1	1	yes	3.N	0.471491	0.41	N	1	0	0	0	0	1	1	0.25983	0.142713	0.194267	0.1	0.25983	H3K27ac	-0.864451	-0.419523	-1.37757	A	B	A	0.702185	0.242247	0.702185	H3K27ac	-1.53538	A	2
chr1	20824350	20824460	peak_4652	674.68	-0.0886051	0.0664641	-0.781007	-0.141219	-1.2937	-0.590977	-1.09886	2	2	1	2	1	1	1	yes	3.N	0.792327	0.55	SN	0	0	1	0	0	1	1	0.671446	0.511875	1.68655	0.453536	1.68655	H3K27ac	-0.391478	1.32874	-0.566054	B	C	B	2.02008	1.63674	2.02008	H3K27ac	-0.303584	B	1
chr1	20861932	20862042	peak_4660	120.415	0.686744	0.530915	0.63153	0.629764	0.464402	0.942823	0.282487	3	2	2	2	2	3	2	no	none	0.605327	0.39	N	0	1	0	0	0	1	1	0.194909	0.1	0.355274	0.220992	0.355274	H3K27ac	-0.9628	0.866133	0.181195	A	C	B	1.19185	1.42663	1.42663	H3K27ac	0.25941	B	3
chr1	20862426	20862536	peak_4661	109.11	-0.247784	-0.172513	0.117834	-0.447279	-0.487628	-0.135695	-1.56346	2	2	2	2	2	2	1	no	none	0.729818	0.45	.	0	1	0	0	0	1	1	0.109748	0.127497	0.255143	0.190245	0.255143	H3K27ac	0.216275	1.21712	0.793667	B	C	C	0.993931	0.39129	0.993931	H3K27ac	-1.34491	A	2
chr1	20911830	20911940	peak_4676	93.6304	-0.690919	-0.0194165	-0.65289	-0.257181	-0.377897	0.137475	-0.179517	2	2	2	2	2	2	2	no	none	0.704782	0.47	N	0	0	0	1	0	1	1	0.279048	0.265146	0.581201	0.298578	0.581201	H3K27ac	-0.0737263	1.05853	0.0975981	B	C	B	0.514776	1.19129	1.19129	H3K27ac	1.2105	C	2
chr1	1402626	1402736	peak_470b	2797.78	-0.0457759	0.282881	0.246027	0.156525	0.26381	0.220769	0.453095	2	2	2	2	2	2	3	no	none	n	0.55	N	0	1	0	0	0	1	1	0.546258	0.606335	0.630064	0.231334	0.630064	H3K27ac	0.150531	0.205916	-1.23961	B	B	A	1.16476	1.2414	1.2414	H3K27ac	0.0919278	B	2
chr1	21221876	21221986	peak_4719	205.315	0.152385	0.103516	-0.0351098	-0.13004	0.271775	-0.702477	-0.551541	2	2	2	2	2	2	2	no	none	0.660582	0.44	N	0	0	1	0	0	1	1	1.02136	1.70066	1.8968	1.14497	1.8968	H3K27ac	0.735611	0.893083	0.164824	C	C	B	1.86263	1.23425	1.86263	H3K27ac	-0.593712	B	1
chr1	21263842	21263952	peak_4725	351.858	0.483352	0.554185	-0.76361	0.376465	-0.0415553	-1.01267	-0.63673	2	2	2	2	2	2	2	no	none	0.741564	0.55	SN	0	0	0	1	0	1	1	0.738319	1.80323	1.41517	0.245579	1.80323	H3K27ac	1.28827	0.938658	-1.58806	C	C	A	2.94861	2.31509	2.94861	H3K27ac	-0.348969	B	1
chr1	21521902	21522012	peak_4772	57.0604	-1.071	-1.29809	-0.302315	-0.795653	-0.738907	-0.70906	-1.20072	1	1	2	2	2	2	1	no	none	0.796327	0.54	.	0	0	0	1	0	1	1	0.1	0.222617	0.1	0.189866	0.222617	H3K27ac	1.15456	0	0.924984	C	B	C	1.1672	0.465047	1.1672	H3K27ac	-1.3276	A	2
chr1	21742050	21742160	peak_4844	803.675	-0.0370507	-0.735472	-0.364884	-1.31986	-0.190775	-2.25223	-2.06264	2	2	2	1	2	1	1	yes	4.-	0.612382	0.47	SPN	0	0	1	0	1	1	1	1.38334	1.67962	1.35939	1.17821	1.67962	H3K27ac	0.279986	-0.025197	-0.231558	B	B	B	2.17616	1.40927	2.17616	H3K27ac	-0.626838	B	1
chr1	21781058	21781168	peak_4859	152.187	0.623953	-0.982917	-2.7175	0.685611	-1.96086	-2.20497	-2.70515	2	2	1	2	1	1	1	yes	3.N	0.621709	0.37	N	0	0	1	0	0	1	1	0.23687	1.75057	0.961349	0.349358	1.75057	H3K27ac	2.88566	2.02096	0.560611	C	C	B	0.890158	0.1	0.890158	H3K27ac	-2.15406	A	1
chr1	21829002	21829112	peak_4874	34.1902	-1.05599	-0.33493	-0.743748	-0.844961	-0.382538	-0.173961	-1.13438	2	2	2	2	2	2	2	no	none	0.808473	0.55	.	0	0	1	0	0	1	1	0.220223	0.1	0.114473	0.232203	0.232203	H3K27ac	-1.13896	-0.943953	0.0764228	A	A	B	1.22182	0.44853	1.22182	H3K27ac	-1.44576	A	1
chr1	21830220	21830330	peak_4876	121.473	-1.45028	-0.480979	-1.60458	-0.960907	-2.17741	-2.77301	-2.76116	1	2	1	1	1	1	1	no	none	0.755418	0.49	.	0	1	0	0	0	1	1	0.16938	0.1	0.1	0.21435	0.21435	H3K27ac	-0.760265	-0.760265	0.3397	A	A	B	0.82524	0.162552	0.82524	H3K27ac	-2.04481	A	1
chr1	21883516	21883626	peak_4888	173.382	0.288364	0.538436	0.568825	0.494512	1.09609	0.847255	1.05992	2	2	3	2	3	3	3	no	none	0.695491	0.54	N	0	1	0	0	0	1	1	0.292142	0.774397	0.595415	0.35063	0.774397	H3K27ac	1.40641	1.02723	0.26328	C	C	B	0.571727	1.20167	1.20167	H3K27ac	1.07165	C	3
chr1	21970518	21970628	peak_4909	34.8011	-1.68114	0.564311	-0.672521	-1.67244	-1.93117	-0.311433	-1.56196	1	2	2	1	1	2	1	no	none	0.587236	0.43	.	0	1	0	0	0	1	1	0.522758	0.1	0.145094	0.394965	0.522758	H3K27ac	-2.38614	-1.84916	-0.404418	A	A	B	0.349209	0.455477	0.455477	H3K27ac	0.383289	B	2
chr1	22311374	22311484	peak_4953	59.7019	0.0346828	0.262873	-0.00861649	-0.205346	-0.111542	0.445414	-0.268129	2	2	2	2	2	2	2	no	none	0.8182	0.53	.	0	0	1	0	0	1	1	0.205377	0.240799	0.157247	0.293133	0.293133	H3K27ac	0.229553	-0.385248	0.513278	B	B	B	0.1	0.270185	0.270185	H3K27ac	0.433948	B	3
chr1	22632480	22632590	peak_4998	57.9372	-1.40087	-0.186571	-0.531294	-0.400026	-0.56762	-0.587237	-1.68528	1	2	2	2	2	2	1	no	none	0.621545	0.42	.	0	1	0	0	0	1	1	0.150235	0.336776	0.115344	0.421398	0.421398	H3K27ac	1.16457	-0.38128	1.48797	C	B	C	0.498432	0.882812	0.882812	H3K27ac	0.82471	C	1
chr1	22739158	22739268	peak_5023	353.917	1.15462	-0.0752679	-1.19771	0.633775	-0.366998	-0.979882	-1.08483	3	2	1	3	2	1	1	yes	3.N	0.495927	0.45	N	0	0	1	0	0	1	1	0.437383	1.41957	1.10154	0.399877	1.41957	H3K27ac	1.69849	1.33256	-0.129341	C	C	B	0.888905	0.527783	0.888905	H3K27ac	-0.752084	A	1
chr1	22830858	22830968	peak_5045	163.152	0.0677248	0.617159	-1.96348	0.156065	-2.6657	-3.52893	-2.33566	2	2	1	2	1	1	1	yes	3.N	0.647745	0.43	N	0	0	1	0	0	1	1	0.291331	0.66511	0.986668	0.496337	0.986668	H3K27ac	1.19094	1.75991	0.768661	C	C	C	0.763872	0.238623	0.763872	H3K27ac	-1.6786	A	1
chr1	22869948	22870058	peak_5056	145.965	-3.07581	-0.184791	-0.579189	-2.33702	-3.15218	-2.10485	-3.49267	1	2	2	1	1	1	1	yes	2.P	0.625164	0.41	N	0	1	0	0	0	1	1	0.15685	0.1	0.250764	0.193062	0.250764	H3K27ac	-0.649381	0.676951	0.299686	B	B	B	1.11146	0.410999	1.11146	H3K27ac	-1.43524	A	1
chr1	22889066	22889176	peak_5062	231.773	-1.87252	-0.555186	-0.290715	-1.89591	-3.61653	-3.09453	-3.50249	1	2	2	1	1	1	1	yes	2.P	0.715655	0.44	N	1	0	0	0	0	1	1	1.1675	0.857364	0.748783	1.22846	1.22846	H3K27ac	-0.445448	-0.640809	0.0734169	B	B	B	1.76536	0.207202	1.76536	H3K27ac	-3.09085	A	1
chr1	23615682	23615792	peak_5222	172.326	0.807105	-0.123746	-0.863494	0.662053	-0.196575	-0.716128	-0.256528	3	2	1	3	2	2	2	no	none	0.755636	0.51	N	0	0	1	0	0	1	1	0.257079	0.311358	0.297476	0.1	0.311358	H3K27ac	0.276363	0.210561	-1.36221	B	B	A	0.194867	1.0183	1.0183	H3K27ac	2.34809	C	1
chr1	23871580	23871690	peak_5294b	22.7371	-0.093171	0.148971	-1.12514	-0.204608	-1.14004	-1.51634	-1.98015	2	2	1	2	1	1	1	no	none	0.749091	0.47	.	0	0	1	0	0	1	1	0.250231	0.112665	0.1	0.166346	0.250231	H3K27ac	-1.15121	-1.32326	-0.589076	A	A	B	0.361627	0.1	0.361627	H3K27ac	-0.854501	A	1
chr1	23978562	23978672	peak_5323	721.745	-0.977142	0.60303	0.0223071	-0.785922	-0.807785	0.112333	-0.586315	1	3	2	1	1	2	1	yes	2.P	0.735218	0.51	PN	0	1	0	0	0	1	1	0.161956	0.304735	0.1	0.1	0.304735	H3K27ac	0.911948	-0.695606	-0.695606	C	B	B	0.622159	0.1	0.622159	H3K27ac	-1.63728	A	1
chr1	24080892	24081002	peak_5349	476.615	0.664385	-0.0284767	-0.395747	0.606372	-0.142387	-0.223777	0.0590709	3	2	2	3	2	2	2	no	none	0.761727	0.55	N	0	0	1	0	0	1	1	0.1	0.59421	0.486559	0.118087	0.59421	H3K27ac	2.57097	2.28262	0.239852	C	C	B	0.436319	0.388868	0.436319	H3K27ac	-0.166101	B	2
chr1	24221614	24221724	peak_5389b	138.162	0.160236	-0.466467	-2.68082	0.201853	-2.36456	-2.25865	-2.30927	2	2	1	2	1	1	1	yes	3.N	0.746436	0.47	N	0	0	0	1	0	1	1	0.508818	1.00668	0.593496	0.202491	1.00668	H3K27ac	0.984389	0.222089	-1.32929	C	B	A	0.581736	0.423851	0.581736	H3K27ac	-0.456805	B	1
chr1	24298344	24298454	peak_5411	180.557	0.777114	0.199458	-1.3241	-0.405037	-1.48327	-3.0198	-2.89771	3	2	1	2	1	1	1	no	none	0.713673	0.4	.	0	0	1	0	0	1	1	0.748153	1.23285	1.96383	0.199319	1.96383	H3K27ac	0.720593	1.39227	-1.90826	C	C	A	1.19889	0.753876	1.19889	H3K27ac	-0.669301	B	1
chr1	1667926	1668036	peak_542	842.23	-0.444612	-0.0350279	0.302648	0.0517259	0.555776	0.522354	0.442193	2	2	2	2	3	3	3	no	none	0.6194	0.44	.	0	0	0	1	0	1	1	0.541055	0.849415	1.28368	0.907364	1.28368	H3K27ac	0.650693	1.24644	0.745906	B	C	C	0.941331	1.87934	1.87934	H3K27ac	0.99745	C	2
chr1	24381486	24381596	peak_5428	46.8456	-0.046888	-0.39897	-0.0368715	0.0966497	0.00729332	0.641148	-0.252241	2	2	2	2	2	2	2	no	none	0.743182	0.49	.	1	0	0	0	0	1	1	0.426442	0.361963	0.17722	0.172679	0.426442	H3K27ac	-0.236504	-1.26681	-1.30425	B	A	A	0.38899	0.361535	0.38899	H3K27ac	-0.105599	B	1
chr1	24467366	24467476	peak_5448	168.787	-2.41781	0.470298	0.529618	-2.10141	-2.67027	0.866439	-2.61771	1	2	2	1	1	3	1	yes	2.P	0.627145	0.39	N	0	1	0	0	0	1	1	1.12129	0.1	2.00271	1.54865	2.00271	H3K27ac	-3.48708	0.8368	0.465859	A	C	B	2.69311	1.35972	2.69311	H3K27ac	-0.98596	A	1
chr1	24472258	24472368	peak_5451	112.815	-0.212718	0.084735	0.906983	-0.519062	0.477892	0.36504	0.0115345	2	2	3	2	2	2	2	no	none	0.634582	0.47	PN	1	0	0	0	0	1	1	1.76585	1.8032	2.71999	2.80319	2.80319	H3K27ac	0.0301938	0.623237	0.666705	B	B	B	2.60957	2.02948	2.60957	H3K27ac	-0.362708	B	2
chr1	1713516	1713626	peak_548	591.195	-0.986203	0.00961206	-0.662576	-1.16404	-1.50812	-0.865623	-1.43953	1	2	1	1	1	1	1	yes	1.PN	0.661855	0.45	PN	0	1	0	0	0	1	1	1.02185	0.737023	1.4055	0.799832	1.4055	H3K27ac	-0.471404	0.459903	-0.353417	B	B	B	2.60042	1.91295	2.60042	H3K27ac	-0.442943	B	1
chr1	24819126	24819236	peak_5505	71.5217	0.0322935	-0.44116	-1.36197	-0.16685	-1.27176	-1.5467	-1.38817	2	2	1	2	1	1	1	yes	3.N	0.743291	0.53	S	0	0	1	0	0	1	1	0.318716	0.200691	0.1	0.1	0.318716	H3K27ac	-0.667294	-1.67227	-1.67227	B	A	A	0.664999	0.127671	0.664999	H3K27ac	-1.73335	A	1
chr1	24846248	24846358	peak_5511a	26.2234	-0.679427	0.267673	-0.348437	-1.47264	-0.491225	-0.11305	-0.409018	2	2	2	1	2	2	2	no	none	0.766127	0.42	.	0	1	0	0	0	1	1	0.889924	0.840114	0.553821	0.130882	0.889924	H3K27ac	-0.0830969	-0.684263	-2.76541	B	B	A	0.863453	0.684582	0.863453	H3K27ac	-0.334895	B	2
chr1	24853044	24853154	peak_5514	242.101	-0.92153	-0.410651	-2.63928	-2.28316	-3.74713	-4.03782	-3.43747	1	2	1	1	1	1	1	yes	1.PN	0.643127	0.45	SN	0	0	1	0	1	1	1	1.90127	1.05841	1.18518	0.39733	1.90127	H3K27ac	-0.845068	-0.681857	-2.25855	A	B	A	2.86731	1.04402	2.86731	H3K27ac	-1.45755	A	1
chr1	24888946	24889056	peak_5525b	211.315	-1.5383	0.0415847	-2.17637	-1.78012	-2.19743	-3.10818	-3.09864	1	2	1	1	1	1	1	yes	1.PN	0.661745	0.44	SPN	1	0	0	0	0	1	1	2.46733	1.01918	1.38766	0.389374	2.46733	H3K27ac	-1.27554	-0.830291	-2.66372	A	A	A	2.54027	0.277535	2.54027	H3K27ac	-3.19424	A	1
chr1	24938750	24938860	peak_5545	273.352	0.500719	-0.164891	-3.6333	-1.37047	-3.26607	-3.35926	-4.22793	2	2	1	1	1	1	1	yes	3.N	0.644655	0.41	N	0	0	0	1	1	1	1	1.61922	2.33883	1.7493	0.46658	2.33883	H3K27ac	0.530491	0.111478	-1.7951	B	B	A	2.66621	0.679943	2.66621	H3K27ac	-1.9713	A	1
chr1	24946542	24946652	peak_5548	139.27	0.186903	0.786966	-0.833649	-0.339727	-0.9305	-0.907563	-1.72657	2	2	2	2	1	1	1	yes	4.-	0.846982	0.56	N	0	1	0	0	0	1	1	0.420211	1.07684	0.986464	0.1	1.07684	H3K27ac	1.35762	1.23115	-2.07111	C	C	A	0.601376	0.296286	0.601376	H3K27ac	-1.02128	A	1
chr1	25113044	25113154	peak_5591	465.125	0.128466	-0.984132	-2.14422	-0.88301	-0.87214	-2.14789	-2.37011	2	2	1	1	1	1	1	yes	3.N	0.677145	0.5	SN	0	0	0	1	0	1	1	1.52994	2.85001	1.47981	0.819657	2.85001	H3K27ac	0.897491	-0.0480618	-0.900383	C	B	A	2.45138	0.488213	2.45138	H3K27ac	-2.32801	A	1
chr1	25142048	25142158	peak_5600	41.0721	0.609342	0.17685	0.0258458	0.300506	0.348923	-0.75172	0.0297057	2	2	2	2	2	2	2	no	none	0.723618	0.51	P	0	0	1	0	0	1	1	0.580912	1.27227	1.66001	0.647708	1.66001	H3K27ac	1.13101	1.5148	0.157024	C	C	B	1.59926	1.14568	1.59926	H3K27ac	-0.481194	B	2
chr1	25186780	25186890	peak_5612	104.293	-0.589709	-0.0963841	-0.234126	-0.74777	-1.42557	-2.38638	-1.56077	2	2	2	2	1	1	1	yes	4.-	0.694891	0.39	S	1	0	0	0	0	1	1	0.917736	1.22446	1.05993	0.95569	1.22446	H3K27ac	0.41599	0.207819	0.0584642	B	B	B	2.07105	0.115053	2.07105	H3K27ac	-3.37229	A	1
chr1	25208718	25208828	peak_5617	220.547	-0.725168	0.686874	1.13239	-0.0743003	-0.850823	1.41804	-0.550283	2	2	3	2	1	3	2	no	none	0.749455	0.48	.	0	1	0	0	0	1	1	0.231748	0.181874	0.424241	0.583582	0.583582	H3K27ac	-0.349613	0.872329	1.33238	B	C	C	0.87208	0.358198	0.87208	H3K27ac	-1.2837	A	1
chr1	25218162	25218272	peak_5620	610.427	0.503378	-0.0233864	0.341558	0.237134	0.384622	0.254321	0.606044	3	2	2	2	3	2	3	no	none	0.746982	0.55	N	0	0	1	0	0	1	1	0.736589	1.2131	1.29427	1.07162	1.29427	H3K27ac	0.719765	0.813204	0.540867	C	C	B	2.25596	1.86032	2.25596	H3K27ac	-0.278193	B	3
chr1	25252554	25252664	peak_5627	343.606	-0.223152	-0.0973978	0.238741	-0.872655	-0.429831	-1.46924	-2.15754	2	2	2	1	2	1	1	no	none	0.692618	0.48	.	0	1	0	0	1	1	1	0.21115	0.153182	0.130184	0.37245	0.37245	H3K27ac	-0.463016	-0.697711	0.818784	B	B	C	0.234564	0.554448	0.554448	H3K27ac	1.24107	C	1
chr1	25364498	25364608	peak_5644	35.8882	-0.747407	-0.592552	-1.42965	-0.411154	-1.45551	-1.06064	-1.13574	2	2	1	2	1	1	1	no	none	0.704909	0.47	.	0	0	0	1	0	1	1	0.310508	0.182604	0.215165	0.1	0.310508	H3K27ac	-0.765912	-0.529184	-1.63463	A	B	A	0.177939	0.426638	0.426638	H3K27ac	1.09301	C	2
chr1	25396514	25396624	peak_5652a	24.1673	-1.39269	-0.26004	-0.728934	-1.43249	-1.00013	-0.884872	-1.53086	1	2	2	1	2	2	1	no	none	0.746	0.45	.	0	1	0	0	0	1	1	0.117794	0.185128	0.183676	0.241565	0.241565	H3K27ac	0.652254	0.640898	1.03615	B	B	C	0.968012	0.366515	0.968012	H3K27ac	-1.40115	A	2
chr1	25396806	25396916	peak_5652b	129.377	-3.06145	-1.71267	-0.710511	-3.07796	-2.96645	-1.38615	-3.38752	1	1	2	1	1	1	1	no	none	0.518964	0.43	.	0	1	0	0	1	1	1	0.329098	0.416455	0.265268	0.697679	0.697679	H3K27ac	0.339645	-0.311065	1.08405	B	B	C	1.33488	0.466118	1.33488	H3K27ac	-1.51794	A	1
chr1	25494144	25494254	peak_5674	203.321	1.16568	0.792429	-1.55836	0.915172	-1.17189	-3.23691	-3.04041	3	2	1	3	1	1	1	yes	3.N	0.702309	0.48	N	0	1	0	0	0	1	1	0.327852	1.02479	1.54365	0.1	1.54365	H3K27ac	1.64421	2.23523	-1.71305	C	C	A	0.703936	0.118513	0.703936	H3K27ac	-1.81544	A	1
chr1	25495674	25495784	peak_5675a	316.798	0.398607	-0.166205	-0.544448	0.306893	-0.260036	-0.629592	-0.435659	2	2	2	2	2	2	2	no	none	0.814836	0.65	N	0	0	0	1	0	1	1	0.148732	0.986447	0.776294	0.141442	0.986447	H3K27ac	2.72953	2.38389	-0.0725057	C	C	B	1.27229	1.37942	1.37942	H3K27ac	0.116633	B	2
chr1	25611936	25612046	peak_5688	41.1646	-0.416526	-0.193096	0.235717	0.832941	0.518143	0.460585	0.999644	2	2	2	2	2	2	2	no	none	n	0.47	.	0	0	1	0	0	1	1	0.244747	0.115371	0.207724	0.1	0.244747	H3K27ac	-1.085	-0.236622	-1.29129	A	B	A	0.1	0.766726	0.766726	H3K27ac	1.93871	C	2
chr1	25750410	25750520	peak_5722	107.04	0.16856	0.00126559	-0.0376613	-0.306288	0.0778849	-0.137079	-0.0720166	2	2	2	2	2	2	2	no	none	0.598018	0.39	N	0	0	0	1	0	1	1	0.311106	0.545332	0.889553	0.753761	0.889553	H3K27ac	0.809728	1.51568	1.2767	C	C	C	0.27942	0.445918	0.445918	H3K27ac	0.674344	B	2
chr1	25763880	25763990	peak_5725	29.2532	0.140665	0.229052	0.888076	-0.229341	0.714841	0.155302	0.317064	2	2	3	2	2	2	2	no	none	0.701764	0.48	.	1	0	0	0	0	1	1	0.213237	0.124249	0.1	0.1	0.213237	H3K27ac	-0.779227	-1.09246	-1.09246	A	A	A	0.344642	0.279357	0.344642	H3K27ac	-0.302985	B	1
chr1	26064986	26065096	peak_5820	192.014	-0.464668	-0.390707	0.0679785	-0.405503	-0.311403	-0.0242889	0.235932	2	2	2	2	2	2	2	no	none	0.718818	0.5	N	0	0	1	0	0	1	1	2.15963	1.70794	2.93074	2.8875	2.93074	H3K27ac	-0.338529	0.44048	0.419037	B	B	B	2.94624	2.8235	2.94624	H3K27ac	-0.0613917	B	2
chr1	26084788	26084898	peak_5825	268.118	-0.242922	-0.0879436	-1.17084	-0.0148243	-0.973088	-1.67391	-1.2024	2	2	1	2	1	1	1	yes	3.N	0.693545	0.48	N	0	0	0	1	0	1	1	0.414215	0.688031	0.771452	0.830137	0.830137	H3K27ac	0.732094	0.897198	1.00297	C	C	C	1.34948	1.51681	1.51681	H3K27ac	0.168644	B	1
chr1	26123768	26123878	peak_5842	147.184	0.671201	-0.297178	-0.633652	-0.309176	0.347182	-1.13215	-0.522007	3	2	2	2	2	1	2	no	none	0.764891	0.52	SN	0	0	1	0	1	1	1	0.1	0.268851	0.429582	0.142919	0.429582	H3K27ac	1.42681	2.10293	0.515196	C	C	B	0.136273	0.752918	0.752918	H3K27ac	1.91249	C	1
chr1	26129174	26129284	peak_5843	780.251	-0.00429483	0.132023	-0.163582	0.217767	-0.294506	-0.12129	-0.00852262	2	2	2	2	2	2	2	no	none	0.890164	0.6	N	0	0	1	0	0	1	1	0.106042	0.151969	0.319564	0.1	0.319564	H3K27ac	0.51915	1.59148	-0.0846301	B	C	B	1.09029	1.38219	1.38219	H3K27ac	0.342246	B	2
chr1	26204756	26204866	peak_5862	262.123	1.06561	0.187669	-0.826457	0.678215	0.441933	-1.2958	-1.10828	3	2	1	3	2	1	1	no	none	0.708145	0.53	.	0	0	1	0	0	1	1	0.280801	0.564057	0.761469	0.446531	0.761469	H3K27ac	1.00629	1.43924	0.669211	C	C	B	1.14099	0.709072	1.14099	H3K27ac	-0.686282	B	2
chr1	26248082	26248192	peak_5878	130.467	0.484608	0.314135	-3.37435	1.14693	-2.35122	-2.00407	-2.46135	2	2	1	3	1	1	1	yes	3.N	0.721291	0.48	N	0	0	0	1	0	1	1	1.16787	1.32069	1.80583	0.407965	1.80583	H3K27ac	0.177414	0.628782	-1.51736	B	B	A	1.38314	0.477508	1.38314	H3K27ac	-1.53435	A	1
chr1	26283308	26283418	peak_5886	123.961	0.615285	0.592047	-1.41792	1.21105	-1.41889	-1.43557	-2.00276	3	2	1	3	1	1	1	yes	3.N	0.6606	0.52	N	0	0	1	0	0	1	1	0.337852	0.538989	0.433816	0.193533	0.538989	H3K27ac	0.673863	0.360689	-0.803816	B	B	A	0.294846	0.1	0.294846	H3K27ac	-0.559959	B	1
chr1	26394458	26394568	peak_5923	39.1816	1.45193	0.0849835	-1.44838	0.858115	-2.34489	-0.88613	-2.12321	3	2	1	2	1	2	1	yes	3.N	n	0.36	N	0	0	1	0	0	1	1	0.1	0.282918	0.1	0.339272	0.339272	H3K27ac	1.50038	0	1.76244	C	B	C	0.202265	0.287619	0.287619	H3K27ac	0.507909	B	1
chr1	26617532	26617642	peak_5986	856.127	-1.21917	-0.0510461	-2.88707	-1.41339	-5.43743	-4.43151	-4.58548	1	2	1	1	1	1	1	yes	1.PN	0.596455	0.45	SPN	0	1	0	0	0	1	1	3.01237	2.65666	3.21604	1.8469	3.21604	H3K27ac	-0.181282	0.0943879	-0.705791	B	B	A	3.86042	0.88146	3.86042	H3K27ac	-2.13079	A	1
chr1	26620782	26620892	peak_5987a	185.387	-2.03745	-0.162317	-0.946053	-1.85852	-2.23619	-2.15196	-2.01806	1	2	1	1	1	1	1	yes	1.PN	0.770036	0.56	SP	1	0	0	0	0	1	1	1.28713	0.553631	1.4665	0.1	1.4665	H3K27ac	-1.21716	0.188226	-3.68608	A	B	A	2.33965	0.282436	2.33965	H3K27ac	-3.0503	A	1
chr1	26688878	26688988	peak_6013	64.6104	-0.397465	-0.141133	-0.197734	-0.839777	0.314619	-0.202612	0.043673	2	2	2	2	2	2	2	no	none	0.619309	0.5	.	0	1	0	0	0	1	1	0.385578	0.14365	0.1	0.172599	0.385578	H3K27ac	-1.42447	-1.94702	-1.1596	A	A	A	0.543174	0.1	0.543174	H3K27ac	-1.44142	A	2
chr1	26954212	26954322	peak_6092	757.285	-1.29974	-0.417625	-3.48367	-1.65188	-3.88806	-4.53487	-4.48045	1	2	1	1	1	1	1	yes	1.PN	0.627	0.43	N	0	1	0	0	0	1	1	0.970198	0.856017	0.821042	0.1	0.970198	H3K27ac	-0.18064	-0.240824	-3.27828	B	B	A	2.32205	0.245835	2.32205	H3K27ac	-3.23964	A	1
chr1	27025452	27025562	peak_6112	76.9242	-1.80471	-0.3515	-1.57226	-1.31356	-2.77224	-1.8126	-2.46732	1	2	1	1	1	1	1	yes	1.PN	0.486018	0.43	N	0	1	0	0	0	1	1	0.361064	0.253539	1.07319	0.192465	1.07319	H3K27ac	-0.510051	1.57158	-0.907657	B	C	A	1.27519	0.502251	1.27519	H3K27ac	-1.34423	A	1
chr1	27032458	27032568	peak_6116	98.1552	-1.0962	-1.02247	-2.74296	-1.86796	-2.09997	-2.09171	-2.41493	1	2	1	1	1	1	1	yes	1.PN	0.720564	0.45	N	0	0	1	0	0	1	1	0.253468	0.254142	0.116521	0.322136	0.322136	H3K27ac	0.00382703	-1.12122	0.345863	B	A	B	1.01833	0.307654	1.01833	H3K27ac	-1.72682	A	1
chr1	27117396	27117506	peak_6147a	20.7307	-0.253304	-0.455429	-0.257465	-0.114583	-0.384239	0.158032	-0.983098	2	2	2	2	2	2	1	yes	4.-	0.830673	0.53	N	0	0	1	0	0	1	1	0.300264	0.646983	0.151063	0.134238	0.646983	H3K27ac	1.10749	-0.991079	-1.16144	C	A	A	0.1	0.578935	0.578935	H3K27ac	1.5334	C	3
chr1	27130892	27131002	peak_6155b	126.384	1.16403	-0.182938	-1.58646	0.0248485	-0.315503	-0.59871	-1.1888	3	2	1	2	2	2	1	yes	3.N	0.700545	0.53	N	1	0	0	0	0	1	1	0.166367	1.09747	0.325241	0.1	1.09747	H3K27ac	2.72173	0.967135	-0.734372	C	C	A	1.01937	0.701847	1.01937	H3K27ac	-0.538445	B	1
chr1	27136082	27136192	peak_6156	196.017	1.75188	0.164502	-2.7873	0.246598	-2.68035	-2.48899	-2.4053	3	2	1	2	1	1	1	yes	3.N	0.653764	0.45	N	0	0	1	0	1	1	1	0.209336	2.12126	0.221298	0.145685	2.12126	H3K27ac	3.34103	0.0801726	-0.522964	C	B	B	0.444325	0.367697	0.444325	H3K27ac	-0.273097	B	1
chr1	27182584	27182694	peak_6172	152.81	0.261215	0.363299	-0.923629	0.708623	-1.63302	-0.442879	-2.16359	2	2	1	3	1	2	1	no	none	0.748945	0.51	.	0	0	1	0	0	1	1	0.1106	0.87989	0.271159	0.161441	0.87989	H3K27ac	2.99197	1.29379	0.545652	C	C	B	0.392331	0.335086	0.392331	H3K27ac	-0.227538	B	1
chr1	27484286	27484396	peak_6259	413.818	0.243934	0.00210165	-1.02394	0.166429	-0.0832678	-1.39971	-1.2304	2	2	1	2	2	1	1	yes	3.N	0.715782	0.51	N	1	0	0	0	1	1	1	0.185735	0.705093	1.27612	0.16753	1.27612	H3K27ac	1.92457	2.78045	-0.148826	C	C	B	1.96154	0.478511	1.96154	H3K27ac	-2.03537	A	1
chr1	27882884	27882994	peak_6353	73.3915	-0.0134457	0.845298	0.63611	0.407554	0.368433	1.30097	0.189087	2	3	3	2	2	3	2	no	none	0.781618	0.49	P	0	1	0	0	0	1	1	0.152714	0.68599	0.519616	0.436635	0.68599	H3K27ac	2.16736	1.76661	1.5156	C	C	C	0.697495	1.10806	1.10806	H3K27ac	0.66778	B	2
chr1	28059122	28059232	peak_6398	110.164	0.138009	0.358695	0.440267	-0.0349554	-0.0511581	0.788002	0.191498	2	2	2	2	2	3	2	no	none	0.569655	0.42	N	0	0	0	1	0	1	1	0.213376	0.360857	0.558535	1.20721	1.20721	H3K27ac	0.758029	1.38825	2.5002	C	C	C	1.14086	0.979477	1.14086	H3K27ac	-0.22004	B	2
chr1	28318366	28318476	peak_6462	168.828	-0.330685	0.687811	-1.1988	0.977435	-1.17717	-0.967271	-0.74412	2	2	1	3	1	1	1	yes	3.N	0.658236	0.44	N	0	0	1	0	0	1	1	0.1	0.364612	0.115082	0.1	0.364612	H3K27ac	1.86636	0.202664	0	C	B	B	0.590742	0.1	0.590742	H3K27ac	-1.56253	A	2
chr1	2170214	2170324	peak_647	38.7971	-1.3652	0.12663	0.58412	-0.513975	-0.699967	-0.91074	-0.827993	1	2	2	2	2	2	2	no	none	0.692836	0.49	N	0	1	0	0	0	1	1	0.371046	0.169262	0.285036	0.159145	0.371046	H3K27ac	-1.13233	-0.380454	-1.22126	A	B	A	0.451964	0.193814	0.451964	H3K27ac	-1.17621	A	1
chr1	28519806	28519916	peak_6526	39.5817	0.15843	0.752616	-2.22028	1.16849	-2.4306	-1.41468	-1.81555	2	2	1	3	1	1	1	no	none	0.603382	0.41	.	0	0	1	0	0	1	1	0.1	0.235158	0.322058	0.110306	0.322058	H3K27ac	1.23363	1.68732	0.14151	C	C	B	0.448185	1.62208	1.62208	H3K27ac	1.85568	C	1
chr1	28715112	28715222	peak_6571	35.7064	-1.20627	-0.173477	0.307689	-0.136179	-0.985959	-0.880629	-1.18485	1	2	2	2	2	2	1	yes	2.P	0.726873	0.44	S	1	0	0	0	0	1	1	0.208475	0.159953	0.1	1.53908	1.53908	H3K27ac	-0.382224	-1.05988	2.88412	B	A	C	0.27564	0.6457	0.6457	H3K27ac	1.22808	C	1
chr1	28754736	28754846	peak_6581	57.0604	0.611901	0.466661	0.536829	-0.180618	0.259156	-0.737791	-0.583577	2	2	2	2	2	2	2	no	none	n	0.53	.	0	0	0	1	0	1	1	0.124046	0.19645	0.1	0.543679	0.543679	H3K27ac	0.663296	-0.31087	2.13189	B	B	C	0.331661	0.380525	0.380525	H3K27ac	0.198279	B	1
chr1	28761006	28761116	peak_6584	182.449	0.855827	-0.0367698	-2.73955	-0.430665	-3.45164	-3.30857	-3.03693	3	2	1	2	1	1	1	yes	3.N	0.760255	0.54	N	0	0	1	0	0	1	1	0.408652	0.961994	0.450957	0.304497	0.961994	H3K27ac	1.23515	0.142117	-0.424446	C	B	B	1.69789	0.1	1.69789	H3K27ac	-3.08567	A	1
chr1	28789816	28789926	peak_6594	811.347	-2.08061	-0.350315	0.646667	-4.74831	-0.0788467	-1.48435	-4.51626	1	2	2	1	2	1	1	yes	2.P	0.444873	0.36	SPN	0	1	0	0	0	1	1	0.384411	0.44448	1.57067	2.45234	2.45234	H3K27ac	0.20947	2.03066	2.67344	B	C	C	2.52554	0.213695	2.52554	H3K27ac	-3.56297	A	1
chr1	28861176	28861286	peak_6610	392.64	0.472066	0.19869	-0.89857	0.389049	-0.549098	-0.22004	-0.432172	3	2	1	2	2	2	1	yes	3.N	0.666364	0.44	N	0	0	1	0	0	1	1	0.517905	0.726391	0.783789	0.481512	0.783789	H3K27ac	0.488059	0.597778	-0.105116	B	B	B	0.906958	1.18327	1.18327	H3K27ac	0.383668	B	1
chr1	28886076	28886186	peak_6615	79.4465	-0.803909	-0.0644553	-0.871286	-0.0182601	-1.36345	-1.52702	-1.93955	1	2	1	2	1	1	1	no	none	n	0.55	.	0	0	1	0	0	1	1	0.645356	0.660185	0.26327	0.509178	0.660185	H3K27ac	0.0327745	-1.29355	-0.341925	B	A	B	1.11513	0.427669	1.11513	H3K27ac	-1.38264	A	1
chr1	28904698	28904808	peak_6621	452.52	-0.150136	0.426205	-3.27176	-0.110352	-2.87011	-2.81797	-3.28916	2	2	1	2	1	1	1	yes	3.N	0.736036	0.5	N	0	1	0	0	0	1	1	0.661138	0.1	1.66461	0.1	1.66461	H3K27ac	-2.72495	1.33217	-2.72495	A	C	A	0.987025	0.788788	0.987025	H3K27ac	-0.323448	B	1
chr1	28953910	28954020	peak_6634	94.1967	-1.28591	0.35055	-0.274991	-1.26815	-1.64652	-1.012	-1.64915	1	2	2	1	1	1	1	no	none	0.562327	0.47	.	0	1	0	0	0	1	1	0.219418	0.202837	0.190305	0.206985	0.219418	H3K27ac	-0.113362	-0.205368	-0.0841535	B	B	B	0.379523	0.403073	0.403073	H3K27ac	0.0868557	B	1
chr1	28965770	28965880	peak_6639a	70.43	-2.14787	-0.94307	-0.930859	-1.3095	-1.56745	-1.41308	-2.63305	1	2	2	1	1	1	1	no	none	0.652327	0.53	.	0	1	0	0	0	1	1	0.303376	0.109591	0.1	0.214755	0.303376	H3K27ac	-1.46898	-1.60111	-0.498413	A	A	B	0.46067	0.192449	0.46067	H3K27ac	-1.20373	A	1
chr1	28998036	28998146	peak_6647	115.421	-0.0384227	-0.121245	-0.174734	-0.0147253	-0.320916	0.320979	-0.153892	2	2	2	2	2	2	2	no	none	0.617255	0.45	.	0	0	0	1	0	1	1	0.295111	0.228758	0.1	0.101258	0.295111	H3K27ac	-0.367432	-1.56126	-1.54322	B	A	A	0.678535	0.644868	0.678535	H3K27ac	-0.0734179	B	2
chr1	29011024	29011134	peak_6651	39.6466	-0.133194	0.0694203	-0.197073	-0.07966	-0.0835192	0.203	0.12686	2	2	2	2	2	2	2	no	none	0.536145	0.43	.	1	0	0	0	0	1	1	0.250731	0.1	0.1	0.1	0.250731	H3K27ac	-1.32614	-1.32614	-1.32614	A	A	A	0.692976	0.509625	0.692976	H3K27ac	-0.443371	B	2
chr1	29045348	29045458	peak_6664b	68.7421	-0.836495	-0.162342	-0.442677	0.367411	-0.140494	0.344046	-0.354641	1	2	2	2	2	2	2	no	none	0.696218	0.45	.	0	0	1	0	0	1	1	0.1	0.58674	0.269416	0.334805	0.58674	H3K27ac	2.55272	1.42983	1.74332	C	C	C	0.309218	1.33084	1.33084	H3K27ac	2.10564	C	3
chr1	29126030	29126140	peak_6693	68.3338	-3.36715	-0.941223	-2.653	-3.8922	-3.76401	-2.28375	-2.63167	1	2	1	1	1	1	1	yes	1.PN	0.484673	0.36	SN	0	1	0	0	0	1	1	0.756248	0.187063	0.640316	0.497497	0.756248	H3K27ac	-2.01533	-0.240075	-0.604171	A	B	B	1.32923	0.172869	1.32923	H3K27ac	-2.73252	A	1
chr1	29192182	29192292	peak_6713b	104.254	-2.38066	-0.953533	-0.550004	-2.85584	-3.0413	-2.65741	-3.68903	1	2	2	1	1	1	1	yes	2.P	0.612364	0.4	SN	1	0	0	0	1	1	1	0.265977	0.350051	0.33327	0.183641	0.350051	H3K27ac	0.396264	0.32539	-0.534418	B	B	B	1.10772	0.406927	1.10772	H3K27ac	-1.44476	A	1
chr1	29216096	29216206	peak_6719	78.9636	-0.548712	0.538441	0.546485	-0.185898	-0.50428	0.676551	-0.451537	2	2	2	2	2	2	2	no	none	0.604145	0.43	SPN	0	1	0	0	0	1	1	0.935612	2.03604	1.99695	0.812444	2.03604	H3K27ac	1.12178	1.09382	-0.203643	C	C	B	1.93804	1.84298	1.93804	H3K27ac	-0.0725575	B	1
chr1	29227478	29227588	peak_6723	295.839	0.651233	0.382156	-0.48285	1.04712	0.0293414	-0.422542	0.0935529	3	2	2	3	2	2	2	no	none	0.708473	0.43	N	0	0	1	0	0	1	1	0.539036	1.69217	2.25091	0.559478	2.25091	H3K27ac	1.65042	2.06206	0.0537013	C	C	B	1.7543	1.10601	1.7543	H3K27ac	-0.665529	B	2
chr1	29267756	29267866	peak_6737	96.1193	0.264215	0.525064	0.162148	0.376762	0.827091	1.04221	0.867804	2	2	2	2	3	3	3	no	none	0.474927	0.4	.	1	0	0	0	0	1	1	0.954725	1.4749	1.29987	1.34731	1.4749	H3K27ac	0.627461	0.445212	0.496922	B	B	B	2.40131	2.42665	2.42665	H3K27ac	0.0151483	B	3
chr1	29499802	29499912	peak_6789	72.455	1.43447	0.245026	-0.583266	1.78434	0.0498612	-0.424206	-0.103545	3	2	2	3	2	2	2	no	none	0.716636	0.51	N	0	0	1	0	0	1	1	0.1	0.152671	0.2167	0.1	0.2167	H3K27ac	0.610429	1.1157	0	B	C	B	0.800295	0.491034	0.800295	H3K27ac	-0.70471	A	1
chr1	29542832	29542942	peak_6792	342.235	0.0656484	0.0537342	-1.28676	-0.0315881	-0.909641	-1.12863	-1.29309	2	2	1	2	1	1	1	no	none	0.774945	0.51	.	0	0	1	0	0	1	1	0.1	0.390507	0.1	0.132486	0.390507	H3K27ac	1.96535	0	0.405841	C	B	B	0.555882	0.134653	0.555882	H3K27ac	-1.47478	A	1
chr1	29598454	29598564	peak_6810b	43.9378	0.00264341	-0.362292	0.22683	0.0307584	-0.0580632	0.320741	-0.13757	2	2	2	2	2	2	2	no	none	0.788055	0.52	N	0	0	1	0	0	1	1	0.226387	0.274965	0.1	0.150026	0.274965	H3K27ac	0.280458	-1.17879	-0.593582	B	A	B	0.333464	0.748243	0.748243	H3K27ac	1.16597	C	3
chr1	29648128	29648238	peak_6828	161.811	0.381143	0.908001	-2.45538	1.09485	-1.81365	-1.51231	-1.77663	2	3	1	3	1	1	1	yes	3.N	0.630964	0.45	N	0	0	1	0	0	1	1	0.138888	0.1	0.441165	0.1	0.441165	H3K27ac	-0.473923	1.6674	-0.473923	B	C	B	0.1	0.297431	0.297431	H3K27ac	0.572554	B	1
chr1	29716858	29716968	peak_6844	197.643	-0.242669	-0.303895	-1.52071	0.338591	-0.874413	-1.2426	-1.36145	2	2	1	2	2	1	1	no	none	0.555291	0.45	.	0	0	0	1	0	1	1	0.608104	1.20561	0.590303	0.20938	1.20561	H3K27ac	0.987378	-0.0428624	-1.53819	C	B	A	0.681615	1.38303	1.38303	H3K27ac	1.0208	C	1
chr1	29775588	29775698	peak_6861	172.919	0.102123	0.385126	0.0477741	0.591991	-0.0607998	-0.154004	0.676621	2	2	2	3	2	2	3	no	none	0.7852	0.68	.	0	0	1	0	0	1	1	0.105092	0.1	0.1	0.217484	0.217484	H3K27ac	-0.0716539	-0.0716539	1.04926	B	B	C	0.205409	0.1	0.205409	H3K27ac	-0.0384988	B	2
chr1	29797372	29797482	peak_6868	176.892	0.180674	0.0771665	-1.50619	0.0827047	-1.53665	-1.30647	-1.35165	2	2	1	2	1	1	1	yes	3.N	0.605	0.4	N	0	0	1	0	0	1	1	0.260559	0.519629	0.961841	0.331685	0.961841	H3K27ac	0.995869	1.88419	0.348202	C	C	B	1.53399	0.782121	1.53399	H3K27ac	-0.971826	A	1
chr1	29870610	29870720	peak_6893	486.944	-1.75291	-0.115721	0.18058	-1.55552	-2.52897	0.390972	-2.13837	1	2	2	1	1	2	1	yes	2.P	0.717618	0.52	SPN	1	0	0	0	0	1	1	2.65276	2.13108	3.26084	2.46169	3.26084	H3K27ac	-0.315911	0.297749	-0.107845	B	B	B	3.06121	0.518116	3.06121	H3K27ac	-2.56275	A	1
chr1	29925302	29925412	peak_6913	80.9998	-1.2385	-0.0338727	0.1307	-0.725055	-1.40539	-0.125998	-1.78115	1	2	2	2	1	2	1	no	none	0.726855	0.45	.	0	1	0	0	0	1	1	0.397387	0.19831	0.788371	0.85656	0.85656	H3K27ac	-1.00279	0.98833	1.10801	A	C	C	0.938547	0.234303	0.938547	H3K27ac	-2.00205	A	1
chr1	30359826	30359936	peak_7011a	32.177	-0.209665	-0.0515358	-1.18056	-0.608806	-1.39325	-1.21251	-0.824496	2	2	1	2	1	1	2	no	none	0.743273	0.44	N	0	0	1	0	0	1	1	0.354885	0.993911	0.769507	0.150577	0.993911	H3K27ac	1.48576	1.11658	-1.23685	C	C	A	2.21073	0.580184	2.21073	H3K27ac	-1.92994	A	1
chr1	30618502	30618612	peak_7073	118.599	-2.10533	-0.703663	0.55776	-2.34595	-1.43972	-2.1387	-2.39617	1	2	2	1	1	1	1	no	none	0.754236	0.51	.	1	0	0	0	0	1	1	0.237813	0.425378	0.1	1.12402	1.12402	H3K27ac	0.838919	-1.24983	2.24077	C	A	C	1.68198	0.383626	1.68198	H3K27ac	-2.13239	A	1
chr1	30714762	30714872	peak_7094	18.785	-2.88644	0.421764	-0.701766	-1.92577	-2.40059	-2.50122	-2.38099	1	2	2	1	1	1	1	yes	2.P	0.603636	0.42	N	0	1	0	0	0	1	1	0.1	0.175445	0.393793	0.450637	0.450637	H3K27ac	0.811015	1.97744	2.17196	C	C	C	0.352835	0.536154	0.536154	H3K27ac	0.603656	B	1
chr1	30987408	30987518	peak_7131a	154.202	-0.138937	0.124202	0.0355196	-0.993078	-0.494164	-0.339236	-0.763691	2	2	2	1	2	2	1	yes	4.-	0.778545	0.55	N	0	0	1	0	0	1	1	0.21914	0.144069	0.1	0.290584	0.290584	H3K27ac	-0.605087	-1.13185	0.407106	B	A	B	0.493476	0.304539	0.493476	H3K27ac	-0.696355	B	2
chr1	30994346	30994456	peak_7134	210.634	-1.00484	0.0230769	-1.81506	-0.659157	-1.70979	-2.38865	-2.60114	1	2	1	2	1	1	1	yes	1.PN	0.627036	0.41	N	0	0	1	0	0	1	1	0.473871	0.602863	0.438043	0.331164	0.602863	H3K27ac	0.347336	-0.113424	-0.516948	B	B	B	0.759606	1.10002	1.10002	H3K27ac	0.534206	B	1
chr1	31016638	31016748	peak_7141	549.751	-0.0449954	-0.00636259	-0.548503	-0.508879	-0.949734	-0.214435	-1.08015	2	2	2	2	1	2	1	yes	4.-	0.760636	0.5	PN	1	0	0	0	0	1	1	1.07811	0.95385	1.61186	0.592561	1.61186	H3K27ac	-0.176668	0.580225	-0.863466	B	B	A	1.32291	0.850757	1.32291	H3K27ac	-0.636896	B	1
chr1	31022310	31022420	peak_7143	120.786	0.388078	0.144995	0.379384	0.665808	0.175887	0.0994054	0.396068	2	2	2	3	2	2	2	no	none	0.725255	0.52	S	0	0	1	0	0	1	1	0.129483	0.234618	0.105661	0.321342	0.321342	H3K27ac	0.857548	-0.293316	1.31134	C	B	C	0.184897	0.303296	0.303296	H3K27ac	0.600727	B	3
chr1	31075032	31075142	peak_7158	438.325	-1.90618	0.289777	-0.560567	-1.80929	-2.73083	-2.25267	-3.13444	1	2	2	1	1	1	1	yes	2.P	0.733582	0.47	N	0	0	0	1	0	1	1	1.46104	0.332544	1.83672	1.66416	1.83672	H3K27ac	-2.13538	0.330139	0.187797	A	B	B	2.65849	0.178771	2.65849	H3K27ac	-3.73253	A	1
chr1	31089032	31089142	peak_7164	197.778	-0.854538	0.163167	-0.962746	-0.777965	-1.69065	-1.6592	-1.86718	1	2	1	1	1	1	1	no	none	0.8402	0.52	.	0	0	1	0	0	1	1	0.698316	0.29733	0.451229	0.892183	0.892183	H3K27ac	-1.23182	-0.630021	0.35346	A	B	B	0.448044	0.652595	0.652595	H3K27ac	0.542549	B	1
chr1	31397920	31398030	peak_7211	80.6693	0.502461	0.0163424	-2.0669	-0.241796	-1.03742	-1.28121	-2.45448	2	2	1	2	1	1	1	yes	3.N	n	0.45	S	0	0	1	0	0	1	1	0.485587	0.624707	0.738022	0.291027	0.738022	H3K27ac	0.363449	0.603933	-0.738579	B	B	A	0.208106	0.363774	0.363774	H3K27ac	0.805725	C	1
chr1	31429718	31429828	peak_7219	80.9998	0.735158	0.636076	-2.5988	1.17865	-1.89516	-1.52562	-2.45892	3	2	1	3	1	1	1	no	none	0.646364	0.46	.	0	0	1	0	0	1	1	0.314034	0.435471	1.87556	0.1	1.87556	H3K27ac	0.471658	2.57833	-1.65092	B	C	A	0.399626	0.479456	0.479456	H3K27ac	0.26275	B	1
chr1	31465896	31466006	peak_7224	182.925	0.514766	0.0851828	0.258784	0.274077	0.419062	0.794582	0.424014	2	2	2	2	2	3	2	no	none	0.6234	0.39	N	0	0	1	0	0	1	1	0.242505	0.299805	0.275283	0.1	0.299805	H3K27ac	0.30601	0.182902	-1.27801	B	B	A	0.1	0.566404	0.566404	H3K27ac	1.50183	C	3
chr1	31517502	31517612	peak_7238a	140.166	0.235524	-0.360167	-0.506402	-0.453741	-0.0724507	-0.457856	-0.392513	2	2	2	2	2	2	2	no	none	0.790836	0.49	N	0	0	0	1	0	1	1	0.352255	0.159983	0.328982	0.176485	0.352255	H3K27ac	-1.1387	-0.0986126	-0.997075	A	B	A	0.488966	1.02511	1.02511	H3K27ac	1.06797	C	2
chr1	31552074	31552184	peak_7250	149.83	0.264261	-0.751439	-1.24124	-0.288191	-0.357486	-2.56733	-2.421	2	2	1	2	2	1	1	yes	3.N	0.708091	0.43	SN	0	0	1	0	0	1	1	0.54605	0.894754	0.392217	0.377549	0.894754	H3K27ac	0.71246	-0.47738	-0.53237	C	B	B	1.07061	0.509004	1.07061	H3K27ac	-1.07269	A	1
chr1	31705246	31705356	peak_7286	173.079	-0.0211911	-0.383601	1.12015	-0.694816	1.30322	0.468891	0.715361	2	2	3	2	3	2	3	no	none	0.582291	0.47	SN	1	0	0	0	0	1	1	0.167016	0.122731	0.411205	0.430916	0.430916	H3K27ac	-0.444489	1.29987	1.36742	B	C	C	0.761082	1.7834	1.7834	H3K27ac	1.2285	C	3
chr1	2541282	2541392	peak_732a	22.165	-0.47394	0.553815	0.15275	-0.738793	-1.19682	0.064947	-0.369115	2	2	2	2	2	2	2	no	none	0.759945	0.48	.	0	1	0	0	0	1	1	0.470969	0.136572	0.1	0.403325	0.470969	H3K27ac	-1.78597	-2.23563	-0.223691	A	A	B	0.140352	0.529258	0.529258	H3K27ac	1.40397	C	1
chr1	31987564	31987674	peak_7357	84.8788	0.159906	-0.842245	-3.61822	-1.72419	-1.50475	-2.43543	-2.3265	2	2	1	1	1	1	1	yes	3.N	0.591964	0.43	N	0	0	0	1	1	1	1	0.1	0.205101	0.1	0.1	0.205101	H3K27ac	1.03633	0	0	C	B	B	0.695522	0.326277	0.695522	H3K27ac	-1.092	A	1
chr1	32044980	32045090	peak_7368	41.9628	0.246917	0.244814	0.213803	0.325419	0.64216	0.580724	0.229239	2	2	2	2	2	2	2	no	none	0.702545	0.45	.	0	0	1	0	0	1	1	0.154971	0.1	0.113766	0.234878	0.234878	H3K27ac	-0.632001	-0.445927	0.599912	B	B	B	0.340954	0.642909	0.642909	H3K27ac	0.915035	C	3
chr1	32111430	32111540	peak_7379	190.075	0.573562	0.151445	-0.411904	0.299421	-0.430324	-0.184293	-0.267815	3	2	2	2	2	2	2	no	none	0.740382	0.49	SN	0	0	1	0	0	1	1	0.702818	1.53024	1.1179	0.546931	1.53024	H3K27ac	1.12253	0.66957	-0.361793	C	B	B	1.02539	2.33658	2.33658	H3K27ac	1.18823	C	2
chr1	32111886	32111996	peak_7380	94.7842	0.130039	-0.54827	-0.473301	-0.399386	-0.324256	0.261779	-0.531313	2	2	2	2	2	2	2	no	none	0.6112	0.4	.	0	0	0	1	0	1	1	0.916615	1.55122	0.604004	0.332304	1.55122	H3K27ac	0.759014	-0.601758	-1.46381	C	B	A	1.09601	2.24224	2.24224	H3K27ac	1.03268	C	1
chr1	32117876	32117986	peak_7382	269.232	0.908505	-0.240891	-3.25357	-0.499727	-3.86692	-4.03128	-4.49028	3	2	1	2	1	1	1	yes	3.N	0.501109	0.36	N	1	0	0	0	0	1	1	1.50103	2.80008	0.681039	0.344557	2.80008	H3K27ac	0.899515	-1.14014	-2.12314	C	A	A	2.36271	0.697092	2.36271	H3K27ac	-1.76102	A	1
chr1	32366798	32366908	peak_7412	115.421	-3.26315	-0.136609	-1.56042	-2.679	-3.05563	-2.67014	-2.34884	1	2	1	1	1	1	1	yes	1.PN	0.608527	0.41	N	0	1	0	0	0	1	1	0.396597	0.110221	0.889419	0.136366	0.889419	H3K27ac	-1.84728	1.16519	-1.54019	A	C	A	0.846066	0.365116	0.846066	H3K27ac	-1.21242	A	1
chr1	32521606	32521716	peak_7429a	52.464	-0.281928	0.0521975	-0.874028	-1.25351	-1.10736	-0.535631	-1.40157	2	2	2	1	2	2	1	yes	4.-	0.578655	0.39	N	0	1	0	0	0	1	1	0.25407	0.172341	0.1	0.1	0.25407	H3K27ac	-0.559965	-1.34523	-1.34523	B	A	A	0.546009	0.526723	0.546009	H3K27ac	-0.0518807	B	1
chr1	32776392	32776502	peak_7478	95.7905	-0.181566	0.36136	-3.64236	-0.244798	-3.49312	-3.44714	-2.82296	2	2	1	2	1	1	1	yes	3.N	0.422673	0.45	SN	0	1	0	0	0	1	1	0.972913	2.0129	0.934227	0.785728	2.0129	H3K27ac	1.04889	-0.0585379	-0.308281	C	B	B	0.880721	0.707814	0.880721	H3K27ac	-0.315315	B	1
chr1	32796962	32797072	peak_7481	48.5075	0.230255	0.174041	-0.128827	0.13646	0.0279213	0.364257	0.110042	2	2	2	2	2	2	2	no	none	0.729236	0.51	.	0	0	1	0	0	1	1	0.1	0.182889	0.235611	0.151358	0.235611	H3K27ac	0.870969	1.23641	0.597969	C	C	B	0.437481	0.399065	0.437481	H3K27ac	-0.132596	B	3
chr1	32815164	32815274	peak_7484a	80.9998	-0.704838	-0.114959	0.123395	-0.69198	-1.25527	-0.98328	-1.54286	2	2	2	2	1	2	1	no	none	0.841964	0.53	.	0	1	0	0	0	1	1	0.1	0.1	0.1	0.289199	0.289199	H3K27ac	0	0	1.53206	B	B	C	0.263403	0.1	0.263403	H3K27ac	-0.397272	B	1
chr1	32815396	32815506	peak_7484b	42.7657	-0.760802	-0.0341801	0.37337	-1.11542	-0.194614	-0.0176519	-0.822846	2	2	2	1	2	2	2	no	none	0.701873	0.5	.	0	0	1	0	0	1	1	0.1	0.168288	0.1	0.327616	0.327616	H3K27ac	0.750933	0	1.71201	C	B	C	0.260797	0.169644	0.260797	H3K27ac	-0.382927	B	2
chr1	33052748	33052858	peak_7524	286.985	-0.147621	-0.170971	-1.77721	-0.0989797	-1.1596	-1.92555	-1.17012	2	2	1	2	1	1	1	yes	3.N	0.715582	0.48	N	0	0	0	1	0	1	1	0.246355	0.629082	0.128489	0.113656	0.629082	H3K27ac	1.35251	-0.939095	-1.11606	C	A	A	1.30532	0.630186	1.30532	H3K27ac	-1.05055	A	1
chr1	33365732	33365842	peak_7567	140.38	0.304189	-0.207088	-1.54838	-0.0645426	-2.56215	-2.03622	-2.39919	2	2	1	2	1	1	1	yes	3.N	0.613491	0.45	N	0	0	1	0	0	1	1	0.28966	0.478389	0.881982	0.570902	0.881982	H3K27ac	0.723822	1.60639	0.978881	C	C	C	0.417431	0.763688	0.763688	H3K27ac	0.871447	C	1
chr1	33409876	33409986	peak_7576	511.684	-1.8737	-0.0259273	-0.479845	-1.82902	-2.27364	-2.06767	-1.78316	1	2	2	1	1	1	1	yes	2.P	0.794236	0.53	SPN	1	0	0	0	0	1	1	2.27878	1.16068	2.11009	1.83031	2.27878	H3K27ac	-0.973289	-0.110959	-0.316177	A	B	B	3.13316	1.01047	3.13316	H3K27ac	-1.6326	A	1
chr1	33624174	33624284	peak_7613	41.9628	-1.75054	-0.403248	-0.307577	-1.69224	-0.739447	-1.67765	-1.45873	1	2	2	1	2	1	1	no	none	0.534564	0.46	.	0	1	0	0	0	1	1	0.440549	0.235858	0.472874	0.438503	0.472874	H3K27ac	-0.90138	0.102156	-0.00671429	A	B	B	1.16528	0.634665	1.16528	H3K27ac	-0.876605	A	1
chr1	33922880	33922990	peak_7672	40.3708	-0.408522	0.691472	-0.577723	-0.492377	-0.758831	-0.202357	-0.743087	2	2	2	2	2	2	2	no	none	0.679418	0.43	N	0	1	0	0	0	1	1	0.365123	0.140733	0.1	0.466538	0.466538	H3K27ac	-1.37542	-1.86838	0.353612	A	A	B	0.280206	0.1	0.280206	H3K27ac	-0.486488	B	2
chr1	2773734	2773844	peak_768a	169.127	-0.172162	0.451035	-0.295656	1.43151	-0.178294	-0.323125	0.224432	2	2	2	3	2	2	2	no	none	0.773382	0.49	N	0	0	1	0	0	1	1	0.1	0.462622	1.83658	0.105313	1.83658	H3K27ac	2.20983	4.19895	0.0746818	C	C	B	0.104707	0.46799	0.46799	H3K27ac	1.22648	C	3
chr1	34042920	34043030	peak_7690	302.64	0.892634	0.606221	-2.95196	1.33516	-2.85993	-3.21727	-3.45726	3	2	1	3	1	1	1	yes	3.N	0.6738	0.5	N	0	0	1	0	0	1	1	1.02827	1.82883	2.47943	0.233596	2.47943	H3K27ac	0.830707	1.26979	-2.13813	C	C	A	1.1537	0.372793	1.1537	H3K27ac	-1.62982	A	1
chr1	34084640	34084750	peak_7698	182.925	-2.06744	0.391132	-0.0977796	-1.89123	-3.42699	-0.353331	-3.44329	1	2	2	1	1	2	1	yes	2.P	0.4942	0.39	SN	0	1	0	0	0	1	1	0.77355	0.106148	1.60899	0.486416	1.60899	H3K27ac	-2.86542	1.05659	-0.669303	A	C	B	1.25235	0.17345	1.25235	H3K27ac	-2.64656	A	1
chr1	34130028	34130138	peak_7707	132.637	-0.768913	-0.0625109	-1.45131	-0.516361	-1.90617	-2.40528	-2.19815	1	2	1	2	1	1	1	yes	1.PN	0.7648	0.54	PN	1	0	0	0	0	1	1	0.393035	0.1	0.626115	0.16241	0.626115	H3K27ac	-1.97466	0.671771	-1.27502	A	B	A	1.19186	0.497581	1.19186	H3K27ac	-1.26021	A	1
chr1	34203838	34203948	peak_7726	158.439	0.615325	0.136197	0.374929	-0.0666794	0.495015	0.690496	0.36499	2	2	2	2	2	2	2	no	none	0.802364	0.48	N	1	0	0	0	0	1	1	0.339555	0.749478	1.27436	0.89484	1.27436	H3K27ac	1.14224	1.90805	1.39798	C	C	C	1.29534	1.28191	1.29534	H3K27ac	-0.0150311	B	3
chr1	34290650	34290760	peak_7742a	20.4487	-0.283875	-0.0393874	-1.68371	-0.0369609	-1.51418	-0.699459	-1.35956	2	2	1	2	1	2	1	no	none	0.617145	0.45	.	0	0	0	1	0	1	1	0.1	0.1	0.357821	0.1	0.357821	H3K27ac	0	1.83924	0	B	C	B	0.334931	0.86173	0.86173	H3K27ac	1.36337	C	3
chr1	34290972	34291082	peak_7742b	62.7447	0.343114	0.197758	0.232565	0.0758843	0.472768	0.736611	0.806612	2	2	2	2	2	3	3	no	none	0.567164	0.42	.	1	0	0	0	0	1	1	0.1	0.1	0.448751	0.1	0.448751	H3K27ac	0	2.16592	0	B	C	B	0.236872	1.01953	1.01953	H3K27ac	2.10573	C	2
chr1	34460398	34460508	peak_7779	252.043	-1.01746	-0.409239	-0.191973	-2.82266	-1.7235	-1.687	-3.71419	1	2	2	1	1	1	1	yes	2.P	0.613673	0.45	N	0	1	0	0	0	1	1	0.190019	0.215475	0.329231	0.1	0.329231	H3K27ac	0.18138	0.792957	-0.926142	B	C	A	0.968292	0.306005	0.968292	H3K27ac	-1.66189	A	1
chr1	34508650	34508760	peak_7787	70.5918	0.140599	0.230222	-1.55993	-0.116315	-1.924	-1.44673	-1.87999	2	2	1	2	1	1	1	yes	3.N	0.727745	0.49	N	0	0	1	0	0	1	1	0.580236	0.446006	0.509624	0.16205	0.580236	H3K27ac	-0.379576	-0.187206	-1.8402	B	B	A	0.129254	0.45675	0.45675	H3K27ac	1.19141	C	2
chr1	34555436	34555546	peak_7795	86.8365	-0.0333869	0.130212	0.264961	0.0397164	0.470438	0.40484	0.243269	2	2	2	2	2	2	2	no	none	0.750709	0.56	.	1	0	0	0	0	1	1	0.1	0.117528	0.313279	0.17571	0.313279	H3K27ac	0.233001	1.64745	0.813195	B	C	C	1.03055	1.50664	1.50664	H3K27ac	0.547917	B	2
chr1	34612168	34612278	peak_7804a	29.8975	-0.813442	-0.535721	-0.569845	-0.911139	-0.635752	-0.141996	-0.854175	2	2	2	1	2	2	1	yes	4.-	0.874945	0.48	N	0	0	1	0	0	1	1	0.350381	0.24062	0.213838	0.322251	0.350381	H3K27ac	-0.54217	-0.71241	-0.120738	B	A	B	0.543252	0.521383	0.543252	H3K27ac	-0.0592788	B	2
chr1	35140962	35141072	peak_7850	40.8839	0.0278256	0.692214	0.437622	-0.637035	-1.14732	-0.847814	-2.79745	2	2	2	2	1	2	1	yes	4.-	0.612127	0.4	SN	0	0	0	1	1	1	1	1.22952	0.12513	3.33629	2.06357	3.33629	H3K27ac	-3.2966	1.44014	0.747045	A	C	C	2.78799	0.470799	2.78799	H3K27ac	-2.56604	A	1
chr1	35144166	35144276	peak_7853	181.211	-2.05372	-0.459031	0.342497	-2.59193	-0.747032	-1.57057	-3.47786	1	2	2	1	2	1	1	yes	2.P	0.562273	0.42	SN	0	1	0	0	0	1	1	0.47538	0.1	1.65244	2.19243	2.19243	H3K27ac	-2.24908	1.79744	2.20537	A	C	C	1.78088	0.247393	1.78088	H3K27ac	-2.84771	A	1
chr1	35484464	35484574	peak_7887	44.8961	-0.00896984	0.145396	-0.226768	0.667529	0.0144809	-0.52409	-0.223004	2	2	2	2	2	2	2	no	none	0.674909	0.56	.	0	0	1	0	1	1	1	0.268085	0.125879	0.1	0.250985	0.268085	H3K27ac	-1.09065	-1.42269	-0.0950893	A	A	B	0.747698	0.554583	0.747698	H3K27ac	-0.431052	B	1
chr1	35508100	35508210	peak_7896	71.4983	0.44453	0.766217	0.680512	0.623512	0.983476	0.916389	1.2582	2	2	2	2	3	3	3	no	none	0.781327	0.53	.	0	0	1	0	0	1	1	0.453312	0.575658	1.34535	0.718778	1.34535	H3K27ac	0.344709	1.5694	0.665043	B	C	B	0.854388	0.859081	0.859081	H3K27ac	0.0079029	B	2
chr1	35791326	35791436	peak_7965a	13.9863	-1.56119	-0.488968	-0.43339	-2.8355	-1.37654	-1.38598	-1.28603	1	2	2	1	1	1	1	yes	2.P	0.518673	0.43	N	0	1	0	0	0	1	1	0.468555	0.895247	0.171346	0.1	0.895247	H3K27ac	0.934065	-1.45131	-2.22822	C	A	A	1.81587	1.37505	1.81587	H3K27ac	-0.401178	B	1
chr1	35841326	35841436	peak_7976	80.9998	0.2183	0.472074	0.500368	0.626508	0.497586	0.990985	0.491494	2	2	2	2	2	3	2	no	none	0.709891	0.55	N	1	0	0	0	0	1	1	0.1	0.1	0.240568	0.221782	0.240568	H3K27ac	0	1.26645	1.14914	B	C	C	0.186014	1.06021	1.06021	H3K27ac	2.40628	C	2
chr1	35930490	35930600	peak_7996	39.6317	0.821881	0.891449	0.830797	0.701288	1.39044	1.69299	0.859225	3	3	3	3	3	3	3	no	none	0.789691	0.55	N	1	0	0	0	0	1	1	0.36604	0.474648	0.367696	0.172624	0.474648	H3K27ac	0.374857	0.00651389	-1.08437	B	B	A	1.70908	0.678671	1.70908	H3K27ac	-1.33243	A	2
chr1	35933866	35933976	peak_7998	82.9224	0.205721	0.122735	-0.260021	0.715085	0.101396	-0.133178	-0.691778	2	2	2	3	2	2	2	no	none	0.725218	0.54	.	0	0	1	0	0	1	1	0.827747	0.470469	0.3937	0.31859	0.827747	H3K27ac	-0.815088	-1.07209	-1.37749	A	A	A	0.405932	0.158096	0.405932	H3K27ac	-1.02124	A	2
chr1	35972506	35972616	peak_8010a	743.056	-0.479804	0.49531	0.206555	-0.136798	-1.13496	0.116397	-0.701072	2	2	2	2	1	2	1	yes	4.-	0.729436	0.5	SPN	0	1	0	0	0	1	1	0.54192	0.772665	1.21728	0.771134	1.21728	H3K27ac	0.511764	1.16751	0.508902	B	C	B	1.02841	1.09012	1.09012	H3K27ac	0.0840755	B	1
chr1	36056612	36056722	peak_8036	816.31	0.19082	-0.265062	-0.749518	0.151551	-0.64927	-0.528986	-0.340376	2	2	1	2	1	2	2	no	none	0.730236	0.5	N	0	0	1	0	0	1	1	0.913854	1.68137	1.48801	0.501566	1.68137	H3K27ac	0.879598	0.703348	-0.865524	C	C	A	1.33573	1.5425	1.5425	H3K27ac	0.207635	B	1
chr1	36070446	36070556	peak_8041	267.498	0.401058	0.247038	-1.28613	1.19096	-0.643665	-0.735194	-0.607376	2	2	1	3	2	1	1	yes	3.N	0.746545	0.52	N	0	0	1	0	0	1	1	0.19068	0.509676	0.722972	0.156793	0.722972	H3K27ac	1.41843	1.92279	-0.282293	C	C	B	0.897057	0.837503	0.897057	H3K27ac	-0.099106	B	1
chr1	3017028	3017138	peak_808	102.912	-0.170129	-0.276191	-1.01765	0.841454	-0.852482	0.250804	-0.260702	2	2	1	3	1	2	2	no	none	n	0.49	N	0	0	1	0	0	1	1	0.469054	0.747887	1.22971	0.272742	1.22971	H3K27ac	0.673065	1.39049	-0.782221	B	C	A	1.60597	2.10387	2.10387	H3K27ac	0.389601	B	2
chr1	36286066	36286176	peak_8089	73.3915	0.463261	-0.236568	-1.29726	-0.377895	-1.57305	-1.93292	-1.36882	2	2	1	2	1	1	1	yes	3.N	n	0.45	N	0	0	0	1	1	1	1	0.459008	0.1	0.100325	0.1	0.459008	H3K27ac	-2.19852	-2.19384	-2.19852	A	A	A	0.234075	0.615064	0.615064	H3K27ac	1.39376	C	2
chr1	36408372	36408482	peak_8112	1065.82	-2.55914	-0.0601707	-0.22509	-2.29902	-2.29173	-2.16287	-2.91799	1	2	2	1	1	1	1	yes	2.P	0.808436	0.58	SPN	0	1	0	0	1	1	1	0.199523	0.141026	0.496852	0.168485	0.496852	H3K27ac	-0.500595	1.31626	-0.243932	B	C	B	0.576849	0.355978	0.576849	H3K27ac	-0.696404	B	1
chr1	36535422	36535532	peak_8148	63.5349	0.530402	0.471304	0.291401	-0.0113331	0.565576	0.531335	0.239123	2	2	2	2	2	2	2	no	none	0.738709	0.46	N	0	0	1	0	0	1	1	0.286506	0.485382	0.385512	0.415783	0.485382	H3K27ac	0.760556	0.42821	0.537266	C	B	B	0.43152	0.225207	0.43152	H3K27ac	-0.938176	A	2
chr1	36557430	36557540	peak_8151	46.8456	0.230067	-0.0498129	-1.40149	0.0900683	-1.03316	-1.23513	-1.24407	2	2	1	2	1	1	1	yes	3.N	0.6484	0.45	N	0	0	0	1	0	1	1	0.1	0.305722	0.1	0.218338	0.305722	H3K27ac	1.61222	0	1.12656	C	B	C	0.325578	0.1	0.325578	H3K27ac	-0.703004	A	1
chr1	36662158	36662268	peak_8167	75.2347	-1.09582	-0.181251	-1.9833	0.477131	-2.32416	-3.50109	-2.73393	1	2	1	2	1	1	1	yes	1.PN	0.711473	0.45	N	0	0	0	1	0	1	1	1.12745	0.873192	1.55574	0.1	1.55574	H3K27ac	-0.368687	0.464546	-3.49499	B	B	A	0.878489	0.842322	0.878489	H3K27ac	-0.0606529	B	1
chr1	36804350	36804460	peak_8199	375.685	-1.40223	0.11709	0.747675	-2.73736	-2.02859	-1.5554	-3.64419	1	2	3	1	1	1	1	yes	2.P	0.622364	0.45	SPN	0	1	0	0	0	1	1	1.4625	1.0552	1.4183	2.55964	2.55964	H3K27ac	-0.470918	-0.044272	0.807511	B	B	C	2.38167	0.204109	2.38167	H3K27ac	-3.54456	A	1
chr1	36832100	36832210	peak_8204	216.835	0.855519	-0.782454	-1.57326	-0.926435	-1.96713	-2.37834	-2.46531	3	2	1	1	1	1	1	yes	3.N	0.555145	0.4	N	0	0	0	1	1	1	1	0.57761	0.827052	1.01184	0.776947	1.01184	H3K27ac	0.517883	0.808816	0.42772	B	C	B	0.845364	0.227608	0.845364	H3K27ac	-1.89302	A	1
chr1	36887816	36887926	peak_8217	362.49	0.303268	0.562171	-2.31487	-0.0840749	-1.43922	-2.21207	-2.24369	2	2	1	2	1	1	1	yes	3.N	n	0.52	N	0	1	0	0	0	1	1	0.200775	0.26446	0.796052	0.1	0.796052	H3K27ac	0.39747	1.98728	-1.00558	B	C	A	0.98659	0.460803	0.98659	H3K27ac	-1.0983	A	1
chr1	36894806	36894916	peak_8219	271.395	-0.676257	-0.193264	-1.55847	-0.31107	-0.743544	-1.05861	-0.802339	2	2	1	2	1	1	1	no	none	0.822091	0.53	.	0	1	0	0	0	1	1	0.389093	0.191916	0.697876	0.1	0.697876	H3K27ac	-1.01964	0.842856	-1.96012	A	C	A	0.681874	0.446728	0.681874	H3K27ac	-0.61011	B	1
chr1	37051624	37051734	peak_8251	34.1902	-0.713159	-4.43641	-4.89891	-2.61156	-3.00923	-4.41741	-3.43006	2	1	1	1	1	1	1	no	none	0.612436	0.41	.	0	1	0	0	0	1	1	0.32845	0.173227	0.1	0.218178	0.32845	H3K27ac	-0.923014	-1.71568	-0.590169	A	A	B	0.292911	0.304059	0.304059	H3K27ac	0.0538914	B	1
chr1	37126746	37126856	peak_8265	267.018	-0.0775311	0.808305	-0.0929294	0.462373	-1.02557	-0.29188	-1.32912	2	3	2	2	1	2	1	no	none	0.729291	0.49	.	0	0	1	0	0	1	1	0.48108	0.581101	1.28443	0.316981	1.28443	H3K27ac	0.272511	1.41677	-0.60188	B	C	B	0.1	0.566891	0.566891	H3K27ac	1.50307	C	1
chr1	37232272	37232382	peak_8289	271.427	-2.43022	-0.756887	0.862283	-3.23932	-1.84742	-1.21156	-2.86604	1	2	3	1	1	1	1	yes	2.P	0.720582	0.45	SP	0	1	0	0	0	1	1	0.795164	0.335474	0.1	1.9591	1.9591	H3K27ac	-1.24505	-2.99125	1.30087	A	A	C	1.66921	0.366955	1.66921	H3K27ac	-2.18549	A	1
chr1	37275114	37275224	peak_8299	24.8468	-0.0625837	-0.443603	-0.91387	-0.598637	-0.571916	-0.388976	-0.655402	2	2	2	2	2	2	2	no	none	0.717473	0.49	.	0	0	1	0	0	1	1	0.13491	0.403387	0.113551	0.438938	0.438938	H3K27ac	1.58017	-0.24865	1.70202	C	B	C	0.330082	0.353494	0.353494	H3K27ac	0.0988607	B	2
chr1	37339692	37339802	peak_8316	26.9203	0.238599	0.0730922	0.291545	1.20775	0.481526	0.163027	0.626992	2	2	2	3	2	2	3	no	none	n	0.67	.	0	0	1	0	0	1	1	0.514134	0.90067	0.1	0.244433	0.90067	H3K27ac	0.808856	-2.36214	-1.07271	C	A	A	0.352281	0.211407	0.352281	H3K27ac	-0.736705	A	2
chr1	37561866	37561976	peak_8364	127.204	0.065124	-1.32516	-1.64691	-1.4701	-2.23428	-2.03101	-3.21023	2	1	1	1	1	1	1	yes	3.N	0.7222	0.46	N	0	0	0	1	0	1	1	0.84579	0.780108	0.312046	0.302213	0.84579	H3K27ac	-0.116626	-1.43854	-1.48473	B	A	A	0.539011	0.345155	0.539011	H3K27ac	-0.643068	B	1
chr1	37572338	37572448	peak_8365	38.0173	0.413231	-2.8884	-4.59071	-2.64025	0.104856	-4.07111	-4.83076	2	1	1	1	2	1	1	yes	3.N	n	0.55	N	0	0	0	1	0	1	1	0.895166	1.6755	0.191183	0.268541	1.6755	H3K27ac	0.90436	-2.2272	-1.73702	C	A	A	0.776652	0.911044	0.911044	H3K27ac	0.230251	B	2
chr1	37694628	37694738	peak_8382	157.295	-0.376378	-0.844793	-2.67115	0.0216178	-3.34946	-2.25429	-1.72303	2	2	1	2	1	1	1	yes	3.N	0.723945	0.48	N	0	0	0	1	0	1	1	0.114298	0.1	0.1	0.390682	0.390682	H3K27ac	-0.1928	-0.1928	1.7732	B	B	C	0.527254	0.292705	0.527254	H3K27ac	-0.849052	A	1
chr1	37752624	37752734	peak_8392b	66.3973	-0.107458	0.0276678	-0.0388109	-0.473818	-0.772726	0.161972	-0.343098	2	2	2	2	2	2	2	no	none	0.624509	0.45	.	0	1	0	0	0	1	1	0.426692	0.522225	1.82119	0.997663	1.82119	H3K27ac	0.291476	2.09361	1.22536	B	C	C	1.68494	0.576744	1.68494	H3K27ac	-1.5467	A	2
chr1	171896	172006	peak_83b	56.976	0.757387	0.0158673	0.629629	0.589335	0.40893	0.820947	0.705426	3	2	2	2	2	3	3	no	none	n	0.52	.	0	0	1	0	0	1	1	0.302254	0.535072	1.14451	1.04678	1.14451	H3K27ac	0.82397	1.9209	1.79213	C	C	C	1.34756	1.86959	1.86959	H3K27ac	0.472371	B	2
chr1	37886684	37886794	peak_8422	143.563	-1.80092	-0.320602	-1.42533	-1.32273	-2.33425	-2.77566	-1.84968	1	2	1	1	1	1	1	yes	1.PN	0.673091	0.41	N	0	1	0	0	0	1	1	0.277313	0.19735	0.29366	0.153663	0.29366	H3K27ac	-0.490754	0.0826341	-0.851741	B	B	A	1.34745	1.02699	1.34745	H3K27ac	-0.391805	B	1
chr1	38143234	38143344	peak_8467	76.1097	-0.528691	-0.286762	-0.737401	-1.3694	-1.36292	-1.04006	-1.12065	2	2	1	1	1	1	1	yes	3.N	0.726127	0.43	SPN	0	1	0	0	0	1	1	1.99217	2.26544	2.49505	1.95379	2.49505	H3K27ac	0.185449	0.324729	-0.0280626	B	B	B	2.95573	2.58789	2.95573	H3K27ac	-0.191739	B	1
chr1	38340516	38340626	peak_8530b	125.075	0.123362	0.422735	-0.473359	0.430403	-0.621042	-0.237936	-0.379684	2	2	2	2	2	2	2	no	none	0.770455	0.53	N	0	0	1	0	0	1	1	0.1	0.346512	0.1	0.1	0.346512	H3K27ac	1.7929	0	0	C	B	B	0.304424	0.191571	0.304424	H3K27ac	-0.606081	B	2
chr1	38361152	38361262	peak_8539a	468.694	0.23225	0.151182	0.290086	0.0390903	0.356065	0.256821	0.256142	2	2	2	2	2	2	2	no	none	0.699818	0.45	N	0	0	1	0	0	1	1	0.47063	1.10457	0.907343	0.921463	1.10457	H3K27ac	1.23083	0.947055	0.969334	C	C	C	1.5489	2.54486	2.54486	H3K27ac	0.716342	C	2
chr1	38372888	38372998	peak_8541	49.4738	0.149096	-0.639542	-4.18505	-1.61702	-4.76377	-3.83486	-5.02618	2	2	1	1	1	1	1	yes	3.N	0.652491	0.42	N	0	0	1	0	1	1	1	0.320967	0.808985	0.43467	0.196379	0.808985	H3K27ac	1.33369	0.437495	-0.708784	C	B	A	0.493835	0.515043	0.515043	H3K27ac	0.0606636	B	1
chr1	38379242	38379352	peak_8543	331.01	0.618162	-0.581411	-3.64651	-0.477703	-3.12644	-3.19455	-3.15331	3	2	1	2	1	1	1	yes	3.N	0.8402	0.52	N	0	0	1	0	0	1	1	0.562335	2.35676	0.868626	0.123963	2.35676	H3K27ac	2.06731	0.627306	-2.18152	C	B	A	1.34244	0.237839	1.34244	H3K27ac	-2.4968	A	1
chr1	38415120	38415230	peak_8548a	295.698	0.4169	0.127903	-0.185113	0.0152877	-0.177805	-0.116538	-0.125933	2	2	2	2	2	2	2	no	none	0.645309	0.54	N	0	0	1	0	0	1	1	0.220792	1.23513	0.624515	0.327107	1.23513	H3K27ac	2.4839	1.50005	0.567074	C	C	B	1.5445	1.17643	1.5445	H3K27ac	-0.392734	B	2
chr1	38415524	38415634	peak_8548b	181.511	0.200113	0.410786	0.0195339	0.294781	0.297973	0.0170098	0.259768	2	2	2	2	2	2	2	no	none	0.675364	0.47	.	0	0	1	0	0	1	1	0.351662	0.640725	0.451106	0.156963	0.640725	H3K27ac	0.865514	0.359275	-1.16376	C	B	A	0.999743	0.871755	0.999743	H3K27ac	-0.197633	B	2
chr1	38435528	38435638	peak_8553	178.196	0.401035	-0.503677	-1.73532	0.107896	-1.52535	-1.88691	-2.6717	2	2	1	2	1	1	1	yes	3.N	0.637218	0.44	N	0	0	0	1	0	1	1	0.588918	0.235409	0.1	0.1	0.588918	H3K27ac	-1.3229	-2.55807	-2.55807	A	A	A	0.1	0.232584	0.232584	H3K27ac	0.217753	B	1
chr1	38501692	38501802	peak_8560	36.4719	-0.31779	-0.277831	-0.331518	-1.33988	0.471555	0.0294039	0.0468959	2	2	2	1	2	2	2	no	none	n	0.47	.	0	0	1	0	0	1	1	0.246603	0.384489	0.136557	0.1295	0.384489	H3K27ac	0.640753	-0.852682	-0.929238	B	A	A	0.150186	0.849737	0.849737	H3K27ac	2.08702	C	3
chr1	38699100	38699210	peak_8589	2501.44	-0.0849828	-0.183697	-0.0955515	-0.805186	-0.410651	-0.702397	-1.02991	2	2	2	1	2	1	1	yes	4.-	0.6728	0.55	SPN	0	1	0	0	0	1	1	2.34113	2.61941	2.77606	1.34064	2.77606	H3K27ac	0.162035	0.245834	-0.804279	B	B	A	3.43966	2.0827	3.43966	H3K27ac	-0.72381	A	1
chr1	38793876	38793986	peak_8614a	5.20258	-0.815043	0.0483577	-0.797682	-0.835931	-0.485866	-0.295463	-1.21778	2	2	2	2	2	2	2	no	none	0.522745	0.38	.	0	1	0	0	0	1	1	0.242043	0.351058	0.1	0.1	0.351058	H3K27ac	0.53645	-1.27526	-1.27526	B	A	A	0.43605	0.509121	0.509121	H3K27ac	0.223516	B	1
chr1	38799184	38799294	peak_8615a	8.01696	-2.03507	0.862318	0.299839	-1.54414	-1.03811	-0.737692	-2.53409	1	2	2	1	2	2	1	no	none	0.678055	0.49	.	1	0	0	0	0	1	1	0.728859	0.426662	0.52875	1.26979	1.26979	H3K27ac	-0.772546	-0.463053	0.80088	A	B	C	1.82789	0.330582	1.82789	H3K27ac	-2.4671	A	1
chr1	38801346	38801456	peak_8616	43.9453	-0.215345	0.984313	-1.66726	-0.869692	-2.32247	-1.74173	-3.34498	2	2	1	2	1	1	1	no	none	0.6414	0.48	.	0	1	0	0	0	1	1	0.380602	0.455439	0.627745	0.419565	0.627745	H3K27ac	0.258974	0.721895	0.140612	B	C	B	0.988918	0.1	0.988918	H3K27ac	-2.30585	A	1
chr1	38815452	38815562	peak_8624	2057.99	-0.691495	-0.0492751	0.112034	-0.86151	-0.166296	0.234794	-0.131061	1	2	2	1	2	2	2	no	none	0.686691	0.42	N	1	0	0	0	0	1	1	0.518786	0.264171	0.622754	0.602146	0.622754	H3K27ac	-0.973666	0.263524	0.214972	A	B	B	2.96609	1.873	2.96609	H3K27ac	-0.663211	B	3
chr1	38860182	38860292	peak_8634	41.9628	-2.32404	-0.38861	-0.859059	-1.86297	-2.622	-1.61724	-2.81338	1	2	2	1	1	1	1	yes	2.P	0.779527	0.44	PN	0	1	0	0	0	1	1	0.613009	0.227604	2.09665	0.216281	2.09665	H3K27ac	-1.42938	1.77411	-1.503	A	C	A	0.799785	0.637745	0.799785	H3K27ac	-0.326634	B	1
chr1	38975226	38975336	peak_8667	84.3223	-3.55259	-0.119672	-0.760594	-3.57425	-2.29272	-1.01279	-2.49523	1	2	2	1	1	2	1	no	none	0.630745	0.43	.	0	1	0	0	0	1	1	0.923591	0.1	0.558838	0.12157	0.923591	H3K27ac	-3.20725	-0.724825	-2.92546	A	A	A	2.25612	1.16892	2.25612	H3K27ac	-0.948666	A	1
chr1	39060462	39060572	peak_8691a	229.272	-0.237693	-0.266668	-0.327436	-0.161841	-0.046922	-0.618745	-0.401018	2	2	2	2	2	2	2	no	none	0.6688	0.52	N	0	0	1	0	0	1	1	0.1	0.347002	0.11917	0.204652	0.347002	H3K27ac	1.79494	0.253025	1.03318	C	B	C	0.799572	0.749542	0.799572	H3K27ac	-0.0932199	B	3
chr1	39152098	39152208	peak_8716b	69.5061	0.361963	0.240759	-0.132829	-0.547987	-0.0891369	0.648323	0.00812572	2	2	2	2	2	2	2	no	none	0.6902	0.46	.	0	1	0	0	0	1	1	0.600706	0.930018	0.497793	0.1	0.930018	H3K27ac	0.630599	-0.271113	-2.58666	B	B	A	0.835394	1.00441	1.00441	H3K27ac	0.265814	B	3
chr1	3269220	3269330	peak_873	63.2472	-0.429592	-0.971167	-0.898396	-0.268353	-0.275372	-0.92436	-0.460567	2	2	2	2	2	2	2	no	none	n	0.44	.	0	0	1	0	0	1	1	0.297976	0.443705	0.254246	0.516815	0.516815	H3K27ac	0.574403	-0.228975	0.79445	B	B	C	1.20686	0.894992	1.20686	H3K27ac	-0.431313	B	1
chr1	39194664	39194774	peak_8730a	45.2006	0.328196	0.186873	-1.35499	-0.232973	-1.18142	-1.6007	-0.962239	2	2	1	2	1	1	2	no	none	0.695927	0.46	.	0	0	0	1	0	1	1	0.921356	1.13451	2.3339	1.19647	2.3339	H3K27ac	0.300244	1.34091	0.376947	B	C	B	1.37888	1.48776	1.48776	H3K27ac	0.109646	B	1
chr1	39201966	39202076	peak_8732	240.125	0.0771608	-0.586117	-0.88414	-1.56885	-0.246982	-1.92346	-2.29029	2	2	1	1	2	1	1	yes	3.N	0.708418	0.51	SN	1	0	0	0	1	1	1	0.389721	0.851151	0.627238	0.222723	0.851151	H3K27ac	1.12698	0.686571	-0.807192	C	B	A	1.15027	0.252882	1.15027	H3K27ac	-2.18543	A	1
chr1	39232464	39232574	peak_8744	32.6942	-1.92674	-1.44292	-0.128701	-2.53017	-1.82658	-1.65507	-2.26179	1	2	2	1	1	1	1	yes	2.P	0.552073	0.45	S	1	0	0	0	0	1	1	1.0565	0.283424	0.426711	0.367513	1.0565	H3K27ac	-1.89827	-1.30797	-1.52343	A	A	A	0.727955	0.173835	0.727955	H3K27ac	-1.86385	A	1
chr1	39520906	39521016	peak_8812	58.2937	-0.74284	0.532536	-0.331934	-0.505663	-0.748267	-0.20979	-0.998959	2	2	2	2	2	2	1	yes	4.-	0.655764	0.41	N	0	1	0	0	0	1	1	0.1	0.287182	0.386274	0.1	0.386274	H3K27ac	1.52197	1.94963	0	C	C	B	0.611528	0.465464	0.611528	H3K27ac	-0.393747	B	1
chr1	3299816	3299926	peak_881b	1848.18	-0.116413	-0.0267315	0.020152	-0.127535	-0.0213632	0.250798	0.197902	2	2	2	2	2	2	2	no	none	n	0.48	SPN	0	1	0	0	0	1	1	2.00552	2.10606	2.78607	2.57839	2.78607	H3K27ac	0.0705664	0.474251	0.362489	B	B	B	3.1826	3.37887	3.37887	H3K27ac	0.0863338	B	3
chr1	39557222	39557332	peak_8826	118.322	0.86225	0.522149	-1.02103	1.49036	-0.687553	-1.83896	-0.771102	3	2	1	3	2	1	1	yes	3.N	0.729273	0.52	N	0	0	0	1	0	1	1	0.268053	1.36575	0.202022	0.355863	1.36575	H3K27ac	2.3491	-0.40801	0.408803	C	B	B	0.6399	0.594027	0.6399	H3K27ac	-0.107319	B	2
chr1	39571646	39571756	peak_8831a	97.5832	-0.422587	-0.465697	0.238501	-1.45616	-2.13644	-0.985281	-3.11338	2	2	2	1	1	1	1	yes	4.-	0.674891	0.44	SN	0	1	0	0	1	1	1	0.497745	1.68132	0.65549	0.563733	1.68132	H3K27ac	1.75611	0.397168	0.179606	C	B	B	1.39651	0.468684	1.39651	H3K27ac	-1.57514	A	1
chr1	39578946	39579056	peak_8833	31.2186	-0.0472894	-0.350315	0.623699	0.010254	0.584848	0.716222	0.596465	2	2	2	2	2	3	3	no	none	0.818891	0.54	S	0	0	1	0	0	1	1	0.458381	1.53075	0.1	0.394356	1.53075	H3K27ac	1.73962	-2.19655	-0.217048	C	A	B	0.861186	0.1	0.861186	H3K27ac	-2.10633	A	2
chr1	39663044	39663154	peak_8868	30.4888	-0.121489	-0.107938	-0.312464	-0.354506	-0.91619	-0.857825	-0.746666	2	2	2	2	2	2	2	no	none	0.791836	0.5	.	0	0	0	1	0	1	1	0.383778	0.302215	0.139063	0.138678	0.383778	H3K27ac	-0.344698	-1.46453	-1.46853	B	A	A	0.137487	0.260414	0.260414	H3K27ac	0.380806	B	2
chr1	39863730	39863840	peak_8925	713.453	-1.0503	0.0943063	-3.54726	-0.635398	-4.22909	-3.57624	-3.80249	1	2	1	1	1	1	1	yes	1.PN	0.684745	0.45	N	0	0	1	0	0	1	1	1.86783	1.7989	2.80057	0.52367	2.80057	H3K27ac	-0.0542487	0.584358	-1.83463	B	B	A	2.64702	0.537771	2.64702	H3K27ac	-2.2993	A	1
chr1	39901798	39901908	peak_8940	37.0143	0.614335	0.339168	-0.86778	0.803225	-0.436964	-0.7261	-0.835266	2	2	2	2	2	2	2	no	none	0.668473	0.55	N	0	0	1	0	0	1	1	0.127784	0.265353	0.109225	0.107568	0.265353	H3K27ac	1.05421	-0.226409	-0.248456	C	B	B	0.519526	0.798165	0.798165	H3K27ac	0.619492	B	2
chr1	39914966	39915076	peak_8948	219.308	0.677686	0.10308	-1.01073	0.0603598	-0.778429	-1.5008	-1.22152	3	2	1	2	2	1	1	no	none	0.773873	0.5	.	0	0	0	1	0	1	1	0.1	0.1	0.563147	0.1	0.563147	H3K27ac	0	2.49351	0	B	C	B	0.834827	0.765567	0.834827	H3K27ac	-0.124948	B	1
chr1	39966444	39966554	peak_8961	157.295	-1.00255	-2.03057	-0.785051	-2.19401	-2.82463	-4.51374	-1.95957	1	1	2	1	1	1	1	no	none	0.727582	0.55	.	0	1	0	0	0	1	1	0.1	1.47767	0.320429	0.1	1.47767	H3K27ac	3.88526	1.68	0	C	C	B	0.558012	0.370411	0.558012	H3K27ac	-0.591169	B	1
chr1	3368702	3368812	peak_897	28.3312	-0.514583	-0.66591	0.445846	-1.11465	-0.704066	-0.391799	-0.952687	2	2	2	1	2	2	2	no	none	0.641782	0.48	.	0	1	0	0	0	1	1	0.294048	0.1	0.1	0.343316	0.343316	H3K27ac	-1.55605	-1.55605	0.223487	A	A	B	0.347268	0.1	0.347268	H3K27ac	-0.796051	A	3
chr1	40074952	40075062	peak_8995a	252.552	-0.662695	-0.11528	-0.240344	-0.08207	-0.430399	-0.0227616	-0.103832	2	2	2	2	2	2	2	no	none	0.6024	0.45	SPN	0	0	1	0	0	1	1	2.61794	2.32201	3.38792	3.33265	3.38792	H3K27ac	-0.173058	0.371968	0.348239	B	B	B	4.14803	4.00027	4.14803	H3K27ac	-0.0523298	B	2
chr1	40120574	40120684	peak_9014	164.39	0.216874	0.548499	-3.04584	0.37627	-2.41353	-2.6438	-3.59175	2	2	1	2	1	1	1	yes	3.N	0.641982	0.41	N	0	0	1	0	0	1	1	0.1	0.230971	1.79857	0.178035	1.79857	H3K27ac	1.20771	4.16878	0.832158	C	C	C	0.942542	0.28428	0.942542	H3K27ac	-1.72924	A	1
chr1	40271532	40271642	peak_9050	91.7236	-1.73798	0.393822	0.965322	-2.03782	-0.962857	-0.9106	-1.82014	1	2	3	1	1	2	1	yes	2.P	0.7088	0.49	N	0	1	0	0	1	1	1	1.08566	0.1	0.637339	1.1653	1.1653	H3K27ac	-3.4405	-0.768445	0.102121	A	A	B	1.74518	0.720647	1.74518	H3K27ac	-1.27601	A	1
chr1	40279004	40279114	peak_9054a	22.8263	-2.72592	0.469518	-0.512705	-0.16601	-1.70717	-0.793515	-1.09179	1	2	2	2	1	2	2	no	none	n	0.43	.	0	0	0	1	0	1	1	0.158178	0.1	0.192874	0.507689	0.507689	H3K27ac	-0.661551	0.28611	1.68239	B	B	C	0.916048	0.197843	0.916048	H3K27ac	-2.19542	A	2
chr1	40343226	40343336	peak_9075a	18.5236	-0.829677	0.482145	0.629742	0.322713	0.493735	0.540987	0.441355	1	2	2	2	2	2	2	no	none	0.765236	0.48	.	0	0	1	0	0	1	1	0.375456	0.189576	0.1	0.521141	0.521141	H3K27ac	-0.985867	-1.90865	0.473027	A	A	B	0.419883	0.279932	0.419883	H3K27ac	-0.584913	B	1
chr1	40343772	40343882	peak_9075b	96.1815	-3.72608	0.0969761	-0.857974	0.0239703	-2.12238	-1.47952	-1.16036	1	2	2	2	1	1	1	no	none	0.6964	0.45	.	0	0	1	0	0	1	1	0.318417	0.278566	0.1	0.323645	0.323645	H3K27ac	-0.192896	-1.67092	0.0234936	B	A	B	0.585	0.199863	0.585	H3K27ac	-1.54844	A	1
chr1	40385706	40385816	peak_9093	69.4029	-1.57773	-1.20411	-1.81534	-0.454222	-1.40783	-1.24664	-2.02735	1	2	1	2	1	1	1	no	none	0.673382	0.46	.	1	0	0	0	0	1	1	0.364352	0.188489	0.168588	0.109937	0.364352	H3K27ac	-0.950854	-1.11183	-1.72866	A	A	A	0.241422	0.33228	0.33228	H3K27ac	0.460844	B	2
chr1	40431414	40431524	peak_9105	293.428	0.576219	0.109438	0.111102	0.140154	1.10184	0.338281	1.07858	3	2	2	2	3	2	3	no	none	0.736945	0.55	.	0	0	1	0	0	1	1	0.1	0.40475	0.618009	0.1	0.618009	H3K27ac	2.01703	2.62763	0	C	C	B	0.552342	1.52822	1.52822	H3K27ac	1.46822	C	2
chr1	40457948	40458058	peak_9116a	240.441	0.592854	-0.446677	-0.439146	0.150491	0.182246	-0.379973	-0.0418776	3	2	2	2	2	2	2	no	none	0.751745	0.53	PN	0	0	1	0	0	1	1	1.13849	2.60773	1.73462	0.176443	2.60773	H3K27ac	1.19568	0.607507	-2.68984	C	B	A	2.02369	1.17028	2.02369	H3K27ac	-0.79014	A	1
chr1	40459874	40459984	peak_9117a	18.591	-1.45819	-1.22537	-0.56755	-2.49987	-1.31649	-1.41118	-2.6297	1	1	2	1	1	1	1	yes	2.P	0.473873	0.4	S	0	1	0	0	0	1	1	0.900292	1.88166	0.54047	0.706581	1.88166	H3K27ac	1.06354	-0.736178	-0.349538	C	A	B	2.43196	1.3595	2.43196	H3K27ac	-0.839049	A	1
chr1	40475198	40475308	peak_9122	84.8788	-3.36182	-0.400256	-1.09422	-1.77649	-2.11773	-0.7254	-1.43217	1	2	1	1	1	2	1	no	none	0.614236	0.44	.	0	1	0	0	0	1	1	0.321429	0.160142	0.153855	0.317372	0.321429	H3K27ac	-1.00515	-1.06292	-0.0183227	A	A	B	0.985867	0.1	0.985867	H3K27ac	-2.30139	A	1
chr1	40903774	40903884	peak_9227	125.358	0.12572	0.0136228	-1.55193	0.831054	-1.98648	-2.81142	-1.46532	2	2	1	3	1	1	1	no	none	0.723091	0.49	.	0	0	1	0	0	1	1	0.320039	0.366533	1.24973	0.1	1.24973	H3K27ac	0.195696	1.9653	-1.67825	B	C	A	0.858048	0.266707	0.858048	H3K27ac	-1.6858	A	1
chr1	40912998	40913108	peak_9230a	73.9368	-0.960544	-0.0763577	-1.98356	-0.935133	-2.37218	-2.11218	-2.3015	1	2	1	1	1	1	1	yes	1.PN	0.597818	0.45	SN	0	0	0	1	0	1	1	0.125994	0.303778	0.62115	0.1	0.62115	H3K27ac	1.26966	2.30158	-0.333356	C	C	B	1.04675	0.1	1.04675	H3K27ac	-2.38785	A	1
chr1	41112606	41112716	peak_9276	64.6888	-1.35872	0.723436	-0.696421	-2.52689	-2.21124	-0.789801	-2.30022	1	2	2	1	1	2	1	yes	2.P	0.711	0.46	N	0	0	0	1	0	1	1	0.414388	0.501999	0.537026	0.136536	0.537026	H3K27ac	0.276702	0.374009	-1.60171	B	B	A	2.82342	0.154191	2.82342	H3K27ac	-3.81937	A	1
chr1	41206336	41206446	peak_9298	154.603	-0.211529	0.0894122	-0.576128	-1.20774	-2.19224	-1.78565	-2.52492	2	2	2	1	1	1	1	yes	4.-	0.679782	0.42	SN	0	1	0	0	0	1	1	0.1	0.187163	0.691701	0.145924	0.691701	H3K27ac	0.904298	2.79015	0.545215	C	C	B	0.386088	0.353124	0.386088	H3K27ac	-0.128756	B	1
chr1	41239636	41239746	peak_9312	2987.89	-1.66923	0.156662	-0.222119	-1.82557	-2.73186	-1.24274	-2.52492	1	2	2	1	1	1	1	yes	2.P	0.677273	0.47	N	0	0	1	0	0	1	1	1.9191	1.08653	3.27503	2.02137	3.27503	H3K27ac	-0.820695	0.771079	0.0749017	A	C	B	3.58851	1.99601	3.58851	H3K27ac	-0.846268	A	1
chr1	41269408	41269518	peak_9318a	46.021	-0.354401	-0.166401	0.289643	0.528938	-0.278915	0.536686	0.310997	2	2	2	2	2	2	2	no	none	0.720291	0.43	N	0	0	0	1	0	1	1	0.323417	0.819431	0.840967	0.383253	0.840967	H3K27ac	1.34123	1.37865	0.244904	C	C	B	0.484419	0.499669	0.499669	H3K27ac	0.0447187	B	1
chr1	3510466	3510576	peak_933b	38.7971	0.396107	1.16604	0.0176968	2.52921	-0.86351	0.636449	0.216224	2	3	2	3	2	2	2	no	none	0.727618	0.52	.	0	0	0	1	0	1	1	0.1	0.1	1.74744	0.1	1.74744	H3K27ac	0	4.12717	0	B	C	B	0.1	0.24329	0.24329	H3K27ac	0.282678	B	2
chr1	3516400	3516510	peak_934	137.056	1.10833	0.839798	-2.29917	2.26345	-2.94569	-1.62118	-2.68776	3	3	1	3	1	1	1	yes	3.N	0.680982	0.44	N	0	0	0	1	0	1	1	0.1	0.1	1.28643	0.1	1.28643	H3K27ac	0	3.6853	0	B	C	B	0.1	0.503951	0.503951	H3K27ac	1.33328	C	1
chr1	41362720	41362830	peak_9341	29.045	1.25308	-0.372573	0.0142123	1.04638	-0.316024	0.12209	-0.17376	3	2	2	3	2	2	2	no	none	n	0.45	.	0	0	1	0	0	1	1	0.144941	0.1	0.254725	0.215161	0.254725	H3K27ac	-0.535462	0.813477	0.569957	B	C	B	0.35433	0.839454	0.839454	H3K27ac	1.24436	C	2
chr1	41560262	41560372	peak_9378	64.1777	-0.526188	0.172108	-0.372799	-0.950035	-0.584648	-0.231359	-1.02418	2	2	2	2	2	2	2	no	none	0.472382	0.42	.	0	1	0	0	0	1	1	0.1	0.313354	0.129045	0.113949	0.313354	H3K27ac	1.6478	0.367869	0.188382	C	B	B	0.436427	0.394112	0.436427	H3K27ac	-0.147134	B	1
chr1	41609212	41609322	peak_9389	78.6585	0.0822629	-0.0872766	0.351343	0.0467127	-0.0103072	0.374144	0.310843	2	2	2	2	2	2	2	no	none	0.6452	0.46	N	0	1	0	0	0	1	1	0.387541	0.393025	0.415063	0.294362	0.415063	H3K27ac	0.0202727	0.0989842	-0.396754	B	B	B	0.364408	0.931246	0.931246	H3K27ac	1.35361	C	2
chr1	3529422	3529532	peak_939	385.349	-0.263515	-0.221856	-1.28683	-0.084014	-1.52121	-2.55197	-2.86142	2	2	1	2	1	1	1	yes	3.N	0.674945	0.45	N	0	0	0	1	0	1	1	0.716451	0.596003	2.44689	0.330095	2.44689	H3K27ac	-0.265549	1.77201	-1.11799	B	C	A	1.10208	0.444026	1.10208	H3K27ac	-1.31151	A	1
chr1	41676348	41676458	peak_9408	45.2006	-0.684674	0.164098	-1.27376	-0.968061	-2.84728	-0.96861	-1.4627	2	2	1	1	1	2	1	yes	3.N	0.643	0.44	N	0	0	0	1	0	1	1	0.188325	0.107506	0.818605	0.377851	0.818605	H3K27ac	-0.808806	2.11994	1.0046	A	C	C	1.31307	0.412884	1.31307	H3K27ac	-1.66913	A	1
chr1	41698952	41699062	peak_9413b	55.7744	-4.50302	-0.405502	0.988696	-4.02797	-3.59232	-3.00937	-4.30603	1	2	3	1	1	1	1	yes	2.P	0.659945	0.39	S	1	0	0	0	0	1	1	1.46615	0.130571	0.11619	3.09132	3.09132	H3K27ac	-3.48912	-3.65747	1.07619	A	A	C	3.04539	0.1	3.04539	H3K27ac	-3.92855	A	1
chr1	41764950	41765060	peak_9429b	31.9539	0.505812	0.253301	0.432195	0.386199	0.619723	0.333993	0.721611	2	2	2	2	2	2	2	no	none	0.774164	0.47	.	0	0	1	0	0	1	1	0.240871	0.300582	0.533212	0.542317	0.542317	H3K27ac	0.319497	1.14645	1.17087	B	C	C	0.828673	1.19624	1.19624	H3K27ac	0.529629	B	3
chr1	41796330	41796440	peak_9442	87.4075	0.51942	0.39427	1.12029	-0.344575	1.09893	0.792094	0.411343	2	2	3	2	3	3	2	no	none	0.743564	0.49	.	1	0	0	0	0	1	1	1.25809	1.40715	3.04957	1.94224	3.04957	H3K27ac	0.16154	1.27737	0.626486	B	C	B	2.55303	2.0947	2.55303	H3K27ac	-0.285465	B	2
chr1	41844588	41844698	peak_9457	330.87	-1.48553	-0.644891	-0.933467	-1.47867	-1.69967	-2.24939	-1.95786	1	2	1	1	1	1	1	yes	1.PN	0.677218	0.45	SPN	0	0	0	1	0	1	1	0.126299	0.130986	0.103166	0.296782	0.296782	H3K27ac	0.0525708	-0.291871	1.23256	B	B	C	0.323304	0.533142	0.533142	H3K27ac	0.721628	C	1
chr1	41895214	41895324	peak_9471	134.85	0.0733939	0.0376398	0.26905	0.180501	0.365894	0.534394	0.699691	2	2	2	2	2	2	2	no	none	0.792036	0.52	.	0	0	1	0	0	1	1	0.265147	0.252225	0.1	0.26415	0.265147	H3K27ac	-0.07208	-1.40679	-0.00542978	B	A	B	0.426461	0.408701	0.426461	H3K27ac	-0.0613694	B	2
chr1	41928538	41928648	peak_9476	21.1408	1.54211	0.126272	-1.58927	0.88011	-1.59702	-1.59713	-1.80125	3	2	1	3	1	1	1	no	none	0.650345	0.48	.	0	0	1	0	0	1	1	0.1	0.17484	0.140863	0.327642	0.327642	H3K27ac	0.806032	0.494296	1.71212	C	B	C	0.877549	0.691452	0.877549	H3K27ac	-0.343849	B	1
chr1	42047426	42047536	peak_9503	107.04	-0.0491777	0.269986	-1.02564	0.348311	-0.662881	-1.25835	-1.39377	2	2	1	2	2	1	1	yes	3.N	0.695327	0.47	N	0	0	1	0	0	1	1	0.481319	0.296115	1.30373	0.388604	1.30373	H3K27ac	-0.700836	1.43758	-0.308692	A	C	B	0.709739	0.597756	0.709739	H3K27ac	-0.24773	B	1
chr1	42360560	42360670	peak_9557	39.5817	-0.245973	-0.724961	-1.74906	0.0267178	-1.15839	-1.77338	-1.44156	2	2	1	2	1	1	1	no	none	0.674127	0.43	.	0	0	0	1	0	1	1	0.19233	0.267443	0.1	0.122267	0.267443	H3K27ac	0.475648	-0.943582	-0.653543	B	A	B	0.263188	0.11428	0.263188	H3K27ac	-0.396094	B	1
chr1	42394692	42394802	peak_9564	116.48	0.474802	0.277442	-0.176018	0.812949	0.429163	0.395483	-0.11371	2	2	2	2	2	2	2	no	none	0.701327	0.48	PN	0	0	1	0	0	1	1	0.488389	0.730712	0.855335	0.370297	0.855335	H3K27ac	0.581272	0.808458	-0.399348	B	C	B	0.938746	0.552766	0.938746	H3K27ac	-0.764064	A	1
chr1	42538600	42538710	peak_9604	61.3225	-0.55941	-0.925117	-2.57387	-2.10263	-1.96198	-2.58779	-2.37767	2	2	1	1	1	1	1	no	none	0.714727	0.48	.	0	0	1	0	1	1	1	0.322078	0.199245	0.1	0.1	0.322078	H3K27ac	-0.692871	-1.68741	-1.68741	B	A	A	0.39756	0.124054	0.39756	H3K27ac	-0.991174	A	1
chr1	42594812	42594922	peak_9624	397.646	-1.36506	-0.380932	-2.97496	-1.92289	-3.50064	-4.01552	-4.33971	1	2	1	1	1	1	1	yes	1.PN	0.743927	0.45	N	0	0	0	1	0	1	1	0.741462	0.242134	0.300982	0.14114	0.741462	H3K27ac	-1.61457	-1.3007	-2.39325	A	A	A	0.908003	0.351104	0.908003	H3K27ac	-1.3708	A	1
chr1	3625542	3625652	peak_963	101.886	-0.332526	-0.456762	-0.122868	-0.0564217	0.0250978	-0.483736	-0.413086	2	2	2	2	2	2	2	no	none	0.733855	0.5	.	0	0	1	0	0	1	1	0.164615	0.171402	0.170211	0.391354	0.391354	H3K27ac	0.0582893	0.0482289	1.24938	B	B	C	0.209314	0.181729	0.209314	H3K27ac	-0.0656679	B	2
chr1	42614704	42614814	peak_9631	188.879	-0.990989	-0.60474	-1.95941	-1.65308	-1.58549	-2.57844	-1.97262	1	2	1	1	1	1	1	no	none	0.716018	0.45	.	0	0	1	0	0	1	1	0.953628	0.304533	0.293619	0.1	0.953628	H3K27ac	-1.64683	-1.69948	-3.25343	A	A	A	0.871601	1.12816	1.12816	H3K27ac	0.37223	B	2
chr1	42941306	42941416	peak_9698	119.672	0.807054	0.174423	-1.24792	0.51409	-1.09895	-0.871662	-0.970779	3	2	1	2	1	2	1	yes	3.N	0.723964	0.48	N	0	0	1	0	1	1	1	0.286718	0.138991	0.23585	0.317259	0.317259	H3K27ac	-1.04464	-0.281765	0.146031	A	B	B	1.48459	1.17241	1.48459	H3K27ac	-0.340596	B	1
chr1	43061378	43061488	peak_9722	56.1875	-0.0389474	0.111951	0.893793	-1.26913	-0.136165	-1.12977	-1.19801	2	2	3	1	2	2	1	yes	4.-	0.744218	0.48	SN	1	0	0	0	0	1	1	0.303032	0.276596	0.133251	0.462165	0.462165	H3K27ac	-0.131688	-1.18532	0.60894	B	A	B	0.529431	0.155735	0.529431	H3K27ac	-1.40444	A	1
chr1	43186540	43186650	peak_9742	132.654	-1.52876	-0.0633	-0.179133	-1.31143	-1.33909	-0.059349	-0.682902	1	2	2	1	1	2	1	yes	2.P	0.712691	0.46	P	0	1	0	0	0	1	1	0.249504	0.1	0.1	0.1	0.249504	H3K27ac	-1.31906	-1.31906	-1.31906	A	A	A	0.719425	0.594711	0.719425	H3K27ac	-0.274655	B	1
chr1	43222176	43222286	peak_9746	63.2754	-1.93467	-0.486918	-0.829315	-0.839232	-0.885407	-1.2923	-1.59834	1	2	2	2	2	1	1	no	none	n	0.47	.	1	0	0	0	0	1	1	0.164643	0.1	0.704258	0.1	0.704258	H3K27ac	-0.719337	2.09677	-0.719337	A	C	A	0.420771	0.633522	0.633522	H3K27ac	0.590358	B	2
chr1	43520130	43520240	peak_9779	615.962	-2.78979	-0.298871	0.0565779	-3.33201	-3.58664	-2.33165	-4.13556	1	2	2	1	1	1	1	yes	2.P	0.656145	0.39	SP	0	1	0	0	1	1	1	1.07692	0.134892	0.660518	0.764705	1.07692	H3K27ac	-2.99703	-0.705243	-0.493937	A	A	B	0.339353	0.638319	0.638319	H3K27ac	0.911488	C	1
chr1	43655850	43655960	peak_9797	116.235	0.195966	0.339047	0.511633	0.489823	0.1613	0.806448	0.0677776	2	2	2	2	2	2	2	no	none	0.645236	0.42	.	0	1	0	0	0	1	1	0.329067	0.112422	0.753206	0.353643	0.753206	H3K27ac	-1.54946	1.19466	0.103909	A	C	B	0.356563	0.904677	0.904677	H3K27ac	1.34324	C	2
chr1	43659116	43659226	peak_9798	258.784	0.713911	0.304844	-1.77214	1.38642	-2.02541	-2.21848	-2.35869	3	2	1	3	1	1	1	yes	3.N	0.766273	0.59	N	0	0	0	1	0	1	1	0.108817	0.465969	1.14939	0.217456	1.14939	H3K27ac	2.09833	3.40089	0.998825	C	C	C	0.824261	0.514016	0.824261	H3K27ac	-0.681289	B	1
chr1	43711980	43712090	peak_9809	97.2947	0.585637	0.220608	0.291298	0.639681	0.9415	0.3845	0.511551	3	2	2	3	3	2	3	no	none	0.8868	0.57	.	0	0	1	0	0	1	1	0.432242	0.434845	0.756197	0.572251	0.756197	H3K27ac	0.00866189	0.806924	0.404811	B	C	B	0.558375	1.66714	1.66714	H3K27ac	1.57807	C	3
chr1	43804062	43804172	peak_9825	90.7782	-2.22232	-0.234093	-1.48766	-2.84817	-3.15284	-1.93469	-2.58889	1	2	1	1	1	1	1	yes	1.PN	0.6116	0.45	N	0	1	0	0	0	1	1	1.90584	0.468669	1.60955	0.584431	1.90584	H3K27ac	-2.02379	-0.243767	-1.70532	A	B	A	2.23903	0.909059	2.23903	H3K27ac	-1.30043	A	1
chr1	43829668	43829778	peak_9832	281.848	-0.0426979	-0.678507	-2.07108	-0.102003	-2.82244	-2.71665	-2.75134	2	2	1	2	1	1	1	yes	3.N	0.806509	0.47	N	0	0	0	1	0	1	1	0.159269	0.1	0.170604	0.376724	0.376724	H3K27ac	-0.671468	0.0991829	1.24204	B	B	C	0.762007	0.1	0.762007	H3K27ac	-1.9298	A	1
chr1	43847776	43847886	peak_9836	82.9332	0.032876	0.301923	-2.40226	0.392902	-3.456	-4.24045	-3.45827	2	2	1	2	1	1	1	yes	3.N	0.628727	0.39	N	0	0	1	0	0	1	1	0.219076	0.183113	0.188136	0.1	0.219076	H3K27ac	-0.2587	-0.21966	-1.13143	B	B	A	0.195728	0.243418	0.243418	H3K27ac	0.283435	B	1
chr1	44000472	44000582	peak_9863a	26.0293	-0.826048	-0.481887	0.227503	-0.397344	-0.708157	-0.367028	-0.375574	2	2	2	2	2	2	2	no	none	0.549691	0.39	.	0	0	0	1	0	1	1	3.17924	3.24793	3.4346	3.03098	3.4346	H3K27ac	0.03084	0.111463	-0.0688964	B	B	B	3.78733	3.35328	3.78733	H3K27ac	-0.175608	B	1
chr1	44000898	44001008	peak_9863b	457.593	0.247784	0.51383	0.272283	-0.274462	0.294202	0.235491	0.152143	2	2	2	2	2	2	2	no	none	0.860964	0.55	SN	0	0	1	0	0	1	1	2.54346	3.99501	2.8325	2.55472	3.99501	H3K27ac	0.651409	0.155289	0.00637692	B	B	B	4.76282	2.69403	4.76282	H3K27ac	-0.822051	A	2
chr1	44012978	44013088	peak_9865	774.005	-0.362221	0.295127	-0.295644	-1.56948	-3.05468	-3.35809	-4.89579	2	2	2	1	1	1	1	yes	4.-	0.533418	0.41	SPN	0	0	0	1	1	1	1	2.94595	2.82563	2.96849	3.03677	3.03677	H3K27ac	-0.0601588	0.0109937	0.0438055	B	B	B	3.91194	0.818306	3.91194	H3K27ac	-2.25717	A	1
chr1	44074436	44074546	peak_9885	41.1646	-1.23956	-0.498092	-0.569501	-0.445558	-1.50967	-0.900757	-1.28966	1	2	2	2	1	2	1	no	none	0.829745	0.53	.	0	0	1	0	0	1	1	0.143104	0.395651	0.1	0.112034	0.395651	H3K27ac	1.46717	-0.517064	-0.353131	C	B	B	0.1	0.2521	0.2521	H3K27ac	0.333996	B	2
chr1	3711496	3711606	peak_988a	14.7443	0.419169	-1.21347	-2.38221	-1.17383	-0.898331	-1.06365	-2.06014	2	2	1	2	2	2	1	no	none	0.672982	0.47	.	0	0	1	0	0	1	1	0.193286	0.144545	0.1	0.423609	0.423609	H3K27ac	-0.419224	-0.950738	1.13199	B	A	C	0.1	0.512709	0.512709	H3K27ac	1.35814	C	2
chr1	3711808	3711918	peak_988b	12.5016	0.318879	-0.250682	-1.1396	-0.307445	-0.534105	-0.406673	-1.75019	2	2	2	2	2	2	1	yes	4.-	0.703036	0.51	N	0	0	1	0	0	1	1	0.317984	0.312636	0.1	0.280958	0.317984	H3K27ac	-0.0244726	-1.66895	-0.178598	B	A	B	0.1	0.225482	0.225482	H3K27ac	0.173013	B	1
chr1	44181192	44181302	peak_9908	234.574	-1.2781	0.334414	0.831627	-0.481096	-0.159695	0.477887	-0.296013	1	2	3	2	2	2	2	no	none	0.671782	0.45	.	0	1	0	0	0	1	1	0.301428	0.1	0.411104	0.144337	0.411104	H3K27ac	-1.59181	0.447691	-1.06237	A	B	A	0.537482	0.168898	0.537482	H3K27ac	-1.42622	A	1
chr1	44490958	44491068	peak_9958	83.9807	1.35126	0.468331	0.0612725	0.314207	0.344731	0.0913363	0.201055	2	2	2	2	2	2	2	no	none	0.847291	0.64	.	0	0	0	1	0	1	1	0.1	0.249526	0.1	0.1	0.249526	H3K27ac	1.31919	0	0	C	B	B	0.289332	0.1	0.289332	H3K27ac	-0.532724	B	2
chr1	45827920	45828030	peak_10333a	38.7971	-0.467502	-1.13062	-0.243711	-0.843119	-0.623741	-0.304272	-0.129747	2	2	2	2	2	2	2	no	none	0.444418	0.39	.	1	0	0	0	0	1	1	0.134248	0.198192	0.1	0.1	0.198192	low	0.562004	-0.424895	-0.424895	D	D	D	0.227005	0.1	0.227005	H3K27ac	-0.182724	B	1
chr1	46195194	46195304	peak_10432	469.229	0.105103	-0.0978401	0.105468	0.0127156	-0.00183196	0.216324	0.416982	2	2	2	2	2	2	2	no	none	0.709073	0.57	.	0	0	1	0	0	1	1	0.1	0.1	0.1	0.1	0.1	low	0	0	0	D	D	D	0.445	0.541625	0.541625	H3K27ac	0.283488	B	3
chr1	46722656	46722766	peak_10583	148.491	0.343135	0.3121	0.549605	0.228053	0.524857	0.521387	0.602541	2	2	2	2	2	2	3	no	none	0.862982	0.64	N	0	0	1	0	0	1	1	0.1	0.1	0.1	0.1	0.1	low	0	0	0	D	D	D	0.737159	0.375495	0.737159	H3K27ac	-0.973183	A	2
chr1	46865504	46865614	peak_10630	84.7151	0.722967	0.400586	-0.177265	0.479535	-0.521325	0.194452	-0.245093	2	2	2	2	2	2	2	no	none	0.623836	0.47	.	0	1	0	0	0	1	1	0.1	0.1	0.1	0.142706	0.142706	low	0	0	0.513045	D	D	D	0.340151	0.26844	0.340151	H3K27ac	-0.34158	B	2
chr1	47820200	47820310	peak_10896	119.955	-0.920827	0.0934537	-1.60265	-0.131398	-0.92679	-0.788219	-1.52632	1	2	1	2	1	1	1	no	none	0.850455	0.58	.	0	0	1	0	0	1	1	0.1	0.163562	0.1	0.1	0.163562	low	0.709841	0	0	D	D	D	0.999782	0.221307	0.999782	H3K27ac	-2.17557	A	2
chr1	49060828	49060938	peak_11108	44.3846	-0.115204	0.178451	-0.744365	0.461582	-1.41541	0.0459659	-1.13141	2	2	2	2	1	2	1	no	none	0.761127	0.47	.	0	0	1	0	0	1	1	0.1	0.1	0.1	0.110825	0.110825	low	0	0	0.14828	D	D	D	0.147732	0.526741	0.526741	H3K27ac	1.39709	C	2
chr1	49289224	49289334	peak_11151	191.827	-0.376283	-0.266765	-0.824569	-1.16488	-1.2576	-1.14149	-2.11554	2	2	2	1	1	1	1	yes	4.-	0.581273	0.51	N	0	0	0	1	0	1	1	0.1	0.1	0.11708	0.103282	0.11708	low	0	0.227497	0.0465913	D	D	D	0.945206	0.188233	0.945206	H3K27ac	-2.24063	A	1
chr1	49571342	49571452	peak_11228	47.6745	0.113372	0.00856612	-0.712436	0.344393	-1.05248	-0.6448	-1.2537	2	2	2	2	1	2	1	yes	4.-	n	0.46	N	0	1	0	0	0	1	1	0.1	0.189789	0.101195	0.1	0.189789	low	0.924397	0.0171387	0	D	D	D	0.1	0.26746	0.26746	H3K27ac	0.419325	B	1
chr1	49737488	49737598	peak_11277	50.5462	0.060273	-0.330095	-0.348217	0.300116	-0.245268	-0.658474	-0.0730115	2	2	2	2	2	2	2	no	none	n	0.63	.	0	0	0	1	0	1	1	0.14555	0.1	0.1	0.1	0.14555	low	-0.54151	-0.54151	-0.54151	D	D	D	0.594898	0.381169	0.594898	H3K27ac	-0.64221	B	3
chr1	50437766	50437876	peak_11448a	51.8811	-0.204615	0.494693	-0.397485	0.268237	0.479154	0.473892	0.202195	2	2	2	2	2	2	2	no	none	0.777073	0.63	.	0	0	1	0	0	1	1	0.1	0.1	0.1	0.1	0.1	low	0	0	0	D	D	D	0.900999	0.191818	0.900999	H3K27ac	-2.17153	A	2
chr1	51066172	51066282	peak_11625	23.8081	0.24965	-0.045416	0.366505	0.51255	0.497912	-0.181228	-0.107163	2	2	2	2	2	2	2	no	none	0.820218	0.51	.	0	0	1	0	0	1	1	0.10039	0.1	0.1	0.1	0.10039	low	-0.00561699	-0.00561699	-0.00561699	D	D	D	0.1	0.467277	0.467277	H3K27ac	1.22428	C	2
chr1	52030876	52030986	peak_11912	48.5075	-0.504343	0.273012	-0.270696	0.238064	0.0623657	0.0783023	-0.276214	2	2	2	2	2	2	2	no	none	0.627782	0.49	.	0	0	0	1	0	1	1	0.140993	0.1	0.110929	0.1	0.140993	low	-0.495624	-0.345991	-0.495624	D	D	D	0.233615	0.459878	0.459878	H3K27ac	0.97712	C	2
chr1	52178982	52179092	peak_11941	59.7019	0.488071	0.665261	0.364582	0.296269	0.860256	0.581282	0.59102	2	2	2	2	2	2	2	no	none	n	0.54	.	0	1	0	0	0	1	1	0.1	0.149883	0.1	0.110655	0.149883	low	0.583838	0	0.146074	D	D	D	0.468446	0.406108	0.468446	H3K27ac	-0.206018	B	2
chr1	53454902	53455012	peak_12292	244.396	0.0633536	0.0781864	0.258001	0.397141	0.300968	0.453172	0.392693	2	2	2	2	2	2	2	no	none	0.757236	0.55	.	0	0	0	1	0	1	1	0.1	0.1	0.1	0.104536	0.104536	low	0	0	0.0639949	D	D	D	0.314714	0.1	0.314714	H3K27ac	-0.654041	B	2
chr1	53756856	53756966	peak_12381	353.239	-0.123933	0.105722	0.0759433	-0.0499667	0.135019	0.454735	0.31232	2	2	2	2	2	2	2	no	none	0.715418	0.5	.	1	0	0	0	0	1	1	0.1	0.130039	0.151112	0.128006	0.151112	low	0.37894	0.595617	0.356211	D	D	D	0.164266	0.436429	0.436429	H3K27ac	1.12575	C	3
chr1	54043462	54043572	peak_12458b	19.5833	-0.00320006	0.0379135	-0.739707	0.000871238	-0.0543008	0.506966	-0.147175	2	2	2	2	2	2	2	no	none	n	0.47	.	0	0	1	0	0	1	1	0.1	0.147902	0.125181	0.1	0.147902	low	0.564641	0.324018	0	D	D	D	0.220771	2.01869	2.01869	H3K27ac	3.1928	C	2
chr1	54176352	54176462	peak_12520	33.4506	0.225873	0.509012	0.374167	0.691193	0.704757	0.57607	0.251744	2	2	2	2	2	2	2	no	none	n	0.61	.	0	0	1	0	0	1	1	0.1	0.1	0.1	0.1	0.1	low	0	0	0	D	D	D	0.298004	0.1	0.298004	H3K27ac	-0.575332	B	3
chr1	54245766	54245876	peak_12543	21.6285	-0.764779	-0.571182	-0.367117	-0.612312	0.497733	0.107784	-0.0427703	2	2	2	2	2	2	2	no	none	0.811218	0.71	.	0	0	1	0	0	1	1	0.1	0.1	0.1	0.1	0.1	low	0	0	0	D	D	D	0.509359	0.74317	0.74317	H3K27ac	0.545009	B	2
chr1	54634536	54634646	peak_12664	184.112	-1.23731	-0.572095	-1.78091	-0.307506	-2.05881	-1.73061	-1.5874	1	2	1	2	1	1	1	yes	1.PN	0.766745	0.54	N	0	0	0	1	0	1	1	0.1	0.1	0.1	0.175723	0.175723	low	0	0	0.813301	D	D	D	2.06467	0.141609	2.06467	H3K27ac	-3.36784	A	1
chr1	54921350	54921460	peak_12718	365.033	0.123346	-0.207136	-0.0853577	0.372597	0.212583	0.149974	0.722007	2	2	2	2	2	2	3	no	none	0.814855	0.56	N	0	0	1	0	0	1	1	0.194683	0.1	0.1	0.103664	0.194683	low	-0.961128	-0.961128	-0.909208	D	D	D	0.119585	0.245499	0.245499	H3K27ac	0.295717	B	3
chr1	55200158	55200268	peak_12806	35.7064	-0.99171	-0.705893	0.0813827	-1.10026	-0.734346	0.0896867	-0.508519	1	2	2	1	2	2	2	no	none	0.816636	0.53	.	0	1	0	0	0	1	1	0.1	0.1	0.156869	0.169694	0.169694	low	0	0.649563	0.762936	D	D	D	0.1	0.48007	0.48007	H3K27ac	1.26325	C	1
chr1	55254246	55254356	peak_12825	848.303	-0.0490058	0.142079	0.285428	0.132034	0.455775	0.538533	0.358142	2	2	2	2	3	3	3	no	none	0.866764	0.6	N	0	0	1	0	0	1	1	0.1	0.15131	0.1	0.1	0.15131	low	0.597506	0	0	D	D	D	0.596867	0.63306	0.63306	H3K27ac	0.0849329	B	2
chr1	55279420	55279530	peak_12831a	121.336	-0.397966	0.228883	-0.0408612	0.0722072	0.0890481	0.836207	0.55972	2	2	2	2	2	3	3	no	none	0.772873	0.54	P	1	0	0	0	0	1	1	0.1	0.1	0.1	0.1	0.1	low	0	0	0	D	D	D	0.1	0.723685	0.723685	H3K27ac	1.85536	C	3
chr1	55881214	55881324	peak_12914	146.023	-0.755471	0.273837	0.28809	-0.790176	-0.180445	-1.75815	-0.201099	2	2	2	2	2	1	2	no	none	0.623164	0.45	.	0	1	0	0	0	1	1	0.1	0.1	0.1	0.130727	0.130727	low	0	0	0.386554	D	D	D	0.1	0.499524	0.499524	H3K27ac	1.32055	C	2
chr1	56443370	56443480	peak_13013a	204.568	-0.385302	-0.122039	0.153067	1.02559	-0.267575	0.328272	0.211062	2	2	2	3	2	2	2	no	none	n	0.55	.	0	0	1	0	0	1	1	0.1	0.1	0.1	0.1	0.1	low	0	0	0	D	D	D	0.211942	0.1	0.211942	H3K27ac	-0.0836667	B	2
chr1	56564946	56565056	peak_13020b	32.6942	-0.165908	0.676399	1.10215	-0.38922	0.079466	0.635021	-0.256788	2	2	2	2	2	2	2	no	none	n	0.51	.	0	1	0	0	0	1	1	0.1	0.1	0.1	0.1	0.1	low	0	0	0	D	D	D	0.199147	0.234771	0.234771	H3K27ac	0.231256	B	2
chr1	56573870	56573980	peak_13021b	51.0316	-0.486956	-0.328273	0.513278	-0.850915	-0.756759	0.672174	-0.938482	2	2	2	2	2	2	2	no	none	0.762382	0.45	.	0	1	0	0	0	1	1	0.199964	0.177106	0.1	0.1	0.199964	low	-0.17513	-0.999743	-0.999743	D	D	D	0.216132	0.114783	0.216132	H3K27ac	-0.111911	B	2
chr1	57304394	57304504	peak_13085	207.555	0.310412	0.528898	0.198557	0.242654	0.251886	-0.0662236	-0.0847711	2	2	2	2	2	2	2	no	none	0.770309	0.47	P	0	0	0	1	0	1	1	0.1	0.1	0.1	0.1	0.1	low	0	0	0	D	D	D	0.160958	0.255732	0.255732	H3K27ac	0.354631	B	1
chr1	5457878	5457988	peak_1337	138.449	-0.280529	0.36776	0.472581	0.0171056	0.193649	0.438808	0.417738	2	2	2	2	2	2	2	no	none	0.742564	0.51	.	0	0	1	0	0	1	1	0.145243	0.1	0.1	0.1	0.145243	low	-0.538464	-0.538464	-0.538464	D	D	D	0.332509	0.1	0.332509	H3K27ac	-0.733393	A	2
chr1	58770076	58770186	peak_13402	40.3285	-0.160022	0.0825999	0.00659581	-0.641376	-0.374597	0.473623	0.124184	2	2	2	2	2	2	2	no	none	n	0.53	.	0	0	1	0	0	1	1	0.1	0.1	0.1	0.1	0.1	low	0	0	0	D	D	D	0.345458	0.467844	0.467844	H3K27ac	0.437514	B	2
chr1	58814754	58814864	peak_13417a	77.1966	-0.773244	-0.728075	-0.0766539	-0.800698	-0.725207	0.299576	-0.0192276	2	2	2	2	2	2	2	no	none	n	0.5	.	0	0	1	0	0	1	1	0.113738	0.1	0.1	0.1	0.113738	low	-0.18571	-0.18571	-0.18571	D	D	D	0.116073	0.252898	0.252898	H3K27ac	0.338556	B	2
chr1	58956378	58956488	peak_13452	38.1424	-0.948834	-0.530663	-0.933387	-1.52062	-1.9106	-1.27851	-1.3999	2	2	2	1	1	1	1	no	none	0.795509	0.53	.	0	0	0	1	0	1	1	0.110082	0.1	0.1	0.11542	0.11542	low	-0.138581	-0.138581	0.0683098	D	D	D	0.106354	0.297672	0.297672	H3K27ac	0.573725	B	1
chr1	59246226	59246336	peak_13553	67.9739	-0.865243	-0.719032	0.232751	-0.578594	-0.409748	-0.152141	-0.371534	1	2	2	2	2	2	2	no	none	0.863109	0.65	.	0	0	1	0	0	1	1	0.113345	0.1	0.1	0.1	0.113345	low	-0.180715	-0.180715	-0.180715	D	D	D	0.1	0.510935	0.510935	H3K27ac	1.35314	C	1
chr1	59250500	59250610	peak_13554	35.9984	-0.235232	-0.0727771	0.799681	0.0888829	0.3708	0.583345	0.286245	2	2	2	2	2	2	2	no	none	0.589091	0.46	.	0	1	0	0	0	1	1	0.1	0.1	0.1	0.1	0.1	low	0	0	0	D	D	D	0.261267	0.691484	0.691484	H3K27ac	1.40417	C	1
chr1	59255786	59255896	peak_13559	16.1024	-0.256162	0.126501	0.198292	-0.404567	0.311369	0.161254	0.462001	2	2	2	2	2	2	2	no	none	0.7706	0.61	.	0	0	1	0	0	1	1	0.1	0.112499	0.1	0.1	0.112499	low	0.169912	0	0	D	D	D	0.449998	0.458777	0.458777	H3K27ac	0.0278751	B	3
chr1	59272920	59273030	peak_13567	85.8594	0.0288149	-0.20069	-0.040089	-0.0892706	0.299668	0.0792995	0.519494	2	2	2	2	2	2	2	no	none	0.723964	0.55	.	0	0	1	0	0	1	1	0.14839	0.1	0.1	0.1	0.14839	low	-0.569395	-0.569395	-0.569395	D	D	D	0.381335	0.217681	0.381335	H3K27ac	-0.808841	A	3
chr1	6226578	6226688	peak_1569	69.6653	0.3555	0.0864879	-0.492611	0.60072	0.191757	-0.602896	0.651807	2	2	2	2	2	2	2	no	none	0.746618	0.54	.	0	0	0	1	0	1	1	0.1	0.123747	0.1	0.127095	0.127095	low	0.307388	0	0.345908	D	D	D	0.105902	0.549547	0.549547	H3K27ac	1.45824	C	2
chr1	7189900	7190010	peak_1837a	163.678	-0.0212978	0.181501	0.278607	-0.00265675	0.0840763	0.345721	0.220213	2	2	2	2	2	2	2	no	none	n	0.51	.	0	1	0	0	0	1	1	0.141047	0.1	0.1	0.1	0.141047	low	-0.496171	-0.496171	-0.496171	D	D	D	0.1	0.257897	0.257897	H3K27ac	0.366795	B	3
chr1	7407904	7408014	peak_1894	24.8468	-0.226535	0.232164	-0.167489	0.048106	0.0689305	-0.776186	-0.146543	2	2	2	2	2	2	2	no	none	n	0.51	.	1	0	0	0	1	1	1	0.1	0.1	0.165735	0.1	0.165735	low	0	0.728875	0	D	D	D	0.193317	0.373144	0.373144	H3K27ac	0.899731	C	3
chr1	7812646	7812756	peak_1996	40.3708	0.271812	-0.260121	-0.468984	0.186136	-0.147176	-0.114491	-0.436708	2	2	2	2	2	2	2	no	none	0.637036	0.48	.	0	0	1	0	1	1	1	0.1	0.1	0.1	0.10332	0.10332	low	0	0	0.0471168	D	D	D	0.405686	0.351649	0.405686	H3K27ac	-0.20623	B	2
chr1	7820818	7820928	peak_1999	57.9372	-0.0656023	0.142539	-0.519573	0.0987904	-1.17658	-1.34792	-0.821461	2	2	2	2	1	1	1	no	none	n	0.47	.	0	0	1	0	0	1	1	0.105026	0.1	0.1	0.1	0.105026	low	-0.070743	-0.070743	-0.070743	D	D	D	0.217265	0.1	0.217265	H3K27ac	-0.119458	B	2
chr1	7830478	7830588	peak_2002	131.559	1.00193	-0.350964	-0.385626	-0.369169	-0.794423	-1.88978	-1.37223	3	2	2	2	2	1	1	yes	4.-	n	0.45	N	0	1	0	0	1	1	1	0.1	0.114246	0.1	0.1	0.114246	low	0.192138	0	0	D	D	D	0.287528	0.333175	0.333175	H3K27ac	0.21258	B	1
chr1	8109770	8109880	peak_2069a	44.8071	0.3921	0.540893	-1.52612	0.703334	-0.712837	-2.25124	-0.864208	2	2	1	2	2	1	1	no	none	0.7938	0.52	.	0	0	1	0	0	1	1	0.1	0.1	0.136615	0.1	0.136615	low	0	0.450114	0	D	D	D	0.279772	0.367596	0.367596	H3K27ac	0.393868	B	1
chr1	9081982	9082092	peak_2267	67.8223	0.377459	0.346859	-0.397373	-0.104757	-0.1673	0.183723	-0.741472	2	2	2	2	2	2	2	no	none	0.736382	0.49	N	0	0	0	1	0	1	1	0.1	0.1	0.1	0.1	0.1	low	0	0	0	D	D	D	0.113575	0.554914	0.554914	H3K27ac	1.47226	C	2
chr1	9209628	9209738	peak_2306	26.9203	-0.750477	-1.8486	-1.34345	-1.64134	-0.330892	-0.775529	-2.322	2	1	1	1	2	2	1	no	none	0.638145	0.45	.	0	0	0	1	1	1	1	0.174164	0.1	0.167247	0.1	0.174164	low	-0.800449	-0.0584731	-0.800449	D	D	D	0.552736	0.133899	0.552736	H3K27ac	-1.46659	A	1
chr1	10221538	10221648	peak_2524a	38.4216	-0.263831	0.0299683	0.327672	-0.520789	0.0529979	0.162982	0.240758	2	2	2	2	2	2	2	no	none	0.864909	0.54	.	0	0	1	0	0	1	1	0.1	0.1	0.1	0.1	0.1	low	0	0	0	D	D	D	0.281304	0.108896	0.281304	H3K27ac	-0.49213	B	3
chr1	11057288	11057398	peak_2703b	14.6163	0.604992	-0.467622	-0.559964	-0.0774726	-0.53352	-1.6466	-1.11497	2	2	2	2	2	1	1	yes	4.-	0.567673	0.43	N	0	0	0	1	0	1	1	0.1	0.1	0.1	0.188211	0.188211	low	0	0	0.91235	D	D	D	0.488256	0.615536	0.615536	H3K27ac	0.334203	B	2
chr1	11133508	11133618	peak_2723	54.4532	0.474875	0.25222	0.219372	0.253471	0.189195	1.07404	0.065112	2	2	2	2	2	2	2	no	none	0.755673	0.48	.	0	0	1	0	0	1	1	0.145268	0.115967	0.1	0.1	0.145268	low	-0.325002	-0.53872	-0.53872	D	D	D	0.1	0.249948	0.249948	H3K27ac	0.321625	B	2
chr1	12054890	12055000	peak_2881	130.467	1.27383	0.484506	0.299378	0.64205	0.752589	0.761986	0.587472	3	2	2	3	3	3	3	no	none	0.722709	0.55	.	0	0	0	1	0	1	1	0.134821	0.167777	0.1	0.1	0.167777	low	0.315504	-0.431043	-0.431043	D	D	D	0.270787	0.735691	0.735691	H3K27ac	1.44194	C	2
chr1	745886	745996	peak_293	20.219	0.200201	0.519527	-0.86228	0.367681	0.0881198	-1.36539	0.0228317	2	2	2	2	2	1	2	no	none	n	0.47	N	0	0	0	1	0	1	1	0.152869	0.1	0.1	0.1	0.152869	low	-0.612299	-0.612299	-0.612299	D	D	D	0.666886	0.175589	0.666886	H3K27ac	-1.73744	A	1
chr1	13291634	13291744	peak_3124	149.816	0.708365	-0.132985	-0.438674	0.0364047	-0.0936271	-1.12884	-0.837635	3	2	2	2	2	1	1	no	none	n	0.51	.	0	0	1	0	0	1	1	0.1	0.110642	0.1	0.145529	0.145529	low	0.145894	0	0.541304	D	D	D	0.37563	0.376427	0.376427	H3K27ac	0.00305794	B	1
chr1	14351596	14351706	peak_3339	53.5835	0.297455	0.126422	-2.12047	0.501361	-2.92243	-1.62164	-2.27482	2	2	1	2	1	1	1	no	none	0.660909	0.54	.	0	0	0	1	0	1	1	0.1	0.1	0.1	0.1	0.1	low	0	0	0	D	D	D	0.1	0.226947	0.226947	H3K27ac	0.182352	B	2
chr1	15497882	15497992	peak_3521	11.9606	-0.215302	-0.343396	-0.961994	-0.0291298	-0.0231544	-0.0751411	-0.80709	2	2	2	2	2	2	2	no	none	n	0.42	.	0	1	0	0	0	1	1	0.1	0.1	0.1	0.1	0.1	low	0	0	0	D	D	D	0.114219	0.447821	0.447821	H3K27ac	1.16292	C	3
chr1	78134	78244	peak_37	56.5316	-0.54267	0.000582584	0.0634335	-0.477917	0.501075	-0.415174	0.660617	2	2	2	2	2	2	3	no	none	n	0.55	.	0	0	1	0	0	1	1	0.112189	0.1	0.1	0.11475	0.11475	low	-0.165933	-0.165933	0.0325553	D	D	D	0.1	0.370279	0.370279	H3K27ac	0.888614	C	1
chr1	16410756	16410866	peak_3705	63.2754	-1.14599	0.11798	1.09219	-1.00189	-0.135138	0.652307	-0.609639	1	2	3	2	2	2	2	no	none	0.783382	0.5	.	0	1	0	0	0	1	1	0.124847	0.13386	0.159624	0.110937	0.159624	low	0.100573	0.35452	-0.17042	D	D	D	0.115718	0.727932	0.727932	H3K27ac	1.8638	C	1
chr1	16491172	16491282	peak_3733b	125.716	-0.543713	-0.134235	0.131403	-0.344294	-0.164869	-0.104957	-0.0998014	2	2	2	2	2	2	2	no	none	0.7746	0.45	.	0	0	1	0	0	1	1	0.1	0.1	0.114458	0.173658	0.173658	low	0	0.194824	0.796252	D	D	D	0.429994	0.282605	0.429994	H3K27ac	-0.60553	B	2
chr1	16685818	16685928	peak_3785	157.183	-0.435283	-0.652281	-0.936531	-0.608821	-0.572967	-0.868762	-0.667025	2	2	1	2	2	1	1	no	none	0.7908	0.52	.	1	0	0	0	0	1	1	0.105066	0.1	0.104135	0.146644	0.146644	low	-0.0713005	-0.0128503	0.481013	D	D	D	0.365066	0.142976	0.365066	H3K27ac	-0.868159	A	2
chr1	17590960	17591070	peak_3950	234.649	-0.571773	-0.0710249	0.260188	-0.413002	-0.0978426	-0.260197	-0.42455	1	2	2	2	2	2	2	no	none	0.656309	0.46	.	1	0	0	0	0	1	1	0.1	0.1	0.1	0.1	0.1	low	0	0	0	D	D	D	0.294429	0.357145	0.357145	H3K27ac	0.27859	B	3
chr1	17593228	17593338	peak_3951	306.22	-0.822933	0.280391	0.129999	-1.05827	-0.944183	-0.942892	-1.1003	1	2	2	1	1	1	1	no	none	0.651364	0.49	.	0	1	0	0	0	1	1	0.1	0.1	0.1	0.140353	0.140353	low	0	0	0.489065	D	D	D	0.221466	0.175401	0.221466	H3K27ac	-0.147087	B	2
chr1	18911564	18911674	peak_4234	459.514	0.230912	0.0911926	-0.194758	-0.0346813	0.391211	0.0398886	0.278387	2	2	2	2	2	2	2	no	none	0.762709	0.56	.	0	0	1	0	0	1	1	0.126417	0.135426	0.1	0.1	0.135426	low	0.0993134	-0.338189	-0.338189	D	D	D	0.1	0.274669	0.274669	H3K27ac	0.457696	B	2
chr1	19081580	19081690	peak_4270	43.0187	-0.919314	-0.387654	-0.0483319	-0.577117	-1.13554	-0.289146	-1.01904	1	2	2	2	1	2	1	yes	2.P	0.747055	0.55	N	0	1	0	0	0	1	1	0.1	0.1	0.1	0.1	0.1	low	0	0	0	D	D	D	0.266123	0.1	0.266123	H3K27ac	-0.412092	B	2
chr1	19907210	19907320	peak_4488	51.8811	-0.758841	-0.793444	-0.558397	0.00891311	-0.835925	-0.377942	-0.519489	2	2	2	2	2	2	2	no	none	0.718418	0.49	.	0	0	1	0	0	1	1	0.138483	0.107247	0.1	0.186815	0.186815	low	-0.36878	-0.469711	0.431899	D	D	D	0.1	0.619621	0.619621	H3K27ac	1.63139	C	2
chr1	19912404	19912514	peak_4489	73.3915	-0.273082	-0.902891	-0.697441	-0.743613	-0.770982	-1.96814	-1.60654	2	2	2	2	2	1	1	no	none	n	0.45	.	0	0	1	0	1	1	1	0.140584	0.1	0.116384	0.124323	0.140584	low	-0.491434	-0.272539	-0.177343	D	D	D	0.120871	0.469365	0.469365	H3K27ac	1.23071	C	1
chr1	20086552	20086662	peak_4523	31.2186	-0.693966	-0.522077	-0.93187	-1.65834	-1.0329	-1.37004	-1.3932	2	2	2	1	2	1	1	no	none	0.577655	0.43	.	1	0	0	0	0	1	1	0.1	0.1	0.1	0.1	0.1	low	0	0	0	D	D	D	0.315765	0.498842	0.498842	H3K27ac	0.659729	B	2
chr1	21985058	21985168	peak_4915	45.2006	0.114619	0.475763	-0.857698	1.10688	-1.0291	-0.366159	-0.414937	2	2	2	3	1	2	2	no	none	0.782618	0.57	.	0	0	0	1	0	1	1	0.1	0.199285	0.1	0.1	0.199285	low	0.994834	0	0	D	D	D	0.1	0.231826	0.231826	H3K27ac	0.213041	B	2
chr1	22283980	22284090	peak_4945	108.079	-0.226202	0.268317	-2.94293	0.0438551	-2.29333	-2.49917	-2.87278	2	2	1	2	1	1	1	no	none	n	0.44	.	0	0	1	0	1	1	1	0.1	0.1	0.143382	0.190133	0.190133	low	0	0.519866	0.927006	D	D	D	0.346511	0.584707	0.584707	H3K27ac	0.754813	C	1
chr1	22309024	22309134	peak_4951	55.3184	-0.21546	-0.403177	-0.00924095	-1.01839	-0.524262	-1.40857	-0.881637	2	2	2	1	2	1	1	no	none	0.674927	0.48	.	1	0	0	0	0	1	1	0.15981	0.1	0.1	0.1	0.15981	low	-0.676357	-0.676357	-0.676357	D	D	D	0.980126	0.402984	0.980126	H3K27ac	-1.28224	A	2
chr1	22811852	22811962	peak_5039	99.8435	-0.288817	0.457905	-0.0732496	0.129727	-0.86274	1.28166	-0.679156	2	2	2	2	1	3	1	no	none	0.896655	0.55	.	0	1	0	0	0	1	1	0.1	0.173909	0.150666	0.14653	0.173909	low	0.798332	0.591357	0.551193	D	D	D	0.1	0.241308	0.241308	H3K27ac	0.270875	B	1
chr1	23161170	23161280	peak_5112	115.732	-0.727689	0.0167726	-0.238615	-0.524639	-0.627145	0.0650147	-0.892441	2	2	2	2	2	2	1	yes	4.-	0.7608	0.57	N	0	1	0	0	0	1	1	0.1	0.1	0.1	0.1	0.1	low	0	0	0	D	D	D	0.280632	0.112619	0.280632	H3K27ac	-0.488678	B	1
chr1	23776378	23776488	peak_5263	58.8177	1.12848	0.539074	0.480958	0.349023	1.02956	0.755202	0.17094	2	2	2	2	2	2	2	no	none	0.799927	0.63	N	0	0	0	1	0	1	1	0.1	0.1	0.121365	0.12968	0.12968	low	0	0.279357	0.374958	D	D	D	0.402885	0.617469	0.617469	H3K27ac	0.615999	B	2
chr1	25968392	25968502	peak_5783a	15.324	-0.204124	-0.721742	-0.40663	-0.56297	-0.418982	-0.847716	-0.297484	2	2	2	2	2	2	2	no	none	0.695582	0.49	.	0	0	0	1	0	1	1	0.1	0.1	0.1	0.137456	0.137456	low	0	0	0.458974	D	D	D	0.350741	0.637701	0.637701	H3K27ac	0.862476	C	1
chr1	1902492	1902602	peak_579	143.725	0.227427	-0.340706	-0.280958	-0.091155	0.498141	0.315369	0.0320486	2	2	2	2	2	2	2	no	none	0.488618	0.34	.	1	0	0	0	0	1	1	0.1	0.141531	0.164942	0.1	0.164942	low	0.501115	0.721955	0	D	D	D	0.229784	0.609032	0.609032	H3K27ac	1.40624	C	3
chr1	1949178	1949288	peak_590a	19.5833	-0.485156	0.090484	0.0618435	-0.30526	-0.499362	-0.431034	-0.256833	2	2	2	2	2	2	2	no	none	0.608691	0.48	.	0	1	0	0	0	1	1	0.1	0.1	0.1	0.115565	0.115565	low	0	0	0.208709	D	D	D	0.515763	0.942345	0.942345	H3K27ac	0.869545	C	2
chr1	27236138	27236248	peak_6192b	13.3694	-0.249131	-0.190588	0.267696	-0.878152	0.448502	-0.174594	-0.155803	2	2	2	2	2	2	2	no	none	n	0.51	.	1	0	0	0	0	1	1	0.128211	0.148111	0.1	0.1	0.148111	low	0.208159	-0.358519	-0.358519	D	D	D	0.233098	0.129994	0.233098	H3K27ac	-0.220937	B	2
chr1	27370912	27371022	peak_6229a	150.043	0.0447505	0.111204	-0.962507	0.4338	-0.315203	0.303658	-0.0193756	2	2	1	2	2	2	2	no	none	0.666509	0.49	.	0	0	0	1	0	1	1	0.121173	0.1	0.1	0.1	0.121173	low	-0.277071	-0.277071	-0.277071	D	D	D	0.21315	0.615848	0.615848	H3K27ac	1.53071	C	2
chr1	28181442	28181552	peak_6430a	43.5729	-0.0800266	-0.432029	0.235354	-0.858542	-0.136895	-0.668943	-0.122255	2	2	2	2	2	2	2	no	none	0.686527	0.55	.	0	0	1	0	0	1	1	0.172886	0.108521	0.1	0.1	0.172886	low	-0.671851	-0.789822	-0.789822	D	D	D	0.178014	0.751423	0.751423	H3K27ac	1.90962	C	2
chr1	28181732	28181842	peak_6430b	8.89336	0.669949	0.779884	0.33975	0.924278	0.218825	0.10879	0.447237	2	2	2	2	2	2	2	no	none	0.593727	0.45	.	0	0	1	0	0	1	1	0.164584	0.1	0.1	0.1	0.164584	low	-0.718825	-0.718825	-0.718825	D	D	D	0.101565	0.768755	0.768755	H3K27ac	1.94252	C	3
chr1	29094538	29094648	peak_6680	27.3806	-1.90293	-1.02113	0.00467038	-2.1586	-1.49244	-0.4742	-2.28482	1	2	2	1	1	2	1	no	none	0.617764	0.45	.	0	1	0	0	0	1	1	0.152144	0.1	0.1	0.147371	0.152144	low	-0.605433	-0.605433	-0.0459778	D	D	D	0.693833	0.335013	0.693833	H3K27ac	-1.05037	A	1
chr1	29106808	29106918	peak_6685	51.0316	0.504233	0.474893	0.588688	0.862162	0.332333	0.831533	0.32541	2	2	2	3	2	2	2	no	none	0.736145	0.45	N	0	0	1	0	0	1	1	0.114509	0.146045	0.1	0.1	0.146045	low	0.350949	-0.19546	-0.19546	D	D	D	0.441149	0.438327	0.441149	H3K27ac	-0.00925776	B	2
chr1	29754606	29754716	peak_6855	36.9963	-0.0154811	0.0278309	0.134152	0.0502248	0.470604	0.0866961	-0.567336	2	2	2	2	2	2	2	no	none	0.770127	0.54	.	0	0	1	0	0	1	1	0.1	0.195539	0.1	0.1	0.195539	low	0.967454	0	0	D	D	D	0.221621	0.144029	0.221621	H3K27ac	-0.148093	B	2
chr1	2389620	2389730	peak_702	22.165	-1.99634	-0.479734	-0.133087	0.108918	-0.972447	-0.872572	-1.83866	1	2	2	2	2	2	1	no	none	0.636891	0.44	.	0	1	0	0	0	1	1	0.1	0.1	0.1	0.174539	0.174539	low	0	0	0.803546	D	D	D	0.1	0.291256	0.291256	H3K27ac	0.54229	B	2
chr1	2465008	2465118	peak_722	51.8149	-0.779041	-0.529267	1.06061	-1.55205	0.576037	1.18964	0.208967	2	2	3	1	2	3	2	no	none	0.806691	0.45	.	0	0	1	0	0	1	1	0.135302	0.1	0.1	0.1	0.135302	low	-0.436183	-0.436183	-0.436183	D	D	D	0.12622	0.546881	0.546881	H3K27ac	1.45123	C	2
chr1	31671786	31671896	peak_7281	200.182	-0.204833	0.0402976	0.447465	-0.218887	0.689119	-0.0148029	0.0480762	2	2	3	2	3	2	2	no	none	0.585473	0.46	.	0	1	0	0	0	1	1	0.131477	0.1	0.1	0.1	0.131477	low	-0.394813	-0.394813	-0.394813	D	D	D	0.23084	0.167816	0.23084	H3K27ac	-0.206891	B	2
chr1	31942844	31942954	peak_7348	241.961	-0.0729901	0.0925998	0.0179213	0.133304	0.147991	0.329903	0.18105	2	2	2	2	2	2	2	no	none	0.802455	0.6	N	0	1	0	0	0	1	1	0.1	0.1	0.1	0.1	0.1	low	0	0	0	D	D	D	0.602984	0.289531	0.602984	H3K27ac	-1.0584	A	2
chr1	34068802	34068912	peak_7695	96.7996	-1.70243	-1.19845	-1.80073	-0.433941	-1.68329	0.196286	-2.18705	1	1	1	2	1	2	1	no	none	0.879927	0.55	.	0	1	0	0	0	1	1	0.1	0.1	0.1	0.1	0.1	low	0	0	0	D	D	D	0.405564	0.420731	0.420731	H3K27ac	0.0529662	B	1
chr1	36135220	36135330	peak_8056	188.879	-1.09359	-0.370545	-0.738912	-0.216553	-2.02801	0.172387	-1.62216	1	2	2	2	1	2	1	yes	2.P	0.672945	0.55	PN	0	0	0	1	0	1	1	0.112811	0.113568	0.1	0.1	0.113568	low	0.00965405	-0.173906	-0.173906	D	D	D	0.71229	0.988626	0.988626	H3K27ac	0.47296	B	1
chr1	36176520	36176630	peak_8065	37.1465	-0.486096	-0.828357	-1.23596	-0.398871	-0.693307	-1.40729	-2.03877	2	2	2	2	2	2	2	no	none	0.707436	0.49	.	0	1	0	0	0	1	1	0.1	0.1	0.1	0.1	0.1	low	0	0	0	D	D	D	0.166094	0.277147	0.277147	H3K27ac	0.470649	B	1
chr1	36405144	36405254	peak_8111	56.3396	-1.82942	0.00868425	-0.852166	-0.422423	-2.62592	-1.26095	-1.78156	1	2	2	2	1	1	1	no	none	n	0.47	.	0	0	1	0	0	1	1	0.1	0.1	0.106793	0.1	0.106793	low	0	0.094818	0	D	D	D	0.905739	0.1	0.905739	H3K27ac	-2.17909	A	1
chr1	36547714	36547824	peak_8149	312.385	-0.479755	-0.133408	-1.53833	-0.437852	-3.09774	-2.9159	-3.00985	2	2	1	2	1	1	1	yes	3.N	0.663309	0.55	SN	1	0	0	0	0	1	1	0.131812	0.1	0.1	0.13925	0.13925	low	-0.39848	-0.39848	0.0791918	D	D	D	0.41698	0.189566	0.41698	H3K27ac	-1.05998	A	1
chr1	38616356	38616466	peak_8574	68.7421	0.252613	0.198345	-0.199607	-0.377329	-0.497623	0.294308	-0.0756974	2	2	2	2	2	2	2	no	none	0.777382	0.5	.	0	0	1	0	0	1	1	0.1	0.1	0.1	0.1	0.1	low	0	0	0	D	D	D	0.35505	0.562771	0.562771	H3K27ac	0.664525	B	2
chr1	39449948	39450058	peak_8788	29.045	-0.143303	-0.25413	-1.24242	-0.0685743	-0.481745	-1.85164	-0.490655	2	2	1	2	2	1	2	no	none	0.675273	0.52	.	0	0	1	0	0	1	1	0.1	0.17661	0.199988	0.1	0.199988	low	0.820566	0.999914	0	D	D	D	1.05635	0.344002	1.05635	H3K27ac	-1.61859	A	2
chr1	39465544	39465654	peak_8794	58.8177	-0.0108916	0.0587999	-1.011	-0.296306	-1.21375	-2.04715	-1.16206	2	2	1	2	1	1	1	yes	3.N	0.717382	0.52	N	0	0	1	0	1	1	1	0.1	0.1	0.1	0.101654	0.101654	low	0	0	0.0236734	D	D	D	0.221455	0.573795	0.573795	H3K27ac	1.37352	C	1
chr1	3371434	3371544	peak_898	43.5729	0.430317	-0.133434	-0.0958967	-0.923758	-0.220352	0.68838	-0.200057	2	2	2	1	2	2	2	no	none	0.724018	0.51	.	0	1	0	0	0	1	1	0.1	0.198056	0.1	0.169321	0.198056	low	0.985912	0	0.759759	D	D	D	0.2882	0.1	0.2882	H3K27ac	-0.52707	B	3
chr1	40537432	40537542	peak_9140	53.5244	-2.39273	-1.30761	-0.151833	-3.23424	-2.82026	-1.76853	-3.60706	1	2	2	1	1	1	1	no	none	0.520055	0.37	.	0	1	0	0	2	1	1	0.119537	0.1	0.1	0.108386	0.119537	low	-0.257453	-0.257453	-0.141273	D	D	D	0.38025	0.796834	0.796834	H3K27ac	1.06733	C	1
chr1	40795092	40795202	peak_9192b	30.4204	0.431488	0.252756	0.363458	0.0704508	-0.204016	-0.383719	0.283884	2	2	2	2	2	2	2	no	none	0.760545	0.56	.	0	0	1	0	0	1	1	0.1	0.1	0.1	0.1	0.1	low	0	0	0	D	D	D	0.272405	0.1	0.272405	H3K27ac	-0.445753	B	3
chr1	40795468	40795578	peak_9192c	73.7949	-0.7649	0.0662657	-0.590989	-1.19979	-0.783409	-0.218125	-1.4248	2	2	2	1	2	2	1	no	none	0.670564	0.5	.	0	0	0	1	0	1	1	0.1	0.1	0.1	0.1	0.1	low	0	0	0	D	D	D	0.367938	0.1	0.367938	H3K27ac	-0.879461	A	1
chr1	41354722	41354832	peak_9340a	48.5075	0.0441673	-0.174748	-0.109631	-0.399328	0.425888	-0.743476	-0.157564	2	2	2	2	2	2	2	no	none	0.777509	0.59	.	0	0	0	1	0	1	1	0.1	0.1	0.1	0.1	0.1	low	0	0	0	D	D	D	0.222609	0.526835	0.526835	H3K27ac	1.24284	C	1
chr1	41655940	41656050	peak_9403	71.6289	1.08083	0.0310134	-1.29601	0.235588	-0.902117	-1.20954	-1.30605	3	2	1	2	2	1	1	yes	3.N	0.502945	0.44	N	0	0	0	1	0	1	1	0.1	0.161096	0.110964	0.1	0.161096	low	0.687921	0.150096	0	D	D	D	0.30995	0.1	0.30995	H3K27ac	-0.632038	B	1
chr1	41931600	41931710	peak_9478	7.14084	0.0868208	0.836893	-0.138887	0.695942	-0.311548	0.238672	-0.538173	2	2	2	2	2	2	2	no	none	0.662455	0.45	.	0	1	0	0	0	1	1	0.13511	0.1	0.1	0.1	0.13511	low	-0.434133	-0.434133	-0.434133	D	D	D	0.417413	0.1	0.417413	H3K27ac	-1.06148	A	1
chr1	43247646	43247756	peak_9754	93.7807	-0.169455	0.221755	-1.38224	0.322956	-0.887428	-1.5994	-0.536741	2	2	1	2	2	1	2	no	none	0.840491	0.58	.	0	0	0	1	0	1	1	0.1	0.1	0.1	0.1	0.1	low	0	0	0	D	D	D	0.301308	0.174517	0.301308	H3K27ac	-0.591239	B	1
chr1	45828176	45828286	peak_10333b	35.7064	0.0910877	-0.185787	0.284228	0.442129	-0.155917	0.0423572	0.153483	2	2	2	2	2	2	2	no	none	0.622545	0.51	.	0	0	0	0	0	0	0	0.267479	0.313689	0.138276	0.1	0.313689	H3K27ac	0.229909	-0.951873	-1.41943	B	A	A	0.10235	0.1	0.10235	low	0	D	2
chr1	45886720	45886830	peak_10356	132.654	0.842826	0.00248559	-0.0962407	0.733686	0.128882	-0.671548	-0.1634	3	2	2	3	2	2	2	no	none	0.817182	0.49	N	0	0	0	0	0	0	0	0.272787	0.449998	0.151176	0.1	0.449998	H3K27ac	0.722143	-0.851544	-1.44778	C	A	A	0.1	0.11735	0.11735	low	0	D	2
chr1	46290474	46290584	peak_10462	68.7421	-0.290321	-0.613119	-0.521826	-0.124541	-0.653891	-0.397346	-0.570381	2	2	2	2	2	2	2	no	none	0.807018	0.55	N	0	0	0	0	0	0	0	0.123725	0.193187	0.1	0.206171	0.206171	H3K27ac	0.642865	-0.307134	0.736709	B	B	C	0.1	0.131937	0.131937	low	0	D	2
chr1	46578524	46578634	peak_10536	171.044	-0.132095	-0.0500702	-0.739612	0.654029	-0.587176	-0.522023	-0.668265	2	2	1	3	2	2	1	no	none	0.815491	0.5	.	0	0	0	0	0	0	0	0.1	0.167833	0.1	0.225471	0.225471	H3K27ac	0.747024	0	1.17294	C	B	C	0.17315	0.1	0.17315	low	0	D	2
chr1	46896110	46896220	peak_10639	227.245	0.0855509	0.124823	-0.0177339	0.448964	0.227045	0.485314	-0.00679651	2	2	2	2	2	2	2	no	none	0.740545	0.51	.	0	0	0	0	0	0	0	0.1	0.161075	0.229672	0.111979	0.229672	H3K27ac	0.687735	1.19958	0.163231	B	C	B	0.168051	0.1	0.168051	low	0	D	1
chr1	46958940	46959050	peak_10660a	119.035	0.122452	-0.26617	0.113304	0.661566	-0.0495642	-0.0971328	-0.255024	2	2	2	3	2	2	2	no	none	0.862473	0.55	N	0	0	0	0	0	0	0	0.207457	0.190965	0.1	0.200471	0.207457	H3K27ac	-0.119504	-1.05282	-0.0494197	B	A	B	0.1	0.181501	0.181501	low	0	D	2
chr1	47411902	47412012	peak_10788	174.294	0.214024	0.2824	-0.174491	0.357698	0.0152182	0.0619357	-0.132262	2	2	2	2	2	2	2	no	none	0.777673	0.45	N	0	0	0	0	0	0	0	0.277783	0.143266	0.524611	0.192998	0.524611	H3K27ac	-0.95526	0.917289	-0.525373	A	C	B	0.1	0.190184	0.190184	low	0	D	1
chr1	4320756	4320866	peak_1089	121.812	0.0241823	0.177347	0.147981	0.396136	-0.111112	0.037526	0.0205661	2	2	2	2	2	2	2	no	none	0.793509	0.51	.	0	0	0	0	0	0	0	0.1	0.389388	0.1	0.165019	0.389388	H3K27ac	1.96121	0	0.72263	C	B	C	0.1	0.1	0.1	low	0	D	2
chr1	48922730	48922840	peak_11091d	218.429	-0.527346	0.0507045	-0.0333268	-0.103706	-0.437079	0.0662878	0.0283249	2	2	2	2	2	2	2	no	none	0.652109	0.54	.	0	0	0	0	0	0	0	0.1	0.220703	0.1	0.141366	0.220703	H3K27ac	1.14211	0	0.499439	C	B	B	0.199047	0.152903	0.199047	low	0	D	2
chr1	49361210	49361320	peak_11171	46.021	0.593393	-0.213626	-1.53564	-0.487805	0.774588	-1.45161	0.747703	2	2	1	2	2	1	2	no	none	0.735236	0.57	.	0	0	0	0	0	0	0	0.217871	0.407808	0.255989	0.215611	0.407808	H3K27ac	0.904414	0.232606	-0.015046	C	B	B	0.1	0.170329	0.170329	low	0	D	1
chr1	49591726	49591836	peak_11233	24.1673	0.178633	0.0831064	-1.29463	-0.639959	-1.80082	-0.999251	-1.99715	2	2	1	2	1	2	1	no	none	0.6188	0.42	.	0	0	0	0	0	0	0	0.211462	0.191361	0.389642	0.165052	0.389642	H3K27ac	-0.144101	0.881747	-0.357476	B	C	B	0.181393	0.16901	0.181393	low	0	D	1
chr1	4508262	4508372	peak_1125	104.971	0.168052	-0.0857735	0.256132	0.210274	0.0708393	0.136384	-0.201057	2	2	2	2	2	2	2	no	none	0.785527	0.5	.	0	0	0	0	0	0	0	0.304166	0.683627	0.363439	0.257175	0.683627	H3K27ac	1.16835	0.256851	-0.242109	C	B	B	0.148686	0.1	0.148686	low	0	D	1
chr1	4545782	4545892	peak_1132	17.2353	0.352497	0.166887	0.0586085	-0.407	0.342942	-0.116973	-0.117114	2	2	2	2	2	2	2	no	none	0.662436	0.48	.	0	0	0	0	0	0	0	0.1	0.1	0.1	0.28217	0.28217	H3K27ac	0	0	1.49657	B	B	C	0.1	0.1	0.1	low	0	D	2
chr1	50295538	50295648	peak_11426	88.6975	-5.95189	-0.0602711	-0.643253	-0.923045	-0.638734	0.127299	0.664258	1	2	2	1	2	2	3	no	none	0.786418	0.52	N	0	0	0	0	0	0	0	0.277851	0.1	0.138942	0.133889	0.277851	H3K27ac	-1.47431	-0.999836	-1.05328	A	A	A	0.1	0.1	0.1	low	0	D	1
chr1	51400076	51400186	peak_11724	269.722	-0.157685	0.224735	0.533826	0.123073	0.222587	0.400396	0.556412	2	2	3	2	2	2	3	no	none	0.786455	0.45	.	0	0	0	0	0	0	0	0.51412	0.484589	0.410002	0.158198	0.51412	H3K27ac	-0.0853426	-0.326474	-1.70037	B	B	A	0.194065	0.1	0.194065	low	0	D	2
chr1	51828632	51828742	peak_11850	262.984	-0.136191	0.130059	0.00732043	-0.14811	-0.00775666	-0.0199507	-0.00632538	2	2	2	2	2	2	2	no	none	0.860582	0.68	.	0	0	0	0	0	0	0	0.1	0.14591	0.1	0.239691	0.239691	H3K27ac	0.545078	0	1.26118	B	B	C	0.1	0.1	0.1	low	0	D	2
chr1	52119732	52119842	peak_11926	96.7996	0.507263	0.356351	-0.20436	0.965112	0.00324502	0.175726	0.414361	2	2	2	3	2	2	2	no	none	0.708055	0.5	.	0	0	0	0	0	0	0	0.121845	0.220564	0.428261	0.473368	0.473368	H3K27ac	0.856158	1.81345	1.95792	C	C	C	0.147106	0.1	0.147106	low	0	D	1
chr1	52534786	52534896	peak_12016	53.5919	0.568909	-0.97983	0.0615386	0.350177	0.328147	-0.00600338	0.0385425	2	2	2	2	2	2	2	no	none	n	0.52	.	0	0	0	0	0	0	0	0.159412	0.193182	0.108472	0.204941	0.204941	H3K27ac	0.277203	-0.555433	0.362447	B	B	B	0.1	0.1	0.1	low	0	D	2
chr1	53002942	53003052	peak_12141	79.0788	0.288392	0.373495	-0.481959	0.368578	-0.0704921	0.202375	0.0402609	2	2	2	2	2	2	2	no	none	0.644709	0.42	.	0	0	0	0	0	0	0	0.221381	0.149482	0.1	0.1	0.221381	H3K27ac	-0.566559	-1.14653	-1.14653	B	A	A	0.129397	0.123456	0.129397	low	0	D	1
chr1	5023250	5023360	peak_1226	58.8177	-0.323611	0.243573	0.096583	0.70086	-0.682897	-0.921573	-1.2679	2	2	2	2	2	2	1	no	none	n	0.51	.	0	0	0	0	0	0	0	0.1	0.373569	0.353683	0.1	0.373569	H3K27ac	1.90138	1.82246	0	C	C	B	0.1	0.1	0.1	low	0	D	1
chr1	53390782	53390892	peak_12281	81.965	-0.293885	-0.056273	-0.394704	0.258334	-0.116138	0.424964	0.260637	2	2	2	2	2	2	2	no	none	0.821745	0.5	.	0	0	0	0	0	0	0	0.230016	0.296286	0.184743	0.1	0.296286	H3K27ac	0.365258	-0.316217	-1.20173	B	B	A	0.123141	0.1	0.123141	low	0	D	2
chr1	53563554	53563664	peak_12318	132.654	-0.310497	-0.211216	-1.00344	0.228664	0.0729226	0.169993	-0.687167	2	2	1	2	2	2	2	no	none	0.723782	0.53	.	0	0	0	0	0	0	0	0.200761	0.368838	0.1	0.316725	0.368838	H3K27ac	0.877504	-1.00548	0.657748	C	A	B	0.155414	0.1	0.155414	low	0	D	1
chr1	53574862	53574972	peak_12323	129.433	-0.289193	-0.141172	-0.124795	-0.509111	-1.01091	-1.38186	-0.663405	2	2	2	2	1	1	2	no	none	0.640455	0.45	N	0	0	0	0	0	0	0	0.548552	0.616392	0.194385	0.476624	0.616392	H3K27ac	0.168219	-1.49671	-0.202779	B	A	B	0.187547	0.172237	0.187547	low	0	D	1
chr1	53664866	53664976	peak_12357a	75.4407	-0.258485	-1.27744	-0.62916	0.382446	-0.113586	-0.354355	-0.389705	2	1	2	2	2	2	2	no	none	0.685382	0.52	.	0	0	0	0	0	0	0	0.521596	0.1	0.183961	0.130147	0.521596	H3K27ac	-2.38293	-1.50353	-2.0028	A	A	A	0.177597	0.1	0.177597	low	0	D	2
chr1	53706922	53707032	peak_12369a	5.36059	-0.0589616	-0.572613	-0.266744	-0.249815	0.244065	-0.512555	0.221114	2	2	2	2	2	2	2	no	none	0.798218	0.55	.	0	0	0	0	0	0	0	0.152331	0.1	0.1	0.504199	0.504199	H3K27ac	-0.607207	-0.607207	1.72679	B	B	C	0.144578	0.1	0.144578	low	0	D	2
chr1	53812060	53812170	peak_12392	45.2006	-0.581364	-0.456269	-0.152237	0.341381	-1.33358	-0.456064	-0.768738	2	2	2	2	1	2	2	no	none	0.690436	0.45	.	0	0	0	0	0	0	0	0.373912	0.125861	0.269691	0.219156	0.373912	H3K27ac	-1.57086	-0.47139	-0.770737	A	B	A	0.1	0.165792	0.165792	low	0	D	2
chr1	53915434	53915544	peak_12413	325.615	-0.268403	-0.169401	-0.734988	-0.113779	-0.423232	0.464881	-0.258726	2	2	2	2	2	2	2	no	none	0.797036	0.62	.	0	0	0	0	0	0	0	0.14663	0.104751	0.1	0.214336	0.214336	H3K27ac	-0.485207	-0.552177	0.547694	B	B	B	0.153327	0.193541	0.193541	low	0	D	2
chr1	53930362	53930472	peak_12422	56.7088	0.674516	0.0798292	-0.146951	0.247317	0.444341	0.442084	0.10334	2	2	2	2	2	2	2	no	none	0.744527	0.49	.	0	0	0	0	0	0	0	0.1	0.275096	0.160579	0.1	0.275096	H3K27ac	1.45994	0.683285	0	C	B	B	0.1005	0.1	0.1005	low	0	D	3
chr1	53985226	53985336	peak_12439	72.9523	0.488747	-0.0189401	0.39796	0.373661	0.771523	0.784783	0.621248	2	2	2	2	3	3	3	no	none	0.710364	0.45	.	0	0	0	0	0	0	0	0.317	0.1	0.1	0.1	0.317	H3K27ac	-1.66448	-1.66448	-1.66448	A	A	A	0.1	0.194969	0.194969	low	0	D	2
chr1	54729484	54729594	peak_12687	522.524	-0.0304805	0.224256	-0.0939232	0.0565109	-0.270748	0.611809	0.270258	2	2	2	2	2	3	2	no	none	0.897745	0.57	.	0	0	0	0	0	0	0	0.1	0.939429	0.205112	0.173496	0.939429	H3K27ac	3.23178	1.03641	0.794903	C	C	C	0.126838	0.16618	0.16618	low	0	D	3
chr1	54939666	54939776	peak_12721	103.802	-1.14589	-0.22278	-0.113662	-0.379371	-0.19722	0.186988	0.110187	1	2	2	2	2	2	2	no	none	0.818291	0.6	.	0	0	0	0	0	0	0	0.264158	0.110615	0.1	0.152502	0.264158	H3K27ac	-1.25586	-1.4014	-0.792575	A	A	A	0.1	0.1	0.1	low	0	D	2
chr1	54967164	54967274	peak_12730	333.59	0.168623	0.15982	-0.209686	0.251073	0.0560693	-0.0893826	0.0989027	2	2	2	2	2	2	2	no	none	0.783091	0.57	N	0	0	0	0	0	0	0	0.120854	0.1	0.248024	0.184462	0.248024	H3K27ac	-0.273271	1.03721	0.610056	B	C	B	0.1	0.1	0.1	low	0	D	2
chr1	55041196	55041306	peak_12754	176.867	0.264986	0.177571	0.850732	0.533532	0.690696	0.24109	0.759841	2	2	3	3	3	2	3	no	none	0.701818	0.46	.	0	0	0	0	0	0	0	0.349366	0.139251	0.136328	0.279299	0.349366	H3K27ac	-1.32705	-1.35766	-0.32293	A	A	B	0.1	0.194835	0.194835	low	0	D	2
chr1	55236426	55236536	peak_12819	96.7674	0.0967317	0.0098426	0.112809	-0.398139	0.123472	-0.00592962	0.0997609	2	2	2	2	2	2	2	no	none	0.820655	0.6	.	0	0	0	0	0	0	0	0.236977	0.1	0.1	0.124898	0.236977	H3K27ac	-1.24475	-1.24475	-0.923998	A	A	A	0.1	0.1	0.1	low	0	D	2
chr1	57337072	57337182	peak_13095	1052.02	-0.358734	0.051204	0.135606	0.169773	0.278095	0.440056	0.400521	2	2	2	2	2	3	3	no	none	0.839473	0.65	.	0	0	0	0	0	0	0	0.207031	0.427559	0.200043	0.396341	0.427559	H3K27ac	1.04628	-0.0495376	0.936896	C	B	C	0.110163	0.1	0.110163	low	0	D	2
chr1	57458834	57458944	peak_13134	41.1646	0.453341	0.668868	1.16738	0.23794	0.690285	1.20369	0.102997	2	2	3	2	2	3	2	no	none	0.689727	0.5	.	0	0	0	0	0	0	0	0.175605	0.237652	0.398944	0.322105	0.398944	H3K27ac	0.43652	1.18385	0.875197	B	C	C	0.1	0.103624	0.103624	low	0	D	2
chr1	57770284	57770394	peak_13185a	11.9606	0.161749	0.241681	-0.656818	-0.505453	-0.603405	0.252476	0.351139	2	2	2	2	2	2	2	no	none	n	0.56	.	0	0	0	0	0	0	0	0.309415	0.144278	0.128894	0.471208	0.471208	H3K27ac	-1.10069	-1.26336	0.606821	A	A	B	0.1	0.142121	0.142121	low	0	D	3
chr1	58527570	58527680	peak_13310	114.63	-2.39586	0.223077	0.284376	0.284681	-1.33957	-0.228403	-0.307862	1	2	2	2	2	2	2	no	none	0.812491	0.59	.	0	0	0	0	0	0	0	0.20823	0.1	0.1	0.1	0.20823	H3K27ac	-1.05818	-1.05818	-1.05818	A	A	A	0.181915	0.139833	0.181915	low	0	D	2
chr1	58584702	58584812	peak_13328	282.009	-0.00689234	-0.18399	0.181954	-0.449403	0.0563857	-0.198467	0.215178	2	2	2	2	2	2	2	no	none	0.852273	0.54	.	0	0	0	0	0	0	0	0.333255	0.1	0.109234	0.1	0.333255	H3K27ac	-1.73663	-1.60921	-1.73663	A	A	A	0.139217	0.162412	0.162412	low	0	D	1
chr1	5455700	5455810	peak_1335	468.997	-0.389837	0.386321	-0.00772141	0.0672598	-0.0968564	-0.108288	-0.0432904	2	2	2	2	2	2	2	no	none	0.730255	0.56	N	0	0	0	0	0	0	0	0.233678	0.1	0.1	0.1	0.233678	H3K27ac	-1.22452	-1.22452	-1.22452	A	A	A	0.183057	0.135092	0.183057	low	0	D	3
chr1	59014036	59014146	peak_13476	185.723	-0.0596527	-0.118421	0.120129	0.024842	-0.0621526	0.111656	0.702521	2	2	2	2	2	2	3	no	none	n	0.56	.	0	0	0	0	0	0	0	0.295067	0.132603	0.1	0.113531	0.295067	H3K27ac	-1.15393	-1.56104	-1.37796	A	A	A	0.173157	0.182438	0.182438	low	0	D	2
chr1	59033412	59033522	peak_13488	189.018	0.284374	-0.550425	-0.171917	-0.894746	0.0818985	0.589108	-0.0859863	2	2	2	2	2	2	2	no	none	0.395473	0.38	.	0	0	0	0	0	0	0	0.294159	0.252786	0.1	0.163965	0.294159	H3K27ac	-0.218681	-1.5566	-0.843207	B	A	A	0.142328	0.1	0.142328	low	0	D	1
chr1	59179014	59179124	peak_13526	178.045	-0.189596	-0.703335	0.442407	-0.150309	0.0656044	0.670876	0.374079	2	2	2	2	2	3	2	no	none	n	0.56	.	0	0	0	0	0	0	0	0.484259	0.289482	0.227706	0.393633	0.484259	H3K27ac	-0.742306	-1.08861	-0.29893	A	A	B	0.181292	0.106716	0.181292	low	0	D	2
chr1	59188364	59188474	peak_13530	289.09	0.255519	0.446485	0.443086	0.414803	0.422426	0.782032	0.699398	2	2	2	3	2	3	3	no	none	n	0.7	N	0	0	0	0	0	0	0	0.220524	0.1	0.1	0.1	0.220524	H3K27ac	-1.14093	-1.14093	-1.14093	A	A	A	0.155933	0.1	0.155933	low	0	D	2
chr1	59387284	59387394	peak_13609	44.3846	-1.06082	-0.27342	-0.178234	0.0161133	-1.50208	-0.151474	-0.134762	1	2	2	2	1	2	2	no	none	n	0.52	.	0	0	0	0	1	0	0	0.404042	0.1	0.1	0.1	0.404042	H3K27ac	-2.0145	-2.0145	-2.0145	A	A	A	0.11699	0.101814	0.11699	low	0	D	2
chr1	59498122	59498232	peak_13633	158.439	0.110435	0.306737	0.531164	0.506478	0.231514	0.532784	0.726156	2	2	2	2	2	2	2	no	none	0.790582	0.51	.	0	0	0	0	0	0	0	0.332445	0.266897	0.15478	0.1	0.332445	H3K27ac	-0.31683	-1.10289	-1.73311	B	A	A	0.1	0.1	0.1	low	0	D	2
chr1	5812998	5813108	peak_1420	96.7996	-0.883588	0.475345	-1.21759	-0.378143	-1.54377	-1.1521	-1.39342	2	2	1	2	1	1	1	yes	3.N	0.616018	0.48	N	0	0	0	0	1	0	0	0.219498	0.213444	0.759813	0.1	0.759813	H3K27ac	-0.0403533	1.79144	-1.13421	B	C	A	0.136585	0.122403	0.136585	low	0	D	1
chr1	5838752	5838862	peak_1425	11.4281	0.0356836	-0.00191777	-0.49987	-0.831999	0.268495	0.440589	-0.981043	2	2	2	2	2	2	2	no	none	0.562909	0.37	.	0	0	0	0	0	0	0	0.415202	0.182282	0.233407	0.320016	0.415202	H3K27ac	-1.18764	-0.830966	-0.37567	A	A	B	0.131285	0.1	0.131285	low	0	D	3
chr1	5936764	5936874	peak_1452	49.3448	-0.544503	-0.596358	-0.207929	0.331971	-0.0799072	-0.186815	-0.253176	2	2	2	2	2	2	2	no	none	0.764455	0.53	.	0	0	0	0	0	0	0	0.306745	0.1672	0.1	0.220645	0.306745	H3K27ac	-0.875463	-1.61704	-0.475314	A	A	B	0.1	0.15411	0.15411	low	0	D	3
chr1	458192	458302	peak_188	303.016	-1.62434	0.308274	0.213913	0.271319	-1.80845	0.48356	-0.16993	1	2	2	2	1	2	2	no	none	0.788182	0.51	.	0	0	0	0	0	0	0	0.265787	0.1	0.186853	0.457687	0.457687	H3K27ac	-1.41027	-0.508364	0.78409	A	B	C	0.1	0.1	0.1	low	0	D	1
chr1	7470658	7470768	peak_1908a	142.608	-0.164222	-0.111534	-0.336683	0.190032	0.23968	0.252308	0.293262	2	2	2	2	2	2	2	no	none	0.797218	0.46	SN	0	0	0	0	0	0	0	0.147982	0.1	0.11397	0.378468	0.378468	H3K27ac	-0.565423	-0.376766	1.35475	B	B	C	0.104173	0.1	0.104173	low	0	D	3
chr1	8419296	8419406	peak_2125	213.137	0.0704263	0.0232332	0.181718	-0.254866	0.188612	0.170609	0.0609009	2	2	2	2	2	2	2	no	none	0.745545	0.51	.	0	0	0	0	0	0	0	0.157226	0.1	0.1	0.207571	0.207571	H3K27ac	-0.652837	-0.652837	0.400769	B	B	B	0.1	0.1	0.1	low	0	D	2
chr1	8537236	8537346	peak_2157	22.7656	-1.17178	-1.01349	-0.575553	-0.753366	-0.753717	-0.305313	-0.411944	1	2	2	2	2	2	2	no	none	0.6862	0.55	.	0	0	0	0	1	0	0	0.244188	0.1	0.1	0.117516	0.244188	H3K27ac	-1.28799	-1.28799	-1.05514	A	A	A	0.183971	0.147433	0.183971	low	0	D	2
chr1	9105616	9105726	peak_2274	115.421	-0.575601	-0.214373	-0.626595	-1.74352	-0.95719	-0.846039	-0.720709	2	2	2	1	2	2	2	no	none	0.829764	0.56	N	0	0	0	0	0	0	0	0.23233	0.1	0.1	0.197854	0.23233	H3K27ac	-1.21617	-1.21617	-0.231734	A	A	B	0.199178	0.130562	0.199178	low	0	D	2
chr1	10223042	10223152	peak_2525b	27.2899	0.355447	-0.0577051	0.650256	-0.170258	0.0369335	-0.097452	-0.481407	2	2	2	2	2	2	2	no	none	0.691291	0.51	N	0	0	0	0	0	0	0	0.200717	0.1	0.1	0.1	0.200717	H3K27ac	-1.00516	-1.00516	-1.00516	A	A	A	0.1	0.188899	0.188899	low	0	D	3
chr1	671936	672046	peak_268	81.8962	0.48534	-0.220573	0.0381331	-0.319164	0.815383	0.283419	0.466376	3	2	2	2	3	2	3	no	none	0.704182	0.43	.	0	0	0	0	0	0	0	0.320366	0.157802	0.1	0.257175	0.320366	H3K27ac	-1.02161	-1.67972	-0.316971	A	A	B	0.1	0.199779	0.199779	low	0	D	2
chr1	11412272	11412382	peak_2757	341.346	0.121939	0.319318	-0.0648264	0.68308	0.165472	0.355391	0.60427	2	2	2	3	2	2	3	no	none	0.704455	0.52	.	0	0	0	0	0	0	0	0.111287	0.1	0.106268	0.296303	0.296303	H3K27ac	-0.154287	-0.0665752	1.41279	B	B	C	0.1	0.1	0.1	low	0	D	2
chr1	691974	692084	peak_276	49.0006	0.232545	-0.473235	0.312079	-0.598533	-0.24859	-0.0895987	0.194323	2	2	2	2	2	2	2	no	none	0.791545	0.63	.	0	0	0	0	0	0	0	0.243825	0.1	0.1	0.1	0.243825	H3K27ac	-1.28584	-1.28584	-1.28584	A	A	A	0.159164	0.1	0.159164	low	0	D	1
chr1	11450098	11450208	peak_2762	252.554	-0.031818	0.121003	0.128222	0.129767	0.386213	0.17267	0.200467	2	2	2	2	2	2	2	no	none	0.727309	0.51	.	0	0	0	0	0	0	0	0.1	0.1	0.1	0.23079	0.23079	H3K27ac	0	0	1.20658	B	B	C	0.1	0.120998	0.120998	low	0	D	2
chr1	12009550	12009660	peak_2870	62.3765	-0.135929	-0.867723	0.176628	-0.330111	-0.290246	-1.06196	-0.373094	2	2	2	2	2	2	2	no	none	n	0.57	.	0	0	0	0	1	0	0	0.253698	0.127237	0.1	0.123325	0.253698	H3K27ac	-0.995598	-1.34311	-1.04065	A	A	A	0.1	0.129073	0.129073	low	0	D	3
chr1	12301836	12301946	peak_2941	1691.55	0.268596	0.00969143	-0.169827	0.274289	0.16572	-0.11214	0.534827	2	2	2	2	2	2	2	no	none	0.854236	0.6	.	0	0	0	0	0	0	0	0.258643	0.300157	0.1	0.1	0.300157	H3K27ac	0.21476	-1.37096	-1.37096	B	A	A	0.1	0.193928	0.193928	low	0	D	2
chr1	12501076	12501186	peak_2981	94.7842	0.0502034	-0.0700701	-1.12051	0.385277	-1.79667	-3.71917	-2.41427	2	2	1	2	1	1	1	yes	3.N	0.690673	0.42	N	0	0	0	0	0	0	0	0.331667	0.175714	0.188781	0.187057	0.331667	H3K27ac	-0.916509	-0.813022	-0.826256	A	A	A	0.152783	0.156506	0.156506	low	0	D	1
chr1	12771262	12771372	peak_3020	51.1954	0.0213096	0.144334	0.0441527	-0.216322	-0.534436	-0.203185	-0.460115	2	2	2	2	2	2	2	no	none	n	0.48	.	0	0	0	0	0	0	0	0.135154	0.1	0.1	0.20189	0.20189	H3K27ac	-0.434609	-0.434609	0.578961	B	B	B	0.1	0.145604	0.145604	low	0	D	1
chr1	12979716	12979826	peak_3058	65.0837	-0.965269	-0.0397363	-1.17198	0.501382	-1.93042	-1.04855	-1.15827	1	2	1	2	1	1	1	yes	1.PN	0.620509	0.45	N	0	0	0	0	0	0	0	0.343806	0.1	0.1	0.412681	0.412681	H3K27ac	-1.78159	-1.78159	0.263433	A	A	B	0.1	0.1	0.1	low	0	D	2
chr1	13706206	13706316	peak_3217	51.0316	-0.366124	-0.332531	0.0588898	-0.538543	0.163108	-0.266901	-0.544624	2	2	2	2	2	2	2	no	none	0.734891	0.53	S	0	0	0	0	0	0	0	0.254465	0.504769	0.1	0.400127	0.504769	H3K27ac	0.988155	-1.34747	0.652988	C	A	B	0.1	0.1	0.1	low	0	D	2
chr1	13999768	13999878	peak_3270	37.2422	0.753631	0.714523	0.707604	0.317904	0.828829	0.87405	0.907246	3	2	2	2	3	3	3	no	none	0.638655	0.43	.	0	0	0	0	0	0	0	0.621205	0.1	0.17836	0.567564	0.621205	H3K27ac	-2.63507	-1.80027	-0.130285	A	A	B	0.1	0.136757	0.136757	low	0	D	2
chr1	14654170	14654280	peak_3387	58.611	0.24008	0.248877	0.131096	-0.0225159	0.221583	0.476068	0.288291	2	2	2	2	2	2	2	no	none	0.778036	0.42	.	0	0	0	0	1	0	0	0.107606	0.12534	0.221173	0.1	0.221173	H3K27ac	0.220085	1.03942	-0.105758	B	C	B	0.1	0.142657	0.142657	low	0	D	2
chr1	15138860	15138970	peak_3443	54.8295	0.452563	0.0194218	0.260071	-0.0490374	0.200228	-0.542434	0.134106	2	2	2	2	2	2	2	no	none	0.855364	0.7	.	0	0	0	0	0	0	0	0.204963	0.1	0.1	0.1	0.204963	H3K27ac	-1.03537	-1.03537	-1.03537	A	A	A	0.1	0.1	0.1	low	0	D	3
chr1	16041526	16041636	peak_3649c	12.5016	-1.54536	-0.385128	-0.535967	-0.769873	-0.320946	-0.629884	-1.15163	1	2	2	2	2	2	2	no	none	n	0.49	.	0	0	0	0	0	0	0	0.229892	0.15815	0.1	0.219433	0.229892	H3K27ac	-0.539668	-1.20096	-0.0671784	B	A	B	0.1	0.169511	0.169511	low	0	D	2
chr1	1050824	1050934	peak_380	56.1875	-0.558784	0.0983389	-0.0628478	0.828179	0.232372	-0.125311	0.209762	2	2	2	3	2	2	2	no	none	0.795273	0.53	.	0	0	0	0	0	0	0	0.220655	0.250312	0.1	0.1	0.250312	H3K27ac	0.181931	-1.1418	-1.1418	B	A	A	0.194648	0.1	0.194648	low	0	D	2
chr1	17467290	17467400	peak_3921	51.8811	-0.207077	-0.654445	0.803773	-0.525806	0.106233	0.0672461	0.388142	2	2	2	2	2	2	2	no	none	n	0.48	.	0	0	0	0	0	0	0	0.487475	0.1	0.1	0.121424	0.487475	H3K27ac	-2.28533	-2.28533	-2.00528	A	A	A	0.1	0.106446	0.106446	low	0	D	3
chr1	1102730	1102840	peak_393	71.5217	0.533651	-0.27696	0.519688	0.0235419	0.128734	-0.305706	-0.1924	2	2	2	2	2	2	2	no	none	n	0.5	.	0	0	0	0	0	0	0	0.176219	0.450264	0.1	0.119513	0.450264	H3K27ac	1.3534	-0.817368	-0.560202	C	A	B	0.1	0.1	0.1	low	0	D	2
chr1	1114230	1114340	peak_398	50.6317	0.0714108	-0.285464	0.236995	-0.121316	0.0194765	0.420429	0.489037	2	2	2	2	2	2	2	no	none	0.651782	0.49	.	0	0	0	0	0	0	0	0.1	0.1	0.264806	0.1	0.264806	H3K27ac	0	1.40494	0	B	C	B	0.1	0.1	0.1	low	0	D	2
chr1	17749974	17750084	peak_3997	323.837	0.257689	-0.0588704	-0.232815	0.533773	0.49978	0.524414	0.569222	2	2	2	3	2	2	3	no	none	0.784382	0.54	.	0	0	0	0	0	0	0	0.1	0.354918	0.1	0.285118	0.354918	H3K27ac	1.82749	0	1.51156	C	B	C	0.169963	0.1	0.169963	low	0	D	3
chr1	20003502	20003612	peak_4505	20.8613	-0.112281	0.258904	-1.10812	-0.353413	-1.80702	-1.5583	-1.15126	2	2	2	2	1	1	2	no	none	0.641036	0.44	N	0	0	0	0	0	0	0	0.376453	0.43038	0.131347	0.13255	0.43038	H3K27ac	0.19314	-1.51909	-1.50594	B	A	A	0.126833	0.1	0.126833	low	0	D	1
chr1	1363794	1363904	peak_455	144.673	-0.160426	0.036357	-0.250569	0.710863	0.564471	0.478556	1.12261	2	2	2	3	2	2	3	no	none	0.811	0.65	.	0	0	0	0	0	0	0	0.267572	0.182688	0.192049	0.300684	0.300684	H3K27ac	-0.550546	-0.478458	0.16832	B	B	B	0.1	0.1	0.1	low	0	D	2
chr1	20635172	20635282	peak_4613	162.825	0.0635891	0.279609	0.573872	-0.487108	-0.191593	-0.241167	-0.0548501	2	2	2	2	2	2	2	no	none	0.711164	0.53	N	0	0	0	0	0	0	0	0.1	0.15498	0.148658	0.215291	0.215291	H3K27ac	0.632084	0.572001	1.10629	B	B	C	0.154159	0.160961	0.160961	low	0	D	2
chr1	1390532	1390642	peak_467b	40.7392	-0.731613	-0.0751185	-0.162933	-0.330258	-0.696511	-0.208767	-0.0669641	2	2	2	2	2	2	2	no	none	n	0.53	N	0	0	0	0	0	0	0	0.1	0.1	0.1	0.308842	0.308842	H3K27ac	0	0	1.62687	B	B	C	0.1	0.1	0.1	low	0	D	1
chr1	21489354	21489464	peak_4764a	25.5321	0.747912	0.320007	0.100339	0.0840588	-0.0574863	0.00464339	0.180934	2	2	2	2	2	2	2	no	none	0.648018	0.51	.	0	0	0	0	0	0	0	0.22747	0.1	0.1	0.1	0.22747	H3K27ac	-1.18568	-1.18568	-1.18568	A	A	A	0.1	0.17809	0.17809	low	0	D	2
chr1	21694526	21694636	peak_4825	51.0877	0.156599	-0.258422	-1.44787	-0.154805	-0.595039	-1.73397	-0.7204	2	2	1	2	2	1	2	no	none	n	0.51	.	0	0	0	0	0	0	0	0.2594	0.293836	0.1	0.1	0.293836	H3K27ac	0.179831	-1.37518	-1.37518	B	A	A	0.1	0.1	0.1	low	0	D	1
chr1	21867596	21867706	peak_4883	35.7064	-0.253244	-0.358918	-0.089063	0.0681668	0.331637	0.821411	0.281036	2	2	2	2	2	2	2	no	none	0.710145	0.5	.	0	0	0	0	0	0	0	0.228949	0.191397	0.125776	0.1	0.228949	H3K27ac	-0.258455	-0.864164	-1.19502	B	A	A	0.113935	0.15177	0.15177	low	0	D	3
chr1	23157654	23157764	peak_5111b	484.016	0.208706	-0.165796	0.230993	-0.161116	0.0351158	-0.0769726	-0.0626855	2	2	2	2	2	2	2	no	none	0.875509	0.58	.	0	0	0	0	0	0	0	0.1	0.265095	0.1	0.125351	0.265095	H3K27ac	1.40651	0	0.325979	C	B	B	0.1	0.1	0.1	low	0	D	2
chr1	23834650	23834760	peak_5282	102.912	0.932046	-0.0533914	0.732628	-0.476706	1.17198	-0.675581	-0.12369	2	2	2	2	3	2	2	no	none	0.727127	0.48	.	0	0	0	0	1	0	0	0.110437	0.1	0.227317	0.19772	0.227317	H3K27ac	-0.143219	1.04149	0.840239	B	C	C	0.1	0.152074	0.152074	low	0	D	2
chr1	23928104	23928214	peak_5309	32.6942	-0.25542	0.0129047	-0.749704	0.398094	-0.357414	-0.115647	-0.0529946	2	2	2	2	2	2	2	no	none	0.763182	0.63	N	0	0	0	0	0	0	0	0.33815	0.298907	0.1	0.266868	0.33815	H3K27ac	-0.177969	-1.75767	-0.341537	B	A	B	0.1	0.1	0.1	low	0	D	2
chr1	23946312	23946422	peak_5314	603.851	-1.60411	0.287944	-0.021469	-1.58754	-2.49396	-2.43178	-2.37113	1	2	2	1	1	1	1	yes	2.P	n	0.53	N	0	0	0	0	0	0	0	0.266171	0.15146	0.1	0.106614	0.266171	H3K27ac	-0.813414	-1.41235	-1.31996	A	A	A	0.155091	0.174156	0.174156	low	0	D	1
chr1	24359490	24359600	peak_5422	166.238	0.326179	0.144473	0.23676	-0.119634	0.408627	0.0333515	0.417904	2	2	2	2	2	2	2	no	none	0.899109	0.62	.	0	0	0	0	0	0	0	0.1	0.120137	0.174781	0.245578	0.245578	H3K27ac	0.264676	0.80555	1.29618	B	C	C	0.152543	0.1	0.152543	low	0	D	2
chr1	24375386	24375496	peak_5426b	181.776	0.00729097	-0.556837	0.197674	-0.207974	-0.0318918	0.238628	0.107009	2	2	2	2	2	2	2	no	none	0.777982	0.49	P	0	0	0	0	0	0	0	0.1	0.24985	0.1	0.1	0.24985	H3K27ac	1.32106	0	0	C	B	B	0.1	0.1	0.1	low	0	D	2
chr1	25966044	25966154	peak_5782	36.4719	0.374397	0.135991	0.496206	-0.186097	0.715161	0.0838377	0.307499	2	2	2	2	2	2	2	no	none	0.799418	0.58	.	0	0	0	0	0	0	0	0.178332	0.299776	0.136711	0.1	0.299776	H3K27ac	0.749323	-0.383435	-0.834563	C	B	A	0.1	0.188128	0.188128	low	0	D	2
chr1	1924764	1924874	peak_580	157.295	0.353559	-0.0208265	0.184265	0.350698	0.24438	-0.0755242	0.259262	2	2	2	2	2	2	2	no	none	0.722364	0.53	.	0	0	0	0	0	0	0	0.18176	0.1	0.1	0.305064	0.305064	H3K27ac	-0.862038	-0.862038	0.747076	A	A	C	0.1	0.113926	0.113926	low	0	D	3
chr1	26348614	26348724	peak_5909b	138.162	0.14738	-0.688528	-0.290195	-0.621171	0.45453	-1.25531	-0.681992	2	2	2	2	2	1	2	no	none	0.656691	0.5	SN	0	0	0	0	0	0	0	0.335087	0.199328	0.121491	0.14875	0.335087	H3K27ac	-0.749394	-1.46369	-1.17165	A	A	A	0.126724	0.1	0.126724	low	0	D	2
chr1	26840442	26840552	peak_6063a	65.0837	-0.658228	0.120552	-1.57004	0.883796	-1.84158	-1.91179	-1.09762	2	2	1	3	1	1	1	no	none	0.841982	0.57	.	0	0	0	0	0	0	0	0.514699	0.366515	1.71945	0.122175	1.71945	H3K27ac	-0.489857	1.74014	-2.07478	B	C	A	0.1	0.1	0.1	low	0	D	1
chr1	26840958	26841068	peak_6063b	59.7019	-0.17593	0.266842	-1.13832	0.524875	-1.25797	-1.50675	-1.33601	2	2	1	2	1	1	1	yes	3.N	0.7186	0.49	N	0	0	0	0	0	0	0	0.435429	0.290356	1.79341	0.120687	1.79341	H3K27ac	-0.584612	2.04219	-1.85116	B	C	A	0.1	0.1	0.1	low	0	D	1
chr1	26853950	26854060	peak_6067	143.036	0.762176	0.519704	-0.500869	1.33681	-0.457888	-0.539998	-0.124161	3	2	2	3	2	2	2	no	none	0.727236	0.55	PN	0	0	0	0	0	0	0	0.1	0.13858	1.29999	0.158619	1.29999	H3K27ac	0.470721	3.70043	0.665564	B	C	B	0.1	0.191103	0.191103	low	0	D	1
chr1	27103996	27104106	peak_6142	78.93	0.319878	-0.0453267	-1.12083	-0.500016	-0.245908	-1.00637	-0.553838	2	2	1	2	2	1	2	no	none	0.647491	0.47	.	0	0	0	0	0	0	0	0.263506	0.324839	0.1	0.138026	0.324839	H3K27ac	0.301888	-1.39784	-0.932898	B	A	A	0.101816	0.197643	0.197643	low	0	D	2
chr1	27120002	27120112	peak_6149	68.5757	0.275963	-0.365814	-1.06888	0.165095	-1.0961	-1.23402	-1.47233	2	2	1	2	1	1	1	yes	3.N	0.754164	0.53	N	0	0	0	0	0	0	0	0.1	0.811767	0.355865	0.186963	0.811767	H3K27ac	3.02107	1.83133	0.902756	C	C	C	0.150198	0.179218	0.179218	low	0	D	1
chr1	27192032	27192142	peak_6176	40.6417	0.203264	0.355172	-0.482218	0.288512	-1.26046	0.361093	-1.06646	2	2	2	2	1	2	1	yes	4.-	0.626745	0.45	N	0	0	0	0	0	0	0	0.1	0.313957	0.294882	0.205376	0.313957	H3K27ac	1.65057	1.56014	1.03827	C	C	C	0.1	0.129492	0.129492	low	0	D	1
chr1	27753318	27753428	peak_6324	181.74	-0.137199	0.110885	-0.460053	0.0118792	-0.0564681	0.414062	0.259285	2	2	2	2	2	2	2	no	none	0.735455	0.49	N	0	0	0	0	0	0	0	0.244868	0.138706	0.1	0.327438	0.327438	H3K27ac	-0.819977	-1.29201	0.419214	A	A	B	0.18862	0.151553	0.18862	low	0	D	3
chr1	2141582	2141692	peak_636	51.0316	-0.0185464	-0.426772	0.688826	0.306122	0.793145	0.602956	0.505185	2	2	2	2	3	2	2	no	none	0.715582	0.51	.	0	0	0	0	0	0	0	0.1	0.263364	0.1	0.197221	0.263364	H3K27ac	1.39706	0	0.979812	C	B	C	0.1	0.186521	0.186521	low	0	D	3
chr1	28800082	28800192	peak_6599a	32.2856	-1.00407	0.0258558	0.563136	-0.865026	0.0278091	-0.223065	-1.36035	1	2	2	2	2	2	1	no	none	0.689364	0.5	.	0	0	0	0	0	0	0	0.123216	0.1	0.1	0.456219	0.456219	H3K27ac	-0.301188	-0.301188	1.88854	B	B	C	0.126976	0.1	0.126976	low	0	D	2
chr1	29038300	29038410	peak_6658	24.1673	0.162409	-0.0687801	-0.341607	-0.00782946	0.756509	0.495238	0.257275	2	2	2	2	2	2	2	no	none	n	0.55	.	0	0	0	0	0	0	0	0.337808	0.231242	0.1	0.147239	0.337808	H3K27ac	-0.546802	-1.7562	-1.19805	B	A	A	0.142882	0.13156	0.142882	low	0	D	2
chr1	30347820	30347930	peak_7003	26.2234	-0.887288	-0.509595	-1.14258	-1.75335	-1.2596	-2.11656	-2.37324	2	2	2	1	1	1	1	no	none	0.628527	0.52	.	0	0	0	0	0	0	0	0.316594	0.1	0.1	0.17538	0.316594	H3K27ac	-1.66263	-1.66263	-0.852148	A	A	A	0.106088	0.1	0.106088	low	0	D	2
chr1	30521330	30521440	peak_7052a	35.7064	-1.27161	-0.570373	0.209811	-0.433108	-0.325715	-0.202749	-0.754731	1	2	2	2	2	2	2	no	none	0.595945	0.45	S	0	0	0	0	0	0	0	0.239259	0.1	0.1	0.126412	0.239259	H3K27ac	-1.25858	-1.25858	-0.920444	A	A	A	0.1	0.115324	0.115324	low	0	D	1
chr1	31154300	31154410	peak_7183	37.2422	-1.18612	0.278344	-0.0060159	-0.228176	-0.741113	0.116011	-1.27663	1	2	2	2	2	2	1	no	none	0.665436	0.55	.	0	0	0	0	0	0	0	0.36728	0.249405	0.132456	0.217173	0.36728	H3K27ac	-0.558391	-1.47136	-0.758035	B	A	A	0.1	0.1	0.1	low	0	D	1
chr1	31532638	31532748	peak_7241	394.621	-0.0887765	0.0838014	0.296822	0.0865838	0.056575	0.43339	0.279536	2	2	2	2	2	2	2	no	none	0.850236	0.63	.	0	0	0	0	0	0	0	0.113669	0.444082	0.1	0.21311	0.444082	H3K27ac	1.96598	-0.184843	0.906755	C	B	C	0.145377	0.1704	0.1704	low	0	D	3
chr1	31535154	31535264	peak_7244	82.552	-0.434122	-0.0767283	-0.0624335	-0.64957	-0.113329	-1.32622	-1.59059	2	2	2	2	2	1	1	no	none	0.646618	0.39	.	0	0	0	0	0	0	0	0.1	0.322942	0.1	0.228169	0.322942	H3K27ac	1.69127	0	1.1901	C	B	C	0.181939	0.1	0.181939	low	0	D	2
chr1	34197774	34197884	peak_7724	166.505	0.193547	-0.0728377	0.194732	0.0352196	0.4055	0.57917	0.484709	2	2	2	2	2	2	2	no	none	0.848891	0.49	N	0	0	0	0	0	0	0	0.10335	0.348742	0.398109	0.345707	0.398109	H3K27ac	1.75461	1.94562	1.742	C	C	C	0.1	0.1	0.1	low	0	D	2
chr1	35898300	35898410	peak_7986	188.879	0.807966	-0.683651	-1.30719	0.0741451	0.0863938	-0.693253	-0.289976	3	2	1	2	2	2	2	no	none	0.749655	0.5	.	0	0	0	0	0	0	0	0.298828	0.477307	0.1	0.288204	0.477307	H3K27ac	0.675603	-1.57931	-0.0522238	B	A	B	0.1	0.105192	0.105192	low	0	D	2
chr1	36318124	36318234	peak_8093	73.3915	-0.306361	-0.875504	-1.0093	0.321458	-1.00028	-0.76477	-0.975169	2	2	1	2	1	2	1	no	none	0.7342	0.49	.	0	0	0	0	0	0	0	0.375956	0.136303	0.1	0.161197	0.375956	H3K27ac	-1.46375	-1.91057	-1.22174	A	A	A	0.19845	0.1	0.19845	low	0	D	1
chr1	36375040	36375150	peak_8104	180.557	0.193455	0.0847476	-0.652785	-0.208048	-0.337949	-1.42361	-1.2284	2	2	2	2	2	1	1	yes	4.-	0.706036	0.46	N	0	0	0	0	0	0	0	0.916188	0.493457	0.37996	0.378365	0.916188	H3K27ac	-0.892718	-1.26979	-1.27586	A	A	A	0.1	0.138769	0.138769	low	0	D	1
chr1	3029778	3029888	peak_812	25.5321	-0.0105384	-0.114433	-0.412572	0.111512	-0.629647	-0.318829	-0.459412	2	2	2	2	2	2	2	no	none	n	0.44	.	0	0	0	0	0	0	0	0.269585	0.1	0.1	0.13735	0.269585	H3K27ac	-1.43074	-1.43074	-0.972889	A	A	A	0.1	0.1	0.1	low	0	D	2
chr1	3100006	3100116	peak_824	43.5729	-0.236259	-0.419461	-2.02261	0.407624	-1.42589	-0.754459	-0.441744	2	2	1	2	1	2	2	no	none	n	0.44	N	0	0	0	0	0	0	0	0.857642	0.188207	0.1	0.81905	0.857642	H3K27ac	-2.18806	-3.10037	-0.0664225	A	A	B	0.140854	0.1	0.140854	low	0	D	1
chr1	37134120	37134230	peak_8267	119.672	-0.177602	-0.033728	-1.05165	-0.26479	-1.54104	-1.25461	-1.4888	2	2	1	2	1	1	1	yes	3.N	0.843073	0.57	N	0	0	0	0	0	0	0	0.56469	0.407467	0.263788	0.161209	0.56469	H3K27ac	-0.470775	-1.09808	-1.80853	B	A	A	0.1	0.1	0.1	low	0	D	2
chr1	37446514	37446624	peak_8345	35.7064	0.383581	-0.690746	-1.01396	-0.287665	-2.21551	-0.434912	-3.1477	2	2	2	2	1	2	1	yes	4.-	n	0.42	N	0	0	0	0	0	0	0	0.253669	0.498022	0.136169	0.1	0.498022	H3K27ac	0.97326	-0.897547	-1.34295	C	A	A	0.101068	0.104857	0.104857	low	0	D	2
chr1	3197468	3197578	peak_851	40.3708	-0.137082	0.246291	0.560974	-0.528777	0.599869	0.753906	0.151141	2	2	2	2	2	2	2	no	none	0.589109	0.43	.	0	0	0	0	0	0	0	0.1794	0.1	0.1	0.253659	0.253659	H3K27ac	-0.84318	-0.84318	0.499713	A	A	B	0.1	0.1	0.1	low	0	D	2
chr1	3230070	3230180	peak_858	55.1064	-0.880303	-0.599997	0.0072253	-0.725321	-0.38962	-0.881148	-0.375071	2	2	2	2	2	2	2	no	none	0.684782	0.48	.	0	0	0	0	0	0	0	0.408197	0.120556	0.1	0.1	0.408197	H3K27ac	-1.75956	-2.02927	-2.02927	A	A	A	0.106526	0.1	0.106526	low	0	D	2
chr1	38829606	38829716	peak_8629	57.9372	0.232275	0.852907	-0.441777	-0.893331	-0.743182	-1.76268	-1.64945	2	2	2	1	2	1	1	yes	4.-	0.681055	0.54	SN	0	0	0	0	0	0	0	0.329251	0.1	0.133085	0.233454	0.329251	H3K27ac	-1.71919	-1.30684	-0.496049	A	A	B	0.199666	0.1	0.199666	low	0	D	1
chr1	38884048	38884158	peak_8640	108.079	-0.0486526	0.434302	-2.10899	0.438503	-2.60739	-2.5279	-2.03588	2	2	1	2	1	1	1	yes	3.N	0.622818	0.48	N	0	0	0	0	0	0	0	0.286281	0.185271	0.536916	0.34025	0.536916	H3K27ac	-0.627794	0.907263	0.24916	B	C	B	0.165514	0.164764	0.165514	low	0	D	1
chr1	38889488	38889598	peak_8642	68.7421	0.921506	0.147476	-1.33747	0.521183	-1.13856	-2.21896	-1.29124	3	2	1	2	1	1	1	yes	3.N	0.688309	0.44	N	0	0	0	0	0	0	0	0.394296	0.166331	0.127709	0.344923	0.394296	H3K27ac	-1.24522	-1.62642	-0.193006	A	A	B	0.150636	0.150639	0.150639	low	0	D	1
chr1	38994890	38995000	peak_8675	62.3765	0.010013	0.0428352	-0.0890012	0.340588	-0.63828	-0.165805	-0.163832	2	2	2	2	2	2	2	no	none	0.8782	0.58	.	0	0	0	0	0	0	0	0.24615	0.1	0.1	0.121187	0.24615	H3K27ac	-1.29953	-1.29953	-1.0223	A	A	A	0.1	0.145877	0.145877	low	0	D	2
chr1	39314842	39314952	peak_8760	40.3708	-0.543396	0.0958373	-1.53556	-1.1502	-1.23964	-0.781309	-1.43578	2	2	1	1	1	2	1	yes	3.N	0.730455	0.49	N	0	0	0	0	0	0	0	0.397851	0.213085	0.279367	0.1	0.397851	H3K27ac	-0.9008	-0.510067	-1.99223	A	B	A	0.154092	0.126733	0.154092	low	0	D	2
chr1	40031412	40031522	peak_8979	72.455	-0.388874	0.052757	0.261972	-0.629799	-0.497635	0.688108	-0.0109375	2	2	2	2	2	2	2	no	none	0.766564	0.53	.	0	0	0	0	0	0	0	0.23252	0.234859	0.1	0.141135	0.234859	H3K27ac	0.0144438	-1.21735	-0.720281	B	A	A	0.1	0.13128	0.13128	low	0	D	1
chr1	40647906	40648016	peak_9170	172.19	-0.891279	1.15437	1.13395	0.54827	0.559577	1.67008	1.42972	2	2	3	2	2	3	3	no	none	n	0.42	N	0	0	0	0	0	0	0	0.1	0.1	0.1	0.227426	0.227426	H3K27ac	0	0	1.1854	B	B	C	0.1	0.1	0.1	low	0	D	1
chr1	41187830	41187940	peak_9292	38.0173	-0.0587754	0.297893	0.0711188	0.202638	0.0151671	-0.277334	-0.850521	2	2	2	2	2	2	2	no	none	0.783873	0.53	.	0	0	0	0	0	0	0	0.212726	0.1	0.1	0.1	0.212726	H3K27ac	-1.08899	-1.08899	-1.08899	A	A	A	0.145286	0.145215	0.145286	low	0	D	2
chr1	41748222	41748332	peak_9428	276.435	-0.151168	-0.428061	0.543307	-0.596679	0.408539	-0.158579	-0.0591736	2	2	3	2	2	2	2	no	none	0.818782	0.55	.	0	0	0	0	0	0	0	0.254934	0.108364	0.1	0.209124	0.254934	H3K27ac	-1.23423	-1.35012	-0.285765	A	A	B	0.1	0.136747	0.136747	low	0	D	2
chr1	42179002	42179112	peak_9517	83.9045	0.467803	-0.0298534	1.20709	0.0728489	1.05691	0.732755	0.141808	2	2	3	2	3	2	2	no	none	0.620036	0.46	.	0	0	0	0	0	0	0	0.1	0.246987	0.111003	0.393637	0.393637	H3K27ac	1.30444	0.150598	1.97686	C	B	C	0.194639	0.118457	0.194639	low	0	D	2
chr1	42695230	42695340	peak_9645	49.3448	1.62702	0.895008	-1.14838	1.53039	-0.469541	0.286632	-0.0528267	3	2	1	3	2	2	2	no	none	0.6952	0.55	N	0	0	0	0	0	0	0	0.409207	0.535985	0.180532	0.261876	0.535985	H3K27ac	0.389362	-1.18058	-0.643945	B	A	B	0.123218	0.17033	0.17033	low	0	D	1
chr1	42792794	42792904	peak_9673	55.3184	0.00940054	-0.0968456	-0.895346	-0.973127	-0.96994	-1.43296	-1.25421	2	2	2	1	2	1	1	yes	4.-	n	0.52	N	0	0	0	0	0	0	0	0.292908	0.297562	0.161386	0.159021	0.297562	H3K27ac	0.0227449	-0.859931	-0.881232	B	A	A	0.1	0.1	0.1	low	0	D	1
chr1	3673050	3673160	peak_973	111.21	-0.123626	-0.0320441	0.599711	0.448007	0.503289	1.09346	0.574731	2	2	2	2	2	3	2	no	none	n	0.53	.	0	0	0	0	0	0	0	0.1	0.213803	0.1	0.1	0.213803	H3K27ac	1.09628	0	0	C	B	B	0.1	0.127634	0.127634	low	0	D	3
chr1	44163578	44163688	peak_9902	274.435	1.27974	0.342475	1.16246	0.763765	1.12927	1.09501	1.21943	3	2	3	3	3	3	3	no	none	0.748164	0.49	N	0	0	0	0	0	0	0	0.221411	0.347092	0.304594	0.197176	0.347092	H3K27ac	0.648592	0.460162	-0.16724	B	B	B	0.105814	0.172706	0.172706	low	0	D	1
chr1	44667038	44667148	peak_9998	73.3915	-0.201441	-0.198135	0.563818	0.130313	0.142103	-0.270553	-0.0570629	2	2	2	2	2	2	2	no	none	0.784709	0.6	.	0	0	0	0	0	0	0	0.505465	0.539277	0.457722	0.518554	0.539277	H3K27ac	0.0934149	-0.143141	0.0368833	B	B	B	0.1	0.18464	0.18464	low	0	D	3
chr1	44714928	44715038	peak_10013	271.544	0.473004	0.0628852	0.606956	0.305129	0.446612	0.438682	0.5279	3	2	3	2	3	2	3	no	none	0.816255	0.55	.	0	0	0	0	0	0	0	0.184225	0.177446	0.1	0.1	0.184225	low	-0.0540906	-0.881467	-0.881467	D	D	D	0.1	0.15635	0.15635	low	0	D	3
chr1	45080832	45080942	peak_10128	257.799	-0.206849	-0.221089	0.182469	0.0253519	0.144341	0.238318	0.344376	2	2	2	2	2	2	2	no	none	0.799636	0.58	P	0	0	0	0	0	0	0	0.11793	0.133519	0.1	0.160483	0.160483	low	0.179116	-0.237927	0.444495	D	D	D	0.123914	0.146803	0.146803	low	0	D	2
chr1	3845848	3845958	peak_1012a	86.0457	-0.0789755	0.0604443	0.222401	-0.331586	0.533969	0.566185	0.452214	2	2	2	2	2	2	2	no	none	n	0.54	.	0	0	0	0	0	0	0	0.1	0.1	0.1	0.1	0.1	low	0	0	0	D	D	D	0.1	0.1	0.1	low	0	D	2
chr1	3846256	3846366	peak_1012b	10.9298	-0.117307	-0.428159	-0.492605	-0.337081	-0.30751	-0.250165	-0.904105	2	2	2	2	2	2	2	no	none	n	0.54	.	0	0	0	0	0	0	0	0.1	0.1	0.1	0.1	0.1	low	0	0	0	D	D	D	0.1	0.1	0.1	low	0	D	2
chr1	45322964	45323074	peak_10177	281.198	0.651994	0.192058	-0.0732579	-0.0271249	-0.169893	-0.309655	-0.193967	3	2	2	2	2	2	2	no	none	0.7236	0.52	N	0	0	0	0	0	0	0	0.1	0.1	0.1	0.15282	0.15282	low	0	0	0.611831	D	D	D	0.1	0.1	0.1	low	0	D	1
chr1	45522482	45522592	peak_10220	453.582	-0.619223	-0.135297	0.647657	-0.566513	0.182366	-0.259904	-0.381933	2	2	3	2	2	2	2	no	none	0.638345	0.45	.	0	0	0	0	0	0	0	0.1	0.1	0.1	0.1	0.1	low	0	0	0	D	D	D	0.1	0.130566	0.130566	low	0	D	1
chr1	3920880	3920990	peak_1023	24.1673	-1.22455	-0.726244	0.484958	0.108408	0.491864	0.216644	0.497188	1	2	2	2	2	2	2	no	none	0.771655	0.57	.	0	0	0	0	0	0	0	0.1	0.118716	0.1	0.1	0.118716	low	0.247512	0	0	D	D	D	0.1	0.131803	0.131803	low	0	D	2
chr1	46047674	46047784	peak_10393	34.9459	0.356927	0.162677	0.55149	0.344474	0.58572	1.0794	0.398478	2	2	2	2	2	3	2	no	none	0.647055	0.46	N	0	0	0	0	0	0	0	0.1	0.1	0.1	0.154304	0.154304	low	0	0	0.625775	D	D	D	0.1	0.173832	0.173832	low	0	D	3
chr1	46200004	46200114	peak_10434	224.313	0.22036	0.196964	-0.0829077	0.214841	-0.344192	-0.0469932	0.016255	2	2	2	2	2	2	2	no	none	0.829564	0.64	SN	0	0	0	0	0	0	0	0.1	0.119573	0.1	0.1	0.119573	low	0.257895	0	0	D	D	D	0.1	0.1	0.1	low	0	D	3
chr1	4041954	4042064	peak_1046	159.585	-0.649058	0.148292	-0.695342	0.492321	-0.416024	-1.07951	-0.382866	2	2	2	2	2	1	2	no	none	n	0.45	.	0	0	0	0	0	0	0	0.1	0.1	0.1	0.1	0.1	low	0	0	0	D	D	D	0.152813	0.101614	0.152813	low	0	D	1
chr1	4050022	4050132	peak_1047a	50.1862	-1.10272	-0.533093	-0.220581	-0.48207	0.0736601	0.29489	-0.0919994	1	2	2	2	2	2	2	no	none	n	0.42	.	0	0	0	0	0	0	0	0.1	0.1	0.1	0.129965	0.129965	low	0	0	0.378127	D	D	D	0.1	0.115019	0.115019	low	0	D	3
chr1	46438440	46438550	peak_10494	49.3448	-0.293197	0.207762	0.812172	-0.237101	0.154507	0.435749	0.0948857	2	2	2	2	2	2	2	no	none	0.748582	0.43	.	0	0	0	0	0	0	0	0.1	0.1	0.1	0.1	0.1	low	0	0	0	D	D	D	0.1	0.14322	0.14322	low	0	D	1
chr1	221098	221208	peak_105a	53.4041	-0.150158	-0.597764	0.208486	-0.140618	0.0261063	0.298642	0.322529	2	2	2	2	2	2	2	no	none	0.762382	0.58	.	0	0	0	0	0	0	0	0.109793	0.131835	0.1	0.1	0.131835	low	0.263943	-0.134787	-0.134787	D	D	D	0.1	0.107815	0.107815	low	0	D	3
chr1	47039978	47040088	peak_10680	47.6745	-0.186167	-0.0504408	0.0739913	0.901355	0.348508	-0.48192	0.353392	2	2	2	2	2	2	2	no	none	0.674618	0.5	.	0	0	0	0	0	0	0	0.185439	0.135595	0.193925	0.1	0.193925	low	-0.451637	0.0645553	-0.890942	D	D	D	0.1	0.111804	0.111804	low	0	D	2
chr1	47757090	47757200	peak_10883	84.8788	-0.438872	-0.320056	-0.411188	-0.544966	-0.122492	0.0838211	-0.252374	2	2	2	2	2	2	2	no	none	0.650927	0.43	.	0	0	0	0	0	0	0	0.184033	0.1	0.1	0.1	0.184033	low	-0.879962	-0.879962	-0.879962	D	D	D	0.1	0.158811	0.158811	low	0	D	3
chr1	241202	241312	peak_111	66.906	0.401262	-0.0930698	-0.393863	0.436781	-0.127569	-0.246972	0.0314314	2	2	2	2	2	2	2	no	none	0.791036	0.55	.	0	0	0	0	0	0	0	0.143523	0.168056	0.1	0.1	0.168056	low	0.227666	-0.52128	-0.52128	D	D	D	0.1	0.16619	0.16619	low	0	D	1
chr1	49191138	49191248	peak_11132	64.1777	0.513138	-0.334986	-0.695201	-0.406975	0.389917	-0.46224	0.380431	2	2	2	2	2	2	2	no	none	0.8456	0.63	.	0	0	0	0	0	0	0	0.1	0.1	0.1	0.1	0.1	low	0	0	0	D	D	D	0.1	0.1	0.1	low	0	D	3
chr1	49665858	49665968	peak_11255	160.872	0.100828	-0.87948	-1.47587	-1.43938	0.774786	-1.74264	0.026439	2	2	1	1	3	1	2	no	none	0.603527	0.39	.	0	0	0	0	0	0	0	0.1	0.1	0.1	0.1	0.1	low	0	0	0	D	D	D	0.150639	0.187319	0.187319	low	0	D	2
chr1	49853710	49853820	peak_11313	40.3708	-0.273473	0.274679	0.0192081	0.428952	0.18828	-0.730294	0.0590156	2	2	2	2	2	2	2	no	none	0.518945	0.41	S	0	0	0	0	0	0	0	0.1	0.18587	0.1	0.1	0.18587	low	0.894296	0	0	D	D	D	0.108541	0.1	0.108541	low	0	D	2
chr1	50111656	50111766	peak_11377	128.289	-0.35511	-0.02244	-0.0714909	-0.16312	0.371611	0.538742	0.256955	2	2	2	2	2	2	2	no	none	0.827364	0.6	.	0	0	0	0	0	0	0	0.1	0.1	0.1	0.116106	0.116106	low	0	0	0.215442	D	D	D	0.1	0.1	0.1	low	0	D	3
chr1	50185212	50185322	peak_11399	53.7244	0.0185483	0.202153	0.917351	0.142363	0.697417	0.477959	0.236336	2	2	2	2	2	2	2	no	none	0.844636	0.61	.	0	0	0	0	0	0	0	0.1	0.1	0.1	0.1	0.1	low	0	0	0	D	D	D	0.152469	0.1	0.152469	low	0	D	3
chr1	50692176	50692286	peak_11517	50.419	-0.30219	-0.381672	-0.488925	-0.521235	0.190262	0.410794	0.0119953	2	2	2	2	2	2	2	no	none	0.786291	0.51	.	0	0	0	0	0	0	0	0.173832	0.1	0.1	0.1	0.173832	low	-0.797691	-0.797691	-0.797691	D	D	D	0.155194	0.180905	0.180905	low	0	D	2
chr1	50965970	50966080	peak_11592	50.5357	0.904108	0.223757	0.519813	0.384221	0.473786	0.542565	0.270094	3	2	2	2	2	2	2	no	none	0.705655	0.48	N	0	0	0	0	0	0	0	0.1	0.1	0.1	0.1	0.1	low	0	0	0	D	D	D	0.1	0.117251	0.117251	low	0	D	3
chr1	51207190	51207300	peak_11671	31.9539	-0.0826496	0.125398	0.424263	0.307806	0.860228	0.792705	1.14979	2	2	2	2	3	2	3	no	none	0.767055	0.53	.	0	0	0	0	0	0	0	0.1	0.1	0.107041	0.111029	0.111029	low	0	0.098158	0.150933	D	D	D	0.111067	0.123484	0.123484	low	0	D	2
chr1	51321102	51321212	peak_11706	116.48	0.364088	0.314579	-0.212499	0.297451	0.115497	-0.128169	0.0498238	2	2	2	2	2	2	2	no	none	0.712836	0.48	N	0	0	0	0	0	0	0	0.1	0.1	0.1	0.1	0.1	low	0	0	0	D	D	D	0.1	0.1	0.1	low	0	D	2
chr1	52066834	52066944	peak_11916a	86.8365	-0.489178	-0.0929215	-0.387764	-0.158508	-0.524854	-0.405238	-0.315439	2	2	2	2	2	2	2	no	none	n	0.55	.	0	0	0	0	0	0	0	0.1	0.175322	0.1	0.1	0.175322	low	0.810005	0	0	D	D	D	0.157597	0.19293	0.19293	low	0	D	2
chr1	52067050	52067160	peak_11916b	80.9998	0.71922	0.820761	0.503592	0.832211	0.815559	-0.0984682	0.788007	2	2	2	3	3	2	3	no	none	n	0.45	.	0	0	0	0	0	0	0	0.1	0.175322	0.1	0.100721	0.175322	low	0.810005	0	0.0103615	D	D	D	0.157597	0.159876	0.159876	low	0	D	2
chr1	52468574	52468684	peak_11995	131.559	0.131608	0.22722	0.608972	0.469468	0.622544	0.965785	0.465597	2	2	2	2	2	3	2	no	none	0.733455	0.51	.	0	0	0	0	0	0	0	0.123925	0.120768	0.1	0.1	0.123925	low	-0.0372224	-0.309464	-0.309464	D	D	D	0.102574	0.1	0.102574	low	0	D	3
chr1	271350	271460	peak_123	30.519	-0.0694003	0.24137	0.54551	0.356788	0.423266	0.552689	0.476868	2	2	2	2	2	2	2	no	none	0.626073	0.49	.	0	0	0	0	0	0	0	0.1	0.140019	0.1	0.1	0.140019	low	0.485621	0	0	D	D	D	0.123775	0.129622	0.129622	low	0	D	2
chr1	53568790	53568900	peak_12320	220.567	0.0733886	0.270768	0.4249	0.40926	0.293146	0.418589	0.150958	2	2	2	2	2	2	2	no	none	0.764327	0.57	N	0	0	0	0	0	0	0	0.152368	0.1	0.1	0.114835	0.152368	low	-0.607563	-0.607563	-0.408005	D	D	D	0.1	0.1	0.1	low	0	D	2
chr1	53672722	53672832	peak_12361	170.396	0.173246	0.105305	0.277075	0.764035	0.397945	0.164385	0.783202	2	2	2	3	2	2	3	no	none	0.732527	0.52	.	0	0	0	0	0	0	0	0.1	0.1	0.1	0.1	0.1	low	0	0	0	D	D	D	0.190789	0.1	0.190789	low	0	D	3
chr1	53954192	53954302	peak_12430	34.1697	-1.08569	-0.0852805	-1.137	0.0396563	-0.0967252	0.419484	-0.419562	1	2	1	2	2	2	2	no	none	0.725527	0.45	.	0	0	0	0	0	0	0	0.106891	0.1	0.1	0.1	0.106891	low	-0.0961416	-0.0961416	-0.0961416	D	D	D	0.1	0.191566	0.191566	low	0	D	1
chr1	53973386	53973496	peak_12435	320.803	0.0880621	0.185062	-0.0658014	0.0101578	0.183536	0.253412	0.286283	2	2	2	2	2	2	2	no	none	0.882564	0.58	N	0	0	0	0	0	0	0	0.157761	0.1	0.1	0.1	0.157761	low	-0.657744	-0.657744	-0.657744	D	D	D	0.1	0.1	0.1	low	0	D	3
chr1	54083760	54083870	peak_12472	168.745	0.505723	-0.472755	-0.119676	0.574363	0.204274	-0.236939	0.443292	2	2	2	2	2	2	2	no	none	0.781945	0.54	N	0	0	0	0	0	0	0	0.1	0.1	0.1	0.1	0.1	low	0	0	0	D	D	D	0.183241	0.177999	0.183241	low	0	D	2
chr1	54220196	54220306	peak_12537	61.4814	0.13286	0.561343	-0.534935	0.470773	0.0108087	0.114179	-0.300419	2	2	2	2	2	2	2	no	none	n	0.47	.	0	0	0	0	0	0	0	0.194848	0.115784	0.1	0.1	0.194848	low	-0.750908	-0.962346	-0.962346	D	D	D	0.1	0.1	0.1	low	0	D	2
chr1	54491430	54491540	peak_12638	91.7278	-0.124026	-0.0418323	0.129296	-0.186161	0.318169	0.995776	-0.228331	2	2	2	2	2	2	2	no	none	0.667418	0.48	.	0	0	0	0	0	0	0	0.106721	0.1	0.129664	0.1	0.129664	low	-0.0938413	0.280941	-0.0938413	D	D	D	0.161473	0.145701	0.161473	low	0	D	2
chr1	55234026	55234136	peak_12818	117.338	-0.0496398	-0.0287262	0.409989	-0.134088	0.422665	0.52462	0.747167	2	2	2	2	2	2	3	no	none	0.814	0.57	.	0	0	0	0	0	0	0	0.1	0.1	0.1	0.1	0.1	low	0	0	0	D	D	D	0.143054	0.17386	0.17386	low	0	D	3
chr1	55346060	55346170	peak_12843	275.304	0.0207033	0.3886	0.165959	-0.145575	-0.067173	0.101703	0.129081	2	2	2	2	2	2	2	no	none	0.884582	0.56	N	0	0	0	0	0	0	0	0.1	0.1	0.118873	0.1	0.118873	low	0	0.249424	0	D	D	D	0.176885	0.1	0.176885	low	0	D	2
chr1	56083808	56083918	peak_12941	88.806	0.185604	0.142071	0.864039	0.400774	0.686926	0.67826	0.779607	2	2	3	2	2	2	3	no	none	0.900909	0.56	.	0	0	0	0	0	0	0	0.1	0.1	0.1	0.1	0.1	low	0	0	0	D	D	D	0.1	0.12433	0.12433	low	0	D	2
chr1	56196850	56196960	peak_12958	87.8774	-3.92984	-0.135551	1.58171	0.505916	0.122432	1.38608	1.80151	1	2	3	2	2	3	3	no	none	0.768691	0.54	N	0	0	0	0	0	0	0	0.199092	0.1	0.100648	0.1	0.199092	low	-0.993436	-0.984124	-0.993436	D	D	D	0.1	0.15673	0.15673	low	0	D	3
chr1	57475592	57475702	peak_13140	60.5898	-0.195332	-0.542035	-0.903416	-0.781361	-0.477041	-0.351446	-0.164262	2	2	2	2	2	2	2	no	none	0.704127	0.5	.	0	0	0	0	0	0	0	0.15202	0.1	0.1	0.1	0.15202	low	-0.604259	-0.604259	-0.604259	D	D	D	0.1	0.1	0.1	low	0	D	2
chr1	58529510	58529620	peak_13311	432.593	-2.26045	0.0151725	-0.136006	0.0987473	-1.74667	-0.793637	0.138619	1	2	2	2	1	2	2	no	none	0.805273	0.51	.	0	0	0	0	0	0	0	0.150516	0.1	0.1	0.1	0.150516	low	-0.589915	-0.589915	-0.589915	D	D	D	0.117726	0.1	0.117726	low	0	D	3
chr1	58634566	58634676	peak_13344a	64.7084	-1.06399	-0.10793	0.198235	-0.542334	0.0724463	0.541874	-0.419801	1	2	2	2	2	2	2	no	none	0.627255	0.45	.	0	0	0	0	0	0	0	0.179035	0.1	0.132058	0.1	0.179035	low	-0.840239	-0.439063	-0.840239	D	D	D	0.1	0.148119	0.148119	low	0	D	1
chr1	58634806	58634916	peak_13344b	36.2325	0.00373296	-0.606647	0.0825164	-0.591077	0.765623	0.714042	-0.443315	2	2	2	2	2	2	2	no	none	0.540909	0.41	.	0	0	0	0	0	0	0	0.1	0.1	0.1	0.1	0.1	low	0	0	0	D	D	D	0.1	0.1	0.1	low	0	D	2
chr1	58644072	58644182	peak_13347	348.58	0.130898	-0.0521512	0.205374	-0.274237	0.0466486	-0.125343	-0.196837	2	2	2	2	2	2	2	no	none	0.832509	0.55	.	0	0	0	0	0	0	0	0.10957	0.1	0.1	0.1	0.10957	low	-0.131857	-0.131857	-0.131857	D	D	D	0.1	0.1	0.1	low	0	D	2
chr1	58736286	58736396	peak_13386	57.2034	-0.284014	0.105966	0.103393	-0.586187	0.394812	0.635971	-0.389118	2	2	2	2	2	2	2	no	none	n	0.42	.	0	0	0	0	0	0	0	0.1	0.1	0.1	0.1	0.1	low	0	0	0	D	D	D	0.1	0.163578	0.163578	low	0	D	2
chr1	58749968	58750078	peak_13393	318.696	-0.696189	-0.241746	0.108364	-0.252733	-0.651314	0.202866	0.392711	1	2	2	2	2	2	2	no	none	0.815145	0.56	.	0	0	0	0	0	0	0	0.1	0.1	0.1	0.1	0.1	low	0	0	0	D	D	D	0.1	0.165407	0.165407	low	0	D	1
chr1	58815134	58815244	peak_13417b	17.4457	-0.28275	-0.525851	-0.194714	-1.26852	-0.736652	0.86375	-0.282973	2	2	2	1	2	2	2	no	none	n	0.54	.	0	0	0	0	0	0	0	0.1	0.1	0.1	0.1	0.1	low	0	0	0	D	D	D	0.1	0.1	0.1	low	0	D	3
chr1	58846480	58846590	peak_13424a	98.8261	0.230424	0.471277	-0.112231	0.291677	0.801279	0.77533	0.515209	2	2	2	2	2	2	2	no	none	0.691309	0.51	.	0	0	0	0	0	0	0	0.165427	0.1	0.1	0.1	0.165427	low	-0.726192	-0.726192	-0.726192	D	D	D	0.1	0.193357	0.193357	low	0	D	2
chr1	58992964	58993074	peak_13468a	50.6938	-0.536076	-0.189102	0.113931	-0.0765285	0.177779	0.422037	-0.238405	2	2	2	2	2	2	2	no	none	n	0.62	.	0	0	0	0	0	0	0	0.1	0.1	0.1	0.100263	0.100263	low	0	0	0.00379458	D	D	D	0.1	0.110418	0.110418	low	0	D	1
chr1	59172030	59172140	peak_13523a	12.6796	-0.203111	-0.679144	0.539444	-0.409615	-0.627417	-0.354663	-0.431685	2	2	2	2	2	2	2	no	none	0.627491	0.47	P	0	0	0	0	0	0	0	0.134263	0.1	0.1	0.1	0.134263	low	-0.425066	-0.425066	-0.425066	D	D	D	0.107218	0.1	0.107218	low	0	D	1
chr1	59200164	59200274	peak_13535b	45.6936	-0.762566	-0.564433	0.0903919	-0.334173	-0.797324	-0.0988872	-0.229878	2	2	2	2	2	2	2	no	none	0.707673	0.49	.	0	0	0	0	0	0	0	0.1	0.1	0.1	0.1	0.1	low	0	0	0	D	D	D	0.1	0.193629	0.193629	low	0	D	1
chr1	59200600	59200710	peak_13536a	31.7905	-0.589842	-0.449534	-0.182222	-1.01509	-0.665702	0.26143	-0.135742	2	2	2	2	2	2	2	no	none	0.5576	0.43	.	0	0	0	0	0	0	0	0.1	0.1	0.1	0.1	0.1	low	0	0	0	D	D	D	0.1	0.150557	0.150557	low	0	D	1
chr1	59201056	59201166	peak_13536b	72.8793	-1.08674	-1.00039	0.354589	-0.808409	-1.21739	-0.201262	-0.170941	1	2	2	2	1	2	2	no	none	0.8084	0.58	.	0	0	0	0	0	0	0	0.1	0.1	0.1	0.1	0.1	low	0	0	0	D	D	D	0.126587	0.1	0.126587	low	0	D	1
chr1	59280204	59280314	peak_13569	396.968	0.143429	0.0419557	0.361444	0.108457	-0.0151642	0.00782451	0.433745	2	2	2	2	2	2	3	no	none	0.789018	0.6	.	0	0	0	0	0	0	0	0.1	0.1	0.1	0.129636	0.129636	low	0	0	0.374462	D	D	D	0.12969	0.197543	0.197543	low	0	D	1
chr1	59490852	59490962	peak_13631b	198.178	-1.31429	-0.207665	-0.518893	-0.467198	-0.832258	-0.196836	-0.449841	1	2	2	2	1	2	1	yes	2.P	0.795727	0.54	SPN	0	0	0	0	0	0	0	0.1	0.1	0.1	0.1	0.1	low	0	0	0	D	D	D	0.1	0.1	0.1	low	0	D	1
chr1	59491356	59491466	peak_13631c	264.829	-0.887976	-0.0908159	-0.620273	-0.295928	-0.517235	-0.270522	-0.241974	1	2	2	2	2	2	2	no	none	0.831655	0.55	N	0	0	0	0	0	0	0	0.1	0.1	0.1	0.1	0.1	low	0	0	0	D	D	D	0.1	0.1	0.1	low	0	D	1
chr1	5779498	5779608	peak_1415	78.123	-0.0813406	0.175318	-0.0221555	0.399419	-0.0103498	0.0231657	0.387184	2	2	2	2	2	2	2	no	none	0.760745	0.56	.	0	0	0	0	0	0	0	0.1	0.1	0.1	0.1	0.1	low	0	0	0	D	D	D	0.1	0.1	0.1	low	0	D	2
chr1	5843436	5843546	peak_1426	13.0504	-0.230634	-0.631485	0.0319719	-0.192623	-0.66736	-0.0681104	-0.866276	2	2	2	2	2	2	2	no	none	n	0.48	.	0	0	0	0	0	0	0	0.1	0.16658	0.1	0.1	0.16658	low	0.736217	0	0	D	D	D	0.1	0.1	0.1	low	0	D	2
chr1	6018282	6018392	peak_1479	41.9628	-0.22188	-0.321392	-0.571137	0.111349	-0.10007	-0.597229	-0.62552	2	2	2	2	2	2	2	no	none	0.724691	0.55	.	0	0	0	0	0	0	0	0.137163	0.1	0.1	0.1	0.137163	low	-0.455895	-0.455895	-0.455895	D	D	D	0.1	0.1	0.1	low	0	D	2
chr1	6040618	6040728	peak_1487	41.5119	0.0603879	-0.312868	-0.642045	1.00126	-0.346773	0.23037	-0.160267	2	2	2	3	2	2	2	no	none	n	0.46	.	0	0	0	0	0	0	0	0.105756	0.1	0.12233	0.1	0.12233	low	-0.0807455	0.210029	-0.0807455	D	D	D	0.198533	0.123274	0.198533	low	0	D	2
chr1	6335012	6335122	peak_1591	641.068	-0.470039	-0.0946066	0.215429	-0.00339054	0.150056	-0.183659	0.30925	2	2	2	2	2	2	2	no	none	0.692291	0.48	.	0	0	0	0	0	0	0	0.102412	0.1	0.1	0.1	0.102412	low	-0.0343831	-0.0343831	-0.0343831	D	D	D	0.1	0.177979	0.177979	low	0	D	2
chr1	6653194	6653304	peak_1671	31.2186	0.685303	-0.210727	-0.10446	0.341153	0.270803	-0.84246	-0.0736404	2	2	2	2	2	2	2	no	none	0.671527	0.51	.	0	0	0	0	0	0	0	0.1	0.1	0.1	0.121199	0.121199	low	0	0	0.277378	D	D	D	0.17499	0.173614	0.17499	low	0	D	2
chr1	6667288	6667398	peak_1676	244.92	0.233483	0.416687	0.334958	0.032411	0.515007	0.617404	0.0895974	2	2	2	2	2	2	2	no	none	0.901473	0.63	.	0	0	0	0	0	0	0	0.1	0.140592	0.1	0.1	0.140592	low	0.491515	0	0	D	D	D	0.1	0.132076	0.132076	low	0	D	2
chr1	6979056	6979166	peak_1763	119.276	-1.19107	-0.0501892	0.00317715	-1.02496	-1.09323	-0.182167	-0.0851761	1	2	2	1	1	2	2	no	none	0.550218	0.4	.	0	0	0	0	0	0	0	0.1	0.1	0.1	0.1	0.1	low	0	0	0	D	D	D	0.1	0.1	0.1	low	0	D	3
chr1	7188588	7188698	peak_1836	434.358	0.290257	0.0688854	-0.0713348	0.0441886	0.235422	-0.519319	-0.0678473	2	2	2	2	2	2	2	no	none	n	0.46	.	0	0	0	0	0	0	0	0.1	0.136311	0.1	0.106499	0.136311	low	0.446901	0	0.09084	D	D	D	0.1	0.1	0.1	low	0	D	2
chr1	7679236	7679346	peak_1960	62.6425	-0.436687	0.411637	0.353696	-0.0829357	0.419278	0.978212	0.364931	2	2	2	2	2	3	2	no	none	0.606436	0.46	N	0	0	0	0	0	0	0	0.1	0.1	0.1	0.1	0.1	low	0	0	0	D	D	D	0.1	0.155198	0.155198	low	0	D	2
chr1	7779058	7779168	peak_1990	126.121	0.174997	0.353081	0.178693	0.285625	0.152405	0.248325	0.481091	2	2	2	2	2	2	2	no	none	0.718945	0.54	.	0	0	0	0	0	0	0	0.196499	0.1	0.1	0.106841	0.196499	low	-0.974522	-0.974522	-0.879062	D	D	D	0.1	0.1	0.1	low	0	D	3
chr1	7893888	7893998	peak_2023a	39.7938	-0.161877	-0.0980245	-0.170992	-0.516704	-0.0262357	-0.218061	0.0674559	2	2	2	2	2	2	2	no	none	0.651545	0.49	.	0	0	0	0	0	0	0	0.149661	0.1	0.1	0.1	0.149661	low	-0.581702	-0.581702	-0.581702	D	D	D	0.100027	0.1	0.100027	low	0	D	2
chr1	8367258	8367368	peak_2113	84.8788	-0.71729	-0.257635	-0.165103	0.0844977	0.251754	-0.127805	0.269603	2	2	2	2	2	2	2	no	none	0.792709	0.56	.	0	0	0	0	0	0	0	0.1	0.1	0.1	0.1	0.1	low	0	0	0	D	D	D	0.1	0.140669	0.140669	low	0	D	3
chr1	8546572	8546682	peak_2161	116.723	0.190956	-0.587556	-1.21973	0.498057	-0.0674107	-0.615467	0.00557497	2	2	1	2	2	2	2	no	none	0.671927	0.47	.	0	0	0	0	0	0	0	0.1	0.107022	0.1	0.1	0.107022	low	0.0979045	0	0	D	D	D	0.1	0.1	0.1	low	0	D	2
chr1	10720440	10720550	peak_2639b	18.1957	0.718931	0.633486	1.06432	-0.370255	0.478885	0.775227	0.613047	2	2	2	2	2	2	2	no	none	0.835655	0.55	.	0	0	0	0	0	0	0	0.1	0.1	0.1	0.1	0.1	low	0	0	0	D	D	D	0.1	0.164887	0.164887	low	0	D	3
chr1	690908	691018	peak_274	19.6127	-0.411945	-0.7203	0.0206646	-0.436116	0.258107	0.316132	-0.294512	2	2	2	2	2	2	2	no	none	0.679345	0.48	.	0	0	0	0	0	0	0	0.181593	0.1	0.1	0.1	0.181593	low	-0.860709	-0.860709	-0.860709	D	D	D	0.1	0.168201	0.168201	low	0	D	3
chr1	11911286	11911396	peak_2846a	15.324	-1.32726	-1.32188	-0.749242	-1.13072	-2.22953	-1.04728	-1.06999	2	2	2	2	1	2	2	no	none	0.713927	0.49	.	0	0	0	0	0	0	0	0.1	0.1	0.1	0.129782	0.129782	low	0	0	0.376092	D	D	D	0.1	0.1	0.1	low	0	D	3
chr1	11911616	11911726	peak_2846b	9.38269	-0.537092	-0.53711	0.13357	0.109707	-0.0457797	0.673722	0.0126992	2	2	2	2	2	2	2	no	none	0.561109	0.49	.	0	0	0	0	0	0	0	0.1	0.1	0.1	0.1	0.1	low	0	0	0	D	D	D	0.1	0.1	0.1	low	0	D	2
chr1	11923400	11923510	peak_2849	192.473	-1.58555	-0.971901	-0.34804	-0.521314	-1.09695	-0.97089	-0.247219	1	1	2	2	1	1	2	no	none	0.828	0.55	N	0	0	0	0	0	0	0	0.1	0.1	0.1	0.1	0.1	low	0	0	0	D	D	D	0.1	0.1	0.1	low	0	D	3
chr1	12267462	12267572	peak_2933	89.7952	0.625095	0.352556	-1.28735	-0.0723383	-0.0203458	0.141121	-0.911398	2	2	1	2	2	2	1	no	none	0.634745	0.45	.	0	0	0	0	0	0	0	0.1	0.1	0.1	0.101741	0.101741	low	0	0	0.0248954	D	D	D	0.194427	0.131579	0.194427	low	0	D	1
chr1	12399870	12399980	peak_2963	279.922	0.315578	0.588217	0.617717	0.291237	0.731243	0.866602	0.587178	2	2	2	2	2	2	2	no	none	0.864164	0.65	N	0	0	0	0	0	0	0	0.1	0.1	0.186235	0.126586	0.186235	low	0	0.897122	0.340119	D	D	D	0.1419	0.191823	0.191823	low	0	D	2
chr1	12767078	12767188	peak_3019	478.822	-0.0615048	-0.196924	0.0761063	-0.358312	-0.0979826	-0.648324	-0.380176	2	2	2	2	2	2	2	no	none	0.764055	0.54	.	0	0	0	0	1	0	0	0.1	0.199588	0.1	0.1	0.199588	low	0.997026	0	0	D	D	D	0.13125	0.1	0.13125	low	0	D	2
chr1	13654898	13655008	peak_3206	175.842	-0.0520716	0.109311	0.575747	-0.289746	0.300375	0.330993	0.108258	2	2	3	2	2	2	2	no	none	0.708491	0.43	N	0	0	0	0	0	0	0	0.114711	0.149634	0.1	0.198302	0.198302	low	0.383432	-0.198002	0.789697	D	D	D	0.1	0.1	0.1	low	0	D	3
chr1	14283596	14283706	peak_3331	22.8263	0.164143	0.235263	-0.257965	0.0963025	0.158566	0.290876	0.390201	2	2	2	2	2	2	2	no	none	0.799055	0.56	.	0	0	0	0	0	0	0	0.1	0.1	0.1	0.1	0.1	low	0	0	0	D	D	D	0.1	0.102308	0.102308	low	0	D	3
chr1	14372914	14373024	peak_3346a	23.4938	0.106452	0.0930943	0.38092	0.159477	0.110532	0.410847	0.284541	2	2	2	2	2	2	2	no	none	0.823891	0.6	.	0	0	0	0	0	0	0	0.1	0.1	0.1	0.1	0.1	low	0	0	0	D	D	D	0.11334	0.112054	0.11334	low	0	D	2
chr1	923470	923580	peak_342	271.172	0.188746	0.00241316	-0.146994	-0.131103	0.57355	0.251877	0.718939	2	2	2	2	2	2	3	no	none	0.735073	0.58	P	0	0	0	0	0	0	0	0.111769	0.1	0.1	0.133368	0.133368	low	-0.160524	-0.160524	0.254892	D	D	D	0.1	0.186246	0.186246	low	0	D	3
chr1	973534	973644	peak_356	242.277	0.307679	-0.186795	0.400873	-0.0417865	0.866	0.0775764	0.701338	2	2	2	2	3	2	3	no	none	n	0.63	.	0	0	0	0	0	0	0	0.1	0.1	0.1	0.1	0.1	low	0	0	0	D	D	D	0.1	0.1	0.1	low	0	D	2
chr1	985104	985214	peak_362	52.1116	0.019258	-0.281665	0.0982201	-0.0315068	0.515382	-0.0323111	0.287742	2	2	2	2	2	2	2	no	none	0.795655	0.58	.	0	0	0	0	0	0	0	0.108481	0.1	0.1	0.1	0.108481	low	-0.117445	-0.117445	-0.117445	D	D	D	0.102307	0.161701	0.161701	low	0	D	2
chr1	1010290	1010400	peak_368	67.8497	0.626248	-0.259501	0.260044	-0.869899	0.546705	0.171469	0.207446	2	2	2	1	2	2	2	no	none	0.769309	0.55	.	0	0	0	0	0	0	0	0.1	0.1	0.1	0.1	0.1	low	0	0	0	D	D	D	0.1	0.130588	0.130588	low	0	D	2
chr1	16394548	16394658	peak_3698	129.564	-0.147571	-0.26396	-0.124007	-0.448416	-0.577852	-0.498056	-0.389245	2	2	2	2	2	2	2	no	none	0.767109	0.55	N	0	0	0	0	0	0	0	0.1	0.1	0.1	0.1	0.1	low	0	0	0	D	D	D	0.1	0.1	0.1	low	0	D	3
chr1	16396920	16397030	peak_3700	93.9844	-0.111768	0.0561804	0.750453	0.00854846	-0.0791834	0.1692	0.127287	2	2	2	2	2	2	2	no	none	0.865255	0.55	P	0	0	0	0	0	0	0	0.1	0.1	0.1	0.1	0.1	low	0	0	0	D	D	D	0.1	0.1	0.1	low	0	D	2
chr1	16397288	16397398	peak_3701a	18.062	-0.845416	0.226838	0.733336	-0.748443	-0.48155	0.170315	0.187948	2	2	2	2	2	2	2	no	none	0.810782	0.51	.	0	0	0	0	0	0	0	0.1	0.1	0.1	0.1	0.1	low	0	0	0	D	D	D	0.1	0.111306	0.111306	low	0	D	3
chr1	16397578	16397688	peak_3701b	29.9518	0.129613	0.113608	0.23039	0.13417	-0.583967	0.184798	-0.678374	2	2	2	2	2	2	2	no	none	0.624927	0.43	.	0	0	0	0	0	0	0	0.1	0.1	0.1	0.1	0.1	low	0	0	0	D	D	D	0.1	0.111906	0.111906	low	0	D	3
chr1	1053088	1053198	peak_382b	45.4535	-1.92263	-1.15259	0.595042	-2.34969	-0.627897	0.350303	-0.907651	1	2	2	1	2	2	1	no	none	0.613818	0.43	.	0	0	0	0	0	0	0	0.1	0.1	0.1	0.126394	0.126394	low	0	0	0.337929	D	D	D	0.1	0.1	0.1	low	0	D	2
chr1	17676718	17676828	peak_3976	98.3136	0.481088	-0.020272	-0.155691	0.797027	0.32713	0.221715	-0.193458	2	2	2	2	2	2	2	no	none	0.683618	0.49	N	0	0	0	0	0	0	0	0.1	0.1	0.1	0.1	0.1	low	0	0	0	D	D	D	0.194702	0.1	0.194702	low	0	D	2
chr1	17792876	17792986	peak_4009	72.41	0.144001	0.0830585	0.0399172	0.416691	0.378394	0.088179	0.566982	2	2	2	2	2	2	3	no	none	0.8674	0.58	.	0	0	0	0	0	0	0	0.1	0.150022	0.1	0.1	0.150022	low	0.585172	0	0	D	D	D	0.151493	0.1	0.151493	low	0	D	3
chr1	17858634	17858744	peak_4019b	131.241	0.0132407	0.323721	-0.114247	-0.043251	-0.411102	-0.00458377	0.0160969	2	2	2	2	2	2	2	no	none	0.703564	0.53	N	0	0	0	0	0	0	0	0.1	0.1	0.1	0.1	0.1	low	0	0	0	D	D	D	0.10479	0.1	0.10479	low	0	D	2
chr1	18336540	18336650	peak_4105a	62.264	-0.0478612	-0.136853	0.484466	-0.976726	-0.525479	-0.497172	-0.32612	2	2	2	1	2	2	2	no	none	0.765782	0.52	.	0	0	0	0	0	0	0	0.1	0.1	0.1	0.1	0.1	low	0	0	0	D	D	D	0.13156	0.128324	0.13156	low	0	D	2
chr1	18336816	18336926	peak_4105b	310.02	0.370408	-0.038529	0.264148	0.0500619	0.198497	0.215894	0.315235	2	2	2	2	2	2	2	no	none	0.7248	0.46	N	0	0	0	0	0	0	0	0.1	0.114617	0.1	0.1	0.114617	low	0.196819	0	0	D	D	D	0.1	0.108865	0.108865	low	0	D	2
chr1	18952608	18952718	peak_4244	360.191	0.719937	0.201708	0.312712	-0.0182008	-0.229575	0.0803131	-0.190895	2	2	2	2	2	2	2	no	none	0.842018	0.6	N	0	0	0	0	0	0	0	0.1	0.1	0.1	0.1	0.1	low	0	0	0	D	D	D	0.1	0.141524	0.141524	low	0	D	3
chr1	19014158	19014268	peak_4255	862.357	-0.0349578	-0.104962	0.070205	-0.0946615	0.0881971	-0.221709	0.585313	2	2	2	2	2	2	3	no	none	0.779109	0.63	.	0	0	0	0	0	0	0	0.1	0.1	0.1	0.1	0.1	low	0	0	0	D	D	D	0.1	0.162431	0.162431	low	0	D	2
chr1	1252912	1253022	peak_435	41.8134	-0.328578	-0.328868	-0.668895	-0.588017	-0.0326655	0.136007	-0.473424	2	2	2	2	2	2	2	no	none	0.729273	0.54	.	0	0	0	0	0	0	0	0.1	0.1	0.1	0.1	0.1	low	0	0	0	D	D	D	0.110282	0.1	0.110282	low	0	D	2
chr1	1390226	1390336	peak_467a	62.3765	-1.32533	-1.68096	-0.321926	-2.46734	-1.25694	0.356918	-1.45621	1	1	2	1	1	2	1	yes	2.P	n	0.47	N	0	0	0	0	0	0	0	0.1	0.1	0.1	0.167261	0.167261	low	0	0	0.742104	D	D	D	0.1	0.1	0.1	low	0	D	2
chr1	1395412	1395522	peak_469	91.7822	0.255201	-0.496905	-0.0714232	-0.325319	0.398791	0.451377	0.393175	2	2	2	2	2	2	2	no	none	0.824727	0.65	.	0	0	0	0	0	0	0	0.1	0.1	0.1	0.1	0.1	low	0	0	0	D	D	D	0.1	0.1	0.1	low	0	D	2
chr1	21730104	21730214	peak_4836	2180.73	-0.22148	0.11223	-0.3051	0.0388134	-0.36146	-0.374937	-0.220786	2	2	2	2	2	2	2	no	none	0.745	0.56	SN	0	0	0	0	0	0	0	0.1	0.1	0.1	0.1	0.1	low	0	0	0	D	D	D	0.1	0.1	0.1	low	0	D	2
chr1	23162230	23162340	peak_5113	101.504	0.938543	0.0607002	0.173472	0.360669	-0.417869	-0.799911	-0.466359	2	2	2	2	2	2	2	no	none	0.741782	0.55	N	0	0	0	0	0	0	0	0.1	0.1	0.1	0.1	0.1	low	0	0	0	D	D	D	0.1	0.1	0.1	low	0	D	1
chr1	23737910	23738020	peak_5254b	9.18405	-0.71748	-0.125768	-1.04626	-0.536549	0.0639476	0.172564	0.0115347	2	2	2	2	2	2	2	no	none	n	0.62	.	0	0	0	0	0	0	0	0.1	0.1	0.1	0.1	0.1	low	0	0	0	D	D	D	0.142679	0.16543	0.16543	low	0	D	2
chr1	23738372	23738482	peak_5254c	19.1171	0.451867	0.273405	0.563233	-0.128774	0.769098	-0.854092	0.464034	2	2	2	2	2	2	2	no	none	n	0.57	.	0	0	0	0	0	0	0	0.1	0.1	0.1	0.1	0.1	low	0	0	0	D	D	D	0.1	0.1	0.1	low	0	D	2
chr1	24076102	24076212	peak_5345	1017.2	-0.135838	0.254574	0.12358	0.0735229	0.165163	-0.155278	0.282009	2	2	2	2	2	2	2	no	none	0.790327	0.57	.	0	0	0	0	0	0	0	0.1	0.1	0.1	0.1	0.1	low	0	0	0	D	D	D	0.1	0.1	0.1	low	0	D	2
chr1	25729128	25729238	peak_5716	143.725	0.234897	0.413615	0.430979	0.402588	0.603454	0.326529	0.594954	2	2	2	2	3	2	3	no	none	0.862091	0.55	N	0	0	0	0	0	0	0	0.178445	0.153756	0.1	0.1	0.178445	low	-0.214829	-0.835476	-0.835476	D	D	D	0.1	0.155145	0.155145	low	0	D	3
chr1	25916194	25916304	peak_5772	181.473	0.389049	0.100111	0.0997202	0.165042	0.000377532	0.272886	0.431298	2	2	2	2	2	2	3	no	none	0.661145	0.51	.	0	0	0	0	0	0	0	0.126995	0.116377	0.1	0.1	0.126995	low	-0.125963	-0.344772	-0.344772	D	D	D	0.1	0.191178	0.191178	low	0	D	2
chr1	26389772	26389882	peak_5922	40.3708	0.197652	0.176823	-0.401941	-0.0808711	-0.543742	0.404251	-0.0830099	2	2	2	2	2	2	2	no	none	0.721891	0.47	N	0	0	0	0	0	0	0	0.1	0.1	0.1	0.16758	0.16758	low	0	0	0.744852	D	D	D	0.1	0.190428	0.190428	low	0	D	1
chr1	27314486	27314596	peak_6213	34.0733	0.969253	0.366711	0.425182	1.1403	1.47546	0.58867	1.41601	3	2	2	3	3	2	3	no	none	0.7766	0.61	P	0	0	0	0	0	0	0	0.182503	0.135221	0.1	0.183986	0.183986	low	-0.432603	-0.86792	0.0116771	D	D	D	0.1	0.173387	0.173387	low	0	D	3
chr1	27436922	27437032	peak_6243	17.1075	-0.12213	0.0732936	-0.0772643	-0.598702	-0.281938	0.0313938	-0.36308	2	2	2	2	2	2	2	no	none	n	0.45	.	0	0	0	0	0	0	0	0.1	0.1	0.1	0.132112	0.132112	low	0	0	0.40176	D	D	D	0.1	0.1	0.1	low	0	D	1
chr1	27614486	27614596	peak_6293c	11.0747	-1.75995	-0.518425	-0.693735	-0.212403	-0.883439	-0.0711329	-0.566353	1	2	2	2	2	2	2	no	none	0.687073	0.5	.	0	0	0	0	0	0	0	0.1	0.1	0.1	0.1	0.1	low	0	0	0	D	D	D	0.10614	0.1	0.10614	low	0	D	1
chr1	27855338	27855448	peak_6347b	12.2815	0.0582884	0.297802	0.563278	0.214657	1.10273	-0.179737	0.523746	2	2	2	2	2	2	2	no	none	n	0.55	.	0	0	0	0	0	0	0	0.179512	0.1	0.1	0.191312	0.191312	low	-0.844079	-0.844079	0.0918471	D	D	D	0.197441	0.1	0.197441	low	0	D	2
chr1	27968212	27968322	peak_6374	53.5919	-1.21193	-0.171503	-0.631625	-0.864203	0.131942	0.44525	-0.329077	1	2	2	2	2	2	2	no	none	0.673164	0.46	.	0	0	0	0	0	0	0	0.100743	0.1	0.1	0.1	0.100743	low	-0.0106735	-0.0106735	-0.0106735	D	D	D	0.154911	0.1	0.154911	low	0	D	1
chr1	28209126	28209236	peak_6438a	4.74226	-1.2347	-1.09274	-0.0833691	-1.51557	-0.401329	0.287987	-1.25646	2	2	2	2	2	2	2	no	none	0.755073	0.56	.	0	0	0	0	0	0	0	0.122112	0.189632	0.1	0.1	0.189632	low	0.634996	-0.288204	-0.288204	D	D	D	0.1	0.1	0.1	low	0	D	2
chr1	29283848	29283958	peak_6742b	103.193	0.0994441	0.249079	0.500391	0.269514	0.474868	-0.0384265	0.520508	2	2	2	2	2	2	2	no	none	0.857455	0.55	.	0	0	0	0	1	0	0	0.1	0.156106	0.1	0.1	0.156106	low	0.642525	0	0	D	D	D	0.1	0.1	0.1	low	0	D	2
chr1	29732998	29733108	peak_6850	296.981	-0.0584923	0.164864	-1.26697	0.608035	-1.8605	-1.2336	-1.7545	2	2	1	3	1	1	1	no	none	0.738127	0.45	.	0	0	0	0	0	0	0	0.116488	0.114377	0.125389	0.1	0.125389	low	-0.026383	0.106229	-0.220183	D	D	D	0.163237	0.188644	0.188644	low	0	D	1
chr1	29786900	29787010	peak_6865a	6.15907	-1.26868	-0.740825	-0.817474	-0.198026	-0.521047	-0.492401	-0.918597	2	2	2	2	2	2	2	no	none	0.827855	0.55	.	0	0	0	0	0	0	0	0.1	0.1	0.1	0.155484	0.155484	low	0	0	0.636768	D	D	D	0.127186	0.114123	0.127186	low	0	D	1
chr1	29787380	29787490	peak_6865b	9.8808	-0.39336	0.112289	0.241174	0.377204	0.10472	0.127947	0.163146	2	2	2	2	2	2	2	no	none	0.620291	0.62	.	0	0	0	0	0	0	0	0.1	0.1	0.1	0.1	0.1	low	0	0	0	D	D	D	0.1	0.138745	0.138745	low	0	D	2
chr1	31504542	31504652	peak_7232b	60.0067	0.264245	0.243803	0.217149	-0.319589	0.451689	0.0824006	0.171464	2	2	2	2	2	2	2	no	none	0.830564	0.59	.	0	0	0	0	0	0	0	0.1	0.1	0.1	0.1	0.1	low	0	0	0	D	D	D	0.1	0.139408	0.139408	low	0	D	2
chr1	31533610	31533720	peak_7242	33.0408	0.221399	0.334417	0.205066	-0.0936925	0.314014	0.87622	-0.0354907	2	2	2	2	2	2	2	no	none	0.666364	0.51	N	0	0	0	0	0	0	0	0.1	0.1	0.1	0.1	0.1	low	0	0	0	D	D	D	0.170165	0.172325	0.172325	low	0	D	3
chr1	31865668	31865778	peak_7326	62.886	-0.247806	-0.206526	-0.235947	-1.14413	-0.11531	0.195732	-0.592743	2	2	2	1	2	2	2	no	none	0.742327	0.44	.	0	0	0	0	1	0	0	0.1	0.1	0.1	0.1	0.1	low	0	0	0	D	D	D	0.1	0.1	0.1	low	0	D	2
chr1	2679040	2679150	peak_753	55.3184	-0.204631	0.0318885	-0.0571923	-0.237338	0.570507	0.590394	0.328977	2	2	2	2	2	2	2	no	none	0.579873	0.44	.	0	0	0	0	0	0	0	0.110466	0.109871	0.1	0.1	0.110466	low	-0.00779238	-0.143607	-0.143607	D	D	D	0.1	0.193084	0.193084	low	0	D	2
chr1	2712060	2712170	peak_756	633.465	-0.373498	0.237588	0.364822	-0.122885	0.15035	0.486733	0.493444	2	2	2	2	2	2	2	no	none	0.827236	0.56	N	0	0	0	0	0	0	0	0.1	0.16064	0.1	0.1	0.16064	low	0.683828	0	0	D	D	D	0.1	0.1	0.1	low	0	D	2
chr1	34178474	34178584	peak_7719	42.7657	0.0480014	-0.185319	-0.17066	0.185586	0.833232	0.309265	0.0216225	2	2	2	2	2	2	2	no	none	0.794273	0.45	N	0	0	0	0	1	0	0	0.1	0.1	0.1	0.1	0.1	low	0	0	0	D	D	D	0.1	0.1	0.1	low	0	D	2
chr1	34242894	34243004	peak_7730a	29.045	0.184707	0.13642	-0.157104	-0.427588	0.331602	0.264196	0.192148	2	2	2	2	2	2	2	no	none	0.759073	0.47	.	0	0	0	0	0	0	0	0.1	0.1	0.1	0.1	0.1	low	0	0	0	D	D	D	0.1	0.158334	0.158334	low	0	D	2
chr1	34295222	34295332	peak_7743	296.346	0.110011	0.263731	0.166576	-0.162549	0.041887	0.127904	0.218418	2	2	2	2	2	2	2	no	none	0.785564	0.48	.	0	0	0	0	0	0	0	0.191258	0.149056	0.1	0.1	0.191258	low	-0.359665	-0.935523	-0.935523	D	D	D	0.1	0.1	0.1	low	0	D	2
chr1	35577300	35577410	peak_7914	388.662	-0.036871	0.261554	-0.204107	-0.0184431	-0.889188	-0.678533	-0.472109	2	2	2	2	1	1	1	yes	4.-	0.852364	0.64	N	0	0	0	0	0	0	0	0.1	0.1	0.1	0.1	0.1	low	0	0	0	D	D	D	0.155161	0.193743	0.193743	low	0	D	1
chr1	35939988	35940098	peak_8000	295.038	0.829581	0.0521601	-0.647683	0.674922	0.0351543	-1.14269	-0.237349	3	2	2	3	2	1	2	no	none	0.825073	0.47	N	0	0	0	0	0	0	0	0.1	0.1	0.1	0.14656	0.14656	low	0	0	0.551495	D	D	D	0.154739	0.1	0.154739	low	0	D	1
chr1	36029472	36029582	peak_8025	34.9459	0.239995	-0.1198	0.519521	0.886156	0.627961	1.11246	1.36241	2	2	2	3	2	3	3	no	none	0.7462	0.57	.	0	0	0	0	0	0	0	0.151011	0.139082	0.1	0.1	0.151011	low	-0.118715	-0.594653	-0.594653	D	D	D	0.1	0.1	0.1	low	0	D	3
chr1	36144962	36145072	peak_8057	56.1875	0.374527	0.420933	-0.103343	0.703125	0.732579	0.404513	0.817975	2	2	2	2	2	2	3	no	none	0.697636	0.57	.	0	0	0	0	0	0	0	0.188681	0.162968	0.1	0.156707	0.188681	low	-0.211359	-0.915951	-0.267882	D	D	D	0.119704	0.1	0.119704	low	0	D	3
chr1	36424646	36424756	peak_8116	322.126	-0.981051	-0.238942	0.0375314	-0.424693	-0.820749	-0.987751	-1.23403	1	2	2	2	1	1	1	yes	2.P	0.762073	0.6	N	0	0	0	0	0	0	0	0.1	0.1	0.1	0.1	0.1	low	0	0	0	D	D	D	0.146716	0.13627	0.146716	low	0	D	1
chr1	36434890	36435000	peak_8118	339.771	-0.346379	-0.153107	-0.33625	-0.204845	-0.537892	-0.0634738	-0.0215846	2	2	2	2	2	2	2	no	none	0.898436	0.57	.	0	0	0	0	0	0	0	0.100941	0.1	0.1	0.1	0.100941	low	-0.0135065	-0.0135065	-0.0135065	D	D	D	0.1	0.1	0.1	low	0	D	3
chr1	3053856	3053966	peak_815b	66.4566	0.596997	-0.0489041	-0.49393	-0.313428	-0.183644	-0.522936	-0.0420657	2	2	2	2	2	2	2	no	none	n	0.45	.	0	0	0	0	0	0	0	0.1	0.1	0.1	0.1	0.1	low	0	0	0	D	D	D	0.1	0.1	0.1	low	0	D	2
chr1	37363812	37363922	peak_8327	357.832	1.20304	-0.0372282	0.522867	0.673277	0.97828	0.533561	0.410191	3	2	2	3	3	2	2	no	none	0.835491	0.57	.	0	0	0	0	0	0	0	0.1	0.1	0.1	0.1	0.1	low	0	0	0	D	D	D	0.185658	0.1	0.185658	low	0	D	3
chr1	3201066	3201176	peak_853	25.5321	-0.488563	0.148511	0.446726	-0.46366	-0.522506	0.453761	-0.493433	2	2	2	2	2	2	2	no	none	n	0.54	.	0	0	0	0	0	0	0	0.1	0.1	0.1	0.129725	0.129725	low	0	0	0.375454	D	D	D	0.112789	0.199782	0.199782	low	0	D	3
chr1	38342470	38342580	peak_8531	82.2508	-0.433087	-0.0575525	-0.322103	0.0898972	-0.212693	0.381323	-0.264517	2	2	2	2	2	2	2	no	none	0.756836	0.51	.	0	0	0	0	0	0	0	0.112601	0.1	0.1	0.1	0.112601	low	-0.17122	-0.17122	-0.17122	D	D	D	0.1	0.1	0.1	low	0	D	3
chr1	39908012	39908122	peak_8943c	2.21033	-0.533375	-0.753814	-0.307994	-0.900443	-1.05707	0.0272354	-0.279737	2	2	2	2	2	2	2	no	none	0.673055	0.46	.	0	0	0	0	0	0	0	0.1	0.1	0.1	0.1	0.1	low	0	0	0	D	D	D	0.183089	0.177332	0.183089	low	0	D	2
chr1	3429440	3429550	peak_911	13.0504	-1.16535	-0.476985	-0.490002	0.132663	-0.105857	0.55968	0.0142743	2	2	2	2	2	2	2	no	none	n	0.57	.	0	0	0	0	0	0	0	0.1	0.182587	0.1	0.173836	0.182587	low	0.868585	0	0.797724	D	D	D	0.1	0.1	0.1	low	0	D	2
chr1	40794348	40794458	peak_9191	71.0716	0.238088	0.176912	0.235477	-0.262418	0.193343	0.230644	-0.120585	2	2	2	2	2	2	2	no	none	0.8192	0.55	.	0	0	0	0	0	0	0	0.1	0.1	0.1	0.1	0.1	low	0	0	0	D	D	D	0.1	0.1	0.1	low	0	D	2
chr1	40794788	40794898	peak_9192a	11.1824	0.348468	-0.0195574	0.133991	0.343059	0.0598173	0.129262	-0.0738508	2	2	2	2	2	2	2	no	none	0.768127	0.58	.	0	0	0	0	0	0	0	0.1	0.1	0.1	0.1	0.1	low	0	0	0	D	D	D	0.192668	0.1	0.192668	low	0	D	3
chr1	41629472	41629582	peak_9396	279.293	-0.0808973	-0.0771392	-0.174913	-0.627769	-0.0811664	-0.604478	-0.969823	2	2	2	2	2	2	2	no	none	0.714927	0.56	N	0	0	0	0	0	0	0	0.1	0.1	0.1	0.1	0.1	low	0	0	0	D	D	D	0.1	0.134883	0.134883	low	0	D	2
chr1	41632964	41633074	peak_9397	305.307	-3.22129	0.556782	0.744172	0.243162	-0.880728	0.567376	0.432975	1	2	3	2	1	2	2	no	none	0.826764	0.6	N	0	0	0	0	0	0	0	0.1	0.1	0.1	0.126505	0.126505	low	0	0	0.339194	D	D	D	0.1	0.1	0.1	low	0	D	3
chr1	3554770	3554880	peak_942	14.7443	0.482231	0.213751	0.639027	0.0973775	0.500493	-0.104086	-0.286123	2	2	2	2	2	2	2	no	none	0.614636	0.43	.	0	0	0	0	0	0	0	0.1	0.144147	0.1	0.1	0.144147	low	0.527536	0	0	D	D	D	0.1	0.1	0.1	low	0	D	2
chr1	42224950	42225060	peak_9530	1322.25	-0.11922	0.113737	0.209303	-0.0471176	0.178319	0.229241	0.465604	2	2	2	2	2	2	3	no	none	0.746364	0.64	N	0	0	0	0	0	0	0	0.1	0.1	0.1	0.134291	0.134291	low	0	0	0.425364	D	D	D	0.1	0.1	0.1	low	0	D	2
chr1	44680220	44680330	peak_10004	60.5898	-1.12491	0.364177	0.730127	-0.954286	-0.229046	0.416463	-0.639034	1	2	2	1	2	2	2	no	none	0.589436	0.4	.	0	0	0	0	0	0	0	0.647272	0.530599	1.41557	1.25798	1.41557	H3K27ac	-0.286751	1.12894	0.958665	B	C	C	1.30836	0.825221	1.30836	H3K27ac	-0.664904	B	2
chr1	44710892	44711002	peak_10012	783.875	0.246713	0.136159	0.227372	0.0413388	-0.0202463	0.18462	0.162913	2	2	2	2	2	2	2	no	none	0.888473	0.62	N	0	0	0	0	0	0	0	0.31455	0.649444	0.558655	0.166126	0.649444	H3K27ac	1.04591	0.828667	-0.921016	C	C	A	0.606443	0.940904	0.940904	H3K27ac	0.633676	B	2
chr1	44724138	44724248	peak_10016	189.631	0.37158	-2.04216	-1.19745	-2.37442	-0.802355	-3.91193	-4.46125	2	1	1	1	2	1	1	yes	3.N	0.5286	0.43	SN	0	0	0	0	0	0	0	0.405461	1.08989	0.1	0.25106	1.08989	H3K27ac	1.42655	-2.01956	-0.69153	C	A	B	0.930725	0.322619	0.930725	H3K27ac	-1.52852	A	1
chr1	44760482	44760592	peak_10024	76.2207	0.637326	-0.539378	-5.20238	-1.66685	0.236115	-1.53704	-1.58379	2	2	1	1	2	1	1	no	none	0.817964	0.5	.	0	0	0	0	0	0	0	0.642098	0.822111	1.00948	0.126097	1.00948	H3K27ac	0.356539	0.65274	-2.34826	B	B	A	1.23515	0.342839	1.23515	H3K27ac	-1.84908	A	1
chr1	44786466	44786576	peak_10032	218.204	0.471603	-0.466929	0.715331	0.158031	0.584311	1.15253	1.12149	2	2	3	2	3	3	3	no	none	0.676418	0.51	.	0	0	0	0	0	0	0	0.150565	0.666316	0.486737	0.908925	0.908925	H3K27ac	2.14582	1.69275	2.59377	C	C	C	0.962361	2.51106	2.51106	H3K27ac	1.38365	C	3
chr1	44800660	44800770	peak_10036	341.446	0.708756	0.16831	0.129802	0.310701	0.222458	0.237033	0.231533	3	2	2	2	2	2	2	no	none	0.871182	0.66	PN	0	0	0	0	0	0	0	0.724286	1.06762	1.24157	0.625573	1.24157	H3K27ac	0.559772	0.777539	-0.211381	B	C	B	2.3395	2.16223	2.3395	H3K27ac	-0.113685	B	2
chr1	44812782	44812892	peak_10037	134.486	0.650366	-0.304053	0.0382868	0.150611	0.66808	-0.243507	-0.00077561	2	2	2	2	2	2	2	no	none	0.7274	0.49	.	0	0	0	0	0	0	0	0.331996	0.1	0.137631	0.1	0.331996	H3K27ac	-1.73117	-1.27036	-1.73117	A	A	A	0.113462	0.557822	0.557822	H3K27ac	1.4798	C	1
chr1	44814306	44814416	peak_10038	92.4872	0.369137	0.57861	0.770408	0.536905	0.992364	1.00843	0.494651	2	2	2	2	2	2	2	no	none	0.723873	0.47	N	0	0	0	0	0	0	0	1.65255	2.14585	2.4021	2.38349	2.4021	H3K27ac	0.376852	0.539598	0.528375	B	B	B	2.28764	3.20323	3.20323	H3K27ac	0.485664	B	3
chr1	44824172	44824282	peak_10041	96.0893	0.135904	0.624163	0.269622	0.486101	0.574658	0.844003	0.442931	2	2	2	2	2	3	2	no	none	0.795527	0.52	.	0	0	0	0	0	0	0	0.307618	0.61005	0.11043	0.299208	0.61005	H3K27ac	0.987787	-1.47801	-0.0399907	C	A	B	0.29485	0.73498	0.73498	H3K27ac	1.31772	C	2
chr1	44838630	44838740	peak_10045	445.283	0.191244	0.140666	0.0114038	0.0556121	0.125126	0.293786	0.28225	2	2	2	2	2	2	2	no	none	0.733509	0.53	N	0	0	0	0	0	0	0	1.51281	1.47143	2.18016	1.84657	2.18016	H3K27ac	-0.0400179	0.5272	0.287619	B	B	B	2.63699	2.79418	2.79418	H3K27ac	0.0835319	B	2
chr1	44839162	44839272	peak_10046	2046.24	0.181638	0.04127	0.139156	0.0886523	0.0929709	0.173935	0.209648	2	2	2	2	2	2	2	no	none	0.713891	0.45	N	0	0	0	0	0	0	0	2.36704	2.73669	3.25599	3.08112	3.25599	H3K27ac	0.20935	0.460012	0.38037	B	B	B	3.90505	3.39785	3.90505	H3K27ac	-0.200718	B	2
chr1	44858782	44858892	peak_10054	122.34	0.366778	0.18928	0.4814	-0.00712413	0.41779	-0.449738	0.604062	2	2	2	2	2	2	3	no	none	0.7444	0.72	.	0	0	0	0	0	0	0	0.213851	0.372791	0.1	0.1	0.372791	H3K27ac	0.801758	-1.09661	-1.09661	C	A	A	0.668899	0.288309	0.668899	H3K27ac	-1.21417	A	2
chr1	44900674	44900784	peak_10068a	79.8638	0.380242	0.242328	0.205178	-0.0308674	0.218472	0.297017	0.22594	2	2	2	2	2	2	2	no	none	0.801164	0.5	N	0	0	0	0	0	0	0	0.595511	0.749723	1.19462	0.413637	1.19462	H3K27ac	0.332229	1.00436	-0.525764	B	C	B	0.87425	1.07456	1.07456	H3K27ac	0.297635	B	3
chr1	44900994	44901104	peak_10068b	239.229	0.113471	-0.0227414	0.314996	0.159564	-0.180855	0.359925	0.452766	2	2	2	2	2	2	2	no	none	0.762764	0.48	.	0	0	0	0	0	0	0	0.513321	0.725101	1.13547	0.319786	1.13547	H3K27ac	0.498321	1.14535	-0.682753	B	C	B	0.819997	1.29009	1.29009	H3K27ac	0.65378	B	2
chr1	44906014	44906124	peak_10069	456.726	0.524636	0.349197	0.755259	0.0939872	0.625675	1.02233	0.653577	3	2	3	2	3	3	3	no	none	0.825582	0.51	SPN	0	0	0	0	0	0	0	1.11373	1.36853	2.2685	1.2917	2.2685	H3K27ac	0.297229	1.02634	0.213871	B	C	B	2.3143	2.77387	2.77387	H3K27ac	0.261327	B	2
chr1	44906472	44906582	peak_10070	805.613	0.462051	0.376101	0.898399	0.671899	0.305746	0.705838	0.969052	2	2	3	3	2	2	3	no	none	0.849873	0.51	N	0	0	0	0	0	0	0	1.84162	2.13138	2.7832	1.84038	2.7832	H3K27ac	0.210807	0.595765	-0.00097762	B	B	B	3.00038	2.78786	3.00038	H3K27ac	-0.105985	B	3
chr1	44928922	44929032	peak_10078	46.1542	0.858641	0.465604	0.361796	0.482629	0.469894	-0.124261	0.532528	3	2	2	2	2	2	2	no	none	0.7334	0.51	.	0	0	0	0	0	0	0	1.01746	1.97202	1.54862	1.06881	1.97202	H3K27ac	0.954708	0.606021	0.0710423	C	B	B	2.25595	2.83263	2.83263	H3K27ac	0.328409	B	2
chr1	3786644	3786754	peak_1007a	47.6745	0.417945	-0.0696807	0.474688	0.165424	1.01958	1.00961	0.399845	2	2	2	2	3	3	2	no	none	0.588436	0.36	.	0	0	0	0	0	0	0	0.157582	0.727382	0.606122	0.511715	0.727382	H3K27ac	2.20661	1.9435	1.69924	C	C	C	0.985988	1.02703	1.02703	H3K27ac	0.0588357	B	2
chr1	3786954	3787064	peak_1007b	51.8811	-0.071479	0.227723	-0.208259	-0.231579	0.613246	0.666747	-0.0631608	2	2	2	2	2	2	2	no	none	0.651927	0.46	.	0	0	0	0	0	0	0	0.157582	0.668052	0.707754	0.54834	0.707754	H3K27ac	2.08386	2.16714	1.79897	C	C	C	0.909969	0.862723	0.909969	H3K27ac	-0.0769208	B	3
chr1	44941354	44941464	peak_10082	132.959	0.319457	0.270329	0.00269873	0.255305	0.264765	-0.0716113	0.14889	2	2	2	2	2	2	2	no	none	0.706618	0.5	.	0	0	0	0	0	0	0	0.150731	0.881917	0.760182	0.227264	0.881917	H3K27ac	2.54867	2.33437	0.592398	C	C	B	1.16903	2.02905	2.02905	H3K27ac	0.795492	C	2
chr1	44992310	44992420	peak_10099	103.383	0.113564	-0.408206	0.0623991	-0.310419	-0.460961	-0.119081	-0.318578	2	2	2	2	2	2	2	no	none	0.622036	0.48	.	0	0	0	0	0	0	0	0.267742	0.540143	0.265504	0.252878	0.540143	H3K27ac	1.0125	-0.0121078	-0.0823985	C	B	B	0.403995	0.1	0.403995	H3K27ac	-1.01434	A	2
chr1	45000034	45000144	peak_10101	308.683	0.6721	0.606636	0.916829	0.650124	0.598975	0.992224	0.875144	3	3	3	3	3	3	3	no	none	0.719691	0.59	P	0	0	0	0	0	0	0	1.49415	1.77451	2.21132	1.94199	2.21132	H3K27ac	0.248101	0.565582	0.378212	B	B	B	3.05474	2.92292	3.05474	H3K27ac	-0.0636401	B	3
chr1	45000560	45000670	peak_10102	423.659	0.955591	0.720916	1.2798	0.998381	0.967617	1.14592	1.13462	3	3	3	3	3	3	3	no	none	0.7892	0.5	.	0	0	0	0	0	0	0	1.42705	1.5543	2.21058	2.19685	2.21058	H3K27ac	0.123227	0.631392	0.622402	B	B	B	2.52483	2.73406	2.73406	H3K27ac	0.114857	B	3
chr1	45001420	45001530	peak_10103	98.3093	0.953353	0.725451	1.28872	0.963531	0.915277	1.23895	1.21383	3	3	3	3	3	3	3	no	none	0.652255	0.46	.	0	0	0	0	0	0	0	1.05021	1.16609	1.49365	1.91857	1.91857	H3K27ac	0.151003	0.50817	0.86936	B	B	C	1.33839	2.26524	2.26524	H3K27ac	0.759168	C	3
chr1	45002392	45002502	peak_10104	374.31	-0.493238	0.0240058	0.625238	-0.155751	-0.212329	-0.292238	0.0583626	1	2	2	2	2	2	2	no	none	0.909527	0.58	.	0	0	0	0	0	0	0	0.354284	0.236222	1.13428	1.05373	1.13428	H3K27ac	-0.584765	1.67879	1.57253	B	C	C	1.06915	1.09059	1.09059	H3K27ac	0.0286519	B	2
chr1	45002926	45003036	peak_10105	243.414	0.202478	0.243441	0.369178	0.57586	-0.0650662	0.383117	0.451949	2	2	2	3	2	2	3	no	none	0.7158	0.47	N	0	0	0	0	0	0	0	1.1469	1.36367	2.20488	2.20627	2.20627	H3K27ac	0.249757	0.94296	0.943867	B	C	C	1.88324	1.96434	1.96434	H3K27ac	0.0608271	B	2
chr1	45006760	45006870	peak_10106	212.276	-4.2511	-0.137911	0.221479	-3.75645	-4.50331	-3.28551	-4.20773	1	2	2	1	1	1	1	yes	2.P	0.694764	0.45	SPN	0	0	0	0	0	0	0	0.461285	0.1	0.531201	1.47747	1.47747	H3K27ac	-2.20566	0.203599	1.67939	A	B	C	1.36055	0.510233	1.36055	H3K27ac	-1.41497	A	1
chr1	45014912	45015022	peak_10110	102.445	-3.21925	-1.12741	1.21664	-3.81918	-1.97518	-1.95342	-2.641	1	2	3	1	1	1	1	yes	2.P	0.627709	0.45	S	0	0	0	0	1	0	0	1.56135	0.301176	0.677547	2.90938	2.90938	H3K27ac	-2.37411	-1.2044	0.897919	A	A	C	2.84738	0.943734	2.84738	H3K27ac	-1.59318	A	1
chr1	45024746	45024856	peak_10117	117.817	-0.228377	-0.0580264	0.458883	-0.702941	-0.0979344	-0.325972	-0.248799	2	2	2	2	2	2	2	no	none	0.645436	0.44	N	0	0	0	0	0	0	0	0.1	0.1	0.1	0.32477	0.32477	H3K27ac	0	0	1.69942	B	B	C	0.127207	0.499647	0.499647	H3K27ac	1.32091	C	1
chr1	45041140	45041250	peak_10122	115.92	0.210842	-0.136036	-0.0603474	0.200982	0.125259	0.176062	0.0582306	2	2	2	2	2	2	2	no	none	0.828545	0.55	N	0	0	0	0	0	0	0	0.1	0.1	0.1	0.510682	0.510682	H3K27ac	0	0	2.35243	B	B	C	0.627539	0.551117	0.627539	H3K27ac	-0.187346	B	2
chr1	45042176	45042286	peak_10123	451.732	0.0448301	-0.195551	0.0222754	-0.188989	-0.0358951	-0.175112	0.179799	2	2	2	2	2	2	2	no	none	0.812055	0.59	N	0	0	0	0	0	0	0	0.1	0.298648	0.166332	0.409471	0.409471	H3K27ac	1.57844	0.734063	2.03376	C	C	C	0.36894	0.642498	0.642498	H3K27ac	0.800307	C	2
chr1	45048888	45048998	peak_10124a	131.237	-0.00909591	-0.196355	-0.125175	-0.179523	0.322791	0.00859742	-0.126159	2	2	2	2	2	2	2	no	none	0.800418	0.51	.	0	0	0	0	0	0	0	2.68299	2.61746	2.90476	2.83087	2.90476	H3K27ac	-0.0356768	0.114578	0.0774044	B	B	B	4.52619	2.73084	4.52619	H3K27ac	-0.728951	A	2
chr1	45049534	45049644	peak_10124b	639.242	0.0832803	0.191234	0.326941	0.222048	0.24644	0.73293	0.406437	2	2	2	2	2	3	3	no	none	0.782145	0.53	.	0	0	0	0	0	0	0	1.89914	2.63869	2.30658	2.67177	2.67177	H3K27ac	0.474478	0.280413	0.492452	B	B	B	2.52422	2.29585	2.52422	H3K27ac	-0.136807	B	2
chr1	45050326	45050436	peak_10125	145.012	-0.33776	0.0762225	0.116259	-0.206743	-0.0721677	0.473579	0.242207	2	2	2	2	2	2	2	no	none	0.762491	0.51	.	0	0	0	0	0	0	0	0.1	0.297499	0.1	0.376773	0.376773	H3K27ac	1.57288	0	1.9137	C	B	C	0.1	0.358581	0.358581	H3K27ac	0.8423	C	2
chr1	45137366	45137476	peak_10139a	54.4532	-0.00231441	0.10794	-0.0291066	0.28359	0.209546	-0.188082	-0.0181768	2	2	2	2	2	2	2	no	none	0.738491	0.5	.	0	0	0	0	0	0	0	0.216186	0.433749	0.479404	0.742432	0.742432	H3K27ac	1.00458	1.14897	1.77998	C	C	C	0.812348	2.69504	2.69504	H3K27ac	1.73014	C	3
chr1	45137680	45137790	peak_10139b	246.939	0.739454	0.153983	0.440975	0.71328	0.218944	0.735118	0.384919	3	2	2	3	2	3	2	no	none	0.717436	0.46	N	0	0	0	0	0	0	0	0.237956	0.626299	0.586866	0.942695	0.942695	H3K27ac	1.39615	1.30233	1.98609	C	C	C	0.963963	2.56765	2.56765	H3K27ac	1.4134	C	2
chr1	3846972	3847082	peak_1013b	58.198	0.0162192	0.0544992	-0.683706	0.368037	-0.498844	0.0198323	-0.179659	2	2	2	2	2	2	2	no	none	n	0.48	N	0	0	0	0	0	0	0	0.106355	0.22705	0.1	0.192805	0.22705	H3K27ac	1.09411	-0.0888939	0.858248	C	B	C	0.25775	0.387244	0.387244	H3K27ac	0.587272	B	2
chr1	45215280	45215390	peak_10152	1750.57	0.245951	0.113128	0.338161	0.184229	0.20558	0.36727	0.403247	2	2	3	2	2	3	3	no	none	0.780473	0.52	PN	0	0	0	0	0	0	0	1.45097	1.76359	1.76752	1.73267	1.76752	H3K27ac	0.281501	0.284712	0.255982	B	B	B	2.70417	2.56544	2.70417	H3K27ac	-0.0759811	B	2
chr1	45217246	45217356	peak_10153	1834.41	0.203382	0.0422632	0.304452	0.154539	-0.0355385	0.152372	0.323258	2	2	2	2	2	2	2	no	none	0.732436	0.46	N	0	0	0	0	0	0	0	0.1	0.41098	0.279611	0.1	0.41098	H3K27ac	2.03907	1.48342	0	C	C	B	0.558572	0.246613	0.558572	H3K27ac	-1.1795	A	2
chr1	45234000	45234110	peak_10157	35.7064	-1.94299	0.110943	-0.485114	-2.666	-2.10505	-2.78088	-2.37191	1	2	2	1	1	1	1	yes	2.P	0.431255	0.36	N	0	0	0	0	1	0	0	0.769903	0.224657	0.331351	0.73587	0.769903	H3K27ac	-1.77695	-1.21631	-0.0652251	A	A	B	1.49683	0.127496	1.49683	H3K27ac	-2.90384	A	1
chr1	45240940	45241050	peak_10160	57.0604	-0.33398	0.138758	-0.00877905	0.0517942	-0.298427	0.645803	0.13766	2	2	2	2	2	2	2	no	none	n	0.45	.	0	0	0	0	0	0	0	0.215474	0.354003	0.1	0.1	0.354003	H3K27ac	0.716246	-1.10752	-1.10752	C	A	A	0.916978	0.187498	0.916978	H3K27ac	-2.19689	A	2
chr1	45297590	45297700	peak_10171	140.38	0.273777	0.0702595	0.294802	0.280105	0.464543	0.330234	0.177178	2	2	2	2	2	2	2	no	none	0.755691	0.6	.	0	0	0	0	0	0	0	0.139347	0.253727	0.1	0.1	0.253727	H3K27ac	0.864598	-0.478677	-0.478677	C	B	B	0.190798	1.18572	1.18572	H3K27ac	2.56769	C	3
chr1	45307354	45307464	peak_10174	31.9539	-0.152707	-0.154601	0.726022	-0.98584	0.111092	-1.12553	-1.76132	2	2	2	1	2	1	1	no	none	n	0.45	.	0	0	0	0	1	0	0	0.209567	0.1	0.1	0.1	0.209567	H3K27ac	-1.06741	-1.06741	-1.06741	A	A	A	0.525455	0.367503	0.525455	H3K27ac	-0.515813	B	1
chr1	45325882	45325992	peak_10178	484.858	1.37917	0.602519	0.726122	1.08628	0.829455	-0.0662812	0.228283	3	3	3	3	3	2	2	no	none	0.777764	0.47	PN	0	0	0	0	0	0	0	0.1	1.06523	0.907782	0.603309	1.06523	H3K27ac	3.41309	3.18235	2.5929	C	C	C	1.08668	0.273244	1.08668	H3K27ac	-1.99167	A	2
chr1	45341758	45341868	peak_10181	618.895	0.285734	0.320998	0.575462	0.0521288	0.34779	0.490351	0.191201	2	2	3	2	2	3	2	no	none	0.796636	0.46	S	0	0	0	0	1	0	0	0.323158	0.831339	0.873544	0.829868	0.873544	H3K27ac	1.36319	1.43464	1.36064	C	C	C	1.26803	1.33518	1.33518	H3K27ac	0.0744438	B	3
chr1	45348332	45348442	peak_10182	55.3184	0.730496	-0.0268299	0.879167	0.350465	0.403607	0.942457	0.542733	3	2	3	2	2	3	2	no	none	0.758745	0.48	.	0	0	0	0	0	0	0	0.1	0.736628	0.345449	0.369809	0.736628	H3K27ac	2.88094	1.78847	1.88678	C	C	C	0.540582	0.952509	0.952509	H3K27ac	0.817219	C	1
chr1	45367250	45367360	peak_10185	428.236	0.125707	0.0282673	0.162512	-0.0445154	0.284973	0.196015	0.391487	2	2	2	2	2	2	2	no	none	0.768291	0.53	N	0	0	0	0	0	0	0	0.10499	0.149422	0.228594	0.289535	0.289535	H3K27ac	0.509137	1.12253	1.46348	B	C	C	0.219289	0.360677	0.360677	H3K27ac	0.717874	C	3
chr1	45397228	45397338	peak_10193	159.585	-1.25926	-0.439484	-0.796418	-1.91222	-1.53884	-3.02867	-2.48519	1	2	2	1	1	1	1	no	none	0.821982	0.46	.	0	0	0	0	0	0	0	0.438105	0.352815	0.250774	0.297897	0.438105	H3K27ac	-0.312365	-0.804887	-0.556463	B	A	B	2.19375	0.206192	2.19375	H3K27ac	-3.41134	A	1
chr1	45432324	45432434	peak_10200	28.0633	0.015334	-0.553743	-0.268485	0.23363	0.0413102	-0.708869	-1.0518	2	2	2	2	2	2	2	no	none	0.659018	0.5	.	0	0	0	0	0	0	0	0.212517	0.297991	0.16501	0.311039	0.311039	H3K27ac	0.487692	-0.365025	0.549517	B	B	B	0.655878	0.1	0.655878	H3K27ac	-1.71343	A	2
chr1	45436132	45436242	peak_10202	151.447	1.20018	-0.478409	0.446928	-1.0402	1.16423	0.524398	0.246368	3	2	2	1	3	2	2	no	none	0.646927	0.45	.	0	0	0	0	0	0	0	0.902905	2.04682	0.888436	1.51809	2.04682	H3K27ac	1.18074	-0.0233068	0.74961	C	B	C	2.43761	1.36799	2.43761	H3K27ac	-0.833412	A	1
chr1	45566044	45566154	peak_10230	42.9563	0.567107	0.492033	0.555034	0.417037	0.632082	1.1619	0.749449	2	2	2	2	3	3	3	no	none	0.752182	0.46	.	0	0	0	0	0	0	0	0.327374	0.531921	0.612713	0.635309	0.635309	H3K27ac	0.700271	0.90427	0.956517	C	C	C	0.995693	1.73558	1.73558	H3K27ac	0.801648	C	2
chr1	45566434	45566544	peak_10231	103.466	0.171808	-0.266618	0.182805	0.0747204	0.589897	0.565934	0.479973	2	2	2	2	2	2	2	no	none	0.706855	0.45	S	0	0	0	0	0	0	0	0.385986	0.524196	0.706448	0.720138	0.720138	H3K27ac	0.441557	0.872033	0.899724	B	C	C	0.719867	0.809902	0.809902	H3K27ac	0.170016	B	2
chr1	45580018	45580128	peak_10237	267.09	0.0930261	0.138336	0.461877	0.384911	0.637765	0.829249	1.13461	2	2	3	2	3	3	3	no	none	0.771145	0.56	N	0	0	0	0	0	0	0	1.04081	1.95296	2.8589	2.16379	2.8589	H3K27ac	0.907953	1.45775	1.05585	C	C	C	3.0808	3.50398	3.50398	H3K27ac	0.185689	B	3
chr1	45580822	45580932	peak_10238	388.331	-0.136762	0.109648	0.718064	0.0194722	0.843135	0.856017	1.1934	2	2	3	2	3	3	3	no	none	0.679345	0.51	SN	0	0	0	0	0	0	0	1.93151	2.60201	3.52723	2.69906	3.52723	H3K27ac	0.429894	0.868802	0.482724	B	C	B	3.23742	3.64259	3.64259	H3K27ac	0.170124	B	2
chr1	45581242	45581352	peak_10239	165.677	0.0702377	-0.0221383	0.464507	-0.0475549	0.0867523	0.250297	0.66494	2	2	2	2	2	2	3	no	none	0.824364	0.51	.	0	0	0	0	0	0	0	1.96457	2.46266	3.4957	2.99599	3.4957	H3K27ac	0.326003	0.831366	0.608816	B	C	B	2.65905	3.45722	3.45722	H3K27ac	0.378701	B	2
chr1	45583926	45584036	peak_10240	198.692	0.11621	0.0609821	0.179318	0.148082	0.602368	0.48857	0.91109	2	2	2	2	3	2	3	no	none	0.738873	0.47	.	0	0	0	0	0	0	0	1.00386	1.27538	2.50013	1.97877	2.50013	H3K27ac	0.345363	1.31644	0.979046	B	C	C	2.69794	2.32748	2.69794	H3K27ac	-0.213093	B	2
chr1	45585064	45585174	peak_10241	229.49	-0.0749615	0.167349	0.687987	0.119577	0.62726	0.837961	0.949957	2	2	3	2	3	3	3	no	none	0.821255	0.56	.	0	0	0	0	0	0	0	1.84868	2.27251	3.10312	2.72976	3.10312	H3K27ac	0.297792	0.747221	0.562277	B	C	B	2.98084	3.35354	3.35354	H3K27ac	0.169967	B	2
chr1	45585460	45585570	peak_10242	169.325	-0.0371858	0.0809402	0.831732	0.104147	0.394965	0.59355	0.729708	2	2	3	2	2	3	3	no	none	0.899691	0.5	.	0	0	0	0	1	0	0	2.49071	2.79691	3.53509	3.01221	3.53509	H3K27ac	0.167276	0.505188	0.274263	B	B	B	3.47037	3.46405	3.47037	H3K27ac	-0.00262842	B	2
chr1	45585814	45585924	peak_10243a	17.2587	-0.0585542	-0.18431	0.274468	-0.00772472	0.110139	-0.055724	0.401686	2	2	2	2	2	2	2	no	none	0.740836	0.47	.	0	0	0	0	0	0	0	2.39923	2.63813	3.31174	2.71092	3.31174	H3K27ac	0.136945	0.46502	0.176213	B	B	B	3.49971	3.44738	3.49971	H3K27ac	-0.0217378	B	2
chr1	45586076	45586186	peak_10243b	216.962	0.368398	0.25794	0.675346	0.350442	0.744335	0.92524	0.806618	3	2	3	2	3	3	3	no	none	0.657127	0.43	N	0	0	0	0	0	0	0	2.22762	2.66173	3.24036	2.58504	3.24036	H3K27ac	0.25686	0.540647	0.214681	B	B	B	3.46974	3.19031	3.46974	H3K27ac	-0.121133	B	2
chr1	45589562	45589672	peak_10245	268.873	0.0422437	-0.0393243	0.403341	0.173224	0.336247	0.349395	0.646828	2	2	2	2	2	2	2	no	none	0.837909	0.54	.	0	0	0	0	0	0	0	1.3917	1.36383	2.15448	2.00723	2.15448	H3K27ac	-0.0291857	0.630485	0.528353	B	B	B	2.92036	2.53673	2.92036	H3K27ac	-0.203173	B	2
chr1	45591480	45591590	peak_10246	71.5594	-0.857915	-0.866331	-0.462151	-0.858344	-1.79662	-0.356667	-1.13175	1	2	2	1	1	2	1	no	none	0.614273	0.43	.	0	0	0	0	0	0	0	1.36861	1.4973	2.50785	2.05991	2.50785	H3K27ac	0.129645	0.873736	0.589866	B	C	B	2.57128	2.59532	2.59532	H3K27ac	0.0134255	B	1
chr1	45592220	45592330	peak_10248	118.66	-0.0794243	0.0785914	0.558437	-0.00634129	0.208838	0.774762	0.430526	2	2	3	2	2	3	2	no	none	0.712473	0.45	.	0	0	0	0	1	0	0	2.20478	2.5764	3.31178	2.98015	3.31178	H3K27ac	0.224718	0.586972	0.434748	B	B	B	3.29898	3.11458	3.29898	H3K27ac	-0.0829806	B	2
chr1	45596876	45596986	peak_10252	587.463	-0.027612	-0.0834412	0.426621	-0.149434	0.0222232	0.285666	0.478488	2	2	3	2	2	2	3	no	none	0.810527	0.48	N	0	0	0	0	0	0	0	1.77467	2.05791	2.63204	2.25958	2.63204	H3K27ac	0.213627	0.568628	0.348504	B	B	B	2.87327	3.40116	3.40116	H3K27ac	0.243334	B	3
chr1	45599464	45599574	peak_10254	118.084	0.0370907	0.173197	0.756443	0.142638	0.774744	1.1586	0.984434	2	2	3	2	3	3	3	no	none	0.739364	0.45	.	0	0	0	0	1	0	0	1.73556	1.98175	2.6888	2.48561	2.6888	H3K27ac	0.191372	0.631559	0.518197	B	B	B	2.69018	2.94208	2.94208	H3K27ac	0.129134	B	1
chr1	45603666	45603776	peak_10256	93.529	0.264419	0.267995	0.528277	0.420619	0.244279	0.46934	0.677933	2	2	2	2	2	2	2	no	none	0.723745	0.45	N	0	0	0	0	0	0	0	2.97157	3.27899	4.11147	3.3315	4.11147	H3K27ac	0.142024	0.468425	0.164942	B	B	B	4.38499	4.25044	4.38499	H3K27ac	-0.0449629	B	2
chr1	45604230	45604340	peak_10257	65.9189	0.0887275	0.336891	0.278596	0.354698	0.236957	0.6649	0.897499	2	2	2	2	2	3	3	no	none	0.632236	0.42	.	0	0	0	0	0	0	0	2.64154	3.19024	3.99865	3.3425	3.99865	H3K27ac	0.272282	0.598133	0.339544	B	B	B	4.4183	4.12666	4.4183	H3K27ac	-0.0985147	B	2
chr1	45604968	45605078	peak_10258	101.868	-0.0096561	-0.0172056	-0.0158211	-0.120403	0.0528175	0.330265	0.391988	2	2	2	2	2	2	2	no	none	0.642527	0.44	.	0	0	0	0	0	0	0	2.66151	3.06677	3.87704	3.23602	3.87704	H3K27ac	0.204473	0.542708	0.281973	B	B	B	4.10691	3.37134	4.10691	H3K27ac	-0.284733	B	1
chr1	45609318	45609428	peak_10262	93.0101	0.287409	0.208145	0.40662	0.0999755	-0.141761	0.548614	0.652331	2	2	2	2	2	2	3	no	none	0.727018	0.45	.	0	0	0	0	0	0	0	1.94767	2.24583	3.13038	2.59661	3.13038	H3K27ac	0.205498	0.684584	0.41488	B	B	B	2.97861	3.11115	3.11115	H3K27ac	0.0628062	B	2
chr1	45614406	45614516	peak_10263	717.362	0.909942	0.254307	0.187246	0.752692	0.59036	0.596497	1.22727	3	2	2	3	3	3	3	no	none	0.850564	0.53	N	0	0	0	0	0	0	0	1.4555	2.18199	2.69473	1.93699	2.69473	H3K27ac	0.584125	0.888622	0.412297	B	C	B	3.03698	3.10634	3.10634	H3K27ac	0.0325767	B	3
chr1	45615278	45615388	peak_10265	105.137	0.518231	0.100116	0.431321	0.286086	0.625083	1.04179	0.961871	2	2	2	2	3	3	3	no	none	0.809564	0.51	.	0	0	0	0	0	0	0	1.95139	2.34698	3.21061	2.83987	3.21061	H3K27ac	0.266306	0.71835	0.541326	B	C	B	2.62888	3.78165	3.78165	H3K27ac	0.524568	B	3
chr1	45616004	45616114	peak_10266a	313.158	0.536378	0.365381	0.680093	0.512808	0.820635	0.910281	1.06536	3	2	3	3	3	3	3	no	none	0.786091	0.51	.	0	0	0	0	0	0	0	1.92358	2.24587	3.16528	2.8016	3.16528	H3K27ac	0.223478	0.718535	0.542456	B	C	B	2.93696	3.44753	3.44753	H3K27ac	0.231241	B	3
chr1	45616420	45616530	peak_10266b	153.559	0.16716	0.0857279	0.532746	0.245851	0.391268	0.673533	0.826795	2	2	3	2	2	3	3	no	none	0.741582	0.51	.	0	0	0	0	0	0	0	1.3995	1.64339	2.29794	1.70156	2.29794	H3K27ac	0.231755	0.715425	0.281945	B	C	B	2.016	2.91535	2.91535	H3K27ac	0.532172	B	3
chr1	45631488	45631598	peak_10268	124.06	-0.226342	0.113446	-0.450636	-0.498451	0.279331	-0.468043	0.0295081	2	2	2	2	2	2	2	no	none	0.8016	0.65	S	0	0	0	0	1	0	0	0.292034	0.308677	0.267432	0.215481	0.308677	H3K27ac	0.0799644	-0.126964	-0.438573	B	B	B	0.367916	0.1	0.367916	H3K27ac	-0.879376	A	2
chr1	45633926	45634036	peak_10269	72.7809	0.593377	0.260187	0.460826	0.321412	0.555252	0.741869	0.689708	2	2	2	2	2	2	2	no	none	0.617455	0.5	.	0	0	0	0	0	0	0	0.1	0.122661	0.270507	0.19103	0.270507	H3K27ac	0.294681	1.43567	0.933797	B	C	C	0.879699	1.01607	1.01607	H3K27ac	0.207917	B	2
chr1	45664140	45664250	peak_10276	1311.05	0.124496	-0.141329	0.00930918	-0.0644722	-0.188354	-0.177811	0.226645	2	2	2	2	2	2	2	no	none	0.808255	0.64	N	0	0	0	0	0	0	0	1.08048	1.45586	1.09653	1.31416	1.45586	H3K27ac	0.430207	0.0212854	0.282473	B	B	B	1.52301	2.25331	2.25331	H3K27ac	0.565119	B	3
chr1	45671686	45671796	peak_10277	1491.81	0.389607	0.0282573	0.0188142	0.21964	0.429441	0.0891743	0.471567	3	2	2	2	3	2	3	no	none	0.873436	0.58	N	0	0	0	0	0	0	0	0.910453	1.94553	1.58143	1.38403	1.94553	H3K27ac	1.09551	0.796569	0.604218	C	C	B	3.09791	3.14756	3.14756	H3K27ac	0.0229402	B	3
chr1	3965880	3965990	peak_1028	90.7872	0.0643422	-0.481226	-2.08605	-1.10826	-2.03215	-1.44789	-2.44757	2	2	1	1	1	1	1	no	none	n	0.42	.	0	0	0	0	0	0	0	0.123058	0.55159	0.1	0.103377	0.55159	H3K27ac	2.16425	-0.299343	-0.251425	C	B	B	0.140123	0.243843	0.243843	H3K27ac	0.28595	B	1
chr1	45707092	45707202	peak_10290	551.526	-0.0849999	-0.247842	-0.811709	-0.42186	-0.957246	-1.27517	-1.3136	2	2	1	2	1	1	1	yes	3.N	0.743564	0.47	N	0	0	0	0	0	0	0	1.33548	1.72803	1.83107	0.286847	1.83107	H3K27ac	0.371775	0.455333	-2.219	B	B	A	2.18872	0.48365	2.18872	H3K27ac	-2.17805	A	1
chr1	45710722	45710832	peak_10293	60.9241	0.24619	-0.383074	-2.26702	-0.414715	-2.76577	-2.23769	-4.40005	2	2	1	2	1	1	1	yes	3.N	0.691982	0.45	N	0	0	0	0	1	0	0	1.66597	2.24046	2.85493	0.635259	2.85493	H3K27ac	0.427429	0.777093	-1.39094	B	C	A	2.52469	0.407421	2.52469	H3K27ac	-2.63152	A	1
chr1	45726460	45726570	peak_10296	1315.8	0.16414	-0.610928	-1.82918	-0.421809	-0.851475	-1.95526	-1.60607	2	2	1	2	1	1	1	yes	3.N	0.741	0.55	SPN	0	0	0	0	0	0	0	2.34533	3.20702	3.52843	1.06866	3.52843	H3K27ac	0.451444	0.589236	-1.13398	B	B	A	3.02038	2.54265	3.02038	H3K27ac	-0.248393	B	1
chr1	214884	214994	peak_103	232.647	0.231508	0.0360938	0.165544	-0.0582291	0.137639	0.220863	0.498281	2	2	2	2	2	2	3	no	none	0.726855	0.55	N	0	0	0	0	0	0	0	1.48043	2.21798	2.54119	2.51268	2.54119	H3K27ac	0.583234	0.779491	0.763217	B	C	C	2.70655	2.9635	2.9635	H3K27ac	0.130847	B	1
chr1	45744922	45745032	peak_10307	433.091	0.261492	-0.0224389	-0.0771756	-0.11981	-0.00431485	0.162064	-0.00560076	2	2	2	2	2	2	2	no	none	0.853109	0.56	N	0	0	0	0	0	0	0	0.217267	1.15587	1.02961	0.1	1.15587	H3K27ac	2.41144	2.24456	-1.11947	C	C	A	1.77534	0.893011	1.77534	H3K27ac	-0.991343	A	3
chr1	45755132	45755242	peak_10310b	36.8137	-0.295231	-0.839235	-0.541115	-0.87747	-0.689098	0.0146031	-0.78499	2	2	2	2	2	2	2	no	none	0.748364	0.48	N	0	0	0	0	0	0	0	0.538746	0.758035	0.90263	0.155543	0.90263	H3K27ac	0.49266	0.74453	-1.79229	B	C	A	1.55498	1.18907	1.55498	H3K27ac	-0.387063	B	2
chr1	45760884	45760994	peak_10311	385.454	0.0163287	-0.388563	-0.472799	-0.740415	-0.408798	-1.63213	-1.42109	2	2	2	2	2	1	1	yes	4.-	0.692436	0.47	N	0	0	0	0	1	0	0	0.319314	1.01012	0.578373	0.1	1.01012	H3K27ac	1.66148	0.857026	-1.67498	C	C	A	1.11583	0.783857	1.11583	H3K27ac	-0.509456	B	1
chr1	45762140	45762250	peak_10313	93.2041	-0.323501	-0.542617	-1.4113	-0.399275	0.0470349	-0.750925	-0.26904	2	2	1	2	2	2	2	no	none	0.717927	0.49	.	0	0	0	0	0	0	0	0.469966	0.728605	0.602123	0.321704	0.728605	H3K27ac	0.632579	0.3575	-0.546824	B	B	B	0.929159	0.79515	0.929159	H3K27ac	-0.2247	B	2
chr1	45834568	45834678	peak_10336	205.437	1.30615	0.709489	1.37347	1.55483	1.39446	1.85164	2.00176	3	2	3	3	3	3	3	no	none	0.7578	0.55	.	0	0	0	0	0	0	0	0.181407	0.469349	0.1	0.395923	0.469349	H3K27ac	1.37143	-0.85923	1.12599	C	A	C	0.339867	0.656746	0.656746	H3K27ac	0.950363	C	3
chr1	45839506	45839616	peak_10337a	80.7199	0.444917	0.130317	0.706164	0.568907	0.611212	0.794232	0.665101	2	2	3	2	3	3	3	no	none	0.764109	0.51	.	0	0	0	0	0	0	0	0.616477	1.08417	1.34648	1.38846	1.38846	H3K27ac	0.814469	1.12707	1.17136	C	C	C	1.46486	1.88569	1.88569	H3K27ac	0.364331	B	2
chr1	45839836	45839946	peak_10337b	456.347	0.863215	0.585417	1.24546	0.965559	1.08215	1.1339	1.1395	3	2	3	3	3	3	3	no	none	0.884127	0.56	N	0	0	0	0	0	0	0	1.12512	1.97213	1.91995	1.83465	1.97213	H3K27ac	0.809676	0.770992	0.70543	C	C	C	2.31352	2.70263	2.70263	H3K27ac	0.224273	B	3
chr1	45880284	45880394	peak_10354	208.898	0.170208	0.0455621	0.411036	0.050553	0.113865	0.194087	-0.00303696	2	2	2	2	2	2	2	no	none	0.791382	0.55	P	0	0	0	0	0	0	0	0.383302	0.287009	0.1	0.501913	0.501913	H3K27ac	-0.417386	-1.93848	0.388955	B	A	B	0.353718	0.11232	0.353718	H3K27ac	-0.822599	A	2
chr1	45909438	45909548	peak_10362	75.2744	0.74827	-0.11791	-0.592881	0.758803	-0.906679	-1.87507	-0.891877	2	2	2	2	2	1	2	no	none	0.725418	0.45	N	0	0	0	0	0	0	0	0.538478	0.609801	0.22389	0.166113	0.609801	H3K27ac	0.179451	-1.2661	-1.69672	B	A	A	0.410704	0.362284	0.410704	H3K27ac	-0.180977	B	2
chr1	45920026	45920136	peak_10367a	16.5057	0.666458	0.100257	0.305296	0.637763	0.866014	0.309147	0.424994	2	2	2	2	2	2	2	no	none	0.697455	0.45	.	0	0	0	0	0	0	0	0.162381	0.599573	0.1	0.1	0.599573	H3K27ac	1.88455	-0.699385	-0.699385	C	B	B	0.217365	0.642478	0.642478	H3K27ac	1.56353	C	3
chr1	45920594	45920704	peak_10367b	1094.51	0.237882	0.00795231	0.1781	0.0159862	0.0871988	0.262639	0.317572	2	2	2	2	2	2	3	no	none	0.852	0.52	N	0	0	0	0	0	0	0	0.1	0.819695	0.462491	0.232393	0.819695	H3K27ac	3.03509	2.20943	1.21657	C	C	C	0.156479	1.06793	1.06793	H3K27ac	2.41675	C	2
chr1	45925318	45925428	peak_10369	191.745	0.440243	0.31153	0.46875	0.0921216	0.544335	0.661044	0.577401	2	2	2	2	3	3	3	no	none	0.842909	0.55	N	0	0	0	0	0	0	0	0.785285	1.66166	1.04577	1.23005	1.66166	H3K27ac	1.08134	0.41328	0.647428	C	B	B	2.03389	1.97071	2.03389	H3K27ac	-0.0455248	B	2
chr1	45925884	45925994	peak_10370	85.945	0.885548	-0.528853	-0.678211	-0.870892	0.259356	-1.09261	-1.23348	3	2	2	1	2	1	1	yes	4.-	0.686255	0.45	SN	0	0	0	0	1	0	0	0.654664	1.1893	0.934716	0.776864	1.1893	H3K27ac	0.861282	0.513772	0.246907	C	B	B	1.49839	1.48983	1.49839	H3K27ac	-0.00826011	B	1
chr1	45958854	45958964	peak_10375b	47.6745	0.267879	0.0265413	0.169934	0.119619	0.184202	0.242247	-0.313897	2	2	2	2	2	2	2	no	none	0.714982	0.53	.	0	0	0	0	0	0	0	0.349848	0.705881	0.213673	0.211074	0.705881	H3K27ac	1.0127	-0.71132	-0.728976	C	A	A	1.65076	0.544809	1.65076	H3K27ac	-1.59931	A	2
chr1	45959274	45959384	peak_10375c	29.045	0.202352	-0.18466	-0.541013	-0.6185	0.158667	0.0323782	-0.540942	2	2	2	2	2	2	2	no	none	0.713073	0.48	.	0	0	0	0	0	0	0	0.557418	1.19057	0.379111	0.34055	1.19057	H3K27ac	1.09483	-0.556139	-0.710895	C	B	A	1.6574	1.51742	1.6574	H3K27ac	-0.127302	B	3
chr1	45969150	45969260	peak_10376	397.988	1.12699	0.0264591	-0.124513	0.234488	0.879265	0.5289	0.462565	3	2	2	2	3	2	2	no	none	n	0.52	N	0	0	0	0	0	0	0	0.672267	3.61408	2.14498	1.16484	3.61408	H3K27ac	2.42652	1.67386	0.793027	C	C	C	2.52976	3.5701	3.5701	H3K27ac	0.496962	B	2
chr1	45975096	45975206	peak_10377	276.61	0.930759	-0.244698	-0.350395	-0.319295	0.0268117	-1.23748	-1.16067	3	2	2	2	2	1	1	yes	4.-	0.698582	0.48	SN	0	0	0	0	0	0	0	0.1	0.542466	0.791372	0.257687	0.791372	H3K27ac	2.43953	2.98436	1.36562	C	C	C	0.813339	1.12792	1.12792	H3K27ac	0.471738	B	1
chr1	46050474	46050584	peak_10394b	41.1646	-2.50277	0.652854	0.536477	0.718289	-0.515806	0.284968	0.157238	1	2	2	2	2	2	2	no	none	0.762673	0.53	.	0	0	0	0	0	0	0	0.29863	0.1	0.12073	0.1	0.29863	H3K27ac	-1.57836	-1.30658	-1.57836	A	A	A	0.212553	0.43059	0.43059	H3K27ac	1.01849	C	3
chr1	46050680	46050790	peak_10394c	36.4719	-2.42175	0.673414	0.950247	0.954298	0.182175	1.32925	0.932112	1	2	3	3	2	3	3	no	none	0.732091	0.52	.	0	0	0	0	0	0	0	0.295375	0.1	0.1	0.1	0.295375	H3K27ac	-1.56255	-1.56255	-1.56255	A	A	A	0.233585	0.43059	0.43059	H3K27ac	0.882367	C	3
chr1	46083326	46083436	peak_10405a	37.2422	-0.959589	0.607792	-0.79482	-0.629804	-1.07131	-0.124375	-1.82639	2	2	2	2	2	2	2	no	none	0.679636	0.56	.	0	0	0	0	0	0	0	0.373692	0.29089	1.7457	0.1	1.7457	H3K27ac	-0.361376	2.22389	-1.90185	B	C	A	1.01859	0.1	1.01859	H3K27ac	-2.34851	A	1
chr1	46083708	46083818	peak_10405b	61.4814	-0.680525	-0.028987	-0.930957	-0.210582	-0.829783	-1.47931	-1.04301	2	2	1	2	2	1	1	yes	3.N	0.772636	0.53	N	0	0	0	0	0	0	0	0.380178	0.399474	1.22157	0.1	1.22157	H3K27ac	0.0714267	1.68399	-1.92668	B	C	A	0.94806	0.1	0.94806	H3K27ac	-2.24498	A	1
chr1	46087994	46088104	peak_10406	53.5919	-2.18647	-0.648937	-0.831733	-1.51322	-1.32247	-1.58199	-2.67891	1	2	2	1	1	1	1	yes	2.P	0.753	0.57	N	0	0	0	0	1	0	0	0.393704	0.248991	1.16195	0.31804	1.16195	H3K27ac	-0.661017	1.56137	-0.307905	B	C	B	0.602165	0.155619	0.602165	H3K27ac	-1.59016	A	1
chr1	46108386	46108496	peak_10408	57.9372	-1.31963	-0.290172	-1.13742	-0.386862	-1.66808	-1.65031	-1.56485	1	2	2	2	1	1	1	no	none	0.683509	0.48	.	0	0	0	0	0	0	0	0.504266	0.197815	1.90014	0.125731	1.90014	H3K27ac	-1.35004	1.91385	-2.00385	A	C	A	1.19746	0.554492	1.19746	H3K27ac	-1.11073	A	2
chr1	46117312	46117422	peak_10411	409.59	-1.05036	-0.73284	-2.53096	-2.08395	-2.07664	-4.29999	-4.75969	1	2	1	1	1	1	1	yes	1.PN	0.637836	0.47	SN	0	0	0	0	1	0	0	0.53225	0.654123	2.64643	0.291034	2.64643	H3K27ac	0.297459	2.31387	-0.870917	B	C	A	1.59544	0.147673	1.59544	H3K27ac	-2.99588	A	1
chr1	46137722	46137832	peak_10415	57.0604	-0.233648	-0.100845	-0.481071	0.361364	0.131766	-0.585098	0.0267009	2	2	2	2	2	2	2	no	none	0.7316	0.5	.	0	0	0	0	0	0	0	0.53987	0.271005	1.10569	0.551921	1.10569	H3K27ac	-0.994294	1.03427	0.0318484	A	C	B	0.22261	0.1	0.22261	H3K27ac	-0.154518	B	3
chr1	46170240	46170350	peak_10424	35.7064	-0.283384	-0.721584	-0.518843	-0.255187	0.248767	-1.48177	-0.731405	2	2	2	2	2	1	2	no	none	0.810691	0.61	.	0	0	0	0	1	0	0	0.225742	0.1	0.1	0.1	0.225742	H3K27ac	-1.17467	-1.17467	-1.17467	A	A	A	0.135745	0.232366	0.232366	H3K27ac	0.216401	B	2
chr1	46214002	46214112	peak_10438	27.623	0.780486	1.18019	1.11282	0.779427	0.795162	1.18978	0.500712	2	2	2	2	2	2	2	no	none	0.787218	0.57	.	0	0	0	0	0	0	0	0.214658	0.1	0.1	0.178634	0.214658	H3K27ac	-1.10204	-1.10204	-0.265039	A	A	B	0.289762	0.883864	0.883864	H3K27ac	1.60895	C	2
chr1	46220982	46221092	peak_10439	184.112	-0.0493798	-0.407254	-1.49871	-0.0381881	-1.41854	-1.93689	-1.9879	2	2	1	2	1	1	1	yes	3.N	0.709655	0.53	N	0	0	0	0	0	0	0	0.152793	0.327722	0.150858	0.171827	0.327722	H3K27ac	1.10089	-0.0183839	0.169375	C	B	B	0.238745	0.328942	0.328942	H3K27ac	0.462364	B	1
chr1	46247868	46247978	peak_10445	1273.5	-1.37669	0.606879	-1.07223	-0.954279	-2.27887	-0.603896	-1.95866	1	3	1	1	1	2	1	yes	1.PN	0.684673	0.49	SPN	0	0	0	0	0	0	0	0.263358	0.172953	2.80872	0.1	2.80872	H3K27ac	-0.606644	3.41481	-1.39703	B	C	A	1.08002	0.23524	1.08002	H3K27ac	-2.19885	A	1
chr1	46250354	46250464	peak_10446	171.284	0.273757	-0.0160787	0.129995	-0.176186	0.197922	-0.0878381	0.0930084	2	2	2	2	2	2	2	no	none	0.8172	0.68	S	0	0	0	0	0	0	0	0.1	0.1	1.22792	0.268677	1.22792	H3K27ac	0	3.61815	1.42587	B	C	C	0.314825	0.379972	0.379972	H3K27ac	0.271345	B	2
chr1	46261118	46261228	peak_10450	97.8115	0.314991	-0.160567	-0.467368	-0.0752526	0.0117077	0.173733	0.0867198	2	2	2	2	2	2	2	no	none	0.675218	0.42	.	0	0	0	0	0	0	0	0.1	0.191441	0.205261	0.132725	0.205261	H3K27ac	0.936897	1.03746	0.408437	C	C	B	0.39416	0.541847	0.541847	H3K27ac	0.459101	B	3
chr1	46264460	46264570	peak_10452	51.0316	-0.246822	-0.303166	-1.29339	-0.66597	-0.895944	-0.971622	-1.17239	2	2	1	2	2	2	1	no	none	0.735055	0.46	.	0	0	0	0	0	0	0	0.1	0.695629	0.870406	0.283939	0.870406	H3K27ac	2.79832	3.12169	1.50558	C	C	C	0.496988	0.505037	0.505037	H3K27ac	0.0231767	B	1
chr1	46276036	46276146	peak_10456	62.8266	0.363948	0.486152	0.419399	0.837418	0.819387	0.484199	0.26796	2	2	2	3	3	2	2	no	none	0.805891	0.55	.	0	0	0	0	0	0	0	0.250263	0.361602	0.823838	0.277894	0.823838	H3K27ac	0.530955	1.71891	0.151088	B	C	B	0.41022	0.203148	0.41022	H3K27ac	-1.01387	A	2
chr1	46281416	46281526	peak_10459	29.7641	0.508219	0.523623	-0.829825	0.0516084	-0.218312	-0.692402	-0.412155	2	2	2	2	2	2	2	no	none	0.687873	0.45	N	0	0	0	0	0	0	0	0.1	0.1	1.32389	0.1	1.32389	H3K27ac	0	3.72671	0	B	C	B	0.159246	0.250797	0.250797	H3K27ac	0.32652	B	2
chr1	46339108	46339218	peak_10471	180.557	-0.0984728	0.266527	0.386486	-0.247749	0.13939	0.438099	0.470197	2	2	2	2	2	2	2	no	none	0.793909	0.57	P	0	0	0	0	0	0	0	0.1	0.322019	0.194663	0.121732	0.322019	H3K27ac	1.68714	0.960981	0.283705	C	C	B	0.50128	0.1	0.50128	H3K27ac	-1.32562	A	1
chr1	46356916	46357026	peak_10477	57.9372	0.716667	-0.556705	0.64366	0.71597	1.37278	1.13786	1.596	2	2	2	2	3	3	3	no	none	0.592909	0.45	.	0	0	0	0	0	0	0	0.517572	0.581717	0.170602	0.175334	0.581717	H3K27ac	0.168557	-1.60113	-1.56166	B	A	A	0.516878	1.0388	1.0388	H3K27ac	1.00702	C	3
chr1	46378772	46378882	peak_10481	83.9045	-0.021892	-0.251237	-1.87021	-1.10181	-2.25027	-1.76883	-2.3275	2	2	1	2	1	1	1	yes	3.N	0.528782	0.43	N	0	0	0	0	0	0	0	0.100803	0.655164	0.198675	0.35506	0.655164	H3K27ac	2.70032	0.978874	1.81653	C	C	C	0.542584	0.446426	0.542584	H3K27ac	-0.281427	B	1
chr1	46400770	46400880	peak_10486a	23.2229	0.0625385	-0.0187919	-0.0411926	0.143481	-0.112434	-0.298773	0.135682	2	2	2	2	2	2	2	no	none	0.611345	0.48	.	0	0	0	0	0	0	0	0.336003	0.887728	0.38877	0.251546	0.887728	H3K27ac	1.40164	0.210444	-0.417654	C	B	B	1.61755	1.44487	1.61755	H3K27ac	-0.162873	B	2
chr1	46401122	46401232	peak_10486b	722.649	0.570911	0.101634	0.351357	0.392334	0.422099	0.32139	0.832086	3	2	2	3	3	2	3	no	none	0.760909	0.67	N	0	0	0	0	0	0	0	0.396396	0.790863	0.377928	0.347198	0.790863	H3K27ac	0.996486	-0.0688322	-0.191184	C	B	B	1.17515	1.07937	1.17515	H3K27ac	-0.122658	B	2
chr1	46405264	46405374	peak_10487	131.267	0.622247	0.539285	0.712141	0.539653	0.733113	1.10561	0.905877	3	2	3	3	3	3	3	no	none	0.863309	0.58	N	0	0	0	0	0	0	0	0.683094	1.58272	1.16635	0.973657	1.58272	H3K27ac	1.21225	0.77184	0.51133	C	C	B	2.09021	2.31109	2.31109	H3K27ac	0.144926	B	3
chr1	46453646	46453756	peak_10497a	51.0316	-1.07015	0.614301	1.58232	-1.14796	-0.858974	1.411	-0.291193	1	2	3	1	2	3	2	no	none	0.684655	0.45	P	0	0	0	0	1	0	0	0.1	0.147219	0.485762	0.823962	0.823962	H3K27ac	0.557962	2.28025	3.04258	B	C	C	0.550153	0.822281	0.822281	H3K27ac	0.579798	B	2
chr1	46464434	46464544	peak_10499a	46.8456	-0.385013	-0.377191	0.408826	0.695821	0.957583	1.39734	1.09765	2	2	2	2	3	3	3	no	none	0.6434	0.54	.	0	0	0	0	0	0	0	0.241364	0.494345	0.215752	0.36352	0.494345	H3K27ac	1.0343	-0.161836	0.590821	C	B	B	0.921037	0.43058	0.921037	H3K27ac	-1.09698	A	3
chr1	46464762	46464872	peak_10499b	15.9113	-0.265	-0.119698	-0.0519825	0.561597	0.423605	-0.133071	0.559179	2	2	2	2	2	2	2	no	none	0.792182	0.59	.	0	0	0	0	0	0	0	0.236027	0.51771	0.260833	0.185167	0.51771	H3K27ac	1.13319	0.144174	-0.350121	C	B	B	0.776597	0.391068	0.776597	H3K27ac	-0.989746	A	2
chr1	46473176	46473286	peak_10501	283.16	-0.126131	0.345864	0.756405	-0.248223	0.262454	0.839029	0.370647	2	2	3	2	2	3	2	no	none	0.794382	0.52	.	0	0	0	0	0	0	0	0.152772	0.328745	0.17485	0.31572	0.328745	H3K27ac	1.10558	0.194739	1.04726	C	B	C	0.323799	0.543119	0.543119	H3K27ac	0.746169	C	2
chr1	46504520	46504630	peak_10510	95.7905	0.768154	0.269662	0.0619668	0.35461	0.209495	0.252147	0.292298	2	2	2	2	2	2	2	no	none	0.627982	0.47	SN	0	0	0	0	0	0	0	0.967787	1.3132	1.87875	1.26972	1.87875	H3K27ac	0.440323	0.957013	0.391752	B	C	B	1.93072	2.51383	2.51383	H3K27ac	0.380747	B	3
chr1	46531874	46531984	peak_10519	66.5891	-0.539051	0.482291	0.0700942	-0.332236	-0.0574698	0.729266	0.0254472	2	2	2	2	2	2	2	no	none	0.747909	0.47	N	0	0	0	0	0	0	0	0.182647	0.23079	0.208246	0.19349	0.23079	H3K27ac	0.337527	0.189231	0.0832054	B	B	B	0.1	0.360581	0.360581	H3K27ac	0.850324	C	2
chr1	46534080	46534190	peak_10520a	17.2075	0.00952883	0.0807423	-0.919775	-0.209584	-1.75185	-0.390119	-1.4723	2	2	2	2	1	2	1	no	none	0.6666	0.48	.	0	0	0	0	0	0	0	0.214302	0.248239	0.135433	0.294577	0.294577	H3K27ac	0.212082	-0.662069	0.459001	B	B	B	0.158337	0.725778	0.725778	H3K27ac	1.85953	C	2
chr1	46534404	46534514	peak_10520b	256.46	-0.308162	0.437694	0.527769	0.368706	0.325825	1.05228	0.493445	2	2	2	2	2	3	3	no	none	0.760691	0.55	.	0	0	0	0	0	0	0	0.413944	0.194869	0.1	0.360292	0.413944	H3K27ac	-1.08693	-2.04943	-0.200267	A	A	B	0.109133	0.716829	0.716829	H3K27ac	1.84163	C	2
chr1	46558794	46558904	peak_10528	42.7657	-0.74828	-0.594923	-0.423162	-0.857688	-0.88337	-1.0913	-0.818891	2	2	2	2	2	2	2	no	none	0.697436	0.57	.	0	0	0	0	0	0	0	0.1	0.125787	0.211736	0.143191	0.211736	H3K27ac	0.330984	1.08226	0.517942	B	C	B	0.117539	0.68958	0.68958	H3K27ac	1.78572	C	2
chr1	4076970	4077080	peak_1053	54.4532	0.219123	-0.252481	-0.165728	-0.282374	0.402816	0.615607	0.312344	2	2	2	2	2	2	2	no	none	0.577818	0.44	.	0	0	0	0	0	0	0	0.385885	0.665226	0.505935	0.417853	0.665226	H3K27ac	0.785672	0.39078	0.114826	C	B	B	2.34756	1.90204	2.34756	H3K27ac	-0.303617	B	2
chr1	46570678	46570788	peak_10535	276.65	0.808092	0.336395	0.246539	0.213566	0.123305	0.266061	0.0715064	3	2	2	2	2	2	2	no	none	0.668109	0.46	N	0	0	0	0	0	0	0	0.113433	0.335065	0.40346	0.519072	0.519072	H3K27ac	1.56261	1.83059	2.1941	C	C	C	0.992436	1.26824	1.26824	H3K27ac	0.35378	B	2
chr1	46584580	46584690	peak_10539	20.219	0.0648377	-0.950945	0.308433	0.222099	0.594535	0.489579	0.302373	2	2	2	2	2	2	2	no	none	0.745927	0.5	.	0	0	0	0	0	0	0	0.110892	0.296295	0.1	0.130621	0.296295	H3K27ac	1.41788	-0.149156	0.236228	C	B	B	0.361501	0.422441	0.422441	H3K27ac	0.224749	B	2
chr1	46597990	46598100	peak_10543	126.696	0.10783	0.157743	0.60146	0.156781	0.502135	0.519968	0.456049	2	2	2	2	2	2	2	no	none	0.785073	0.51	N	0	0	0	0	0	0	0	0.54593	0.554185	0.842322	0.605972	0.842322	H3K27ac	0.0216529	0.625656	0.150537	B	B	B	1.17978	1.45263	1.45263	H3K27ac	0.30015	B	3
chr1	46598714	46598824	peak_10544a	350.365	-0.321521	-0.0786179	0.142996	0.377036	-0.157367	0.32225	0.563709	2	2	2	2	2	2	3	no	none	0.811909	0.59	N	0	0	0	0	0	0	0	1.86137	2.40881	2.41235	1.98845	2.41235	H3K27ac	0.37196	0.374075	0.095279	B	B	B	3.29399	4.35132	4.35132	H3K27ac	0.401616	B	3
[truncated: 101,505 more rows]
[truncated: 14 more columns]

## Sheet: Legend_S1
spreadsheet "Accessible_regions":
columns	legend
[truncated: 27 more rows]
