# Supplementary material for: Activator-blocker model of transcriptional regulation by pioneer-like factors
Source: Nat Commun. 2023 Sep 14;14:5677. doi: 10.1038/s41467-023-41507-z (PMC10502082; doi:10.1038/s41467-023-41507-z)
Supplement: Supplementary file 4 — Source Data [file 41467_2023_41507_MOESM4_ESM.zip › Source_data/Source_Data_2_zygotic_transcripts.xlsx]

## Sheet: zygotic_transcripts
Source Data file 2 Zygotic transcripts. Related to main Fig. 2, Fig. 6, Fig. 7, Fig. S2, Fig. S8, Fig. S9, Fig. S10
transcript name	transcript_name_stable	gene name stable	symbol	RNA-sense																																		modeling				MAX_expression_in normal_development(hpf), White et al 2017
transcript name	transcript_name_stable	gene name stable	symbol	RNA-sense_switch_up_in_WT_p-value1	RNA-sense_switch_up_in_WT_timepoint1	RNA-sense_switch_up_in_WT_p-value2	RNA-sense_switch_up_in_WT_timepoint2	MZspg_A-down_B-same_C-UP_U_undef	MZsox19b_A-down_B-same_C-UP_U_undef	MZnanog_A-down_B-same_C-UP_U_undef	MZps_A-down_B-same_C-UP_U_undef	MZpn_A-down_B-same_C-UP_U_undef	MZsn_A-down_B-same_C-UP_U_undef	MZtriple_A-down_B-same_C-UP_U_undef	zygotic_in_WT?	MAX_expression_genotype	MZspg_RNA-sense_switch_p-value1	MZspg_RNA-sense_switch_direction	MZspg_RNA-sense_switch_timepoint (hpf)	MZnanog_RNA-sense_switch_p-value1	MZnanog_RNA-sense_switch_direction	MZnanog_RNA-sense_switch_timepoint1 (hpf)	MZps_RNA-sense_switch_p-value1	MZps_RNA-sense_switch_direction	MZps_RN/A-sense_switch_timepoint1 (hpf)	MZsox19b_RNA-sense_switch_p-value1	MZsox19b_RNA-sense_switch_direction	MZsox19b_RN/A-sense_switch_timepoint1 (hpf)	MZsn_RNA-sense_switch_p-value2	MZsn_RNA-sense_switch_direction	MZsn_RN/A-sense_switch_timepoint2 (hpf)	MZpn_RNA-sense_switch_p-value2	MZpn_RNA-sense_switch_direction	MZpn_RN/A-sense_switch_timepoint2 (hpf)	MZtriple_RNA-sense_switch_p-value2	MZtriple_RNA-sense_switch_direction	MZtriple_RN/A-sense_switch_timepoint2 (hpf)	iterations	BIC	mini model	group of mini-models	MAX_expression_in normal_development(hpf), White et al 2017
ENSDART00000002661.8	ENSDART00000002661	ENSDARG00000020785	lama4	0.08569	4.5	0.0702883	4.5	A	B	A	A	A	A	A	yes	WT	0.0489844	1	4	0.136462	1	4	0.0674669	1	4	>0.15	0	N/A	0.131793	1	5	0.0653928	1	4	0.0778467	1	5	36	-1160.78	P+N+S0	1. P+N+	72
ENSDART00000003745.8	ENSDART00000003745	ENSDARG00000010008	vim	0.0689398	4	0.0792839	4	A	B	B	A	A	B	A	yes	WT	0.102065	1	4	0.125283	1	3.5	0.121301	1	4	0.106144	1	4	0.0905838	1	4	0.0637372	1	3.5	0.149112	1	3.5	59	-1593.47	P+N+S+	1. P+N+	30
ENSDART00000004379.7	ENSDART00000004379	ENSDARG00000020077	nol10	0.122089	3.5	0.140669	4	A	B	B	B	A	A	A	yes	WT	>0.15	0	N/A	0.0901401	1	2.5	0.114061	1	3	0.143254	1	3.5	0.147817	1	3	>0.15	0	N/A	>0.15	0	N/A	37	-524.794	P+N+S0	1. P+N+	11
ENSDART00000007744.5	ENSDART00000007744	ENSDARG00000005463	slc30a1a	0.141608	4	0.128064	4	A	A	A	B	A	A	A	yes	WT	0.0898812	1	4.5	0.0714455	1	4.5	0.13466	1	4	0.146053	1	4.5	0.103571	1	4	0.114746	1	4	0.108258	1	4	57	-419.406	P+N+S+	1. P+N+	6
ENSDART00000008115.7	ENSDART00000008115	ENSDARG00000019747	hsd3b2	0.140192	3.5	0.140166	3.5	A	A	A	A	A	A	A	yes	WT	>0.15	0	N/A	0.130507	1	3	0.142604	1	3.5	0.0792472	1	4	0.139347	1	3	>0.15	0	N/A	>0.15	0	N/A	46	-1219.59	P+N+S0	1. P+N+	8
ENSDART00000009184.6	ENSDART00000009184	ENSDARG00000003021	hdac8	0.0763878	4	0.1387	3.5	A	A	A	A	A	A	A	yes	WT	>0.15	0	N/A	>0.15	0	N/A	>0.15	0	N/A	>0.15	0	N/A	>0.15	0	N/A	>0.15	0	N/A	>0.15	0	N/A	81	-682.983	P+N+S+	1. P+N+	4
ENSDART00000009838.7	ENSDART00000009838	ENSDARG00000019897	gpat4	0.0642003	4.5	0.109655	4	A	A	A	A	A	A	A	yes	WT	0.0942533	1	4.5	0.0803323	1	4	0.0988823	1	4.5	0.143886	1	4	0.114339	1	4.5	0.0899379	1	4	0.131409	1	4	52	-1125.4	P+N+S+	1. P+N+	6
ENSDART00000010270.6	ENSDART00000010270	ENSDARG00000008263	mfsd4ab	0.134978	4.5	0.0881679	4.5	A	A	A	A	A	A	A	yes	WT	>0.15	0	N/A	0.147502	1	5.5	>0.15	0	N/A	0.127071	1	4	>0.15	0	N/A	>0.15	0	N/A	>0.15	0	N/A	94	-1880.65	P+N+S0	1. P+N+	30
ENSDART00000010569.6	ENSDART00000010569	ENSDARG00000020371	g6pc3	0.119732	4	0.0906257	3.5	A	B	A	B	A	B	A	yes	WT	0.0790412	1	4	>0.15	0	N/A	>0.15	0	N/A	>0.15	0	N/A	>0.15	0	N/A	>0.15	0	N/A	>0.15	0	N/A	163	-1492.95	P+N+S-	1. P+N+	96
ENSDART00000012686.9	ENSDART00000012686	ENSDARG00000015123	dnase1l4.1	0.0883285	4.5	0.0521897	4.5	A	A	A	A	A	A	A	yes	WT	0.105655	1	4.5	0.119553	1	4.5	0.12087	1	4.5	>0.15	0	N/A	0.0878436	1	4	0.145279	1	4	0.143934	1	4	43	-114.819	P+N+S+	1. P+N+	8
ENSDART00000013033.10	ENSDART00000013033	ENSDARG00000018303	etv4	0.132396	4	0.0953687	4	A	A	A	A	A	A	A	yes	WT	0.148224	1	4	0.122014	1	4.5	0.0990872	1	5	>0.15	0	N/A	0.0779187	1	5	0.110745	1	5	>0.15	0	N/A	48	-1009.46	P+N+S+	1. P+N+	6
ENSDART00000016616.8	ENSDART00000016616	ENSDARG00000035719	arl5c	0.103037	4	0.057899	4	A	A	A	A	A	A	A	yes	WT	0.0891804	1	4	0.106206	1	4	0.000541982	1	5.5	0.148377	1	4.5	>0.15	0	N/A	0.119669	1	5	>0.15	0	N/A	36	-671.966	P+N+S+	1. P+N+	5
ENSDART00000018532.7	ENSDART00000018532	ENSDARG00000014963	triap1	0.125784	5.5	0.0399224	5	B	B	A	B	A	A	A	yes	WT	0.105787	1	5	0.104549	-1	3.5	0.134165	1	5.5	>0.15	0	N/A	0.132589	-1	3	>0.15	0	N/A	0.0665835	-1	4	53	-686.32	P+N+S0	1. P+N+	3
ENSDART00000019854.8	ENSDART00000019854	ENSDARG00000011376	dnase1l4.2	0.139978	4	0.115886	4	A	A	A	A	A	A	A	yes	WT	0.11101	1	4.5	0.131656	1	4	0.122578	1	4.5	>0.15	0	N/A	0.123676	1	3.5	0.114231	1	4	0.0873036	1	4	38	-1307.41	P+N+S+	1. P+N+	120
ENSDART00000020252.7	ENSDART00000020252	ENSDARG00000009001	pdia6	0.136673	4	0.0526443	3.5	A	B	B	B	A	B	A	yes	WT	0.118449	1	3.5	0.148973	1	2.5	0.048292	1	3.5	0.145807	1	4.5	0.13756	1	3.5	0.144762	1	4.5	>0.15	0	N/A	143	-219.161	P+N+S-	1. P+N+	3
ENSDART00000022668.11	ENSDART00000022668	ENSDARG00000006060	crybg1b	0.0552809	5	0.131242	4.5	A	A	A	A	A	A	A	yes	WT	0.0396321	1	5	0.145332	1	5	0.124148	1	5	>0.15	0	N/A	0.112896	1	5	0.0744214	1	5	>0.15	0	N/A	49	-1004.78	P+N+S+	1. P+N+	8
ENSDART00000023094.9	ENSDART00000023094	ENSDARG00000018968	acvr1ba	0.126513	4	0.0791648	4	A	B	B	A	A	A	A	yes	WT	>0.15	0	N/A	0.14845	1	4.5	0.106291	-1	5.5	>0.15	0	N/A	>0.15	0	N/A	>0.15	0	N/A	0.142669	-1	5	82	-143.404	P+N+S+	1. P+N+	5
ENSDART00000026448.9	ENSDART00000026448	ENSDARG00000019808	evpla	0.0631799	4.5	0.13887	4	A	A	A	A	A	A	A	yes	WT	0.138674	1	4.5	0.12751	1	4	0.102316	1	5	>0.15	0	N/A	0.0612758	1	5	0.132947	1	4.5	0.0769816	1	5.5	62	-275.569	P+N+S+	1. P+N+	6
ENSDART00000026569.9	ENSDART00000026569	ENSDARG00000015472	gpc4	0.122662	4	0.0808254	4	A	A	B	A	A	A	A	yes	WT	0.0962595	1	4.5	0.120668	1	4	0.0195414	1	5.5	>0.15	0	N/A	>0.15	0	N/A	>0.15	0	N/A	>0.15	0	N/A	50	-162.836	P+N+S+	1. P+N+	6
ENSDART00000027224.6	ENSDART00000027224	ENSDARG00000004745	lmbr1l	0.123122	3.5	0.0827815	3.5	B	B	B	B	A	A	A	yes	WT	>0.15	0	N/A	>0.15	0	N/A	>0.15	0	N/A	0.140779	1	3.5	0.0948086	-1	4.5	0.135712	-1	4.5	>0.15	0	N/A	55	-487.461	P+N+S0	1. P+N+	5
ENSDART00000027417.10	ENSDART00000027417	ENSDARG00000018048	zgc:171704	0.0849769	3.5	0.0688704	3.5	A	B	B	A	A	A	A	yes	WT	>0.15	0	N/A	0.0997539	1	3.5	>0.15	0	N/A	0.0393966	1	4	>0.15	0	N/A	>0.15	0	N/A	>0.15	0	N/A	144	-1597.22	P+N+S-	1. P+N+	4.5
ENSDART00000027587.7	ENSDART00000027587	ENSDARG00000016253	ralab	0.14382	3.5	0.106468	3.5	A	A	A	A	A	A	A	yes	WT	0.0582316	1	4	0.110686	1	4	0.134977	1	4	0.137544	1	4.5	0.149917	1	4.5	0.104959	1	4.5	0.123166	1	4.5	94	-731.013	P+N+S-	1. P+N+	5
ENSDART00000029492.7	ENSDART00000029492	ENSDARG00000010032	cmtm7	0.111507	4	0.0946913	3.5	A	A	A	A	A	A	A	yes	WT	0.0913847	1	4	>0.15	0	N/A	0.124115	1	3.5	>0.15	0	N/A	0.114192	1	5	0.103794	1	4	0.129368	1	4	66	-658.969	P+N+S-	1. P+N+	72
ENSDART00000030683.8	ENSDART00000030683	ENSDARG00000022978	tmpob	0.09318	4	0.100097	4	B	B	B	B	B	B	A	yes	WT	0.0849861	1	4	0.13316	1	4	0.133773	1	4	0.0917412	1	4.5	0.101833	1	3.5	0.0896724	1	4	0.0865538	1	4	67	-388.863	P+N+S0	1. P+N+	8
ENSDART00000030709.6	ENSDART00000030709	ENSDARG00000025899	pnx	0.0277874	5	0.0758746	4.5	A	A	U	A	A	A	A	yes	MZnanog	0.138661	1	4.5	0.0556141	1	3.5	>0.15	0	N/A	>0.15	0	N/A	0.146666	1	4.5	>0.15	0	N/A	>0.15	0	N/A	96	-1383.18	P+N+S0	1. P+N+	11
ENSDART00000034218.9	ENSDART00000034218	ENSDARG00000026842	acin1b	0.104699	4	0.100357	4	A	A	A	A	A	A	A	yes	WT	>0.15	0	N/A	>0.15	0	N/A	0.1218	1	5	>0.15	0	N/A	0.125038	1	2.5	>0.15	0	N/A	0.138686	1	3	50	324.858	P+N+S+	1. P+N+	5
ENSDART00000035152.7	ENSDART00000035152	ENSDARG00000015016	kif26ab	0.139479	5	0.0964744	5	A	A	A	A	A	A	A	yes	WT	0.135058	1	4.5	0.142703	1	4.5	0.0940173	1	5	>0.15	0	N/A	0.0503993	1	5.5	0.122669	1	4.5	>0.15	0	N/A	79	-673.721	P+N+S+	1. P+N+	11
ENSDART00000037875.8	ENSDART00000037875	ENSDARG00000005526	igfn1.1	0.035434	3.5	0.0670669	3.5	A	A	B	A	A	A	A	yes	WT	>0.15	0	N/A	>0.15	0	N/A	>0.15	0	N/A	>0.15	0	N/A	>0.15	0	N/A	>0.15	0	N/A	>0.15	0	N/A	150	-1764.54	P+N+S+	1. P+N+	72
ENSDART00000038128.4	ENSDART00000038128	ENSDARG00000025972	mcts1	0.0819835	4	0.122461	3.5	B	B	A	B	A	A	A	yes	WT	0.136882	1	4	>0.15	0	N/A	>0.15	0	N/A	>0.15	0	N/A	>0.15	0	N/A	>0.15	0	N/A	>0.15	0	N/A	61	-766.35	P+N+S0	1. P+N+	19
ENSDART00000040753.6	ENSDART00000040753	ENSDARG00000030573	nudt1	0.0998148	4	0.137491	3.5	B	B	B	B	A	B	A	yes	WT	0.141534	1	3.5	0.125594	1	4	>0.15	0	N/A	0.0777338	1	4	>0.15	0	N/A	>0.15	0	N/A	>0.15	0	N/A	57	-910.896	P+N+S+	1. P+N+	11
ENSDART00000041806.6	ENSDART00000041806	ENSDARG00000004880	acsm3	0.073592	3.5	0.0377189	3.5	A	A	A	A	A	A	A	yes	WT	0.0548402	1	4	0.129849	1	3.5	0.119581	1	4.5	0.130625	1	4.5	0.117391	1	4.5	0.128779	1	4.5	>0.15	0	N/A	61	-1138.09	P+N+S+	1. P+N+	73.6667
ENSDART00000041858.7	ENSDART00000041858	ENSDARG00000029415	mtx2	0.141738	3	0.0964627	3.5	B	B	B	B	A	B	A	yes	WT	0.0487136	1	3.5	0.120921	1	3	0.120368	1	3	>0.15	0	N/A	>0.15	0	N/A	0.112624	1	3	>0.15	0	N/A	49	-1110.95	P+N+S-	1. P+N+	72
ENSDART00000045574.5	ENSDART00000045574	ENSDARG00000034138	shisa2a	0.0786114	3	0.0998455	3	A	A	A	A	A	A	A	yes	WT	0.100196	1	3	0.113207	1	3.5	0.113503	1	4	0.0426676	1	3.5	0.142479	1	4	>0.15	0	N/A	0.0988592	1	3	81	-931.413	P+N+S-	1. P+N+	8
ENSDART00000047013.5	ENSDART00000047013	ENSDARG00000030949	srprb	0.144316	5.5	0.136451	4.5	A	A	A	A	A	A	A	yes	WT	0.09487	-1	3	0.122137	-1	3.5	>0.15	0	N/A	>0.15	0	N/A	0.0681883	-1	3	0.0723784	-1	3	0.134711	-1	2.5	58	-242.098	P+N+S0	1. P+N+	3
ENSDART00000047418.9	ENSDART00000047418	ENSDARG00000031126	notum1a	0.0609075	4.5	0.104512	4	A	A	A	A	A	A	A	yes	WT	0.128302	1	4.5	0.0981291	1	4	0.135774	1	4.5	>0.15	0	N/A	>0.15	0	N/A	>0.15	0	N/A	>0.15	0	N/A	73	-220.526	P+N+S+	1. P+N+	5
ENSDART00000048498.8	ENSDART00000048498	ENSDARG00000079790	LO018102.1	0.0573004	4.5	0.117565	4	A	A	A	A	A	A	A	yes	WT	>0.15	0	N/A	0.105159	1	4.5	3.28968e-05	1	5.5	>0.15	0	N/A	>0.15	0	N/A	0.035829	1	5	>0.15	0	N/A	101	-1896.86	P+N+S+	1. P+N+	8
ENSDART00000048753.7	ENSDART00000048753	ENSDARG00000030789	ddx18	0.117209	4	0.095472	4	A	B	A	B	A	A	A	yes	WT	0.134674	1	4	>0.15	0	N/A	0.102293	1	4	0.136304	1	5	>0.15	0	N/A	0.112831	1	3.5	0.124621	1	3.5	25	8.4672	P+N+S+	1. P+N+	6
ENSDART00000048847.8	ENSDART00000048847	ENSDARG00000031976	nos2b	0.140433	4.5	0.131224	4	A	A	A	A	A	A	A	yes	WT	>0.15	0	N/A	>0.15	0	N/A	0.0750447	1	3.5	>0.15	0	N/A	>0.15	0	N/A	>0.15	0	N/A	0.143695	1	5	87	-1637.69	P+N+S0	1. P+N+	24
ENSDART00000051777.7	ENSDART00000051777	ENSDARG00000035700	zgc:101664	0.144404	3.5	0.113413	3.5	A	B	B	A	A	A	A	yes	WT	0.085984	1	3.5	0.145175	1	3.5	0.0565794	1	3.5	0.1128	1	4	0.147257	1	3.5	0.110437	1	3.5	0.098054	1	3.5	33	-810.062	P+N+S+	1. P+N+	5
ENSDART00000052656.6	ENSDART00000052656	ENSDARG00000036252	rras2	0.140779	4.5	0.0637724	4	A	B	B	A	A	B	A	yes	WT	>0.15	0	N/A	>0.15	0	N/A	>0.15	0	N/A	>0.15	0	N/A	>0.15	0	N/A	>0.15	0	N/A	>0.15	0	N/A	60	-1553.92	P+N+S-	1. P+N+	11
ENSDART00000053304.6	ENSDART00000053304	ENSDARG00000036700	si:ch211-114n24.6	0.122867	4	0.101558	4	A	A	A	B	A	A	A	yes	WT	0.148224	1	3.5	0.139485	1	3.5	0.0735123	1	4	0.113541	1	4	0.130543	1	4	0.0451258	1	3.5	0.10262	1	3.5	57	-194.623	P+N+S+	1. P+N+	17
ENSDART00000053531.5	ENSDART00000053531	ENSDARG00000036865	slc2a12	0.0664998	4.5	0.123167	4	A	A	A	A	A	A	A	yes	WT	>0.15	0	N/A	0.0577275	1	4.5	>0.15	0	N/A	0.148213	1	5	>0.15	0	N/A	>0.15	0	N/A	>0.15	0	N/A	87	-1056.43	P+N+S+	1. P+N+	6
ENSDART00000053754.7	ENSDART00000053754	ENSDARG00000036987	has2	0.146469	3	0.117718	3	A	A	A	A	A	A	A	yes	WT	0.0565176	1	4	0.0810854	1	4	0.127276	1	3.5	0.122766	1	4	0.126655	1	4.5	0.0976304	1	4	0.113408	1	5	125	-316.988	P+N+S-	1. P+N+	4
ENSDART00000054115.5	ENSDART00000054115	ENSDARG00000075666	tsc22d3	0.133827	3.5	0.12088	3	A	B	A	A	A	A	A	yes	WT	>0.15	0	N/A	0.0971045	1	3.5	>0.15	0	N/A	0.0521034	1	3.5	0.112115	1	5	>0.15	0	N/A	0.131898	1	3.5	597	-1381.01	P+N+S-	1. P+N+	120
ENSDART00000054876.7	ENSDART00000054876	ENSDARG00000037675	npm1b	0.142927	3.5	0.131516	3.5	A	B	B	B	B	B	A	yes	WT	0.134794	1	4	0.112129	1	4	0.147647	1	3.5	>0.15	0	N/A	0.13055	1	3.5	0.0873913	1	4	0.140496	1	4	32	-787.293	P+N+S0	1. P+N+	17
ENSDART00000056655.5	ENSDART00000056655	ENSDARG00000038792	klf17	0.127481	3	0.108043	3	A	A	A	A	A	A	A	yes	WT	0.0727061	1	5	0.0641737	1	3	0.115536	1	5	0.111847	1	3.5	0.070843	1	5	>0.15	0	N/A	>0.15	0	N/A	50	-138.734	P+N+S+	1. P+N+	5
ENSDART00000056767.6	ENSDART00000056767	ENSDARG00000038881	acaa2	0.120056	4	0.106154	3.5	B	A	B	B	B	B	A	yes	WT	0.135923	1	4	0.145755	1	4	0.148865	1	4	0.102647	1	4.5	0.115909	1	4.5	>0.15	0	N/A	>0.15	0	N/A	74	-530.331	P+N+S+	1. P+N+	96
ENSDART00000057700.6	ENSDART00000057700	ENSDARG00000039493	naa20	0.13124	4	0.0741639	4	B	A	B	A	A	A	A	yes	WT	0.105435	1	4	>0.15	0	N/A	0.147173	1	4.5	>0.15	0	N/A	>0.15	0	N/A	>0.15	0	N/A	0.146041	1	4	116	-1023.56	P+N+S+	1. P+N+	17
ENSDART00000058571.7	ENSDART00000058571	ENSDARG00000040046	snai2	0.133009	3	0.114786	3	A	C	A	A	A	A	A	yes	MZsox19b	0.0849319	-1	3.5	>0.15	0	N/A	0.145905	-1	3	0.130017	1	3.5	0.144951	-1	3.5	0.137654	-1	3.5	0.114156	-1	3.5	178	-191.312	P+N+S-	1. P+N+	4
ENSDART00000059231.6	ENSDART00000059231	ENSDARG00000040469	enpp6	0.133918	4.5	0.146086	4	A	A	A	A	A	A	A	yes	WT	0.143325	1	5	0.114216	1	4	0.137154	1	4.5	0.101119	1	5	>0.15	0	N/A	>0.15	0	N/A	>0.15	0	N/A	77	-1639.38	P+N+S0	1. P+N+	84
ENSDART00000063484.5	ENSDART00000063484	ENSDARG00000043242	si:dkey-222f2.1	0.0612628	5	0.0991165	4.5	A	A	A	A	A	A	A	yes	WT	0.135354	1	4.5	0.0857759	1	5	0.109346	1	5	>0.15	0	N/A	>0.15	0	N/A	0.0475526	1	5	>0.15	0	N/A	77	-1101.7	P+N+S+	1. P+N+	84
ENSDART00000064542.4	ENSDART00000064542	ENSDARG00000043960	rpf2	0.0880797	3.5	0.103388	3.5	A	B	A	B	A	A	A	yes	WT	0.0949898	1	3.5	>0.15	0	N/A	0.118966	1	3	0.135283	1	3.5	0.0430529	1	3	0.148598	1	3.5	0.10617	1	4	32	-316.894	P+N+S0	1. P+N+	4
ENSDART00000065817.4	ENSDART00000065817	ENSDARG00000044774	pou5f3	0.0974809	4	0.0528196	4	A	B	A	A	A	A	A	yes	WT	0.146141	1	4	0.0919464	-1	2.5	0.108447	1	4.5	0.131281	1	4.5	0.146819	-1	5.5	0.112352	-1	3	0.137064	-1	3	60	625.888	P+N+S+	1. P+N+	5
ENSDART00000066789.7	ENSDART00000066789	ENSDARG00000045421	stard3nl	0.148014	4	0.102197	4	A	A	A	A	A	A	A	yes	WT	0.0877919	1	4.5	0.105247	1	4.5	0.067872	1	5	>0.15	0	N/A	0.00427484	1	5.5	0.094951	1	4.5	0.132177	1	5	46	-320.702	P+N+S+	1. P+N+	7
ENSDART00000067001.7	ENSDART00000067001	ENSDARG00000045565	noc4l	0.115272	5	0.0298415	5	A	B	A	A	A	A	A	yes	WT	>0.15	0	N/A	0.117019	-1	3.5	>0.15	0	N/A	>0.15	0	N/A	0.110019	-1	3	0.114854	-1	3.5	0.0802475	-1	3.5	62	-786.697	P+N+S0	1. P+N+	11
ENSDART00000067652.4	ENSDART00000067652	ENSDARG00000046019	snai1b	0.0707615	3.5	0.0556005	3.5	A	A	A	A	A	A	A	yes	WT	>0.15	0	N/A	0.0977612	1	3.5	0.104478	1	3	0.118396	1	4	0.138865	1	5	>0.15	0	N/A	>0.15	0	N/A	417	-538.983	P+N+S-	1. P+N+	11
ENSDART00000075230.7	ENSDART00000075230	ENSDARG00000053222	asb5b	0.107592	3.5	0.119881	3.5	A	A	A	A	A	A	A	yes	WT	0.0879933	1	3.5	0.0846569	1	3.5	0.0954832	1	5.5	>0.15	0	N/A	0.116912	1	4	0.0969892	1	4	0.108258	1	4	39	-1626.46	P+N+S+	1. P+N+	120
ENSDART00000077694.4	ENSDART00000077694	ENSDARG00000055357	leo1	0.102576	4	0.0635488	4	A	B	B	B	B	B	A	yes	WT	0.117529	1	4	0.0928806	1	4	0.0884395	1	4	0.142453	1	5	0.113359	1	4	>0.15	0	N/A	0.110094	1	4	29	-142.817	P+N+S0	1. P+N+	6
ENSDART00000078192.5	ENSDART00000078192	ENSDARG00000055797	cnpy4	0.141841	4	0.147965	4	A	B	B	B	A	B	A	yes	WT	>0.15	0	N/A	>0.15	0	N/A	>0.15	0	N/A	0.0897334	1	4	>0.15	0	N/A	>0.15	0	N/A	>0.15	0	N/A	86	-1013.53	P+N+S0	1. P+N+	4
ENSDART00000078824.5	ENSDART00000078824	ENSDARG00000056338	szrd1	0.0860528	4	0.130188	3.5	A	A	A	A	A	A	A	yes	WT	0.142107	1	4	0.135166	1	4.5	0.0966494	1	4	>0.15	0	N/A	0.144948	1	5.5	0.06425	1	4	0.0836198	1	4.5	46	-842.549	P+N+S+	1. P+N+	5
ENSDART00000080632.4	ENSDART00000080632	ENSDARG00000070705	zgc:64022	0.116891	3	0.119301	3	A	U	A	A	A	A	A	yes	MZsox19b	>0.15	0	N/A	>0.15	0	N/A	>0.15	0	N/A	0.066996	1	3.5	>0.15	0	N/A	>0.15	0	N/A	0.105245	-1	3.5	127	-419.082	P+N+S-	1. P+N+	4
ENSDART00000081946.5	ENSDART00000081946	ENSDARG00000058966	zgc:112332	0.149944	3.5	0.1164	3.5	A	A	A	A	A	A	A	yes	WT	0.143073	1	4.5	>0.15	0	N/A	>0.15	0	N/A	>0.15	0	N/A	>0.15	0	N/A	>0.15	0	N/A	>0.15	0	N/A	116	-1959.88	P+N+S-	1. P+N+	4
ENSDART00000082425.5	ENSDART00000082425	ENSDARG00000059327	gata2a	0.143895	4	0.0880607	5	A	A	A	A	A	A	A	yes	WT	0.085751	1	3.5	0.0986601	1	3.5	0.135956	1	3.5	0.113642	1	3.5	>0.15	0	N/A	0.121204	1	4	>0.15	0	N/A	70	-1477.34	P+N+S+	1. P+N+	8
ENSDART00000084184.5	ENSDART00000084184	ENSDARG00000060036	aimp1	0.0827452	4	0.131514	3.5	A	A	B	B	A	A	A	yes	WT	0.0852945	1	4	0.0707281	1	4.5	0.100758	1	3.5	0.117719	1	3.5	0.121965	1	5.5	0.14263	1	4	>0.15	0	N/A	46	-691.771	P+N+S0	1. P+N+	19
ENSDART00000084859.6	ENSDART00000084859	ENSDARG00000060315	rabgap1l2	0.0880084	4.5	0.14574	4	A	A	A	A	A	A	A	yes	WT	0.0521055	1	5	0.0855019	1	4.5	0.145515	1	5	>0.15	0	N/A	0.134364	1	5	0.067493	1	5	>0.15	0	N/A	180	-345.189	P+N+S+	1. P+N+	5
ENSDART00000088610.5	ENSDART00000088610	ENSDARG00000041317	rangap1a	0.143977	4	0.148373	3.5	B	A	B	B	A	A	A	yes	WT	0.133246	1	4	0.145576	1	4	0.123194	1	4	>0.15	0	N/A	0.110267	1	4	0.135955	1	4	0.128678	1	4	38	-840.652	P+N+S0	1. P+N+	11
ENSDART00000089822.5	ENSDART00000089822	ENSDARG00000062251	fbxl7	0.0921916	4.5	0.137221	4	A	A	A	A	A	A	A	yes	WT	>0.15	0	N/A	0.0929179	1	5.5	0.13673	1	5	>0.15	0	N/A	0.110226	-1	2.5	>0.15	0	N/A	0.119284	1	4.5	47	-1593.56	P+N+S0	1. P+N+	72
ENSDART00000097213.4	ENSDART00000097213	ENSDARG00000067544	tcf15	0.117219	5	0.020605	5	A	A	A	A	A	A	A	yes	WT	>0.15	0	N/A	>0.15	0	N/A	>0.15	0	N/A	>0.15	0	N/A	>0.15	0	N/A	>0.15	0	N/A	>0.15	0	N/A	138	-1735.39	P+N+S-	1. P+N+	17
ENSDART00000097364.4	ENSDART00000097364	ENSDARG00000078004	drl	0.056197	3.5	0.0859324	3.5	A	A	A	A	A	A	A	yes	WT	0.128499	1	3.5	0.142771	1	3.5	0.129294	1	3.5	0.0802983	1	3.5	0.113171	1	4.5	0.136199	1	3.5	0.147002	1	4	91	-483.335	P+N+S-	1. P+N+	4
ENSDART00000098101.5	ENSDART00000098101	ENSDARG00000018936	zcchc17	0.141863	3	0.147815	4	B	B	B	B	B	B	A	yes	WT	>0.15	0	N/A	0.148891	-1	4	>0.15	0	N/A	0.126712	1	4.5	>0.15	0	N/A	>0.15	0	N/A	>0.15	0	N/A	274	-753.798	P+N+S+	1. P+N+	11
ENSDART00000098925.4	ENSDART00000098925	ENSDARG00000068409	vgll4l	0.098369	3.5	0.121576	3.5	A	A	A	A	A	A	A	yes	WT	0.144049	1	4	0.101429	1	4	0.143552	1	4.5	0.124471	1	5	0.000879168	1	5.5	0.115869	1	4	0.142261	1	5.5	647	-781.533	P+N+S-	1. P+N+	4
ENSDART00000099601.5	ENSDART00000099601	ENSDARG00000068784	vsir	0.0794017	4	0.0720344	4	A	A	B	A	A	A	A	yes	WT	0.123251	1	4	0.094037	1	4	0.138654	1	4	0.148512	1	5	0.083551	1	4.5	0.0379859	1	4.5	0.103727	1	5	40	-506.768	P+N+S-	1. P+N+	5
ENSDART00000100103.5	ENSDART00000100103	ENSDARG00000069029	acss2l	0.090869	4.5	0.0524616	4.5	A	A	A	A	A	A	A	yes	WT	0.0470429	1	4.5	0.147588	1	4.5	0.0738929	1	5	0.146686	1	5.5	0.110736	1	4.5	0.142511	1	4	0.0657136	1	4.5	36	-1081.82	P+N+S+	1. P+N+	6
ENSDART00000101537.5	ENSDART00000101537	ENSDARG00000058369	mex3b	0.0926287	3.5	0.0563762	3.5	A	A	A	A	A	A	A	yes	WT	0.0911382	1	4	0.0808164	1	3.5	0.0869709	1	5	0.106177	1	4.5	0.062859	1	3.5	0.122029	1	3.5	0.110721	1	3.5	54	367.826	P+N+S+	1. P+N+	5
ENSDART00000102030.4	ENSDART00000102030	ENSDARG00000103341	si:ch211-110e21.4	0.0870984	3	0.0901011	3	A	B	A	A	A	A	A	yes	WT	0.125507	1	3.5	0.119439	1	3.5	0.131325	1	3.5	0.0217252	1	3.5	0.111164	1	3	0.0940613	1	3.5	0.117668	1	3.5	53	-1454.69	P+N+S0	1. P+N+	4
ENSDART00000102767.4	ENSDART00000102767	ENSDARG00000011055	fbxo9	0.0572769	3	0.0970112	3	B	B	B	B	A	B	A	yes	WT	0.125528	1	3.5	0.123581	1	2.5	0.14412	1	2.5	>0.15	0	N/A	0.121656	1	2.5	>0.15	0	N/A	>0.15	0	N/A	49	-823.762	P+N+S-	1. P+N+	120
ENSDART00000103236.5	ENSDART00000103236	ENSDARG00000056376	ankrd37	0.146384	5.5	0.0533193	5	A	A	A	B	A	B	A	yes	WT	0.0481892	1	5.5	0.136917	-1	4	>0.15	0	N/A	0.0901746	-1	3.5	>0.15	0	N/A	>0.15	0	N/A	>0.15	0	N/A	84	-1650.31	P+N+S-	1. P+N+	8
ENSDART00000103748.6	ENSDART00000103748	ENSDARG00000074466	gdpd3a	0.133822	4.5	0.0702324	4.5	A	A	A	A	A	A	A	yes	WT	0.122414	1	5	0.0923132	1	5.5	>0.15	0	N/A	>0.15	0	N/A	>0.15	0	N/A	0.144015	1	4.5	>0.15	0	N/A	82	-1340.1	P+N+S0	1. P+N+	8
ENSDART00000103969.6	ENSDART00000103969	ENSDARG00000003169	magi1b	0.108205	4.5	0.0611409	4.5	A	A	A	A	A	A	A	yes	WT	0.139309	1	4.5	0.10105	1	4.5	0.129538	1	4.5	>0.15	0	N/A	0.143118	1	4.5	0.138962	1	4.5	0.126226	1	5	59	-679.186	P+N+S+	1. P+N+	6
ENSDART00000105036.7	ENSDART00000105036	ENSDARG00000036832	cyt1l	0.0706201	5	0.109393	4.5	A	A	A	A	A	A	A	yes	WT	0.0746626	1	5	0.143279	1	5	0.108369	1	5	0.135223	1	5.5	0.108019	1	5	0.0784386	1	5.5	>0.15	0	N/A	44	-1173.2	P+N+S+	1. P+N+	30
ENSDART00000105936.5	ENSDART00000105936	ENSDARG00000094427	si:dkey-253d23.8	0.0548942	4	0.0942596	3.5	A	A	A	B	B	A	A	yes	WT	0.136349	1	3.5	0.146526	1	4	0.0856924	1	4	>0.15	0	N/A	0.101211	1	5	0.100611	1	4	0.0511624	1	4.5	75	-1433.1	P+N+S0	1. P+N+	7
ENSDART00000106147.6	ENSDART00000106147	ENSDARG00000037393	slc43a1a	0.130284	3.5	0.122304	3.5	A	B	B	A	A	A	A	yes	WT	>0.15	0	N/A	0.0927808	1	3.5	0.128804	1	3	0.121296	1	4	0.0658611	1	3.5	>0.15	0	N/A	>0.15	0	N/A	76	-1103.82	P+N+S+	1. P+N+	5
ENSDART00000106266.5	ENSDART00000106266	ENSDARG00000097098	znf1004	0.0961017	3	0.103129	3	A	A	A	A	A	A	A	yes	WT	0.117418	1	3.5	0.114438	1	3	>0.15	0	N/A	0.11701	1	3.5	0.135986	1	3.5	>0.15	0	N/A	0.135036	1	4	1980	-326.627	P+N+S-	1. P+N+	4
ENSDART00000109460.3	ENSDART00000109460	ENSDARG00000075795	nol7	0.101371	4	0.115657	4	B	A	A	B	A	A	A	yes	WT	>0.15	0	N/A	0.12321	-1	2.5	0.11868	1	4	>0.15	0	N/A	0.10698	-1	3	0.109502	-1	3.5	0.136551	-1	4	77	-322.982	P+N+S+	1. P+N+	7
ENSDART00000110526.3	ENSDART00000110526	ENSDARG00000079328	pgbd4	0.0708629	4	0.124845	3.5	A	A	A	A	A	A	A	yes	WT	0.0834421	1	4.5	0.109045	1	3.5	0.0888319	1	5	0.119308	1	5	0.144961	1	3	0.0879048	1	4	0.107748	1	4	121	-797.669	P+N+S+	1. P+N+	5
ENSDART00000110827.3	ENSDART00000110827	ENSDARG00000091062	si:dkey-199k11.6	0.125333	3	0.146412	3	A	U	A	A	A	A	A	yes	MZsox19b	0.0707001	1	3	0.0804998	1	3.5	0.0647939	1	3	0.11113	1	3	>0.15	0	N/A	0.138978	1	3.5	0.149654	1	3.5	111	-736.463	P+N+S-	1. P+N+	4
ENSDART00000110857.5	ENSDART00000110857	ENSDARG00000073900	inka2	0.137499	3.5	0.0583572	3.5	A	A	A	A	A	A	A	yes	WT	0.0763316	1	3.5	0.116871	1	4	0.142953	1	4.5	0.117566	1	3.5	0.0822527	1	4.5	0.120112	1	4	0.0709658	1	4.5	50	-900.979	P+N+S+	1. P+N+	5
ENSDART00000110994.5	ENSDART00000110994	ENSDARG00000079946	sqlea	0.120657	4.5	0.0842569	4	A	B	A	A	A	A	A	yes	WT	>0.15	0	N/A	0.120685	1	4	0.136826	-1	3.5	>0.15	0	N/A	>0.15	0	N/A	>0.15	0	N/A	>0.15	0	N/A	177	-986.263	P+N+S-	1. P+N+	96
ENSDART00000111096.5	ENSDART00000111096	ENSDARG00000001829	zgc:112982	0.139726	5	0.0842083	4.5	A	B	B	B	A	B	A	yes	WT	>0.15	0	N/A	0.145562	1	4.5	0.143842	1	4	>0.15	0	N/A	>0.15	0	N/A	>0.15	0	N/A	>0.15	0	N/A	178	-1277.94	P+N+S-	1. P+N+	6
ENSDART00000112014.4	ENSDART00000112014	ENSDARG00000078986	mplkip	0.106101	3.5	0.0737803	3.5	A	A	A	A	A	A	A	yes	WT	0.108077	1	3.5	0.130447	1	3.5	0.0988093	1	4	0.144158	1	4	0.0823159	1	4	0.076897	1	4	0.146058	1	4	117	20.1071	P+N+S+	1. P+N+	5
ENSDART00000112071.4	ENSDART00000112071	ENSDARG00000076160	si:dkey-285e18.2	0.0987475	3	0.106912	3	A	A	A	C	A	A	A	yes	MZps	0.062197	1	3.5	0.124409	1	3.5	0.10966	1	3	0.135479	1	3	0.127494	1	3.5	0.0789934	1	3.5	0.0785571	1	4	114	-1022.71	P+N+S-	1. P+N+	4
ENSDART00000112758.3	ENSDART00000112758	ENSDARG00000077571	zgc:174862	0.101402	4.5	0.0586854	4.5	A	A	A	A	A	A	A	yes	WT	>0.15	0	N/A	>0.15	0	N/A	>0.15	0	N/A	>0.15	0	N/A	>0.15	0	N/A	>0.15	0	N/A	>0.15	0	N/A	112	-1931.85	P+N+S0	1. P+N+	11
ENSDART00000112808.5	ENSDART00000112808	ENSDARG00000077084	col28a1a	0.123657	3.5	0.0944753	3.5	A	A	B	A	A	A	A	yes	WT	>0.15	0	N/A	0.118693	1	3.5	0.058207	1	5.5	>0.15	0	N/A	>0.15	0	N/A	>0.15	0	N/A	>0.15	0	N/A	1065	-1601.01	P+N+S-	1. P+N+	65.5
ENSDART00000115049.3	ENSDART00000115049	ENSDARG00000077473	mych	0.111469	3.5	0.0902249	3.5	A	A	A	A	A	A	A	yes	WT	0.11454	1	4.5	0.0449962	1	3.5	0.0836611	1	4.5	0.0837855	1	3.5	0.13294	1	4	>0.15	0	N/A	>0.15	0	N/A	55	-1093.72	P+N+S-	1. P+N+	5
ENSDART00000119160.2	ENSDART00000119160	ENSDARG00000083760	RF00478	0.0784278	3.5	0.0675278	3.5	A	A	A	A	A	A	A	yes	WT	0.120786	1	3.5	0.0432071	1	4.5	0.106941	1	4	0.131299	1	3.5	0.118839	1	4	>0.15	0	N/A	>0.15	0	N/A	94	-1841.9	P+N+S-	1. P+N+	4
ENSDART00000121769.3	ENSDART00000121769	ENSDARG00000088619	rexo4	0.0836439	4.5	0.0520134	4.5	B	B	A	B	A	A	A	yes	WT	>0.15	0	N/A	0.140098	-1	3.5	>0.15	0	N/A	>0.15	0	N/A	>0.15	0	N/A	>0.15	0	N/A	>0.15	0	N/A	117	-826.02	P+N+S0	1. P+N+	3
ENSDART00000122414.3	ENSDART00000122414	ENSDARG00000042698	si:dkey-15j16.6	0.135315	4	0.116436	4	A	A	A	A	A	A	A	yes	WT	0.146255	1	4.5	0.149169	1	4.5	0.143968	1	4	>0.15	0	N/A	0.133963	1	3.5	0.147529	1	4	0.0753181	1	4	50	-450.081	P+N+S0	1. P+N+	8
ENSDART00000122446.4	ENSDART00000122446	ENSDARG00000035095	tdgf1	0.0740137	3.5	0.0628145	3.5	A	A	B	A	A	A	A	yes	WT	0.0847341	1	4	0.133774	1	3.5	0.132353	1	3.5	0.0510805	1	4	0.147768	-1	4.5	0.0867606	-1	3.5	0.117542	-1	3.5	75	-260.391	P+N+S+	1. P+N+	5
ENSDART00000122930.3	ENSDART00000122930	ENSDARG00000086288	scg3	0.122485	4.5	0.0635955	4.5	A	B	A	A	A	B	A	yes	WT	>0.15	0	N/A	>0.15	0	N/A	>0.15	0	N/A	>0.15	0	N/A	0.0936539	1	5	>0.15	0	N/A	>0.15	0	N/A	50	-1591.18	P+N+S0	1. P+N+	120
ENSDART00000124161.3	ENSDART00000124161	ENSDARG00000040141	si:ch73-138e16.5	0.0437425	3.5	0.137815	3	A	A	A	A	A	A	A	yes	WT	>0.15	0	N/A	0.0398584	1	3.5	0.0960809	1	3.5	0.135493	1	3.5	0.143539	1	4	>0.15	0	N/A	>0.15	0	N/A	778	-835.676	P+N+S-	1. P+N+	4
ENSDART00000124800.3	ENSDART00000124800	ENSDARG00000070360	inka1a	0.102674	3	0.124622	3	A	U	A	A	A	A	A	yes	MZsox19b	0.0427578	1	3.5	0.149959	1	3.5	0.137271	1	3.5	0.0914306	1	3.5	>0.15	0	N/A	>0.15	0	N/A	>0.15	0	N/A	143	-231.438	P+N+S-	1. P+N+	4
ENSDART00000125430.3	ENSDART00000125430	ENSDARG00000090337	pprc1	0.092601	5	0.103275	4.5	A	B	A	A	A	A	A	yes	WT	0.0989598	-1	4.5	>0.15	0	N/A	0.145271	-1	5	>0.15	0	N/A	0.141507	-1	5	0.130129	-1	4.5	>0.15	0	N/A	48	113.393	P+N+S0	1. P+N+	3
ENSDART00000126479.3	ENSDART00000126479	ENSDARG00000087844	plekhn1	0.051985	4	0.0517692	4	A	A	A	A	U	A	A	yes	MZpn	>0.15	0	N/A	0.111501	1	4	>0.15	0	N/A	0.093745	1	4	0.127636	1	3.5	0.143955	1	3.5	0.139882	1	4	77	-1127.7	P+N+S-	1. P+N+	5
ENSDART00000126705.4	ENSDART00000126705	ENSDARG00000090697	eif3ea	0.109061	4	0.145906	3.5	B	B	B	B	A	B	A	yes	WT	0.0965995	1	4	0.137384	1	4	0.109311	1	4	0.132656	1	5	0.145596	1	3	0.147869	1	4	0.132381	1	4	29	-806.908	P+N+S0	1. P+N+	17
ENSDART00000127842.3	ENSDART00000127842	ENSDARG00000087483	si:dkey-226l10.6	0.120087	4	0.119043	5	A	B	A	B	A	A	A	yes	WT	>0.15	0	N/A	>0.15	0	N/A	>0.15	0	N/A	>0.15	0	N/A	>0.15	0	N/A	>0.15	0	N/A	0.147428	-1	4	175	-956.728	P+N+S-	1. P+N+	3
ENSDART00000128127.4	ENSDART00000128127	ENSDARG00000091061	slc38a3b	0.0902929	4.5	0.148598	4	A	A	A	A	A	A	A	yes	WT	0.0875905	1	4.5	0.0989838	1	4.5	0.112857	1	4.5	>0.15	0	N/A	0.131109	1	4.5	0.0396909	1	4.5	0.0847605	1	4.5	62	-459.773	P+N+S+	1. P+N+	5
ENSDART00000129643.3	ENSDART00000129643	ENSDARG00000036670	aplnrb	0.113521	3	0.109048	3.5	B	C	A	A	A	A	A	yes	MZsox19b	0.120765	1	3.5	0.137156	1	3.5	0.0731057	1	5	0.133502	1	3	0.130088	1	3.5	0.103983	1	3.5	0.14872	1	3.5	69	-128.083	P+N+S0	1. P+N+	6
ENSDART00000130131.4	ENSDART00000130131	ENSDARG00000086826	sult6b1	0.116332	4	0.0863025	4	A	A	A	A	A	A	A	yes	WT	0.0275426	1	4.5	0.0978648	1	4	0.149408	1	4.5	>0.15	0	N/A	0.119951	1	4	0.114578	1	5	>0.15	0	N/A	83	87.6193	P+N+S+	1. P+N+	6
ENSDART00000131972.3	ENSDART00000131972	ENSDARG00000093569	bckdhbl	0.121659	5	0.129003	4.5	A	A	A	A	A	A	A	yes	WT	0.0955743	1	5.5	>0.15	0	N/A	0.148894	1	5	>0.15	0	N/A	>0.15	0	N/A	>0.15	0	N/A	>0.15	0	N/A	30	-1419.02	P+N+S+	1. P+N+	24
ENSDART00000134217.2	ENSDART00000134217	ENSDARG00000095025	CR388166.2	0.105701	3.5	0.138196	3.5	A	A	A	A	A	B	A	yes	WT	>0.15	0	N/A	0.104761	1	3.5	>0.15	0	N/A	0.0621172	1	3.5	0.133228	1	3.5	0.123081	1	3.5	0.147172	1	3.5	46	-1528.83	P+N+S0	1. P+N+	5
ENSDART00000134271.2	ENSDART00000134271	ENSDARG00000071014	s100u	0.128965	4.5	0.127478	4	A	C	A	B	A	B	A	yes	MZsox19b	0.117788	1	4.5	>0.15	0	N/A	0.11874	1	5	0.0813476	1	4.5	0.118157	1	5	0.0581573	1	5	>0.15	0	N/A	97	-824.782	P+N+S-	1. P+N+	24
ENSDART00000134314.2	ENSDART00000134314	ENSDARG00000035151	si:dkey-261j4.3	0.141481	3	0.108278	3.5	A	A	A	A	A	A	A	yes	WT	0.017145	1	3.5	0.129721	1	3.5	0.0769617	1	3.5	0.0548022	1	3.5	0.124832	1	4.5	0.127819	1	3.5	0.144743	1	3.5	99	-504.987	P+N+S-	1. P+N+	4
ENSDART00000135750.3	ENSDART00000135750	ENSDARG00000089814	znf1042	0.051131	3.5	0.0626488	3.5	A	A	A	A	A	A	A	yes	WT	0.0912572	1	4	0.124589	1	3.5	0.117302	1	4.5	>0.15	0	N/A	0.138963	1	5	0.130309	1	4	0.100697	1	4	477	-1465.46	P+N+S-	1. P+N+	4
ENSDART00000136578.2	ENSDART00000136578	ENSDARG00000060368	syn1	0.131036	4	0.14068	3.5	A	A	A	A	A	A	A	yes	WT	>0.15	0	N/A	0.0793915	1	4	>0.15	0	N/A	>0.15	0	N/A	>0.15	0	N/A	>0.15	0	N/A	>0.15	0	N/A	227	-1632.06	P+N+S+	1. P+N+	72
ENSDART00000137172.3	ENSDART00000137172	ENSDARG00000030289	jag1a	0.104967	4.5	0.0534662	4.5	A	A	A	A	A	A	A	yes	WT	>0.15	0	N/A	0.0906861	-1	3.5	>0.15	0	N/A	>0.15	0	N/A	0.145509	-1	2.5	>0.15	0	N/A	>0.15	0	N/A	94	-1471.25	P+N+S0	1. P+N+	35
ENSDART00000137464.2	ENSDART00000137464	ENSDARG00000057484	srsf2a	0.0897631	3	0.0909652	3	A	A	A	A	A	A	A	yes	WT	>0.15	0	N/A	0.103982	1	3.5	0.106703	1	3.5	0.0277959	1	3.5	0.127202	1	3.5	0.12657	1	3	0.104916	1	3.5	81	-1380.45	P+N+S0	1. P+N+	6
ENSDART00000137491.2	ENSDART00000137491	ENSDARG00000094859	si:dkey-11o15.10	0.123499	3	0.144987	3	A	A	A	A	A	A	A	yes	WT	>0.15	0	N/A	0.120052	1	3.5	>0.15	0	N/A	0.148413	1	4.5	>0.15	0	N/A	>0.15	0	N/A	>0.15	0	N/A	1707	-931.276	P+N+S-	1. P+N+	4
ENSDART00000138351.2	ENSDART00000138351	ENSDARG00000074301	cth	0.099431	4.5	0.146218	4	A	A	A	A	U	A	A	yes	MZpn	0.0978258	1	4.5	0.11319	1	4.5	0.13218	1	4	0.135445	1	4.5	0.0677986	1	4	0.135433	1	3.5	0.0839174	1	4	44	-689.207	P+N+S+	1. P+N+	11
ENSDART00000138507.2	ENSDART00000138507	ENSDARG00000077631	CU459089.1	0.0737729	4	0.125876	3.5	A	A	A	A	A	A	A	yes	WT	>0.15	0	N/A	0.127459	1	3.5	0.149135	1	4.5	0.138495	1	4.5	0.119126	1	3.5	0.0774788	1	4	0.11992	1	4	53	-750.786	P+N+S0	1. P+N+	5
ENSDART00000139213.2	ENSDART00000139213	ENSDARG00000061858	zgc:153968	0.122506	5	0.11847	4.5	A	A	A	A	A	A	A	yes	WT	>0.15	0	N/A	>0.15	0	N/A	>0.15	0	N/A	>0.15	0	N/A	>0.15	0	N/A	>0.15	0	N/A	>0.15	0	N/A	90	-1693.73	P+N+S0	1. P+N+	96
ENSDART00000139223.4	ENSDART00000139223	ENSDARG00000004452	tardbpl	0.127844	4	0.129584	4	A	A	A	A	A	A	A	yes	WT	>0.15	0	N/A	>0.15	0	N/A	>0.15	0	N/A	>0.15	0	N/A	>0.15	0	N/A	>0.15	0	N/A	>0.15	0	N/A	56	-1697.24	P+N+S0	1. P+N+	8
ENSDART00000139285.2	ENSDART00000139285	ENSDARG00000093521	b3gnt3.3	0.0956672	5	0.149127	4.5	A	A	A	A	A	A	A	yes	WT	0.143458	1	4.5	0.11749	1	5	0.138259	1	5	>0.15	0	N/A	0.0721711	1	5	0.0966064	1	5	0.149541	1	5.5	48	-1547.95	P+N+S+	1. P+N+	15.6667
ENSDART00000139912.3	ENSDART00000139912	ENSDARG00000015907	dcbld1	0.0627619	4.5	0.128784	4	A	A	A	A	A	A	A	yes	WT	0.0822195	1	4.5	0.111702	1	4.5	0.0964167	1	5	0.100039	1	5	0.149089	1	4.5	0.139688	1	4	0.142982	1	4.5	69	-1209.2	P+N+S+	1. P+N+	3
ENSDART00000140442.2	ENSDART00000140442	ENSDARG00000095283	si:dkeyp-2e4.3	0.114502	4	0.0873358	4	A	A	A	A	A	A	A	yes	WT	>0.15	0	N/A	>0.15	0	N/A	0.060907	1	5.5	0.121398	1	4	0.0772461	1	5	>0.15	0	N/A	>0.15	0	N/A	84	-779.648	P+N+S+	1. P+N+	6
ENSDART00000141219.2	ENSDART00000141219	ENSDARG00000094436	CR848723.1	0.141402	4.5	0.132744	4.5	A	A	A	A	A	A	A	yes	WT	>0.15	0	N/A	>0.15	0	N/A	>0.15	0	N/A	0.0988207	1	4	0.109765	1	4	>0.15	0	N/A	>0.15	0	N/A	66	-1670.36	P+N+S0	1. P+N+	8
ENSDART00000141323.2	ENSDART00000141323	ENSDARG00000035150	si:dkey-261j4.4	0.0775027	3.5	0.0801643	3.5	A	A	A	A	A	A	A	yes	WT	0.0393657	1	3.5	0.123076	1	4	0.074798	1	3.5	0.0740647	1	3.5	0.103922	1	5	0.10779	1	3.5	0.145951	1	3.5	123	-938.505	P+N+S-	1. P+N+	4
ENSDART00000141422.3	ENSDART00000141422	ENSDARG00000093761	si:ch211-250k18.7	0.108553	3.5	0.088253	3.5	A	A	A	A	A	A	A	yes	WT	0.0667874	1	4.5	>0.15	0	N/A	0.148872	1	4.5	>0.15	0	N/A	0.0861589	1	3.5	0.0900544	1	3.5	0.130728	1	5	144	-1618.13	P+N+S-	1. P+N+	4
ENSDART00000142406.3	ENSDART00000142406	ENSDARG00000094160	si:ch73-160h15.3	0.134081	3.5	0.109239	3.5	A	A	A	A	A	A	A	yes	WT	0.114178	1	4	0.129867	1	4	0.148902	1	4	0.108021	1	4.5	0.107668	1	4.5	0.149628	1	4.5	0.149038	1	5.5	93	-210.596	P+N+S-	1. P+N+	5
ENSDART00000142444.4	ENSDART00000142444	ENSDARG00000091757	adgrf6	0.0796955	3.5	0.118485	3.5	A	A	A	A	A	A	A	yes	WT	>0.15	0	N/A	>0.15	0	N/A	0.138762	1	4.5	>0.15	0	N/A	0.117479	1	4.5	>0.15	0	N/A	>0.15	0	N/A	105	-1676.14	P+N+S-	1. P+N+	108
ENSDART00000144113.4	ENSDART00000144113	ENSDARG00000079456	si:ch211-149a19.3	0.129186	3.5	0.12176	3.5	A	A	A	A	A	A	A	yes	WT	0.087028	1	5	0.0952655	1	4	0.121673	1	4.5	0.125078	1	5	0.131797	1	4.5	0.0866259	1	4.5	0.119915	1	5	79	-1310.48	P+N+S+	1. P+N+	6
ENSDART00000144395.2	ENSDART00000144395	ENSDARG00000093730	BX539307.3	0.0832316	3.5	0.109342	3.5	A	A	A	A	A	A	A	yes	WT	0.145227	1	4	0.0924351	1	4.5	>0.15	0	N/A	>0.15	0	N/A	>0.15	0	N/A	>0.15	0	N/A	>0.15	0	N/A	111	-1679.12	P+N+S-	1. P+N+	96
ENSDART00000146434.3	ENSDART00000146434	ENSDARG00000069342	zgc:153115	0.106144	4.5	0.149511	4	A	A	B	A	A	A	A	yes	WT	0.104026	1	5	0.073781	1	4.5	0.0802828	1	5.5	0.10822	1	5	>0.15	0	N/A	>0.15	0	N/A	>0.15	0	N/A	65	-281.489	P+N+S+	1. P+N+	8
ENSDART00000148005.3	ENSDART00000148005	ENSDARG00000093787	CR450686.3	0.120538	3.5	0.147943	3	A	A	A	A	A	A	A	yes	WT	0.0707267	1	3.5	0.0505503	1	3.5	0.103545	1	3.5	0.136416	1	3	0.138911	1	3	0.110449	1	3	0.0721083	1	3.5	85	-256.81	P+N+S-	1. P+N+	4
ENSDART00000148789.3	ENSDART00000148789	ENSDARG00000074617	wfs1b	0.13366	4.5	0.0471239	4.5	A	A	A	A	A	A	A	yes	WT	0.136238	-1	3	>0.15	0	N/A	0.0432375	-1	3	0.129727	-1	3	0.120333	-1	4.5	>0.15	0	N/A	0.144761	-1	5	88	-540.872	P+N+S0	1. P+N+	6
ENSDART00000149162.3	ENSDART00000149162	ENSDARG00000006060	crybg1b	0.0909324	5	0.128226	4.5	A	A	A	A	A	A	A	yes	WT	0.11041	1	5	0.115448	1	5	0.148257	1	5	0.132435	1	5	0.124779	1	5	0.143395	1	4.5	>0.15	0	N/A	60	-1848.69	P+N+S+	1. P+N+	8
ENSDART00000150100.2	ENSDART00000150100	ENSDARG00000087453	si:ch73-57f22.2	0.133526	4	0.102749	3.5	B	B	B	B	B	B	A	yes	WT	0.120601	1	4	0.100681	1	3.5	0.0761598	1	3.5	>0.15	0	N/A	0.146879	1	4.5	0.141084	1	4	0.0459963	1	5	53	-1226.47	P+N+S0	1. P+N+	5
ENSDART00000150200.2	ENSDART00000150200	ENSDARG00000079997	si:zfos-223e1.2	0.149547	4	0.141895	3.5	A	A	A	A	A	A	A	yes	WT	>0.15	0	N/A	>0.15	0	N/A	>0.15	0	N/A	>0.15	0	N/A	>0.15	0	N/A	>0.15	0	N/A	>0.15	0	N/A	76	-1686.56	P+N+S0	1. P+N+	3
ENSDART00000150621.2	ENSDART00000150621	ENSDARG00000086296	znf1137	0.0506495	3.5	0.0445925	3.5	A	A	A	A	A	A	A	yes	WT	0.0940204	1	4.5	0.131932	1	4.5	0.114049	1	4	0.116734	1	4	0.123129	1	3.5	0.136685	1	3.5	0.137229	1	4	76	-1266.36	P+N+S-	1. P+N+	4
ENSDART00000150622.2	ENSDART00000150622	ENSDARG00000093615	si:ch211-234c11.3	0.149684	3	0.147998	3.5	A	A	A	A	A	A	A	yes	WT	>0.15	0	N/A	>0.15	0	N/A	>0.15	0	N/A	>0.15	0	N/A	0.145992	1	5	>0.15	0	N/A	>0.15	0	N/A	541	-967.917	P+N+S-	1. P+N+	7
ENSDART00000150796.2	ENSDART00000150796	ENSDARG00000096000	si:dkey-29j8.2	0.0887586	3.5	0.109722	3	A	A	A	A	A	A	A	yes	WT	0.109364	1	4.5	0.104817	1	4	0.129835	1	4.5	0.134176	1	4	0.117262	1	4	0.0921335	1	4	0.0779046	1	4.5	146	-1381.85	P+N+S-	1. P+N+	4
ENSDART00000150851.2	ENSDART00000150851	ENSDARG00000096186	si:dkey-247i3.5	0.0759975	4	0.106848	3.5	A	A	A	A	A	A	A	yes	WT	>0.15	0	N/A	0.134687	1	3	0.132797	1	4	>0.15	0	N/A	>0.15	0	N/A	>0.15	0	N/A	0.0867637	1	5	25	-1637.64	P+N+S0	1. P+N+	4
ENSDART00000151144.2	ENSDART00000151144	ENSDARG00000055713	fmnl1a	0.0866381	4.5	0.0635287	4.5	A	A	A	A	A	A	A	yes	WT	0.0874103	1	5	0.130351	1	4.5	0.0715278	1	5	>0.15	0	N/A	0.0764106	1	5	0.0723555	1	4.5	>0.15	0	N/A	46	-1340.27	P+N+S+	1. P+N+	6
ENSDART00000151566.3	ENSDART00000151566	ENSDARG00000075041	fmnl2b	0.0507209	5	0.10757	4.5	A	A	A	A	A	A	A	yes	WT	0.0670342	1	5	0.130471	1	5	0.0870618	1	5	>0.15	0	N/A	0.073375	1	5	0.120572	1	4	0.140608	1	4	50	-775.311	P+N+S+	1. P+N+	6
ENSDART00000151625.3	ENSDART00000151625	ENSDARG00000087093	si:ch211-157c3.4	0.137128	4.5	0.0854161	4.5	A	A	A	A	A	A	A	yes	WT	>0.15	0	N/A	0.124746	1	5	>0.15	0	N/A	0.0539379	1	5	>0.15	0	N/A	>0.15	0	N/A	0.120714	-1	4.5	46	-992.075	P+N+S0	1. P+N+	19
ENSDART00000151904.3	ENSDART00000151904	ENSDARG00000012833	foxn3	0.146253	3.5	0.0762056	3.5	A	A	A	A	A	A	A	yes	WT	>0.15	0	N/A	>0.15	0	N/A	0.0828887	1	5.5	>0.15	0	N/A	>0.15	0	N/A	>0.15	0	N/A	>0.15	0	N/A	73	-1664.8	P+N+S-	1. P+N+	96
ENSDART00000152091.2	ENSDART00000152091	ENSDARG00000109864	znf995	0.145364	3	0.135274	3.5	A	A	A	A	A	A	A	yes	WT	>0.15	0	N/A	0.0750336	1	4	>0.15	0	N/A	0.144763	1	4	>0.15	0	N/A	>0.15	0	N/A	>0.15	0	N/A	1132	-1515.58	P+N+S-	1. P+N+	N/A
ENSDART00000152803.4	ENSDART00000152803	ENSDARG00000096667	hemgn	0.0899442	4	0.134096	3.5	A	A	A	A	A	A	A	yes	WT	>0.15	0	N/A	>0.15	0	N/A	>0.15	0	N/A	>0.15	0	N/A	>0.15	0	N/A	>0.15	0	N/A	>0.15	0	N/A	70	-1664.01	P+N+S-	1. P+N+	48
ENSDART00000153079.3	ENSDART00000153079	ENSDARG00000042683	si:dkey-15j16.3	0.138466	4	0.108899	4	A	A	A	A	A	A	A	yes	WT	>0.15	0	N/A	>0.15	0	N/A	0.144011	1	4	>0.15	0	N/A	0.123855	1	3.5	0.147941	1	4	0.0837823	1	4	35	-690.275	P+N+S0	1. P+N+	7
ENSDART00000153183.2	ENSDART00000153183	ENSDARG00000088490	CR385078.1	0.114337	4	0.100518	3	A	A	A	A	B	A	A	yes	WT	>0.15	0	N/A	0.0688115	1	4	>0.15	0	N/A	>0.15	0	N/A	0.121664	1	4	0.147066	1	3.5	0.0672564	1	4.5	53	-1595.31	P+N+S0	1. P+N+	5.5
ENSDART00000153210.2	ENSDART00000153210	ENSDARG00000057484	srsf2a	0.0993557	3	0.0777089	3	A	A	A	A	A	A	A	yes	WT	0.149029	1	5	0.0554919	1	3.5	0.0700361	1	3.5	0.0431444	1	3.5	0.115334	1	3.5	0.130916	1	3.5	0.119418	1	3.5	108	-1571.1	P+N+S0	1. P+N+	6
ENSDART00000153497.3	ENSDART00000153497	ENSDARG00000079659	wdr53	0.0963914	4	0.0785094	4	A	A	A	A	A	A	A	yes	WT	0.149381	1	3.5	0.111256	1	3.5	0.11734	1	4	>0.15	0	N/A	0.131715	1	4	0.068872	1	3.5	0.123205	1	3.5	41	-984.05	P+N+S+	1. P+N+	7
ENSDART00000153585.2	ENSDART00000153585	ENSDARG00000111474	cfap100	0.0873008	4	0.0628092	4	A	A	A	A	A	A	A	yes	WT	0.128304	1	5	>0.15	0	N/A	>0.15	0	N/A	>0.15	0	N/A	>0.15	0	N/A	>0.15	0	N/A	>0.15	0	N/A	70	-1894.12	P+N+S+	1. P+N+	N/A
ENSDART00000154110.2	ENSDART00000154110	ENSDARG00000097776	si:ch1073-80i24.3	0.0742671	4	0.142313	3.5	A	A	A	A	A	A	A	yes	WT	0.145636	1	3.5	0.125794	1	3.5	0.149283	1	4.5	0.139759	1	5	0.0460534	1	3.5	0.117739	1	3.5	0.0924151	1	4	69	-201.719	P+N+S0	1. P+N+	5
ENSDART00000154111.2	ENSDART00000154111	ENSDARG00000097873	BX530721.1	0.0832794	3.5	0.0444689	3.5	A	A	A	A	A	A	A	yes	WT	0.141468	1	3.5	0.135024	1	3.5	0.0588361	1	4	0.112958	1	4	0.0804541	1	4	0.140133	1	4.5	>0.15	0	N/A	80	-265.011	P+N+S+	1. P+N+	4
ENSDART00000154236.2	ENSDART00000154236	ENSDARG00000097119	AL928657.1	0.12931	3.5	0.125606	3.5	A	B	B	A	A	B	A	yes	WT	0.123045	1	5	0.0829612	1	3	0.127568	1	5	0.146095	1	4.5	0.143831	1	3.5	>0.15	0	N/A	>0.15	0	N/A	57	-1779.92	P+N+S0	1. P+N+	72
ENSDART00000154827.3	ENSDART00000154827	ENSDARG00000029874	khk	0.140312	4.5	0.128781	4.5	A	A	A	A	A	A	A	yes	WT	>0.15	0	N/A	>0.15	0	N/A	>0.15	0	N/A	>0.15	0	N/A	>0.15	0	N/A	>0.15	0	N/A	>0.15	0	N/A	67	-1931.47	P+N+S0	1. P+N+	8
ENSDART00000154849.2	ENSDART00000154849	ENSDARG00000029431	si:ch211-147k10.5	0.113788	4.5	0.0823241	4.5	A	A	A	A	A	A	A	yes	WT	0.106097	1	5	0.0890073	1	4.5	0.109427	1	5	>0.15	0	N/A	>0.15	0	N/A	>0.15	0	N/A	>0.15	0	N/A	83	-1666.3	P+N+S+	1. P+N+	8
ENSDART00000155051.3	ENSDART00000155051	ENSDARG00000077473	mych	0.0838778	3.5	0.0684607	3.5	A	U	A	A	A	A	A	yes	MZsox19b	>0.15	0	N/A	0.075342	1	3.5	0.138485	1	5	0.0654529	1	4	0.118683	1	4	0.147976	-1	4	0.131361	-1	3.5	94	-583.128	P+N+S-	1. P+N+	5
ENSDART00000155251.2	ENSDART00000155251	ENSDARG00000114236	znf974	0.133814	4	0.14104	3.5	A	A	A	A	A	A	A	yes	WT	0.121365	1	4.5	0.0988697	1	4	0.145306	1	3.5	0.0746753	1	3.5	>0.15	0	N/A	>0.15	0	N/A	0.0643689	1	4.5	77	-1647.07	P+N+S+	1. P+N+	N/A
ENSDART00000155808.2	ENSDART00000155808	ENSDARG00000077783	SRMS	0.0847062	3.5	0.0815717	3.5	A	A	A	A	A	A	A	yes	WT	0.0830783	1	5.5	0.0767426	1	4	3.12628e-12	1	5.5	0.131386	1	5	0.10392	1	5	0.0624992	1	5	0.147643	1	4.5	153	-1549.25	P+N+S-	1. P+N+	108
ENSDART00000155893.2	ENSDART00000155893	ENSDARG00000096990	si:ch1073-340i21.2	0.134902	4.5	0.0788672	4.5	A	A	A	A	A	A	A	yes	WT	0.0775853	1	5.5	>0.15	0	N/A	>0.15	0	N/A	>0.15	0	N/A	0.085772	-1	3	>0.15	0	N/A	0.132661	-1	4	76	-1111.9	P+N+S0	1. P+N+	8
ENSDART00000156103.2	ENSDART00000156103	ENSDARG00000088000	znf1057	0.129094	4	0.0735963	4	A	A	A	A	A	A	A	yes	WT	0.0795725	1	4	0.138878	1	3.5	0.138891	1	3.5	>0.15	0	N/A	>0.15	0	N/A	0.1498	1	3.5	0.0746783	1	4	47	-1228.9	P+N+S+	1. P+N+	5
ENSDART00000156448.2	ENSDART00000156448	ENSDARG00000097799	zgc:194207	0.0905249	5	0.130117	4.5	A	B	A	B	A	A	A	yes	WT	0.125433	1	4	>0.15	0	N/A	>0.15	0	N/A	>0.15	0	N/A	>0.15	0	N/A	0.147431	1	5.5	>0.15	0	N/A	433	-1407.26	P+N+S-	1. P+N+	3
ENSDART00000156770.3	ENSDART00000156770	ENSDARG00000113582	znf993	0.108844	3.5	0.0738075	3.5	A	A	A	A	A	A	A	yes	WT	0.134233	1	4.5	0.116623	1	3.5	0.144798	1	4	>0.15	0	N/A	0.137502	1	5	0.0971067	1	4	0.129911	1	4	177	-1474.22	P+N+S-	1. P+N+	N/A
ENSDART00000156854.2	ENSDART00000156854	ENSDARG00000097743	si:dkey-276j7.2	0.0732524	3.5	0.071426	3.5	A	A	A	A	A	A	A	yes	WT	0.122546	1	4	>0.15	0	N/A	0.146691	1	4.5	0.122899	1	3.5	0.115962	1	3	0.129338	1	3	>0.15	0	N/A	81	-1618.5	P+N+S-	1. P+N+	8
ENSDART00000157315.2	ENSDART00000157315	ENSDARG00000097322	si:dkey-81l17.6	0.0707795	4	0.074831	4	A	A	A	A	A	A	A	yes	WT	0.0393989	1	4.5	0.149154	1	4.5	>0.15	0	N/A	>0.15	0	N/A	0.112391	1	5	0.128942	1	4	0.11093	1	4	39	-1811.26	P+N+S0	1. P+N+	84
ENSDART00000157374.2	ENSDART00000157374	ENSDARG00000097481	si:dkey-77f5.11	0.117721	4	0.0782737	4	A	A	A	B	U	A	A	yes	MZpn	0.117328	1	4	0.119644	1	4	0.116119	1	4	0.132826	1	5	0.123442	1	4.5	0.0953127	1	3.5	0.0783592	1	4	58	-1454.46	P+N+S+	1. P+N+	6.33333
ENSDART00000157459.2	ENSDART00000157459	ENSDARG00000099430	atg16l1	0.136371	3.5	0.0949674	3.5	A	A	A	A	A	A	A	yes	WT	>0.15	0	N/A	>0.15	0	N/A	0.0889969	1	4	0.117266	1	4	0.147876	1	3.5	>0.15	0	N/A	>0.15	0	N/A	552	-548.182	P+N+S-	1. P+N+	4
ENSDART00000157960.2	ENSDART00000157960	ENSDARG00000102371	CU570769.1	0.0814255	3	0.0735728	3	A	A	A	A	A	A	A	yes	WT	>0.15	0	N/A	0.0978551	1	3.5	0.140313	1	3	0.124763	1	3.5	0.125869	1	4.5	0.0759242	1	3.5	0.100154	1	4	75	-553.097	P+N+S+	1. P+N+	4
ENSDART00000158353.2	ENSDART00000158353	ENSDARG00000098334	exosc3	0.0913306	4.5	0.13105	4	A	B	A	A	A	A	A	yes	WT	>0.15	0	N/A	0.129477	1	2.5	0.128154	1	5.5	>0.15	0	N/A	0.123324	1	4.5	>0.15	0	N/A	0.11488	1	3.5	47	-1481.64	P+N+S0	1. P+N+	11
ENSDART00000158444.2	ENSDART00000158444	ENSDARG00000117163	znf1114	0.116382	4.5	0.108672	4	B	B	B	B	A	A	A	yes	WT	0.130454	1	4.5	0.143084	1	3.5	0.134507	1	3.5	>0.15	0	N/A	>0.15	0	N/A	0.146301	1	3.5	0.100988	1	4	37	-1677.41	P+N+S+	1. P+N+	N/A
ENSDART00000159000.2	ENSDART00000159000	ENSDARG00000104887	znf1105	0.109388	4.5	0.0921291	4	A	A	A	A	A	A	A	yes	WT	>0.15	0	N/A	0.125476	1	4.5	0.0935168	1	4	0.147462	1	3.5	>0.15	0	N/A	0.141132	1	4.5	0.134942	1	4.5	48	-1744.66	P+N+S0	1. P+N+	6
ENSDART00000159503.2	ENSDART00000159503	ENSDARG00000104117	fzd4	0.125358	3	0.114773	3	A	A	A	A	A	A	A	yes	WT	0.101117	1	3.5	0.134137	1	5	0.113398	1	3	0.065102	1	3.5	0.140137	1	4	0.147411	1	4	0.136744	1	3.5	51	-858.269	P+N+S-	1. P+N+	75
ENSDART00000160226.2	ENSDART00000160226	ENSDARG00000116692	si:ch211-79g12.1	0.075779	4	0.0991373	4	A	A	A	A	A	A	A	yes	WT	0.0945104	1	5	>0.15	0	N/A	0.093305	1	4	>0.15	0	N/A	>0.15	0	N/A	>0.15	0	N/A	0.0837971	1	4.5	56	-1566.73	P+N+S+	1. P+N+	N/A
ENSDART00000160320.2	ENSDART00000160320	ENSDARG00000103285	CCDC134	0.147947	4.5	0.146741	4	A	A	A	A	A	A	A	yes	WT	>0.15	0	N/A	>0.15	0	N/A	>0.15	0	N/A	>0.15	0	N/A	>0.15	0	N/A	>0.15	0	N/A	>0.15	0	N/A	152	-1129.77	P+N+S-	1. P+N+	8
ENSDART00000160705.2	ENSDART00000160705	ENSDARG00000101483	CT027586.1	0.0880859	4.5	0.112401	4	A	A	A	A	A	A	A	yes	WT	>0.15	0	N/A	>0.15	0	N/A	>0.15	0	N/A	0.109629	1	4.5	0.0031542	1	4.5	>0.15	0	N/A	>0.15	0	N/A	77	-1669.19	P+N+S0	1. P+N+	N/A
ENSDART00000160991.3	ENSDART00000160991	ENSDARG00000103277	cyp24a1	0.105691	4	0.107156	3.5	A	C	A	A	A	A	A	yes	MZsox19b	0.0695418	1	4	0.122503	1	3.5	0.117878	1	4	0.0909271	1	4	>0.15	0	N/A	>0.15	0	N/A	>0.15	0	N/A	493	-756.138	P+N+S-	1. P+N+	120
ENSDART00000161027.2	ENSDART00000161027	ENSDARG00000099003	cyp2aa1	0.0752831	4	0.0633261	4	A	A	A	A	A	A	A	yes	WT	0.141684	1	4	0.0480386	1	4	0.0711231	1	5	0.128036	1	4	0.110345	1	4.5	0.141627	1	4.5	>0.15	0	N/A	42	-1580.32	P+N+S+	1. P+N+	120
ENSDART00000161148.2	ENSDART00000161148	ENSDARG00000098986	znf1040	0.147041	3.5	0.124014	3	A	A	A	A	A	A	A	yes	WT	0.0713322	1	4.5	0.104073	1	3.5	0.0981751	1	4	>0.15	0	N/A	0.12399	1	4.5	0.127505	1	3.5	0.0700454	1	4	122	-1222.58	P+N+S-	1. P+N+	5
ENSDART00000161160.2	ENSDART00000161160	ENSDARG00000079977	nhsb	0.144618	3.5	0.11146	3.5	A	A	A	A	A	A	A	yes	WT	>0.15	0	N/A	0.142921	1	5	0.1402	1	4.5	0.0892455	1	5	>0.15	0	N/A	>0.15	0	N/A	>0.15	0	N/A	80	-1875.89	P+N+S0	1. P+N+	5
ENSDART00000161525.2	ENSDART00000161525	ENSDARG00000018048	zgc:171704	0.0657605	3.5	0.0918577	3.5	A	B	A	A	A	A	A	yes	WT	>0.15	0	N/A	0.0829123	1	4	0.053472	1	4.5	0.126932	1	3.5	0.139453	1	4.5	>0.15	0	N/A	0.114463	1	4	92	-1293.79	P+N+S-	1. P+N+	4.5
ENSDART00000161852.2	ENSDART00000161852	ENSDARG00000053668	stag2b	0.127097	4	0.0843649	4	A	A	B	A	A	A	A	yes	WT	0.136954	1	4	>0.15	0	N/A	0.0849828	1	4	>0.15	0	N/A	0.124886	1	4.5	>0.15	0	N/A	0.0998379	1	4.5	55	-1035.97	P+N+S0	1. P+N+	8
ENSDART00000162077.2	ENSDART00000162077	ENSDARG00000105075	BX324216.2	0.0676492	3.5	0.139608	3	A	A	A	A	A	A	A	yes	WT	0.0849039	1	3.5	0.0586126	1	3.5	0.0848524	1	3.5	>0.15	0	N/A	0.127523	1	5	>0.15	0	N/A	>0.15	0	N/A	68	-886.973	P+N+S+	1. P+N+	4.5
ENSDART00000162101.2	ENSDART00000162101	ENSDARG00000111026	BX927193.2	0.142272	3	0.129937	3	A	A	A	A	A	A	A	yes	WT	0.137746	1	3	0.147925	1	3	0.11373	1	3.5	0.0609635	1	3	0.144128	1	3.5	0.132715	1	3.5	0.081846	1	4	1584	-1193.54	P+N+S-	1. P+N+	N/A
ENSDART00000162256.2	ENSDART00000162256	ENSDARG00000051914	slc14a2	0.126551	3.5	0.121031	3.5	A	A	A	A	A	A	A	yes	WT	0.0904954	1	4	0.1379	1	3.5	0.0412794	1	5	0.14654	1	4	>0.15	0	N/A	0.085227	1	4	>0.15	0	N/A	121	-835.7	P+N+S-	1. P+N+	5
ENSDART00000162635.2	ENSDART00000162635	ENSDARG00000103969	smyhc2	0.0946711	4	0.145648	4	A	A	B	A	A	B	A	yes	WT	>0.15	0	N/A	>0.15	0	N/A	0.146527	1	4	>0.15	0	N/A	0.0923496	1	3.5	>0.15	0	N/A	>0.15	0	N/A	48	-1449.19	P+N+S0	1. P+N+	96
ENSDART00000162764.2	ENSDART00000162764	ENSDARG00000103337	rrp1	0.121606	3.5	0.13277	3.5	B	B	B	B	A	A	A	yes	WT	0.107456	1	3.5	0.149368	1	3.5	0.14024	1	3	>0.15	0	N/A	>0.15	0	N/A	0.0923663	1	3	0.134464	1	3	60	-317.717	P+N+S0	1. P+N+	6
ENSDART00000163747.2	ENSDART00000163747	ENSDARG00000098603	BX914220.1	0.100596	4	0.115557	3.5	A	A	A	A	A	A	A	yes	WT	0.0864588	1	5.5	0.14241	1	3.5	0.127179	1	4.5	0.144137	1	5	>0.15	0	N/A	>0.15	0	N/A	>0.15	0	N/A	180	-1541.42	P+N+S-	1. P+N+	6
ENSDART00000163825.2	ENSDART00000163825	ENSDARG00000102159	ly6m6	0.127153	4	0.149473	4	A	A	A	A	A	A	A	yes	WT	0.144152	1	5	0.0744098	1	4	0	1	5.5	>0.15	0	N/A	>0.15	0	N/A	>0.15	0	N/A	>0.15	0	N/A	59	-891.59	P+N+S0	1. P+N+	8
ENSDART00000164139.2	ENSDART00000164139	ENSDARG00000079977	nhsb	0.110062	4	0.0930316	4	A	A	A	A	A	A	A	yes	WT	>0.15	0	N/A	0.0816636	-1	4	>0.15	0	N/A	>0.15	0	N/A	0.147476	-1	4	0.132925	-1	4	0.140247	-1	4.5	89	-1060.28	P+N+S-	1. P+N+	5
ENSDART00000164496.2	ENSDART00000164496	ENSDARG00000103441	znf1060	0.101769	3.5	0.0729641	3.5	A	A	A	A	A	A	A	yes	WT	0.132336	1	4	0.0676102	1	4	0.102249	1	4	0.0992612	1	4	0.131417	1	4.5	0.0617744	1	4	0.142715	1	4	72	-1078.92	P+N+S-	1. P+N+	5
ENSDART00000165264.2	ENSDART00000165264	ENSDARG00000101174	BX649556.1	0.142611	3	0.145948	3	A	C	A	B	A	A	A	yes	MZsox19b	0.106384	1	3	0.12563	1	3.5	0.0307576	1	3	0.0580576	1	3	0.127286	1	3.5	0.139596	1	4	0.0987123	1	3.5	76	-1302.74	P+N+S-	1. P+N+	4
ENSDART00000165623.3	ENSDART00000165623	ENSDARG00000113294	znf1146	0.07004	4	0.144863	3.5	A	A	A	A	A	A	A	yes	WT	0.0984204	1	4	0.140247	1	3.5	0.125247	1	3.5	>0.15	0	N/A	>0.15	0	N/A	0.134771	1	3.5	0.0560795	1	4	33	-1405.09	P+N+S+	1. P+N+	N/A
ENSDART00000165754.2	ENSDART00000165754	ENSDARG00000099009	si:dkey-50i6.6	0.108012	3	0.064274	3	B	B	A	B	A	A	A	yes	WT	0.108078	1	3	0.117103	1	5.5	0.0610208	1	3	0.141442	1	3	>0.15	0	N/A	>0.15	0	N/A	0.139976	1	5.5	85	-1470.85	P+N+S-	1. P+N+	4
ENSDART00000166212.2	ENSDART00000166212	ENSDARG00000087013	cubn	0.111388	4.5	0.0941987	4.5	A	A	A	A	A	A	A	yes	WT	0.148614	1	4.5	0.126686	1	4.5	0.128767	1	4.5	0.0971569	1	4.5	0.100221	1	5	0.128175	1	4.5	0.085495	1	5	32	-1356.74	P+N+S0	1. P+N+	108
ENSDART00000166559.3	ENSDART00000166559	ENSDARG00000088835	efs	0.147471	4	0.114052	4	A	A	A	A	A	A	A	yes	WT	0.0853304	1	4.5	0.148288	1	4	0.115124	1	4.5	0.13993	1	5	0.139071	1	4	0.105066	1	4	0.141727	1	4	83	-138.523	P+N+S+	1. P+N+	6
ENSDART00000166637.2	ENSDART00000166637	ENSDARG00000112126	znf995	0.141724	3	0.11629	3.5	A	A	A	A	A	A	A	yes	WT	>0.15	0	N/A	0.109518	1	3.5	0.117543	1	3.5	>0.15	0	N/A	0.134458	1	4	0.0637595	1	4	0.129335	1	4	1130	-777.141	P+N+S-	1. P+N+	N/A
ENSDART00000167958.2	ENSDART00000167958	ENSDARG00000112928	CR450780.2	0.103468	4	0.0691726	4	A	A	A	A	A	A	A	yes	WT	0.140585	1	4	0.0466321	1	4	0.0960778	1	4	>0.15	0	N/A	>0.15	0	N/A	0.0702352	1	4	0.0853283	1	4.5	98	-1552.31	P+N+S+	1. P+N+	N/A
ENSDART00000168054.2	ENSDART00000168054	ENSDARG00000098859	nop14	0.0839868	4	0.144971	3.5	A	A	B	B	B	B	A	yes	WT	0.145196	1	3.5	0.137132	1	3.5	0.0924277	1	4	>0.15	0	N/A	0.128205	1	4	0.0801111	1	4	0.131518	1	3.5	54	-87.9499	P+N+S0	1. P+N+	6
ENSDART00000168421.2	ENSDART00000168421	ENSDARG00000099837	si:dkey-199m13.7	0.125496	3	0.149051	3	A	A	A	A	A	A	A	yes	WT	0.0833017	1	4	0.118715	1	3.5	0.0756514	1	4.5	>0.15	0	N/A	>0.15	0	N/A	0.139565	1	3.5	0.10948	1	5	89	-1780.48	P+N+S-	1. P+N+	4
ENSDART00000168549.2	ENSDART00000168549	ENSDARG00000102300	ca9	0.102482	4	0.0894002	4	A	A	A	A	A	A	A	yes	WT	>0.15	0	N/A	0.12433	1	4	>0.15	0	N/A	>0.15	0	N/A	0.10629	1	5	>0.15	0	N/A	>0.15	0	N/A	42	-1339.02	P+N+S0	1. P+N+	8
ENSDART00000168605.2	ENSDART00000168605	ENSDARG00000101245	znf1063	0.125881	3.5	0.0497877	3.5	A	A	A	A	A	A	A	yes	WT	0.145383	1	4	0.125025	1	3.5	0.144714	1	3.5	>0.15	0	N/A	>0.15	0	N/A	0.049007	1	4	0.126215	1	4	218	-834.961	P+N+S-	1. P+N+	4
ENSDART00000168683.2	ENSDART00000168683	ENSDARG00000099911	lrrc8c	0.140942	3.5	0.115871	3.5	A	A	B	A	A	A	A	yes	WT	>0.15	0	N/A	0.140065	1	3.5	0.137618	1	4	>0.15	0	N/A	>0.15	0	N/A	>0.15	0	N/A	>0.15	0	N/A	1718	-393.013	P+N+S+	1. P+N+	5
ENSDART00000168846.2	ENSDART00000168846	ENSDARG00000100883	CU896630.1	0.0742512	4.5	0.0712319	4	A	A	A	B	A	A	A	yes	WT	0.0993607	1	4	0.123781	1	4	0.110709	1	4.5	>0.15	0	N/A	0.138116	1	4	0.130066	1	3.5	0.084618	1	4	69	-1472.33	P+N+S+	1. P+N+	8
ENSDART00000168891.2	ENSDART00000168891	ENSDARG00000103310	znf1053	0.139294	3	0.094589	3.5	A	A	A	A	A	A	A	yes	WT	0.117257	1	4.5	0.117873	1	4	0.0913227	1	5	>0.15	0	N/A	>0.15	0	N/A	0.149198	1	4	0.0955681	1	4	91	-1758.66	P+N+S-	1. P+N+	5
ENSDART00000169448.2	ENSDART00000169448	ENSDARG00000102321	si:ch73-299h12.1	0.0940775	3	0.118503	3	B	B	A	B	A	A	A	yes	WT	0.0930611	1	3	>0.15	0	N/A	0.131245	1	3.5	0.11003	1	3	>0.15	0	N/A	>0.15	0	N/A	>0.15	0	N/A	95	-1366.53	P+N+S-	1. P+N+	3
ENSDART00000169453.2	ENSDART00000169453	ENSDARG00000102850	CU469577.1	0.106514	4.5	0.0604493	4.5	A	A	A	A	A	A	A	yes	WT	0.0974749	1	4.5	0.134116	1	4	0.131692	1	4	0.139399	1	4.5	0.133217	1	5	0.118485	1	3.5	0.146803	1	4.5	75	-1851.59	P+N+S+	1. P+N+	19
ENSDART00000169539.2	ENSDART00000169539	ENSDARG00000104041	CR388132.2	0.0965115	4	0.083948	4	A	A	A	A	A	A	A	yes	WT	0.12279	1	4	0.145614	1	3.5	0.107088	1	4	0.146379	1	4.5	0.0936186	1	4	0.0602032	1	4	0.121915	1	4	67	-613.478	P+N+S+	1. P+N+	6.5
ENSDART00000169780.2	ENSDART00000169780	ENSDARG00000098433	utp6	0.0971663	3.5	0.0584701	3.5	B	B	A	B	A	A	A	yes	WT	>0.15	0	N/A	0.126755	-1	4.5	0.132906	1	4	0.121041	1	4	0.124477	-1	4.5	0.13312	-1	5	0.0879582	-1	4.5	74	-843.316	P+N+S0	1. P+N+	4
ENSDART00000169806.2	ENSDART00000169806	ENSDARG00000113022	si:ch211-207e19.15	0.138748	3	0.130612	3	A	A	A	A	A	A	A	yes	WT	0.135355	1	4.5	0.0903096	1	4	0.102052	1	4.5	>0.15	0	N/A	0.125283	1	4	0.135044	1	3.5	0.12475	1	4	902	-1596.26	P+N+S-	1. P+N+	N/A
ENSDART00000169840.2	ENSDART00000169840	ENSDARG00000098536	si:dkey-25i10.1	0.127735	3	0.123046	3	A	A	A	A	A	A	A	yes	WT	0.0796495	1	3.5	0.116579	1	3.5	0.137154	1	3.5	0.128615	1	4	0.0917789	1	5	0.139818	1	4	0.140372	1	4	3783	-1541.65	P+N+S-	1. P+N+	4
ENSDART00000170059.2	ENSDART00000170059	ENSDARG00000112586	si:ch211-283l16.1	0.147398	3	0.0280227	3.5	A	A	A	A	A	A	A	yes	WT	0.127206	1	3.5	0.0926722	1	4	0.116522	1	4	>0.15	0	N/A	0.136544	1	4	0.0933491	1	4	0.0904872	1	4.5	941	-1535.26	P+N+S-	1. P+N+	N/A
ENSDART00000170067.2	ENSDART00000170067	ENSDARG00000100257	zgc:174314	0.146208	3.5	0.102698	3.5	A	A	A	A	A	A	A	yes	WT	0.119994	1	4	0.0807909	1	4	0.12183	1	4	>0.15	0	N/A	0.0848506	1	4	0.116581	1	3.5	0.093804	1	4	82	-1601.26	P+N+S-	1. P+N+	5
ENSDART00000170457.2	ENSDART00000170457	ENSDARG00000102975	nsg2	0.147485	4	0.105389	4	A	A	A	A	A	A	A	yes	WT	0.130864	1	4	>0.15	0	N/A	>0.15	0	N/A	>0.15	0	N/A	0.0288688	-1	3	>0.15	0	N/A	>0.15	0	N/A	79	-1394.12	P+N+S+	1. P+N+	72
ENSDART00000170639.2	ENSDART00000170639	ENSDARG00000105137	zgc:173705	0.0625024	4	0.118213	3.5	A	A	A	A	A	A	A	yes	WT	0.0921996	1	4.5	0.0728355	1	4	0.106517	1	4	>0.15	0	N/A	0.149788	1	5.5	0.115976	1	4	0.131535	1	4	83	-1327.81	P+N+S0	1. P+N+	6
ENSDART00000170992.2	ENSDART00000170992	ENSDARG00000103522	si:zfos-943e10.1	0.108944	4	0.048752	4	A	A	A	A	A	A	A	yes	WT	0.122404	1	4	0.109416	1	4.5	0.117336	1	4.5	>0.15	0	N/A	0.107773	1	4.5	0.0769326	1	4.5	0.0903478	1	5.5	63	-1424.68	P+N+S+	1. P+N+	3
ENSDART00000171119.2	ENSDART00000171119	ENSDARG00000098890	cyp2aa9	0.131016	4	0.0453331	3.5	A	A	A	A	A	A	A	yes	WT	0.114717	1	4.5	0.0782952	1	3.5	0.12163	1	5	0.149669	1	3.5	0.0852224	1	4	0.102869	1	4.5	>0.15	0	N/A	65	-546.885	P+N+S-	1. P+N+	24
ENSDART00000171264.2	ENSDART00000171264	ENSDARG00000105127	si:ch211-155e24.3	0.11774	4	0.148522	3.5	A	A	B	A	A	A	A	yes	WT	0.0614829	1	4.5	0.146275	1	3.5	0.0971216	1	4.5	0.0979376	1	4.5	0.0909605	1	4	0.0903833	1	4	0.130614	1	4	33	-323.103	P+N+S+	1. P+N+	6
ENSDART00000171395.2	ENSDART00000171395	ENSDARG00000101637	ccnd1	0.0911532	3.5	0.126667	3	A	A	A	A	A	B	A	yes	WT	0.13714	1	3.5	0.129636	1	3.5	>0.15	0	N/A	0.0824333	1	3.5	0.126491	1	3.5	>0.15	0	N/A	>0.15	0	N/A	80	-1533.35	P+N+S-	1. P+N+	5
ENSDART00000171417.2	ENSDART00000171417	ENSDARG00000101790	si:ch73-299h12.3	0.0912143	3.5	0.0860922	3.5	A	A	A	A	A	A	A	yes	WT	0.0735632	1	3.5	>0.15	0	N/A	0.0496512	1	3.5	0.136568	1	3.5	0.111224	1	3.5	0.105403	1	3.5	0.0931449	1	4	63	-144.534	P+N+S-	1. P+N+	4
ENSDART00000172017.2	ENSDART00000172017	ENSDARG00000115564	si:ch211-271g18.4	0.135068	3.5	0.134839	3.5	A	A	A	A	A	A	A	yes	WT	0.14131	1	5	0.0354287	1	4	0.144803	1	3.5	0.129423	1	5	0.111638	1	4.5	0.139278	1	3.5	0.141853	1	4	44	-1954.5	P+N+S0	1. P+N+	N/A
ENSDART00000172081.2	ENSDART00000172081	ENSDARG00000099084	pcif1	0.057687	4	0.11858	3.5	A	B	B	A	A	A	A	yes	WT	0.12773	1	5	0.0693458	1	4	>0.15	0	N/A	0.068886	1	4.5	0.139131	1	5	>0.15	0	N/A	0.143659	1	4.5	47	-1369.57	P+N+S0	1. P+N+	3
ENSDART00000172155.2	ENSDART00000172155	ENSDARG00000100836	CR790380.1	0.0734285	4	0.122133	3.5	A	A	A	A	A	A	A	yes	WT	0.104337	1	4.5	0.139725	1	3.5	0.141158	1	4	>0.15	0	N/A	>0.15	0	N/A	>0.15	0	N/A	>0.15	0	N/A	56	-855.69	P+N+S+	1. P+N+	5
ENSDART00000172578.2	ENSDART00000172578	ENSDARG00000099284	si:dkey-228b2.6	0.142966	3	0.11928	3	A	A	A	A	A	A	A	yes	WT	0.144892	1	3	0.104951	1	4	0.0421645	1	3.5	0.0400865	1	3.5	0.0873174	1	4	>0.15	0	N/A	>0.15	0	N/A	116	-599.684	P+N+S-	1. P+N+	4
ENSDART00000173682.2	ENSDART00000173682	ENSDARG00000074498	chd9	0.0447999	4	0.133533	3.5	A	A	A	A	A	A	A	yes	WT	>0.15	0	N/A	0.0773718	1	4	0.122609	1	4.5	>0.15	0	N/A	0.0986549	1	5	0.148599	1	4.5	>0.15	0	N/A	84	-1470.92	P+N+S-	1. P+N+	84
ENSDART00000173902.2	ENSDART00000173902	ENSDARG00000026842	acin1b	0.0536758	3.5	0.0582968	3.5	A	A	A	A	A	A	A	yes	WT	0.0900662	1	4	0.0939329	1	3.5	0.121006	1	4	>0.15	0	N/A	0.140758	1	3.5	0.122815	1	3.5	0.128988	1	3.5	47	-1029.12	P+N+S0	1. P+N+	5
ENSDART00000174137.2	ENSDART00000174137	ENSDARG00000075682	orc6	0.137878	3.5	0.0918927	3.5	A	B	A	A	A	A	A	yes	WT	0.142718	1	3.5	0.107701	1	4	0.0818729	1	3.5	0.135496	1	3.5	0.0583415	1	5.5	0.134018	1	3	>0.15	0	N/A	61	-1901.2	P+N+S+	1. P+N+	3
ENSDART00000179796.1	ENSDART00000179796	ENSDARG00000109929	CABZ01058721.1	0.125257	4	0.113741	4	A	B	B	B	B	B	A	yes	WT	>0.15	0	N/A	0.136043	1	4	0.120304	1	4.5	0.137462	1	4.5	0.0976252	1	4	0.114098	1	5	0.0651831	1	4.5	34	-518.654	P+N+S0	1. P+N+	N/A
ENSDART00000182191.1	ENSDART00000182191	ENSDARG00000116743	rnps1	0.138399	4	0.0775331	4	A	A	B	A	A	B	A	yes	WT	0.0677354	1	4.5	0.101071	1	4.5	>0.15	0	N/A	0.102791	1	4.5	0.111428	1	4.5	>0.15	0	N/A	>0.15	0	N/A	38	-1000.73	P+N+S0	1. P+N+	N/A
ENSDART00000182197.1	ENSDART00000182197	ENSDARG00000109769	LO017835.1	0.146065	3.5	0.137578	3.5	A	B	B	B	B	B	A	yes	WT	0.145832	1	4	>0.15	0	N/A	>0.15	0	N/A	>0.15	0	N/A	>0.15	0	N/A	>0.15	0	N/A	>0.15	0	N/A	113	-1386.04	P+N+S-	1. P+N+	N/A
ENSDART00000184013.1	ENSDART00000184013	ENSDARG00000110608	CABZ01115113.1	0.127603	4	0.143144	4	B	B	B	B	A	A	A	yes	WT	0.0811623	1	4	0.0945707	1	4.5	0.119481	1	4.5	>0.15	0	N/A	>0.15	0	N/A	>0.15	0	N/A	0.139915	1	4.5	40	-856.385	P+N+S+	1. P+N+	N/A
ENSDART00000184451.1	ENSDART00000184451	ENSDARG00000114529	CU457778.3	0.12771	4	0.133567	4	A	A	A	A	A	A	A	yes	WT	0.1227	1	4.5	0.141497	1	3.5	0.136694	1	4	>0.15	0	N/A	0.139834	1	5	0.110067	1	4	0.113985	1	4	70	-1834.9	P+N+S+	1. P+N+	N/A
ENSDART00000184499.1	ENSDART00000184499	ENSDARG00000114730	CABZ01113192.1	0.0664789	4	0.0569232	4	A	A	B	B	B	A	A	yes	WT	0.113559	1	4	0.126549	1	3.5	0.114416	1	4	>0.15	0	N/A	0.080085	1	4	0.112828	1	4	0.14364	1	4	38	-603.949	P+N+S+	1. P+N+	N/A
ENSDART00000187250.1	ENSDART00000187250	ENSDARG00000101044	si:ch73-138e16.6	0.13459	4	0.0749625	4	B	A	B	B	A	A	A	yes	WT	0.131394	1	4	0.0733621	1	4	0.102528	1	4	>0.15	0	N/A	0.120636	1	5.5	0.0363347	1	4	0.0548884	1	4	35	-806.552	P+N+S+	1. P+N+	3
ENSDART00000188281.1	ENSDART00000188281	ENSDARG00000109824	CU182823.1	0.10129	3	0.134662	3	A	A	A	A	A	A	A	yes	WT	0.10489	1	3.5	0.0724334	1	3.5	0.0662105	1	3	0.106858	1	3	0.105662	1	3.5	0.0619824	1	3.5	0.054476	1	4	129	-546.514	P+N+S-	1. P+N+	N/A
ENSDART00000189919.1	ENSDART00000189919	ENSDARG00000110769	znf1098	0.134925	3	0.143003	3.5	A	A	A	A	A	A	A	yes	WT	>0.15	0	N/A	0.0979994	1	3.5	>0.15	0	N/A	0.0912767	1	3.5	>0.15	0	N/A	>0.15	0	N/A	>0.15	0	N/A	1216	-1235.14	P+N+S-	1. P+N+	N/A
ENSDART00000189984.1	ENSDART00000189984	ENSDARG00000116625	znf1141	0.0697051	4	0.11158	3.5	A	A	A	A	A	A	A	yes	WT	0.10539	1	3.5	0.0992721	1	4	0.14765	1	4	>0.15	0	N/A	>0.15	0	N/A	>0.15	0	N/A	>0.15	0	N/A	111	-1357.16	P+N+S-	1. P+N+	N/A
ENSDART00000002510.3	ENSDART00000002510	ENSDARG00000014545	golim4b	0.133015	4.5	0.103584	3.5	A	A	A	A	A	A	A	yes	WT	>0.15	0	N/A	0.114669	1	4	0.0834065	1	4	>0.15	0	N/A	0.118518	1	5	0.142146	1	4	>0.15	0	N/A	51	-493.353	P+N0S+	2a. P+N0	5
ENSDART00000006386.7	ENSDART00000006386	ENSDARG00000013144	atp1b1a	0.123143	4	0.0728541	4	A	A	A	A	A	A	A	yes	WT	0.118582	1	4	0.0978901	1	4.5	0.0872239	1	5	0.0761302	1	5	0.118288	1	4.5	0.135607	1	4.5	0.119644	1	4	81	-46.0687	P+N0S+	2a. P+N0	6
ENSDART00000007487.9	ENSDART00000007487	ENSDARG00000003132	apip	0.0853358	4.5	0.125625	4	A	A	A	B	A	A	A	yes	WT	>0.15	0	N/A	0.125397	1	4.5	0.130272	1	4	>0.15	0	N/A	0.137038	1	4.5	0.129254	1	4.5	0.126653	1	4	44	-936.666	P+N0S+	2a. P+N0	11
ENSDART00000009182.5	ENSDART00000009182	ENSDARG00000003808	aqp3a	0.0890733	4.5	0.132814	4	A	A	B	A	A	A	A	yes	WT	0.079049	1	5	0.107812	1	4.5	0.104797	1	3.5	0.144886	1	4	0.0409085	1	5	0.146417	1	4.5	>0.15	0	N/A	54	-800.783	P+N0S+	2a. P+N0	96
ENSDART00000009642.7	ENSDART00000009642	ENSDARG00000018643	igf2a	0.148297	3	0.111932	3.5	A	U	A	A	B	A	A	yes	MZsox19b	0.144266	1	3.5	>0.15	0	N/A	0.135283	1	4	0.147243	1	4	0.0647413	1	3.5	0.139282	1	3.5	0.0644309	1	4	1097	-687.404	P+N0S-	2a. P+N0	11
ENSDART00000010028.10	ENSDART00000010028	ENSDARG00000010276	ptgs2b	0.10991	4.5	0.0474589	4.5	A	A	A	A	A	A	A	yes	WT	0.111809	1	5	0.130201	1	4	9.94141e-08	1	5.5	0.130382	1	5.5	0.0361315	1	5	0.0889561	1	5	>0.15	0	N/A	64	-910.997	P+N0S+	2a. P+N0	6
ENSDART00000010046.8	ENSDART00000010046	ENSDARG00000014577	rhpn2	0.0969319	4.5	0.143805	4	A	A	B	A	A	A	A	yes	WT	>0.15	0	N/A	0.142607	1	4	0.109983	1	5.5	>0.15	0	N/A	>0.15	0	N/A	0.121882	1	4	>0.15	0	N/A	57	-824.433	P+N0S+	2a. P+N0	5
ENSDART00000014149.11	ENSDART00000014149	ENSDARG00000018923	fat2	0.0982024	5	0.117098	4.5	A	A	A	A	A	A	A	yes	WT	>0.15	0	N/A	>0.15	0	N/A	0.126984	-1	3	>0.15	0	N/A	>0.15	0	N/A	0.137015	1	5.5	>0.15	0	N/A	57	-1102.49	P+N0S+	2a. P+N0	80
ENSDART00000015418.7	ENSDART00000015418	ENSDARG00000004297	irf2bpl	0.107859	3.5	0.123234	3.5	A	A	B	B	A	A	A	yes	WT	0.0746218	-1	3.5	>0.15	0	N/A	0.0865061	1	4	0.0919975	1	3.5	>0.15	0	N/A	>0.15	0	N/A	0.0945534	1	5	34	-419.421	P+N0S+	2a. P+N0	120
ENSDART00000015956.7	ENSDART00000015956	ENSDARG00000018787	efna1b	0.125952	3.5	0.0856911	3.5	A	A	A	A	A	A	A	yes	WT	0.139667	1	4	0.119059	1	3.5	0.0991256	1	4.5	0.126444	1	4	0.132819	1	4	0.112656	1	4	0.0965292	1	5	50	-725.442	P+N0S+	2a. P+N0	5
ENSDART00000017695.6	ENSDART00000017695	ENSDARG00000021032	foxd3	0.122799	4	0.141404	3.5	A	A	A	A	A	A	A	yes	WT	0.119349	1	3.5	0.0971391	1	3.5	0.13588	1	3.5	0.133153	1	3.5	0.121009	1	4	0.13744	1	5.5	>0.15	0	N/A	49	-424.079	P+N0S+	2a. P+N0	5.5
ENSDART00000017849.5	ENSDART00000017849	ENSDARG00000017917	her7	0.0852075	5	0.115815	4.5	A	A	A	A	A	U	A	yes	MZsn	0.0347101	1	5	>0.15	0	N/A	0.13424	1	5.5	>0.15	0	N/A	0.0622237	1	4.5	>0.15	0	N/A	>0.15	0	N/A	75	-709.524	P+N0S-	2a. P+N0	6
ENSDART00000020233.9	ENSDART00000020233	ENSDARG00000019484	zdhhc7	0.144768	4	0.133436	4	B	B	B	B	B	B	A	yes	WT	>0.15	0	N/A	>0.15	0	N/A	0.0812677	1	5.5	0.136794	1	4.5	>0.15	0	N/A	>0.15	0	N/A	>0.15	0	N/A	26	-825.461	P+N0S0	2a. P+N0	3
ENSDART00000020256.7	ENSDART00000020256	ENSDARG00000007715	lgsn	0.122874	5	0.145444	4.5	A	A	A	A	B	A	A	yes	WT	>0.15	0	N/A	>0.15	0	N/A	>0.15	0	N/A	>0.15	0	N/A	>0.15	0	N/A	>0.15	0	N/A	>0.15	0	N/A	34	-1549.65	P+N0S0	2a. P+N0	72
ENSDART00000020425.9	ENSDART00000020425	ENSDARG00000005368	mcamb	0.118128	4	0.0549674	4	A	A	A	A	A	A	A	yes	WT	0.131365	1	4.5	0.14563	1	4	0.0988267	1	4	>0.15	0	N/A	0.108355	1	5	>0.15	0	N/A	0.0686758	1	5	56	-1482.98	P+N0S+	2a. P+N0	72
ENSDART00000023539.8	ENSDART00000023539	ENSDARG00000018283	cyba	0.0372997	5.5	0.0848235	5	A	A	A	A	A	A	A	yes	WT	0.110212	1	5.5	0.051383	1	5.5	0.0114629	1	5.5	>0.15	0	N/A	>0.15	0	N/A	0.14979	1	5	0.147686	1	5	41	-1292.37	P+N0S0	2a. P+N0	8
ENSDART00000028159.8	ENSDART00000028159	ENSDARG00000017195	foxf2a	0.0490916	5.5	0.118757	5	A	A	A	A	A	U	A	yes	MZsn	>0.15	0	N/A	0.0572129	1	5.5	0.0710839	1	5	>0.15	0	N/A	0.13611	1	4	>0.15	0	N/A	>0.15	0	N/A	40	-1748.51	P+N0S0	2a. P+N0	48
ENSDART00000028338.8	ENSDART00000028338	ENSDARG00000018743	scamp5a	0.0743658	4.5	0.127161	4	A	A	A	A	A	A	A	yes	WT	0.0749786	1	4.5	0.143712	1	4	0.140355	1	4.5	>0.15	0	N/A	0.139053	1	4	0.128641	1	4.5	0.114198	1	4.5	49	-1029.53	P+N0S+	2a. P+N0	96
ENSDART00000036513.9	ENSDART00000036513	ENSDARG00000016200	trib3	0.107904	3.5	0.0954222	3.5	A	B	B	B	A	B	A	yes	WT	0.0350319	1	4.5	0.144029	1	3.5	0.122177	1	4.5	0.133065	1	4	>0.15	0	N/A	0.095102	-1	4.5	>0.15	0	N/A	39	-333.273	P+N0S0	2a. P+N0	4
ENSDART00000044085.8	ENSDART00000044085	ENSDARG00000034211	capn2l	0.0452556	5.5	0.144964	4.5	A	A	A	A	A	A	A	yes	WT	>0.15	0	N/A	0.143137	1	5	>0.15	0	N/A	>0.15	0	N/A	0.0523157	1	5.5	0.0300821	1	5.5	>0.15	0	N/A	58	-1175.82	P+N0S+	2a. P+N0	24
ENSDART00000044425.6	ENSDART00000044425	ENSDARG00000010940	BX957278.1	0.0391911	5.5	0.0571119	5	A	A	A	A	A	A	A	yes	WT	0.14549	1	5	0.136276	1	5.5	0.0522036	1	5.5	>0.15	0	N/A	>0.15	0	N/A	>0.15	0	N/A	>0.15	0	N/A	41	-1746.11	P+N0S0	2a. P+N0	8
ENSDART00000045126.7	ENSDART00000045126	ENSDARG00000058543	lama5	0.106726	4.5	0.0582071	4.5	A	A	B	A	A	A	A	yes	WT	0.0424804	1	5	0.0642256	1	4.5	0.0571108	1	5	>0.15	0	N/A	0.114983	1	4.5	0.131494	1	4.5	>0.15	0	N/A	64	-1290.52	P+N0S+	2a. P+N0	24
ENSDART00000049135.5	ENSDART00000049135	ENSDARG00000032637	si:dkey-261m9.12	0.146255	3	0.141707	3	A	A	B	A	B	B	A	yes	WT	0.0672467	1	3.5	0.136372	1	3	0.142299	1	3	0.105202	1	3.5	>0.15	0	N/A	0.135478	1	3	0.0752936	1	3.5	107	-1620.57	P+N0S-	2a. P+N0	5
ENSDART00000049900.7	ENSDART00000049900	ENSDARG00000033466	tagln2	0.148024	5	0.0873914	4.5	A	A	A	A	A	A	A	yes	WT	0.0374999	1	5	0.0487008	1	4	0	1	5.5	>0.15	0	N/A	0.0465224	1	5.5	0.147528	1	4.5	>0.15	0	N/A	73	-1534.53	P+N0S+	2a. P+N0	11
ENSDART00000050988.4	ENSDART00000050988	ENSDARG00000035198	gcnt4a	0.082026	5	0.114314	4.5	A	A	A	A	A	A	A	yes	WT	0.0963347	1	4.5	0.106617	1	5	0.139435	1	4.5	>0.15	0	N/A	0.0562213	1	5	0.0997256	1	4.5	>0.15	0	N/A	46	-1372.97	P+N0S0	2a. P+N0	6
ENSDART00000051092.6	ENSDART00000051092	ENSDARG00000035264	riok2	0.122095	4.5	0.147824	4	A	A	A	A	A	A	A	yes	WT	0.0871992	1	4	>0.15	0	N/A	0.10332	1	4	>0.15	0	N/A	>0.15	0	N/A	>0.15	0	N/A	>0.15	0	N/A	101	-1480.4	P+N0S+	2a. P+N0	11
ENSDART00000052104.6	ENSDART00000052104	ENSDARG00000035890	fuca1.1	0.0989396	4.5	0.0680814	4.5	A	B	B	A	B	A	A	yes	WT	0.102314	1	4	0.134896	1	4.5	0.135769	1	4.5	0.117709	1	4.5	0.142367	1	4.5	0.0988227	1	4.5	0.136884	1	5.5	44	-385.709	P+N0S+	2a. P+N0	8
ENSDART00000052902.9	ENSDART00000052902	ENSDARG00000056346	acap1	0.0918018	4	0.0379207	4	A	A	B	A	A	A	A	yes	WT	0.117367	1	4	0.0384903	1	4	0.0323892	1	4.5	>0.15	0	N/A	>0.15	0	N/A	0.101493	1	4	0.113085	1	4.5	30	-1040.91	P+N0S+	2a. P+N0	5
ENSDART00000054877.7	ENSDART00000054877	ENSDARG00000037677	fgf24	0.114599	4.5	0.0403934	4.5	A	A	C	A	A	A	A	yes	MZnanog	0.0731541	1	4.5	0.106438	1	4	0.121092	1	4.5	>0.15	0	N/A	0.148643	1	4	0.122552	1	4.5	0.111168	1	4.5	58	-1018.63	P+N0S+	2a. P+N0	8
ENSDART00000060162.5	ENSDART00000060162	ENSDARG00000041065	hspb1	0.0870342	4.5	0.146672	4	A	A	A	A	A	A	A	yes	WT	0.0878652	1	4.5	0.119133	1	4.5	0.123929	1	4.5	0.0837706	1	5	0.105403	1	5	0.101707	1	5	0.062958	1	5.5	45	266.599	P+N0S+	2a. P+N0	8
ENSDART00000060532.4	ENSDART00000060532	ENSDARG00000041299	zgc:110796	0.0784384	4.5	0.13665	4	A	A	B	A	A	A	A	yes	WT	0.122457	1	4.5	0.0697867	1	4.5	0.130013	1	4.5	0.141558	1	4.5	0.0885664	1	4	0.134449	1	4	0.135087	1	4.5	30	-844.506	P+N0S+	2a. P+N0	8
ENSDART00000060990.5	ENSDART00000060990	ENSDARG00000041607	eif4ebp3l	0.101016	4.5	0.0693934	4	A	A	B	A	A	A	A	yes	WT	>0.15	0	N/A	0.144535	1	4	>0.15	0	N/A	0.13483	1	4.5	>0.15	0	N/A	>0.15	0	N/A	>0.15	0	N/A	266	-270.529	P+N0S+	2a. P+N0	5
ENSDART00000061499.7	ENSDART00000061499	ENSDARG00000041959	cxcr4b	0.111991	4	0.145223	3.5	A	B	A	A	A	A	A	yes	WT	0.130291	1	3.5	0.0726965	1	4	0.148861	1	4	0.144845	1	3.5	0.125437	1	4	0.0652678	1	4.5	0.142586	1	4.5	64	-241.876	P+N0S+	2a. P+N0	5
ENSDART00000063359.7	ENSDART00000063359	ENSDARG00000043154	ucp2	0.110552	4	0.148819	3.5	A	A	B	B	B	A	A	yes	WT	0.102447	1	4	0.138904	1	4	0.0781839	1	4.5	>0.15	0	N/A	0.106227	1	4	0.0865754	1	4	>0.15	0	N/A	89	5.90878	P+N0S+	2a. P+N0	5
ENSDART00000065136.4	ENSDART00000065136	ENSDARG00000044355	CT030712.1	0.0711665	5	0.125783	4.5	A	A	A	A	A	A	A	yes	WT	>0.15	0	N/A	0.110332	1	4	>0.15	0	N/A	0.107911	1	5	0.105469	1	5	>0.15	0	N/A	>0.15	0	N/A	73	-1642.48	P+N0S+	2a. P+N0	8
ENSDART00000065331.6	ENSDART00000065331	ENSDARG00000044485	sall4	0.0987346	3.5	0.0760472	3.5	A	B	B	B	A	B	A	yes	WT	0.098049	1	4	0.0602649	1	4	0.0991213	1	4	0.0587748	1	4	0.100766	1	4	>0.15	0	N/A	>0.15	0	N/A	84	605.259	P+N0S+	2a. P+N0	5
ENSDART00000066373.7	ENSDART00000066373	ENSDARG00000045132	vdac1	0.135901	3.5	0.116727	3.5	B	B	B	B	B	B	A	yes	WT	0.0900614	1	4	0.140369	1	3	0.111349	1	4.5	0.14761	1	3	0.0630541	1	3	0.103543	1	4	0.13182	1	4.5	46	-373.632	P+N0S+	2a. P+N0	51
ENSDART00000067461.5	ENSDART00000067461	ENSDARG00000045898	si:ch211-152c2.3	0.141199	4	0.109949	4	A	A	B	A	A	A	A	yes	WT	0.149279	1	4	0.0882575	1	4.5	0.0697277	1	4	0.0926157	1	5	0.134167	1	4	0.129346	1	4	0.0664401	1	4	34	375.289	P+N0S+	2a. P+N0	8
ENSDART00000075150.5	ENSDART00000075150	ENSDARG00000019995	bmp4	0.111083	4.5	0.0572904	4.5	A	A	A	A	A	A	A	yes	WT	0.13984	1	5	0.0972749	1	5.5	>0.15	0	N/A	0.139417	1	4	0.106869	1	4	>0.15	0	N/A	0.0450222	1	4.5	34	-945.5	P+N0S+	2a. P+N0	5.5
ENSDART00000077787.4	ENSDART00000077787	ENSDARG00000070396	serpinb1l2	0.0946969	4.5	0.140281	4	A	A	B	B	A	B	A	yes	WT	0.138841	1	4.5	0.0342372	1	4.5	0.130758	1	5	>0.15	0	N/A	0.0845676	1	5	>0.15	0	N/A	>0.15	0	N/A	59	-1605.55	P+N0S+	2a. P+N0	7
ENSDART00000078807.4	ENSDART00000078807	ENSDARG00000056324	zgc:123295	0.0894576	5	0.108461	4.5	A	A	A	A	A	A	A	yes	WT	0.11062	1	5.5	0.0843792	1	5	0.138894	1	5	>0.15	0	N/A	0.123293	1	5	0.136692	1	5	0.119738	1	5	27	-863.619	P+N0S+	2a. P+N0	8
ENSDART00000079336.5	ENSDART00000079336	ENSDARG00000056783	raraa	0.0831326	5	0.109789	4.5	A	A	A	A	A	A	A	yes	WT	>0.15	0	N/A	0.149208	1	5	>0.15	0	N/A	>0.15	0	N/A	>0.15	0	N/A	>0.15	0	N/A	>0.15	0	N/A	52	-1288.73	P+N0S+	2a. P+N0	11
ENSDART00000080486.5	ENSDART00000080486	ENSDARG00000067626	ywhag1	0.100807	5	0.105679	4.5	A	A	A	A	A	A	A	yes	WT	>0.15	0	N/A	0.0734745	1	4.5	>0.15	0	N/A	>0.15	0	N/A	>0.15	0	N/A	0.148518	1	3.5	0.139731	1	5	31	-1690.47	P+N0S0	2a. P+N0	120
ENSDART00000081196.4	ENSDART00000081196	ENSDARG00000058348	scinlb	0.13108	5	0.0587128	5	A	A	A	A	A	U	A	yes	MZsn	0.14451	-1	3	>0.15	0	N/A	>0.15	0	N/A	>0.15	0	N/A	0.0576484	1	4.5	>0.15	0	N/A	0.0643956	1	5	50	-978.431	P+N0S0	2a. P+N0	8
ENSDART00000081741.4	ENSDART00000081741	ENSDARG00000058800	rab25a	0.128079	4.5	0.0668606	4.5	A	A	B	A	A	A	A	yes	WT	0.0676284	1	5	0.0956671	1	4.5	0.105403	1	5	>0.15	0	N/A	0.0703722	1	5	0.131425	1	4.5	0.142807	1	5.5	48	-563.864	P+N0S+	2a. P+N0	6
ENSDART00000081743.6	ENSDART00000081743	ENSDARG00000058803	grk1a	0.0971181	4	0.103876	3.5	A	B	C	B	C	C	A	yes	MZsn	0.109046	1	3.5	0.0667234	1	4	0.0633118	1	3.5	>0.15	0	N/A	0.142045	1	4.5	0.093676	1	3.5	0.12403	1	4	136	-1409.34	P+N0S-	2a. P+N0	96
ENSDART00000082797.6	ENSDART00000082797	ENSDARG00000059510	coq2	0.10398	4.5	0.131309	4	A	A	B	A	A	A	A	yes	WT	>0.15	0	N/A	0.102659	1	4.5	0.132527	1	3	>0.15	0	N/A	>0.15	0	N/A	>0.15	0	N/A	>0.15	0	N/A	60	-1442.98	P+N0S+	2a. P+N0	35
ENSDART00000087118.6	ENSDART00000087118	ENSDARG00000061248	xylt1	0.0578815	5	0.103811	4.5	A	A	A	A	A	A	A	yes	WT	0.13326	1	5	0.0811087	1	5.5	0.146739	1	5	>0.15	0	N/A	>0.15	0	N/A	>0.15	0	N/A	>0.15	0	N/A	67	-1051.87	P+N0S+	2a. P+N0	8
ENSDART00000087441.6	ENSDART00000087441	ENSDARG00000061363	GFOD1	0.132239	4.5	0.0600829	4.5	A	A	B	A	A	A	A	yes	WT	0.122778	1	5.5	0.140808	1	4.5	0.00110837	1	5.5	>0.15	0	N/A	0.132034	1	5	0.112816	1	5	0.144524	1	4.5	61	-1109.82	P+N0S+	2a. P+N0	5
ENSDART00000087769.6	ENSDART00000087769	ENSDARG00000061496	si:ch211-250e5.2	0.0615232	5	0.101671	4.5	A	A	A	A	A	A	A	yes	WT	0.0342894	1	5	0.14078	1	4.5	0.101251	1	5	>0.15	0	N/A	0	1	5.5	0.125216	1	4.5	0.107865	1	5.5	28	-1429.16	P+N0S+	2a. P+N0	8
ENSDART00000088077.5	ENSDART00000088077	ENSDARG00000074226	zgc:158398	0.149369	5	0.099817	4.5	B	B	B	B	B	B	A	yes	WT	0.126775	1	4.5	>0.15	0	N/A	0.120944	1	4.5	>0.15	0	N/A	0.142496	1	4.5	>0.15	0	N/A	0.0941895	1	4.5	44	-1151.22	P+N0S+	2a. P+N0	11
ENSDART00000091331.7	ENSDART00000091331	ENSDARG00000086746	prodha	0.0762659	4.5	0.0842608	4	A	A	B	A	A	B	A	yes	WT	0.136761	1	4	0.1152	1	4	0.142698	1	4	0.0685009	1	4.5	0.075889	1	4.5	0.12274	1	4.5	0.122719	1	4.5	57	-1336.45	P+N0S0	2a. P+N0	120
ENSDART00000093113.6	ENSDART00000093113	ENSDARG00000063612	antxr1c	0.104576	4.5	0.143198	4	A	A	A	A	A	A	A	yes	WT	0.0522556	1	5	0.0728733	1	4	>0.15	0	N/A	>0.15	0	N/A	0.0268177	1	5	>0.15	0	N/A	0.0888465	1	4.5	83	-1197.19	P+N0S+	2a. P+N0	19
ENSDART00000097684.7	ENSDART00000097684	ENSDARG00000020178	nova1	0.143211	4.5	0.0923963	4.5	A	A	B	A	A	A	A	yes	WT	>0.15	0	N/A	0.0525009	1	5	0.132137	-1	4	>0.15	0	N/A	0.13103	-1	3	0.0989749	-1	4	0.0786135	-1	4	116	-819.813	P+N0S+	2a. P+N0	96
ENSDART00000099214.4	ENSDART00000099214	ENSDARG00000068572	slc16a1b	0.139716	4	0.0840268	4.5	A	A	A	A	A	A	A	yes	WT	>0.15	0	N/A	>0.15	0	N/A	0.101879	1	4.5	>0.15	0	N/A	>0.15	0	N/A	0.140568	1	4	0.122274	1	4	123	-1321.62	P+N0S+	2a. P+N0	6
ENSDART00000100181.6	ENSDART00000100181	ENSDARG00000057586	sall3b	0.137846	4	0.11065	4	A	A	A	A	A	A	A	yes	WT	0.0971786	1	5.5	0.126608	1	4.5	>0.15	0	N/A	0.108017	1	4	0.137448	1	5	>0.15	0	N/A	>0.15	0	N/A	66	-924.422	P+N0S+	2a. P+N0	35
ENSDART00000100516.5	ENSDART00000100516	ENSDARG00000043281	stap2b	0.138545	4.5	0.0397188	4.5	A	A	A	A	A	A	A	yes	WT	>0.15	0	N/A	0.0892934	1	5	0.114988	-1	4	>0.15	0	N/A	>0.15	0	N/A	>0.15	0	N/A	>0.15	0	N/A	86	-561.054	P+N0S+	2a. P+N0	6
ENSDART00000101556.4	ENSDART00000101556	ENSDARG00000019564	asap2b	0.148783	4.5	0.088617	4.5	A	A	B	A	A	A	A	yes	WT	0.137185	1	4.5	0.135064	1	4.5	0.103199	1	5	>0.15	0	N/A	0.058544	1	5	0.0703369	1	4.5	0.0605205	1	5	44	-723.096	P+N0S+	2a. P+N0	8
ENSDART00000102411.5	ENSDART00000102411	ENSDARG00000056753	dctn1b	0.102816	5	0.0836336	4.5	A	A	A	A	A	A	A	yes	WT	0.130418	1	4	0.0676918	1	5	>0.15	0	N/A	0.10658	1	3.5	>0.15	0	N/A	>0.15	0	N/A	>0.15	0	N/A	77	-1450.09	P+N0S+	2a. P+N0	120
ENSDART00000103355.4	ENSDART00000103355	ENSDARG00000070434	rhov	0.0627233	4	0.140397	3.5	A	A	B	A	A	A	A	yes	WT	0.0882774	1	4.5	0.0803775	1	4	0.0373119	1	5	0.0863233	1	4.5	0.108278	1	4.5	0.0332495	1	4.5	>0.15	0	N/A	38	-348.781	P+N0S+	2a. P+N0	5
ENSDART00000103385.4	ENSDART00000103385	ENSDARG00000020893	slc25a55a	0.12671	3	0.115205	3	A	A	A	A	A	A	A	yes	WT	0.104256	1	4	0.0516837	1	3.5	0.123898	1	4	0.118556	1	3.5	0.142982	1	3.5	0.131892	1	3.5	0.102473	1	4	77	-720.248	P+N0S0	2a. P+N0	4
ENSDART00000103636.5	ENSDART00000103636	ENSDARG00000020278	si:dkeyp-120h9.1	0.131338	4	0.132521	4	B	B	B	A	B	B	A	yes	WT	0.140048	1	3.5	>0.15	0	N/A	>0.15	0	N/A	0.0954003	1	4.5	>0.15	0	N/A	>0.15	0	N/A	>0.15	0	N/A	98	-683.809	P+N0S+	2a. P+N0	11
ENSDART00000104425.4	ENSDART00000104425	ENSDARG00000005464	dnase1l1	0.066128	5	0.0806533	4.5	A	A	B	A	B	A	A	yes	WT	>0.15	0	N/A	0.0957193	1	4.5	>0.15	0	N/A	>0.15	0	N/A	>0.15	0	N/A	0.135142	1	5	>0.15	0	N/A	54	-1442.77	P+N0S0	2a. P+N0	72
ENSDART00000105168.5	ENSDART00000105168	ENSDARG00000071224	si:ch211-133n4.4	0.133102	4	0.149955	4	A	A	B	A	A	A	A	yes	WT	0.130644	1	4.5	0.130863	1	4	0.11564	1	4.5	0.0631241	1	4.5	0.0955374	1	4	0.0691538	1	4.5	0.10774	1	4.5	71	-404.961	P+N0S+	2a. P+N0	72
ENSDART00000105788.5	ENSDART00000105788	ENSDARG00000071506	mgat5	0.0990195	5	0.0868398	5	B	B	A	A	A	A	A	yes	WT	>0.15	0	N/A	>0.15	0	N/A	>0.15	0	N/A	>0.15	0	N/A	>0.15	0	N/A	0.116445	-1	4.5	>0.15	0	N/A	42	-557.294	P+N0S0	2a. P+N0	120
ENSDART00000105808.4	ENSDART00000105808	ENSDARG00000000212	krt97	0.114853	4.5	0.0649616	4.5	A	A	A	A	A	A	A	yes	WT	0.119299	1	4.5	0.0872258	1	5	0.135228	1	4.5	0.144988	1	4.5	0.0346347	1	5	0.13116	1	4.5	>0.15	0	N/A	38	75.3404	P+N0S+	2a. P+N0	6
ENSDART00000109138.4	ENSDART00000109138	ENSDARG00000075121	hbegfa	0.0971514	5.5	0.094199	5	A	B	B	A	A	B	A	yes	WT	>0.15	0	N/A	>0.15	0	N/A	>0.15	0	N/A	>0.15	0	N/A	0.146253	1	5.5	>0.15	0	N/A	>0.15	0	N/A	29	-1292.23	P+N0S0	2a. P+N0	72
ENSDART00000110923.4	ENSDART00000110923	ENSDARG00000073707	cnksr2b	0.0807402	5	0.036463	5	A	A	A	A	A	A	A	yes	WT	>0.15	0	N/A	0.121786	1	5.5	0.100063	1	5	>0.15	0	N/A	0.0664976	1	5.5	>0.15	0	N/A	>0.15	0	N/A	76	-1600.4	P+N0S+	2a. P+N0	6
ENSDART00000112155.3	ENSDART00000112155	ENSDARG00000078069	rrm2	0.115573	4	0.082361	4	A	B	B	A	A	B	A	yes	WT	>0.15	0	N/A	0.139267	1	4.5	>0.15	0	N/A	0.11578	1	4.5	>0.15	0	N/A	0.109062	1	4	0.124526	1	4	33	-588.217	P+N0S0	2a. P+N0	6
ENSDART00000112294.3	ENSDART00000112294	ENSDARG00000077836	ttc22	0.12952	5	0.040496	5	A	A	A	A	A	A	A	yes	WT	0.124192	1	5	0.144017	1	5	0.143868	1	5	>0.15	0	N/A	0.115995	1	5	0.118169	1	5.5	>0.15	0	N/A	56	-1577.72	P+N0S+	2a. P+N0	6
ENSDART00000113993.5	ENSDART00000113993	ENSDARG00000078072	si:ch211-232i5.1	0.0645142	5	0.113033	4.5	A	A	A	A	A	A	A	yes	WT	0.120387	1	5	0.0992447	1	5	0	1	5.5	>0.15	0	N/A	0.0527698	1	5	0.0956946	1	5	0.11051	1	5.5	53	-787.699	P+N0S+	2a. P+N0	8
ENSDART00000114923.4	ENSDART00000114923	ENSDARG00000079415	dnajc30b	0.147326	5	0.128114	4	B	B	B	A	A	A	A	yes	WT	>0.15	0	N/A	>0.15	0	N/A	>0.15	0	N/A	>0.15	0	N/A	>0.15	0	N/A	>0.15	0	N/A	>0.15	0	N/A	164	-1171.5	P+N0S+	2a. P+N0	17
ENSDART00000114937.4	ENSDART00000114937	ENSDARG00000076650	pde9al	0.0772485	4	0.123743	3.5	A	B	B	A	A	A	A	yes	WT	>0.15	0	N/A	0.112665	1	5.5	0.132942	-1	5.5	0.127539	1	5	>0.15	0	N/A	>0.15	0	N/A	>0.15	0	N/A	65	-1553.75	P+N0S+	2a. P+N0	4
ENSDART00000122433.4	ENSDART00000122433	ENSDARG00000086126	trim33l	0.103253	4	0.0616759	4	A	A	B	A	A	A	A	yes	WT	>0.15	0	N/A	0.0835148	1	4.5	0.0828327	1	5	>0.15	0	N/A	0.108076	1	5	0.123611	1	5	>0.15	0	N/A	49	-362.503	P+N0S+	2a. P+N0	6
ENSDART00000122902.3	ENSDART00000122902	ENSDARG00000086874	si:ch211-232i5.3	0.0613539	5	0.109345	4.5	A	A	A	A	A	A	A	yes	WT	0.10419	1	5.5	0.0918274	1	5	6.7093e-12	1	5.5	>0.15	0	N/A	0.0554735	1	5	0.075516	1	5	>0.15	0	N/A	41	-963.961	P+N0S+	2a. P+N0	8
ENSDART00000123211.3	ENSDART00000123211	ENSDARG00000051861	pkp3a	0.126062	4.5	0.082912	4.5	A	A	A	A	A	A	A	yes	WT	0.0832494	1	4	0.127698	1	4.5	0.141001	1	4	0.147706	1	5.5	0.0724921	1	5	0.11086	1	4.5	0.142312	1	4.5	41	-939.226	P+N0S+	2a. P+N0	8
ENSDART00000123298.4	ENSDART00000123298	ENSDARG00000091548	stard9	0.0613413	4.5	0.129563	4	A	A	B	A	A	A	A	yes	WT	>0.15	0	N/A	0.104335	1	4	0.067141	1	5	>0.15	0	N/A	0.115963	1	5	0.0733743	1	4.5	0.0643723	1	4.5	50	-1044.27	P+N0S+	2a. P+N0	54
ENSDART00000123674.3	ENSDART00000123674	ENSDARG00000045371	prdm14	0.0187455	5.5	0.0347818	5	A	A	C	A	A	A	A	yes	MZnanog	>0.15	0	N/A	0.137292	1	4.5	>0.15	0	N/A	>0.15	0	N/A	0.146495	1	4	>0.15	0	N/A	>0.15	0	N/A	40	-1779.84	P+N0S+	2a. P+N0	6
ENSDART00000123742.3	ENSDART00000123742	ENSDARG00000058729	akirin2	0.0885489	4	0.134546	4	A	B	A	B	A	A	A	yes	WT	0.121413	1	3.5	0.147971	1	3.5	0.123146	1	4	>0.15	0	N/A	0.106822	1	4	0.135954	1	4	0.0905329	1	4	25	-1686.94	P+N0S+	2a. P+N0	3
ENSDART00000123910.3	ENSDART00000123910	ENSDARG00000017710	ppp1r14ab	0.0956635	4	0.0558146	4	A	A	A	A	A	A	A	yes	WT	>0.15	0	N/A	0.147508	1	4	0.0888634	1	5	>0.15	0	N/A	0.118456	1	5	0.139483	1	5	>0.15	0	N/A	132	-1298.35	P+N0S+	2a. P+N0	5
ENSDART00000124582.3	ENSDART00000124582	ENSDARG00000069101	napbb	0.128597	5	0.0692201	5	B	B	A	B	A	B	A	yes	WT	>0.15	0	N/A	>0.15	0	N/A	0.0153929	1	5.5	>0.15	0	N/A	0.14148	1	5.5	>0.15	0	N/A	>0.15	0	N/A	25	-1778.17	P+N0S0	2a. P+N0	96
ENSDART00000124809.4	ENSDART00000124809	ENSDARG00000004094	acsbg2	0.126714	4	0.0847115	4	A	A	A	A	A	A	A	yes	WT	0.118874	1	4	0.101871	1	4.5	0.104172	1	4.5	>0.15	0	N/A	0.053674	1	5	0.111708	1	4.5	0.112074	1	4.5	96	-508.978	P+N0S+	2a. P+N0	5
ENSDART00000125362.5	ENSDART00000125362	ENSDARG00000021794	hmmr	0.0405228	5.5	0.0398982	5	A	B	A	A	A	A	A	yes	WT	>0.15	0	N/A	>0.15	0	N/A	>0.15	0	N/A	>0.15	0	N/A	0.0914272	1	5.5	>0.15	0	N/A	>0.15	0	N/A	40	-1831.2	P+N0S0	2a. P+N0	3
ENSDART00000126299.4	ENSDART00000126299	ENSDARG00000056122	gdi1	0.06446	5.5	0.0772456	5	A	A	A	A	A	A	A	yes	WT	0.11798	1	5	>0.15	0	N/A	0.0396524	1	4.5	>0.15	0	N/A	0.0135526	1	5.5	0.137503	1	4	>0.15	0	N/A	37	-1752.12	P+N0S0	2a. P+N0	72
ENSDART00000126588.3	ENSDART00000126588	ENSDARG00000090062	rac3a	0.0841861	5	0.0599504	4.5	A	A	B	A	A	A	A	yes	WT	0.11875	1	4	0.11993	1	5	0.110664	1	5	0.102927	1	5	0.142819	1	4.5	0.0863921	1	4.5	>0.15	0	N/A	56	-1311.09	P+N0S+	2a. P+N0	72
ENSDART00000126609.3	ENSDART00000126609	ENSDARG00000061509	tbx3b	0.118394	5.5	0.0790949	5	A	B	A	A	A	B	A	yes	WT	>0.15	0	N/A	>0.15	0	N/A	0.00242853	1	5.5	>0.15	0	N/A	0.119154	1	5	>0.15	0	N/A	>0.15	0	N/A	54	-1789.31	P+N0S0	2a. P+N0	17
ENSDART00000127252.3	ENSDART00000127252	ENSDARG00000089837	slc35d2	0.120743	5	0.0882842	5	A	A	B	A	A	A	A	yes	WT	0.117424	1	5	0.0830552	1	5.5	0.144182	1	4.5	>0.15	0	N/A	4.03265e-05	1	5.5	0.132989	1	4.5	0.0982174	1	4.5	81	-1712.96	P+N0S+	2a. P+N0	6
ENSDART00000127643.3	ENSDART00000127643	ENSDARG00000087544	BX510934.1	0.095811	4	0.064377	4	A	B	B	B	B	B	A	yes	WT	>0.15	0	N/A	0.117868	1	4	0.0792612	1	4	>0.15	0	N/A	0.115393	1	4	0.148123	1	3.5	0.121782	1	4.5	59	-1621.97	P+N0S+	2a. P+N0	6
ENSDART00000131597.2	ENSDART00000131597	ENSDARG00000078550	zgc:194839	0.0588869	5	0.117774	4.5	A	A	B	A	A	A	A	yes	WT	0.104194	1	5	0.0652108	1	5	0.0778607	1	5	>0.15	0	N/A	0.102567	1	5	0.139387	1	5	0.0319608	1	5.5	39	-1391	P+N0S+	2a. P+N0	8
ENSDART00000133905.3	ENSDART00000133905	ENSDARG00000028982	pcca	0.136533	4	0.0832887	4	A	A	B	A	B	A	A	yes	WT	0.121541	1	4	0.113524	1	5	0.092217	1	4	>0.15	0	N/A	0.100014	1	5	0.137761	1	4.5	>0.15	0	N/A	56	-586.378	P+N0S+	2a. P+N0	5
ENSDART00000134135.3	ENSDART00000134135	ENSDARG00000092225	si:dkeyp-13a3.10	0.0724867	5	0.0704594	4.5	A	A	B	A	A	A	A	yes	WT	0.139305	1	5.5	0.141175	1	4	0.120581	1	5	>0.15	0	N/A	0.139532	1	5	0.133415	1	5	>0.15	0	N/A	61	-489.612	P+N0S+	2a. P+N0	6
ENSDART00000135097.2	ENSDART00000135097	ENSDARG00000095296	si:ch73-274k23.1	0.0603873	5	0.127022	4.5	A	B	A	A	A	A	A	yes	WT	0.109647	1	5.5	>0.15	0	N/A	0.139238	1	5	>0.15	0	N/A	0.120308	1	5	>0.15	0	N/A	0.123435	-1	4	42	-1101.42	P+N0S0	2a. P+N0	N/A
ENSDART00000136394.2	ENSDART00000136394	ENSDARG00000028335	hmga1a	0.139015	5	0.128446	4	A	A	A	A	A	A	A	yes	WT	0.137079	1	3	0.0871569	1	3	0.106501	1	3	0.128439	1	3	0.129628	1	3	0.0913571	1	3	>0.15	0	N/A	50	-1093.24	P+N0S0	2a. P+N0	8
ENSDART00000136764.2	ENSDART00000136764	ENSDARG00000078138	si:ch211-202h22.8	0.100988	4.5	0.0676317	4.5	A	A	A	A	A	A	A	yes	WT	0.130038	1	4.5	0.0762619	1	4.5	0.138933	1	5	0.14685	1	5.5	0.126322	1	4.5	0.11683	1	4	0.10012	1	4	41	-1102.46	P+N0S+	2a. P+N0	8
ENSDART00000138128.3	ENSDART00000138128	ENSDARG00000093126	si:ch73-112l6.1	0.130205	4.5	0.0458907	4.5	A	A	A	A	B	B	A	yes	WT	0.0543105	-1	4	0.132284	1	4.5	0.0814398	-1	4	0.148678	-1	4	0.147395	1	5	0.141762	1	5	>0.15	0	N/A	47	-903.135	P+N0S0	2a. P+N0	120
ENSDART00000138473.3	ENSDART00000138473	ENSDARG00000009567	spegb	0.0878925	4	0.0580698	4	A	B	B	A	A	A	A	yes	WT	>0.15	0	N/A	0.0787501	1	4	>0.15	0	N/A	>0.15	0	N/A	>0.15	0	N/A	>0.15	0	N/A	>0.15	0	N/A	511	-1461.07	P+N0S+	2a. P+N0	96
ENSDART00000138898.2	ENSDART00000138898	ENSDARG00000035132	rgs3b	0.0525297	5	0.11471	4.5	A	A	A	A	A	A	A	yes	WT	>0.15	0	N/A	>0.15	0	N/A	0.135015	1	5	>0.15	0	N/A	5.14742e-05	1	5.5	>0.15	0	N/A	>0.15	0	N/A	43	-1382.62	P+N0S0	2a. P+N0	6
ENSDART00000139079.2	ENSDART00000139079	ENSDARG00000016783	srsf6b	0.142131	3.5	0.130658	3.5	A	A	B	B	B	B	A	yes	WT	0.101853	1	4	0.107044	1	4	0.0996602	1	4	0.111105	1	3.5	0.145636	1	3.5	0.123584	1	3.5	0.104323	1	4	70	-1270.36	P+N0S0	2a. P+N0	8
ENSDART00000139929.3	ENSDART00000139929	ENSDARG00000030824	esyt2a	0.127359	5	0.0536858	5	A	B	A	A	A	A	A	yes	WT	0.11808	-1	4	>0.15	0	N/A	>0.15	0	N/A	>0.15	0	N/A	>0.15	0	N/A	>0.15	0	N/A	>0.15	0	N/A	53	-1257.94	P+N0S0	2a. P+N0	8
ENSDART00000140117.3	ENSDART00000140117	ENSDARG00000014646	aoc2	0.0967667	4	0.0761585	4	A	A	B	A	B	C	A	yes	MZsn	0.124668	1	4.5	0.147853	1	3.5	0.123011	1	4.5	0.115679	1	4	0.137211	1	3.5	0.116186	1	4	0.13308	1	4	66	-1094.06	P+N0S-	2a. P+N0	120
ENSDART00000141167.2	ENSDART00000141167	ENSDARG00000015709	hsd17b12a	0.0741475	4	0.0649531	4	A	A	B	A	A	A	A	yes	WT	0.045791	1	4	0.0719103	1	4	0.0731946	1	4.5	0.126425	1	5	0.0835113	1	4.5	0.100196	1	4	0.145779	1	4.5	34	-1680.03	P+N0S+	2a. P+N0	5
ENSDART00000141207.2	ENSDART00000141207	ENSDARG00000073912	si:ch211-202h22.7	0.0536395	5	0.0697574	4.5	A	A	A	A	A	A	A	yes	WT	0.0935461	1	5	0.119119	1	5	0.140191	1	5	>0.15	0	N/A	2.0877e-06	1	5.5	0.101212	1	5	>0.15	0	N/A	26	-1541.05	P+N0S+	2a. P+N0	8
ENSDART00000142957.3	ENSDART00000142957	ENSDARG00000069415	col17a1a	0.0238995	5.5	0.136165	5	A	A	A	A	A	A	A	yes	WT	0.105556	1	4.5	0.0604312	1	5	0.133475	1	4.5	0.125777	1	5.5	0.136359	1	4.5	0.124076	1	4.5	0.11425	1	4.5	45	-1140.38	P+N0S+	2a. P+N0	96
ENSDART00000143225.2	ENSDART00000143225	ENSDARG00000093494	si:ch211-217k17.9	0.131371	5	0.0302995	5	A	A	A	A	A	A	A	yes	WT	0.102326	1	5.5	0.0832886	1	5.5	0	1	5.5	>0.15	0	N/A	0.0774626	1	5	0.142717	1	5	0.0331957	1	5.5	50	-644.233	P+N0S0	2a. P+N0	8
ENSDART00000143265.4	ENSDART00000143265	ENSDARG00000056764	hydin	0.109409	5	0.0386633	5	B	A	A	A	A	A	A	yes	WT	>0.15	0	N/A	>0.15	0	N/A	0.138744	-1	3.5	0.143759	-1	4	0.000983132	-1	4	0.113239	-1	3.5	0.0519051	-1	4	40	-1227.28	P+N0S0	2a. P+N0	3
ENSDART00000143413.2	ENSDART00000143413	ENSDARG00000094887	si:ch211-170d8.2	0.146492	3.5	0.139729	3.5	A	A	A	A	A	A	A	yes	WT	0.0777437	1	3.5	0.100457	1	4	0.0922369	1	3.5	0.129054	1	3.5	0.119889	1	4.5	0.101381	1	4	0.12297	1	5	43	-564.143	P+N0S+	2a. P+N0	6
ENSDART00000144025.2	ENSDART00000144025	ENSDARG00000095434	si:ch211-217k17.8	0.121026	5	0.0612598	5	A	A	A	A	A	A	A	yes	WT	0.0148065	1	5.5	0.0886186	1	5.5	0	1	5.5	>0.15	0	N/A	0.0604637	1	5	0.1436	1	5	0.130993	1	5.5	30	-887.688	P+N0S0	2a. P+N0	N/A
ENSDART00000144329.2	ENSDART00000144329	ENSDARG00000093366	acer3	0.084464	5	0.0681249	4.5	A	A	A	A	A	A	A	yes	WT	>0.15	0	N/A	0.145079	1	4.5	1.36669e-06	1	5.5	>0.15	0	N/A	0.143811	1	4.5	0.050483	1	5	>0.15	0	N/A	40	-1722.48	P+N0S+	2a. P+N0	96
ENSDART00000144606.3	ENSDART00000144606	ENSDARG00000041575	trmt10c	0.135418	3.5	0.130344	4.5	A	B	B	B	A	A	A	yes	WT	>0.15	0	N/A	>0.15	0	N/A	0.0664782	1	4	>0.15	0	N/A	>0.15	0	N/A	>0.15	0	N/A	>0.15	0	N/A	26	-1790.44	P+N0S0	2a. P+N0	17
ENSDART00000145055.2	ENSDART00000145055	ENSDARG00000053291	pnrc2	0.128917	3	0.110899	3	A	A	B	B	B	A	A	yes	WT	0.0845502	1	3.5	0.130038	1	3.5	0.143701	1	3	0.148105	1	4	0.0963786	1	4	0.120679	1	3.5	0.131472	1	3.5	27	-408.413	P+N0S0	2a. P+N0	4
ENSDART00000145960.4	ENSDART00000145960	ENSDARG00000074136	slc47a2.2	0.0681026	4	0.0589942	4	A	B	B	B	B	B	A	yes	WT	>0.15	0	N/A	0.126018	1	4	>0.15	0	N/A	0.143651	1	4	0.139994	1	4	0.117975	1	4	0.10201	1	4.5	70	-1170.15	P+N0S0	2a. P+N0	4.5
ENSDART00000146300.2	ENSDART00000146300	ENSDARG00000062106	klf5b	0.125729	4.5	0.0408317	4.5	A	A	A	A	A	A	A	yes	WT	0.128978	-1	3.5	0.0564634	1	4.5	0.0570505	-1	3.5	>0.15	0	N/A	0.128123	-1	3.5	>0.15	0	N/A	0.109016	-1	4	84	-989.071	P+N0S+	2a. P+N0	6.5
ENSDART00000146933.3	ENSDART00000146933	ENSDARG00000042172	c7a	0.144869	3.5	0.137366	3.5	A	A	B	A	B	B	A	yes	WT	>0.15	0	N/A	0.0703986	1	4	>0.15	0	N/A	>0.15	0	N/A	>0.15	0	N/A	>0.15	0	N/A	0.116554	1	4	102	-1398.72	P+N0S0	2a. P+N0	48
ENSDART00000147230.2	ENSDART00000147230	ENSDARG00000069379	zgc:158868	0.144428	4.5	0.0904478	4.5	A	A	A	A	A	A	A	yes	WT	>0.15	0	N/A	0.140822	1	4.5	>0.15	0	N/A	>0.15	0	N/A	>0.15	0	N/A	>0.15	0	N/A	0.0665374	-1	3.5	76	-1506.08	P+N0S+	2a. P+N0	7
ENSDART00000148116.4	ENSDART00000148116	ENSDARG00000093821	si:ch211-110p13.9	0.0985364	5	0.129826	4.5	A	A	A	A	A	A	A	yes	WT	0.111006	1	4	0.135063	1	5.5	0.118739	1	5	>0.15	0	N/A	0.10804	1	5	0.0928083	1	4.5	0.077632	1	4.5	40	-909.802	P+N0S+	2a. P+N0	6
ENSDART00000148130.2	ENSDART00000148130	ENSDARG00000061994	acacb	0.0929398	4.5	0.0658805	4.5	A	A	B	A	B	A	A	yes	WT	>0.15	0	N/A	0.128753	1	4.5	0.0699898	1	5	>0.15	0	N/A	0.123759	1	4.5	0.107307	1	4.5	0.136434	1	4.5	63	-1005.63	P+N0S+	2a. P+N0	120
ENSDART00000148543.2	ENSDART00000148543	ENSDARG00000058943	cdcp1a	0.0498836	5	0.0746432	4.5	B	B	B	A	A	A	A	yes	WT	0.122913	1	4.5	0.0926757	1	4.5	>0.15	0	N/A	>0.15	0	N/A	>0.15	0	N/A	0.128738	1	5	>0.15	0	N/A	62	-701.817	P+N0S+	2a. P+N0	3
ENSDART00000149299.3	ENSDART00000149299	ENSDARG00000058992	cers2b	0.0939622	4.5	0.144236	4	A	A	B	A	A	A	A	yes	WT	0.134378	1	4.5	0.0906735	1	4.5	0.0884809	1	5	>0.15	0	N/A	0.131166	1	4.5	0.0793498	1	5	0.115168	1	5	57	-912.063	P+N0S+	2a. P+N0	8
ENSDART00000149545.2	ENSDART00000149545	ENSDARG00000017799	tgm1	0.126573	5	0.0356068	5	A	A	B	A	A	A	A	yes	WT	>0.15	0	N/A	0.117733	1	5	0.0506201	1	5.5	>0.15	0	N/A	0.111026	1	4.5	0.115466	1	4.5	>0.15	0	N/A	120	-1341.49	P+N0S+	2a. P+N0	17
ENSDART00000149869.2	ENSDART00000149869	ENSDARG00000089837	slc35d2	0.116294	5	0.143026	4.5	A	A	B	A	A	A	U	yes	MZtriple	0.120522	1	5.5	0.128066	1	5	0.134469	1	5	>0.15	0	N/A	0.0773887	1	5	0.13712	1	5	0.132181	1	4	37	-1777.08	P+N0S+	2a. P+N0	6
ENSDART00000150219.2	ENSDART00000150219	ENSDARG00000040606	tfap2c	0.0765291	4.5	0.141781	4	A	A	A	A	A	A	A	yes	WT	0.104941	1	3.5	0.145627	1	4.5	>0.15	0	N/A	>0.15	0	N/A	>0.15	0	N/A	0.117402	1	4	0.0666497	1	4	126	-510.952	P+N0S+	2a. P+N0	8
ENSDART00000150490.2	ENSDART00000150490	ENSDARG00000009262	FAR2	0.0779033	4.5	0.117199	4	A	A	B	A	A	A	A	yes	WT	0.112876	1	4.5	0.073437	1	4.5	0.149505	1	4	>0.15	0	N/A	0.141125	1	4	0.115078	1	4	0.145553	1	4	42	-1492.88	P+N0S+	2a. P+N0	5
ENSDART00000150734.2	ENSDART00000150734	ENSDARG00000093494	si:ch211-217k17.9	0.0643367	5	0.133454	4.5	A	A	A	A	A	A	A	yes	WT	0.112606	1	5.5	0.117579	1	5	0	1	5.5	0.140241	1	5.5	0.0546338	1	5	0.138908	1	5.5	>0.15	0	N/A	74	-1647.53	P+N0S+	2a. P+N0	8
ENSDART00000150893.2	ENSDART00000150893	ENSDARG00000019191	2012-09-01	0.113099	4.5	0.124345	4	A	A	A	A	A	A	A	yes	WT	0.0374193	1	5	0.0959787	1	4.5	0.108579	1	5	0.0552316	1	5	0.0532745	1	5	0.139151	1	4.5	>0.15	0	N/A	75	-1081.34	P+N0S+	2a. P+N0	8
ENSDART00000151025.2	ENSDART00000151025	ENSDARG00000090625	si:ch73-248e21.1	0.115413	4	0.10426	4	A	B	B	A	A	A	A	yes	WT	>0.15	0	N/A	0.0714875	1	4	>0.15	0	N/A	>0.15	0	N/A	0.0516255	1	5.5	>0.15	0	N/A	>0.15	0	N/A	59	-1515.85	P+N0S+	2a. P+N0	5
ENSDART00000152666.3	ENSDART00000152666	ENSDARG00000005690	slc25a23a	0.133421	5	0.0285045	5	A	A	B	A	A	A	A	yes	WT	0.117986	-1	4.5	0.127401	1	4.5	0.12458	-1	4	0.129508	-1	3.5	>0.15	0	N/A	>0.15	0	N/A	>0.15	0	N/A	36	-1040.92	P+N0S+	2a. P+N0	96
ENSDART00000152885.2	ENSDART00000152885	ENSDARG00000041944	adat2	0.0854886	5.5	0.137685	4.5	A	B	A	B	A	A	A	yes	WT	0.139129	-1	3.5	>0.15	0	N/A	>0.15	0	N/A	>0.15	0	N/A	0.135204	-1	4	0.114951	-1	4	0.131767	-1	3.5	41	-801.11	P+N0S0	2a. P+N0	3
ENSDART00000152955.2	ENSDART00000152955	ENSDARG00000079457	si:dkey-57h18.1	0.114	5.5	0.0596701	5	A	A	A	B	A	A	A	yes	WT	0.115889	-1	3.5	0.0842165	-1	4	>0.15	0	N/A	>0.15	0	N/A	0.0931888	-1	3.5	0.0883962	-1	3.5	0.121991	-1	3.5	44	-925.773	P+N0S0	2a. P+N0	5.5
ENSDART00000153839.3	ENSDART00000153839	ENSDARG00000004594	znf800a	0.107639	4	0.144375	4	A	A	B	A	A	A	A	yes	WT	>0.15	0	N/A	>0.15	0	N/A	0.130368	-1	4	0.142128	-1	4.5	>0.15	0	N/A	>0.15	0	N/A	>0.15	0	N/A	112	-1330.72	P+N0S+	2a. P+N0	6
ENSDART00000153898.3	ENSDART00000153898	ENSDARG00000097573	si:ch211-107e6.5	0.148823	4	0.125905	4	A	A	A	A	A	B	A	yes	WT	>0.15	0	N/A	0.101498	1	4	0.118203	1	4.5	0.135956	1	4	0.0853323	1	4.5	>0.15	0	N/A	0.149375	1	4	41	-1234.53	P+N0S0	2a. P+N0	5.5
ENSDART00000154167.2	ENSDART00000154167	ENSDARG00000070284	sft2d3	0.124797	4	0.104779	3.5	B	B	B	B	B	B	A	yes	WT	0.136468	1	3.5	>0.15	0	N/A	0.118684	1	4	>0.15	0	N/A	0.117537	-1	3	>0.15	0	N/A	>0.15	0	N/A	32	-649.327	P+N0S+	2a. P+N0	4
ENSDART00000155409.2	ENSDART00000155409	ENSDARG00000037838	unkl	0.103759	4	0.0775056	4	A	A	B	A	A	A	A	yes	WT	0.133549	1	4	0.144661	1	4	0.101199	1	4.5	>0.15	0	N/A	0.0962723	1	5	0.0617447	1	4.5	0.0980393	1	4.5	38	-400.409	P+N0S+	2a. P+N0	5.5
ENSDART00000155658.2	ENSDART00000155658	ENSDARG00000079912	rapgefl1	0.132907	3.5	0.0928343	3.5	A	A	B	A	A	A	A	yes	WT	0.0597816	1	3.5	0.0831066	1	4	0.0115047	1	5.5	>0.15	0	N/A	0.092613	1	4	>0.15	0	N/A	>0.15	0	N/A	179	-1616.2	P+N0S+	2a. P+N0	120
ENSDART00000156334.2	ENSDART00000156334	ENSDARG00000031588	si:dkey-239b22.1	0.140144	4	0.134043	4.5	A	A	B	A	B	B	A	yes	WT	>0.15	0	N/A	0.122301	1	4.5	0.119635	1	3.5	>0.15	0	N/A	0.0988447	1	4.5	>0.15	0	N/A	0.133761	1	4.5	104	-1241.02	P+N0S0	2a. P+N0	96
ENSDART00000158385.2	ENSDART00000158385	ENSDARG00000102180	shroom3	0.0963126	5	0.116186	4.5	A	A	A	A	A	A	A	yes	WT	>0.15	0	N/A	0.0406371	1	5	>0.15	0	N/A	>0.15	0	N/A	2.69216e-05	1	5.5	0.0696595	1	5.5	>0.15	0	N/A	39	-1686.7	P+N0S+	2a. P+N0	N/A
ENSDART00000159056.2	ENSDART00000159056	ENSDARG00000098293	si:dkey-27i16.2	0.117314	5	0.0975552	4.5	A	A	A	A	A	A	A	yes	WT	0.148269	1	4.5	0.13412	1	3.5	1.87947e-05	1	5.5	0.144929	1	5	0	1	5.5	>0.15	0	N/A	>0.15	0	N/A	72	-763.708	P+N0S+	2a. P+N0	5
ENSDART00000159423.2	ENSDART00000159423	ENSDARG00000104566	foxi1	0.123424	3	0.0634318	5.5	A	C	A	A	A	A	A	yes	MZsox19b	0.0846125	1	3.5	0.0985515	1	3.5	0.120169	1	3.5	0.107725	1	3.5	>0.15	0	N/A	>0.15	0	N/A	0.109113	1	3.5	42	-566.498	P+N0S0	2a. P+N0	8
ENSDART00000160189.2	ENSDART00000160189	ENSDARG00000102458	hip1rb	0.1136	5	0.115392	4.5	A	A	B	B	B	B	A	yes	WT	0.12373	1	5.5	0.0704307	1	5	>0.15	0	N/A	>0.15	0	N/A	0.124287	1	5.5	0.0445784	1	5.5	>0.15	0	N/A	72	-994.806	P+N0S+	2a. P+N0	8
ENSDART00000160439.2	ENSDART00000160439	ENSDARG00000102015	CABZ01037298.1	0.0794836	4.5	0.0517405	4.5	A	A	B	A	A	A	A	yes	WT	0.0871511	1	4.5	0.0922943	1	4.5	0.0986102	1	4.5	>0.15	0	N/A	0.0957054	1	4.5	0.0661026	1	4.5	0.0916731	1	4.5	48	-678.998	P+N0S+	2a. P+N0	8
ENSDART00000160511.2	ENSDART00000160511	ENSDARG00000079611	sema4c	0.0830907	5	0.143442	4.5	A	B	A	A	A	A	A	yes	WT	0.13202	1	4.5	>0.15	0	N/A	>0.15	0	N/A	>0.15	0	N/A	>0.15	0	N/A	>0.15	0	N/A	>0.15	0	N/A	53	-1757.91	P+N0S0	2a. P+N0	96
ENSDART00000160596.2	ENSDART00000160596	ENSDARG00000104399	tppp	0.105561	4	0.0931807	3.5	A	A	B	A	A	A	A	yes	WT	0.108711	1	4.5	0.126254	1	3	>0.15	0	N/A	>0.15	0	N/A	0.149026	1	3.5	>0.15	0	N/A	0.134768	1	4	56	-1510.28	P+N0S+	2a. P+N0	11
ENSDART00000160766.2	ENSDART00000160766	ENSDARG00000100020	pim1	0.115712	4	0.147976	3.5	B	A	B	A	A	A	A	yes	WT	0.0827451	1	3.5	0.139358	1	3.5	0.149158	1	3	0.0592204	1	3.5	0.0884551	1	3	0.051528	1	3	0.133831	1	3	65	-569.317	P+N0S0	2a. P+N0	24
ENSDART00000160955.3	ENSDART00000160955	ENSDARG00000091061	slc38a3b	0.0891199	4.5	0.149752	4	A	A	A	A	A	A	A	yes	WT	>0.15	0	N/A	0.0803577	1	4.5	0.114631	1	4.5	>0.15	0	N/A	0.145907	1	4	0.0843842	1	4.5	0.0642629	1	5	44	-753.836	P+N0S+	2a. P+N0	5
ENSDART00000161732.2	ENSDART00000161732	ENSDARG00000098574	srsf11	0.109257	3.5	0.0467271	3.5	B	B	B	B	B	B	A	yes	WT	0.10454	1	3.5	0.102633	1	3.5	0.0857848	1	3.5	0.0274145	1	3.5	0.136899	1	3.5	0.108164	1	3.5	0.110416	1	4	79	-1450.19	P+N0S0	2a. P+N0	8
ENSDART00000162193.2	ENSDART00000162193	ENSDARG00000105173	si:ch211-142b24.2	0.0690749	4	0.14034	3.5	A	A	B	A	A	B	A	yes	WT	0.122584	1	4	0.0607322	1	4	0.137785	1	3.5	0.101393	1	3.5	0.14351	1	5	0.134876	1	4.5	0.0919874	1	4	63	-1767.17	P+N0S+	2a. P+N0	6
ENSDART00000163779.2	ENSDART00000163779	ENSDARG00000103580	CABZ01110379.1	0.0829385	4.5	0.111507	4	A	A	A	A	A	A	A	yes	WT	0.124237	1	4	0.148765	1	4	0.0994796	1	4.5	0.145396	1	4.5	0.0855018	1	4	0.111233	1	4	0.109719	1	4	63	-180.793	P+N0S+	2a. P+N0	6
ENSDART00000164151.2	ENSDART00000164151	ENSDARG00000102008	si:dkey-72l17.6	0.0720663	4	0.141999	3.5	A	A	A	B	A	A	A	yes	WT	0.1159	1	4.5	0.133404	1	3.5	0.067436	1	4	>0.15	0	N/A	>0.15	0	N/A	0.130298	1	4	0.136749	1	4	87	-1459.2	P+N0S+	2a. P+N0	5
ENSDART00000164700.2	ENSDART00000164700	ENSDARG00000102883	sptbn1	0.105188	4.5	0.126497	4	B	B	B	A	B	A	A	yes	WT	>0.15	0	N/A	0.0983991	1	4.5	>0.15	0	N/A	>0.15	0	N/A	>0.15	0	N/A	>0.15	0	N/A	>0.15	0	N/A	59	-1649.29	P+N0S+	2a. P+N0	108
ENSDART00000164762.2	ENSDART00000164762	ENSDARG00000104960	si:ch211-11n16.3	0.0848848	4.5	0.0879799	4.5	A	B	B	A	B	B	A	yes	WT	>0.15	0	N/A	0.103806	1	4.5	0.101142	1	5	0.125257	1	5	0.121383	1	4.5	0.115964	1	4.5	0.103557	1	4	42	-1147.32	P+N0S0	2a. P+N0	5
ENSDART00000165570.2	ENSDART00000165570	ENSDARG00000099746	rgs3a	0.0857553	4	0.0478071	4	A	A	B	A	A	A	A	yes	WT	0.0367911	1	4.5	0.0795281	1	4	0.138331	1	4	>0.15	0	N/A	0.0753633	1	4.5	0.105963	1	4	0.122546	1	4.5	64	-776.931	P+N0S+	2a. P+N0	5
ENSDART00000166432.2	ENSDART00000166432	ENSDARG00000104278	slc2a8	0.115263	4.5	0.130816	4	A	A	B	A	A	A	A	yes	WT	0.0787107	-1	4.5	0.129747	1	4.5	0.128349	-1	5	>0.15	0	N/A	0.137358	-1	4	0.120599	-1	3.5	0.100366	-1	4	69	-399.246	P+N0S+	2a. P+N0	8
ENSDART00000166697.2	ENSDART00000166697	ENSDARG00000098574	srsf11	0.102402	3.5	0.0784279	3.5	B	B	B	B	B	B	A	yes	WT	0.110039	1	3.5	0.121021	1	3.5	0.0909135	1	3.5	0.0679059	1	3.5	0.122024	1	3.5	0.0546848	1	3.5	0.121138	1	4	67	-1708.27	P+N0S0	2a. P+N0	8
ENSDART00000167134.2	ENSDART00000167134	ENSDARG00000011533	sema6dl	0.0692359	4	0.115821	3.5	A	A	A	A	A	A	A	yes	WT	0.122605	1	4.5	0.0770866	1	4	0.0572809	1	5	0.130183	1	4	0.0713651	1	4	0.103314	1	4.5	0.104973	1	4.5	37	-1610.62	P+N0S+	2a. P+N0	5
ENSDART00000168471.2	ENSDART00000168471	ENSDARG00000100112	znf1118	0.105232	3	0.0894923	3	A	B	B	C	B	B	A	yes	MZps	0.0765908	1	4.5	0.095861	1	4	0.141906	1	3.5	0.0962986	1	3.5	0.103507	1	3.5	0.103416	1	3.5	0.104796	1	4	77	-1420.92	P+N0S0	2a. P+N0	5
ENSDART00000168830.2	ENSDART00000168830	ENSDARG00000101980	bmper	0.117115	5	0.0752446	5	A	A	A	A	A	A	A	yes	WT	0.00691249	1	5.5	>0.15	0	N/A	0.128748	1	5	>0.15	0	N/A	0.00726985	1	5	0.143564	1	5	>0.15	0	N/A	46	-1443.5	P+N0S+	2a. P+N0	6
ENSDART00000169730.2	ENSDART00000169730	ENSDARG00000098209	si:ch211-199b20.3	0.147089	5.5	0.141957	5.5	A	A	B	A	A	A	A	yes	WT	0.0616177	-1	3.5	>0.15	0	N/A	0.0914599	-1	3.5	0.147711	-1	3.5	0.127879	-1	3	>0.15	0	N/A	0.0626178	-1	3	33	-1104.77	P+N0S0	2a. P+N0	3
ENSDART00000169821.2	ENSDART00000169821	ENSDARG00000104540	cyp2aa8	0.134131	4	0.100239	4	A	A	A	A	A	A	A	yes	WT	0.0851846	1	4.5	0.147359	1	4	0.0829693	1	5	>0.15	0	N/A	0.113882	1	4.5	0.0663899	1	4.5	0.113478	1	4.5	30	-579.372	P+N0S+	2a. P+N0	24
ENSDART00000171265.3	ENSDART00000171265	ENSDARG00000098837	tgm5l	0.0803534	5	0.09876	4.5	A	A	A	A	A	A	A	yes	WT	>0.15	0	N/A	0.125453	1	4	0.0942643	1	5.5	0.112391	1	5.5	0.124281	1	4.5	>0.15	0	N/A	>0.15	0	N/A	32	-1288.89	P+N0S0	2a. P+N0	8
ENSDART00000171678.2	ENSDART00000171678	ENSDARG00000093313	ubb	0.116215	4	0.0714777	4	A	A	B	A	B	A	A	yes	WT	>0.15	0	N/A	0.0738087	1	4	0.13279	1	5.5	>0.15	0	N/A	>0.15	0	N/A	0.125396	1	3.5	>0.15	0	N/A	55	-341.153	P+N0S0	2a. P+N0	6
ENSDART00000172117.2	ENSDART00000172117	ENSDARG00000035120	gldc	0.0962285	5	0.0300893	5	A	A	A	A	A	A	A	yes	WT	0.134798	-1	4	>0.15	0	N/A	0.0912291	1	5.5	>0.15	0	N/A	>0.15	0	N/A	>0.15	0	N/A	>0.15	0	N/A	71	-220.147	P+N0S0	2a. P+N0	3
ENSDART00000172929.2	ENSDART00000172929	ENSDARG00000102883	sptbn1	0.134761	4	0.121242	4	A	A	B	A	A	A	A	yes	WT	0.0608781	1	4.5	0.0550788	1	4.5	0.058639	1	5	0.105407	1	5	0.118102	1	5	>0.15	0	N/A	>0.15	0	N/A	63	-1375.98	P+N0S+	2a. P+N0	108
ENSDART00000172996.2	ENSDART00000172996	ENSDARG00000053570	AL590151.1	0.0876456	4.5	0.123424	4.5	A	A	A	B	A	A	A	yes	WT	0.0593984	-1	3.5	0.144042	1	4.5	0.0569332	1	4.5	>0.15	0	N/A	0.113946	1	4	>0.15	0	N/A	>0.15	0	N/A	43	-1494.42	P+N0S+	2a. P+N0	6.5
ENSDART00000173596.2	ENSDART00000173596	ENSDARG00000105641	si:ch211-98n17.5	0.0728051	5	0.130193	4.5	A	A	A	A	A	A	A	yes	WT	0.0414647	1	5	0.0606395	1	5	>0.15	0	N/A	>0.15	0	N/A	>0.15	0	N/A	0.137747	1	4.5	>0.15	0	N/A	84	-1319.62	P+N0S+	2a. P+N0	7
ENSDART00000174936.2	ENSDART00000174936	ENSDARG00000059801	pdzd2	0.124899	5	0.139069	4.5	A	A	A	A	A	A	A	yes	WT	>0.15	0	N/A	>0.15	0	N/A	>0.15	0	N/A	>0.15	0	N/A	>0.15	0	N/A	0.14576	-1	4.5	>0.15	0	N/A	81	-1306.04	P+N0S0	2a. P+N0	19
ENSDART00000175374.2	ENSDART00000175374	ENSDARG00000057975	plcd4a	0.0804723	4	0.117201	3.5	A	A	B	A	B	A	A	yes	WT	0.0984924	1	4.5	0.0626222	1	4	0.0563729	1	3.5	>0.15	0	N/A	0.143184	1	4	0.0796091	1	3.5	0.124227	1	4	46	-1705.44	P+N0S+	2a. P+N0	35
ENSDART00000179139.2	ENSDART00000179139	ENSDARG00000070843	arid3a	0.141371	4.5	0.048881	4.5	A	A	A	A	A	A	A	yes	WT	>0.15	0	N/A	0.12349	1	4.5	>0.15	0	N/A	>0.15	0	N/A	0.111133	1	5.5	>0.15	0	N/A	>0.15	0	N/A	28	-1138.68	P+N0S0	2a. P+N0	17.5
ENSDART00000180289.1	ENSDART00000180289	ENSDARG00000073707	cnksr2b	0.0915647	5	0.0215693	5	A	A	A	A	A	A	A	yes	WT	>0.15	0	N/A	>0.15	0	N/A	0.000199582	1	5.5	>0.15	0	N/A	>0.15	0	N/A	>0.15	0	N/A	>0.15	0	N/A	39	-1378.65	P+N0S0	2a. P+N0	6
ENSDART00000182359.1	ENSDART00000182359	ENSDARG00000111043	FO681288.3	0.130941	4	0.120622	4	A	B	B	B	A	B	A	yes	WT	0.133198	1	4.5	0.111633	1	3.5	0.147178	1	4	>0.15	0	N/A	>0.15	0	N/A	0.117603	1	4	0.115977	1	4	21	-1543.12	P+N0S0	2a. P+N0	N/A
ENSDART00000183084.1	ENSDART00000183084	ENSDARG00000111979	CR394552.1	0.116984	3.5	0.0646238	3.5	A	A	A	A	A	A	A	yes	WT	0.120986	1	4.5	0.146112	1	4	0.130155	1	4	0.0865559	1	4	0.132999	1	4	0.0888964	1	4	0.057701	1	4.5	68	-1376.12	P+N0S+	2a. P+N0	N/A
ENSDART00000185089.1	ENSDART00000185089	ENSDARG00000058992	cers2b	0.123962	4.5	0.0562942	4.5	A	A	B	A	A	A	A	yes	WT	0.101518	1	4.5	0.121324	1	4.5	0.114049	1	5	>0.15	0	N/A	0.0848489	1	5	0.122082	1	4.5	0.0941794	1	4.5	69	-334.246	P+N0S+	2a. P+N0	8
ENSDART00000186337.1	ENSDART00000186337	ENSDARG00000116378	ms4a17a.17	0.139949	4	0.105733	4	A	A	B	A	B	B	A	yes	WT	>0.15	0	N/A	0.0797992	1	3.5	0.0700827	1	3.5	>0.15	0	N/A	>0.15	0	N/A	0.135531	1	3.5	0.117635	1	4	60	-1606.7	P+N0S0	2a. P+N0	N/A
ENSDART00000188868.1	ENSDART00000188868	ENSDARG00000116617	spaca4l	0.0779586	4.5	0.135235	4	A	A	B	A	A	A	A	yes	WT	0.121347	1	4.5	0.0970881	1	4.5	0.0938948	1	5	0.127995	1	4.5	0.102236	1	4.5	0.137392	1	4.5	>0.15	0	N/A	46	285.921	P+N0S+	2a. P+N0	N/A
ENSDART00000003310.8	ENSDART00000003310	ENSDARG00000008540	sox21b	0.0596684	5	0.101015	4.5	A	A	C	A	B	A	A	yes	MZnanog	0.0946932	1	4	0.10194	1	3.5	>0.15	0	N/A	>0.15	0	N/A	0.0826551	1	5	>0.15	0	N/A	>0.15	0	N/A	75	-1165.84	P+N-S+	2b. P+N-	17
ENSDART00000008268.9	ENSDART00000008268	ENSDARG00000008858	cyp7b1	0.116812	5.5	0.0335406	5	A	B	B	A	A	B	A	yes	WT	>0.15	0	N/A	0.112806	1	4.5	>0.15	0	N/A	>0.15	0	N/A	0.0682611	1	5	>0.15	0	N/A	0.126631	-1	4.5	73	-1248.9	P+N-S+	2b. P+N-	8
ENSDART00000014183.8	ENSDART00000014183	ENSDARG00000014670	colgalt2	0.043356	5.5	0.121575	5	A	A	B	A	B	B	A	yes	WT	>0.15	0	N/A	>0.15	0	N/A	>0.15	0	N/A	>0.15	0	N/A	6.24781e-05	1	5.5	0.10462	1	5.5	>0.15	0	N/A	64	-1423.41	P+N-S+	2b. P+N-	96
ENSDART00000018351.7	ENSDART00000018351	ENSDARG00000012281	zgc:65851	0.143426	4	0.120045	4	A	A	C	A	A	A	A	yes	MZnanog	0.119555	1	4.5	0.113273	1	5	0.146815	1	4.5	0.07647	1	5	0.124505	1	5	0.145345	1	4.5	0.120612	1	4	49	-980.81	P+N-S+	2b. P+N-	96
ENSDART00000024193.8	ENSDART00000024193	ENSDARG00000012040	rnf19a	0.0427542	4	0.138695	3.5	A	A	B	A	A	A	A	yes	WT	>0.15	0	N/A	0.0555722	1	4	>0.15	0	N/A	>0.15	0	N/A	0.130048	-1	3	>0.15	0	N/A	>0.15	0	N/A	1253	400.716	P+N-S+	2b. P+N-	5
ENSDART00000028673.7	ENSDART00000028673	ENSDARG00000037879	lfng	0.0516259	3	0.0377986	3	A	A	U	A	A	A	A	yes	MZnanog	0.122505	1	3.5	0.074521	1	3.5	0.119414	1	4.5	0.143456	1	3	0.136902	1	4	0.0629376	1	3.5	0.128387	1	4	44	-168.607	P+N-S+	2b. P+N-	35
ENSDART00000031211.7	ENSDART00000031211	ENSDARG00000076557	bicc2	0.127002	5	0.100088	4.5	A	A	B	A	A	A	A	yes	WT	>0.15	0	N/A	0.149984	1	4	0.147892	1	5.5	>0.15	0	N/A	0.00146397	1	5.5	>0.15	0	N/A	>0.15	0	N/A	86	-1644.89	P+N-S+	2b. P+N-	19
ENSDART00000032141.9	ENSDART00000032141	ENSDARG00000025465	spon2a	0.14641	5.5	0.124282	4.5	A	A	B	A	A	A	A	yes	WT	>0.15	0	N/A	>0.15	0	N/A	0.0801041	1	4.5	>0.15	0	N/A	0.141383	1	5	>0.15	0	N/A	0.114047	1	5	76	-1478.95	P+N-S+	2b. P+N-	24
ENSDART00000035235.8	ENSDART00000035235	ENSDARG00000002369	UBB	0.12663	4	0.0735036	4	A	A	B	A	B	A	A	yes	WT	>0.15	0	N/A	0.119015	1	4	0.10174	1	4	>0.15	0	N/A	>0.15	0	N/A	0.141751	1	4.5	>0.15	0	N/A	63	-237.325	P+N-S+	2b. P+N-	6
ENSDART00000039267.7	ENSDART00000039267	ENSDARG00000027088	ptgdsb.1	0.137894	4	0.0786265	4.5	A	A	C	A	A	A	A	yes	MZnanog	>0.15	0	N/A	0.0858669	1	4.5	0.100686	1	3.5	>0.15	0	N/A	0.138536	1	4.5	0.148245	1	5	0.146504	1	5	61	-836.22	P+N-S+	2b. P+N-	8
ENSDART00000039280.6	ENSDART00000039280	ENSDARG00000027589	fzd7b	0.100243	4	0.0906542	4	B	A	B	A	B	A	A	yes	WT	0.142072	1	4	0.120559	1	4.5	0.117796	1	5	0.11981	1	4	>0.15	0	N/A	0.0960082	1	5	>0.15	0	N/A	89	72.0863	P+N-S+	2b. P+N-	8
ENSDART00000039597.6	ENSDART00000039597	ENSDARG00000030449	crabp2b	0.114064	4.5	0.077671	4.5	A	A	B	A	A	A	A	yes	WT	0.12443	1	4	0.137533	1	4.5	0.108204	1	4	0.130655	1	4	0.107851	1	4	0.121955	1	4	0.148497	1	4	225	-31.5495	P+N-S+	2b. P+N-	8
ENSDART00000046530.5	ENSDART00000046530	ENSDARG00000034215	rab42a	0.101653	4.5	0.0911151	4	A	A	B	A	B	A	A	yes	WT	0.126012	1	4.5	0.122652	1	4	0.113287	1	5.5	>0.15	0	N/A	>0.15	0	N/A	0.129799	1	4.5	>0.15	0	N/A	67	-1713.8	P+N-S+	2b. P+N-	108
ENSDART00000047055.7	ENSDART00000047055	ENSDARG00000029596	trim55a	0.0713003	5	0.0972169	4.5	A	A	B	A	A	C	A	yes	MZsn	0.142447	1	5.5	0.0989726	1	5	0.136597	1	5	>0.15	0	N/A	0.0837544	1	5	0.0966736	1	5	>0.15	0	N/A	85	-1432.36	P+N-S+	2b. P+N-	24
ENSDART00000048046.5	ENSDART00000048046	ENSDARG00000030156	naglu	0.0756561	5	0.0622112	5	A	A	C	A	A	A	A	yes	MZnanog	>0.15	0	N/A	0.145925	1	4	>0.15	0	N/A	>0.15	0	N/A	>0.15	0	N/A	>0.15	0	N/A	>0.15	0	N/A	52	-1152.12	P+N-S+	2b. P+N-	8
ENSDART00000050130.6	ENSDART00000050130	ENSDARG00000016160	gmpr	0.147713	4.5	0.102183	4	A	A	B	B	A	B	A	yes	WT	0.118796	1	4	0.129959	1	4.5	0.136153	1	4.5	>0.15	0	N/A	>0.15	0	N/A	0.0695063	1	4.5	0.103888	1	5	49	-1703.8	P+N-S+	2b. P+N-	72
ENSDART00000051491.5	ENSDART00000051491	ENSDARG00000035521	sfrp1a	0.149799	3.5	0.125957	4	A	A	U	A	A	A	A	yes	MZnanog	0.141238	1	3.5	0.100345	1	4	0.0661833	1	5	0.125176	1	4.5	0.142831	1	5	>0.15	0	N/A	>0.15	0	N/A	59	-580.65	P+N-S+	2b. P+N-	8
ENSDART00000052385.5	ENSDART00000052385	ENSDARG00000036082	tph1b	0.108949	4	0.0823685	4	A	A	C	A	A	A	A	yes	MZnanog	0.0701608	1	5	0.126259	1	4	>0.15	0	N/A	>0.15	0	N/A	>0.15	0	N/A	0.118057	1	4.5	>0.15	0	N/A	48	-1162.28	P+N-S+	2b. P+N-	6
ENSDART00000055754.5	ENSDART00000055754	ENSDARG00000038235	pkdccb	0.125838	5	0.0577814	5	A	A	C	A	A	A	A	yes	MZnanog	0.0925658	1	5	0.121968	1	4	0.129923	1	5	0.140635	1	5	0.115006	1	5	0.142655	1	5.5	>0.15	0	N/A	53	-513.681	P+N-S+	2b. P+N-	8
ENSDART00000057377.5	ENSDART00000057377	ENSDARG00000039269	arg2	0.108496	4	0.133524	3.5	A	A	B	A	A	A	A	yes	WT	0.10011	1	3.5	0.142989	1	3.5	0.073913	1	5.5	0.124991	1	5	>0.15	0	N/A	>0.15	0	N/A	0.137764	1	3.5	469	-562.717	P+N-S+	2b. P+N-	120
ENSDART00000059063.4	ENSDART00000059063	ENSDARG00000040362	ehd2b	0.08667	4	0.130079	3.5	A	A	C	A	A	A	A	yes	MZnanog	0.134743	1	4.5	0.0428276	1	4	0.145686	1	4	0.04251	1	4	>0.15	0	N/A	0.136999	1	4.5	0.124226	1	5	150	-1187.89	P+N-S+	2b. P+N-	48
ENSDART00000059188.5	ENSDART00000059188	ENSDARG00000040432	klf2b	0.130064	4.5	0.145028	4.5	A	B	B	A	A	A	A	yes	WT	>0.15	0	N/A	0.0639022	1	3.5	0.142759	1	3	>0.15	0	N/A	0.137843	1	4	0.145284	1	3.5	>0.15	0	N/A	63	-1461.68	P+N-S+	2b. P+N-	8
ENSDART00000062900.6	ENSDART00000062900	ENSDARG00000042856	itpka	0.127475	5	0.0387414	5	A	A	A	A	A	C	A	yes	MZsn	0.0669796	1	5.5	0.149256	1	5.5	0.14384	1	5	>0.15	0	N/A	0.118968	1	5	>0.15	0	N/A	>0.15	0	N/A	47	-1607.75	P+N-S0	2b. P+N-	8
ENSDART00000063323.7	ENSDART00000063323	ENSDARG00000112361	si:dkey-102c8.2	0.143873	4	0.0919177	4	A	A	C	A	B	A	A	yes	MZnanog	0.0750347	1	4.5	0.106655	1	4	0.102222	1	5	>0.15	0	N/A	0.139328	1	4.5	0.0987285	1	4.5	>0.15	0	N/A	82	-1703.18	P+N-S+	2b. P+N-	N/A
ENSDART00000065853.5	ENSDART00000065853	ENSDARG00000044803	dhrs3b	0.124628	5	0.0494101	5	A	A	A	A	B	B	A	yes	WT	0.0708305	1	5	0.130425	1	5.5	0.134865	1	5	0.138011	1	5	0.0694297	1	5	0.111306	1	5.5	>0.15	0	N/A	67	-874.613	P+N-S+	2b. P+N-	8
ENSDART00000069132.5	ENSDART00000069132	ENSDARG00000056615	cybb	0.134252	4.5	0.0609947	4.5	A	A	B	A	A	C	A	yes	MZsn	0.118271	1	4.5	>0.15	0	N/A	0.142324	1	5	>0.15	0	N/A	0.104961	1	5	0.0901461	1	4.5	0.134867	1	4.5	72	-1462.87	P+N-S+	2b. P+N-	7
ENSDART00000074100.4	ENSDART00000074100	ENSDARG00000052279	osgn1	0.117463	3	0.0928978	3	A	A	A	A	A	A	A	yes	WT	0.0883824	-1	4.5	0.0989344	1	3.5	>0.15	0	N/A	0.145538	1	4.5	>0.15	0	N/A	0.104376	1	3	0.13474	1	3.5	806	-706.42	P+N-S+	2b. P+N-	30
ENSDART00000074979.5	ENSDART00000074979	ENSDARG00000053019	rnft2	0.103451	4.5	0.0686409	4.5	A	A	B	A	A	B	A	yes	WT	0.0817279	1	4.5	0.0671027	1	4.5	0.0857377	1	4.5	>0.15	0	N/A	0.133752	1	4.5	>0.15	0	N/A	0.144046	1	5	82	-1212.43	P+N-S+	2b. P+N-	51.6667
ENSDART00000075331.5	ENSDART00000075331	ENSDARG00000053301	insm1b	0.0491048	5	0.120202	4.5	A	A	B	A	A	B	A	yes	WT	>0.15	0	N/A	>0.15	0	N/A	0.00030308	1	5.5	0.0648653	1	5	>0.15	0	N/A	>0.15	0	N/A	>0.15	0	N/A	61	-968.997	P+N-S0	2b. P+N-	35
ENSDART00000077836.6	ENSDART00000077836	ENSDARG00000055479	mmp20b	0.0977086	5	0.113409	4.5	A	A	B	A	A	A	A	yes	WT	0.13403	1	4.5	0.129977	1	4.5	0.11322	1	4.5	>0.15	0	N/A	0.0502714	1	5	>0.15	0	N/A	>0.15	0	N/A	48	-1320.74	P+N-S+	2b. P+N-	6
ENSDART00000079115.5	ENSDART00000079115	ENSDARG00000056600	papss2b	0.0793829	4.5	0.134263	4	A	A	C	A	A	C	A	yes	MZsn	0.136557	1	4.5	0.142554	1	4	0.0693106	1	5	>0.15	0	N/A	0.0865495	1	5	0.115893	1	4.5	0.136247	1	5	75	-548.198	P+N-S+	2b. P+N-	8
ENSDART00000079149.2	ENSDART00000079149	ENSDARG00000056618	xk	0.116599	5	0.0435835	5	A	A	A	A	A	B	A	yes	WT	0.146328	1	5	0.104528	1	5	0.022581	1	5.5	>0.15	0	N/A	0.0743603	1	5	>0.15	0	N/A	>0.15	0	N/A	51	-963.037	P+N-S+	2b. P+N-	8
ENSDART00000081426.5	ENSDART00000081426	ENSDARG00000028900	odf2a	0.126505	4	0.113424	4	A	B	B	A	A	B	A	yes	WT	>0.15	0	N/A	0.140182	1	4.5	0.0456262	1	5.5	0.0580541	1	4	0.124404	1	4	0.13021	1	5.5	0.0958031	1	5	84	-1761.8	P+N-S+	2b. P+N-	7
ENSDART00000083427.5	ENSDART00000083427	ENSDARG00000057352	slc25a29	0.118831	4	0.132888	3.5	A	B	B	A	A	B	A	yes	WT	0.149808	-1	5	0.0894968	1	4	>0.15	0	N/A	>0.15	0	N/A	>0.15	0	N/A	0.079879	-1	4.5	>0.15	0	N/A	43	-969.299	P+N-S+	2b. P+N-	5
ENSDART00000084321.5	ENSDART00000084321	ENSDARG00000056986	dact2	0.0510538	3.5	0.0417667	3.5	A	A	C	A	A	A	A	yes	MZnanog	0.148132	1	4	0.0826108	1	4	0.0715067	1	4	0.0492603	1	4	0.141108	1	4.5	0.131482	1	5	>0.15	0	N/A	33	-439.844	P+N-S+	2b. P+N-	11
ENSDART00000087740.6	ENSDART00000087740	ENSDARG00000070571	inavab	0.125551	5	0.14368	4.5	A	A	C	A	A	A	A	yes	MZnanog	0.0430238	1	5	0.142374	1	3.5	0.134687	1	5	>0.15	0	N/A	0.127795	1	4	>0.15	0	N/A	0.14856	1	5	78	-1812.94	P+N-S+	2b. P+N-	7
ENSDART00000089968.2	ENSDART00000089968	ENSDARG00000062314	rasl10a	0.0895394	3.5	0.0817534	3.5	B	A	A	A	A	A	A	yes	WT	0.0770921	1	3.5	0.133202	1	4	0.143098	-1	4.5	>0.15	0	N/A	0.0986508	1	5	0.110222	-1	5	>0.15	0	N/A	49	-1299.04	P+N-S+	2b. P+N-	6
ENSDART00000090624.5	ENSDART00000090624	ENSDARG00000062552	lpar6a	0.0674286	4	0.0447993	4	A	A	C	A	A	A	A	yes	MZnanog	0.13749	1	4.5	0.0929645	1	4	0.0818851	1	5	0.136632	1	4.5	0.123032	1	4.5	0.135545	1	4.5	0.114171	1	5	77	-1196.33	P+N-S+	2b. P+N-	8
ENSDART00000092687.6	ENSDART00000092687	ENSDARG00000063435	trpm4b.2	0.138567	5	0.116863	4.5	B	B	B	A	B	B	A	yes	WT	0.132271	1	5	0.147191	1	4.5	>0.15	0	N/A	>0.15	0	N/A	0.125452	1	4	0.121	1	5	>0.15	0	N/A	67	-1219.25	P+N-S0	2b. P+N-	52
ENSDART00000097533.6	ENSDART00000097533	ENSDARG00000067719	wwtr1	0.0882303	5	0.0937343	4.5	A	A	B	A	A	B	A	yes	WT	0.126063	1	4.5	0.0512258	1	4.5	0.112978	1	4	0.125437	1	4.5	0.128306	1	5	>0.15	0	N/A	0.0760036	1	5	41	-1206.09	P+N-S0	2b. P+N-	96
ENSDART00000098636.5	ENSDART00000098636	ENSDARG00000068263	csf1b	0.143983	4.5	0.114987	4.5	A	A	A	A	B	B	A	yes	WT	>0.15	0	N/A	0.087899	1	4.5	0.138375	1	4.5	>0.15	0	N/A	0.137387	1	4.5	0.102311	1	4.5	>0.15	0	N/A	49	-1597.75	P+N-S+	2b. P+N-	35
ENSDART00000102251.5	ENSDART00000102251	ENSDARG00000019231	sptan1	0.0919294	4.5	0.0663612	4.5	A	A	B	B	B	B	A	yes	WT	0.11285	1	4.5	0.103389	1	4.5	0.0897851	1	4.5	0.112996	1	3.5	0.119684	1	4.5	0.125701	1	4	0.146198	1	3.5	36	-57.4316	P+N-S+	2b. P+N-	8
ENSDART00000103405.5	ENSDART00000103405	ENSDARG00000070453	gch1	0.110576	4	0.0896912	4	A	A	C	A	A	U	A	yes	MZnanog	0.136594	1	4	0.113191	1	4	>0.15	0	N/A	>0.15	0	N/A	0.0825924	1	5	>0.15	0	N/A	>0.15	0	N/A	71	-1101.94	P+N-S+	2b. P+N-	96
ENSDART00000104493.5	ENSDART00000104493	ENSDARG00000070913	sox2	0.126289	5	0.0428472	5	A	A	C	A	A	C	A	yes	MZnanog	0.078503	1	3.5	0.0742458	1	5	0.143496	1	5	>0.15	0	N/A	0.113597	1	4.5	>0.15	0	N/A	>0.15	0	N/A	88	-125.327	P+N-S+	2b. P+N-	6
ENSDART00000104496.4	ENSDART00000104496	ENSDARG00000070914	dusp6	0.131332	4.5	0.0666204	4.5	A	A	B	A	A	A	A	yes	WT	0.0697815	1	5	0.12401	1	4.5	0.0731091	1	5	0.0888023	1	3.5	0.0949472	1	3.5	0.0988451	1	5	0.0872528	1	5.5	53	-1251.49	P+N-S+	2b. P+N-	8
ENSDART00000104762.5	ENSDART00000104762	ENSDARG00000020984	slc16a10	0.0587488	5	0.113123	4.5	A	A	B	A	A	A	A	yes	WT	0.134047	1	4.5	0.0951376	1	5	0.116517	1	4.5	>0.15	0	N/A	0.0949347	1	5	0.147429	1	4	0.121475	1	4.5	76	-1070.3	P+N-S+	2b. P+N-	8
ENSDART00000110040.4	ENSDART00000110040	ENSDARG00000077811	sox11a	0.0366388	3.5	0.143736	3	A	A	U	A	A	A	A	yes	MZnanog	0.143879	1	4	0.124368	1	4	0.0765644	1	3.5	0.0883519	1	3.5	0.0856312	1	3.5	0.147885	1	3	0.140345	1	4	708	36.6425	P+N-S+	2b. P+N-	35
ENSDART00000111458.3	ENSDART00000111458	ENSDARG00000078741	FRMD1	0.122257	4	0.0698617	4	A	A	C	A	A	A	A	yes	MZnanog	0.130268	1	4.5	0.0705482	1	4.5	5.37348e-14	1	5.5	>0.15	0	N/A	0.14689	1	4.5	0.060175	1	5	>0.15	0	N/A	49	-843.74	P+N-S+	2b. P+N-	19
ENSDART00000111641.4	ENSDART00000111641	ENSDARG00000039062	morn4	0.0743904	5.5	0.127048	5	A	A	C	A	A	A	A	yes	MZnanog	>0.15	0	N/A	0.0699793	1	5	0.147501	1	4	>0.15	0	N/A	>0.15	0	N/A	0.125181	-1	5	>0.15	0	N/A	80	-1087.41	P+N-S+	2b. P+N-	72
ENSDART00000112317.3	ENSDART00000112317	ENSDARG00000074696	zgc:194621	0.142563	4.5	0.130635	4	A	A	C	A	A	A	A	yes	MZnanog	>0.15	0	N/A	0.0652935	1	4	>0.15	0	N/A	>0.15	0	N/A	>0.15	0	N/A	>0.15	0	N/A	>0.15	0	N/A	28	-1470.04	P+N-S+	2b. P+N-	11
ENSDART00000113803.4	ENSDART00000113803	ENSDARG00000076857	her3	0.0726387	5.5	0.103364	5	A	A	C	A	A	A	A	yes	MZnanog	>0.15	0	N/A	0.112767	1	3.5	>0.15	0	N/A	>0.15	0	N/A	>0.15	0	N/A	>0.15	0	N/A	>0.15	0	N/A	833	-343.877	P+N-S+	2b. P+N-	6
ENSDART00000123505.3	ENSDART00000123505	ENSDARG00000090170	rab11fip4a	0.111514	4.5	0.0563413	4.5	A	A	C	A	A	A	A	yes	MZnanog	0.139866	1	5	0.100626	1	5	0.148448	1	5	>0.15	0	N/A	0.122297	1	5	0.130893	1	5.5	>0.15	0	N/A	25	-1430.13	P+N-S+	2b. P+N-	120
ENSDART00000124873.3	ENSDART00000124873	ENSDARG00000089345	si:ch73-109d9.4	0.101893	3.5	0.110158	3.5	A	A	C	A	A	A	A	yes	MZnanog	>0.15	0	N/A	0.131437	1	3.5	>0.15	0	N/A	0.0909266	-1	5	>0.15	0	N/A	0.103353	-1	3.5	0.0833333	-1	3.5	1797	-1121.97	P+N-S+	2b. P+N-	3
ENSDART00000125036.3	ENSDART00000125036	ENSDARG00000089042	foxb1a	0.147574	5	0.0656204	5	A	A	C	A	A	C	A	yes	MZnanog	0.122167	1	3	0.134232	1	3.5	0.0835758	1	5	0.130118	1	3.5	0.0521531	1	4	>0.15	0	N/A	0.121593	1	4.5	50	-433.901	P+N-S+	2b. P+N-	8
ENSDART00000125344.3	ENSDART00000125344	ENSDARG00000022904	skilb	0.106468	5	0.119329	4.5	A	A	C	A	A	A	A	yes	MZnanog	0.130535	1	5	0.0964201	1	3.5	0.13389	1	4.5	0.132466	1	4.5	0.135366	1	4	0.142261	1	3.5	0.0685282	1	4	151	-1338.63	P+N-S+	2b. P+N-	6
ENSDART00000128742.3	ENSDART00000128742	ENSDARG00000091359	CAMSAP3	0.079634	4	0.0821502	4	A	A	C	A	U	U	A	yes	MZnanog	0.0459731	1	4	0.121498	1	4	0.114328	1	3.5	>0.15	0	N/A	0.120567	1	5	0.123768	1	4	0.0903844	1	4.5	56	-971.487	P+N-S+	2b. P+N-	120
ENSDART00000129197.3	ENSDART00000129197	ENSDARG00000079248	mn1b	0.111665	4.5	0.0979092	4.5	A	A	B	A	A	A	A	yes	WT	0.11842	1	4.5	0.137371	1	4.5	0	1	5.5	>0.15	0	N/A	0.0679192	1	5	0.148393	1	4.5	0.123471	1	4.5	63	-681.434	P+N-S+	2b. P+N-	8
ENSDART00000131677.2	ENSDART00000131677	ENSDARG00000005139	hhatlb	0.0642478	4.5	0.12012	4	A	A	B	A	A	C	A	yes	MZsn	0.0900575	1	4.5	>0.15	0	N/A	0.064821	1	5	0.12129	1	5	0.0902742	1	5	0.0561252	1	4.5	0.144626	1	4.5	49	-951.367	P+N-S+	2b. P+N-	30
ENSDART00000131820.2	ENSDART00000131820	ENSDARG00000078518	kazald2	0.0940026	3.5	0.0836927	3.5	A	A	C	A	A	A	A	yes	MZnanog	0.0659768	1	4	0.0635583	1	4	0.121146	1	4.5	0.144707	1	4.5	0.147967	1	4.5	0.136865	1	4	0.125207	1	5	611	-1014.51	P+N-S+	2b. P+N-	6
ENSDART00000138135.2	ENSDART00000138135	ENSDARG00000013685	vsig8b	0.0912788	5	0.102797	4.5	A	B	B	A	B	C	A	yes	MZsn	0.13994	1	5	0.115237	1	5	8.62791e-06	1	5.5	>0.15	0	N/A	0.0918549	1	4.5	0.089965	1	5	0.047057	1	5.5	41	-1659.55	P+N-S+	2b. P+N-	96
ENSDART00000139791.2	ENSDART00000139791	ENSDARG00000092900	BX927258.1	0.0929166	5	0.117713	4.5	A	A	B	A	B	C	A	yes	MZsn	0.0782522	1	5	>0.15	0	N/A	0.114677	1	5	>0.15	0	N/A	0.0786891	1	5	0.149688	1	4.5	>0.15	0	N/A	35	-854.888	P+N-S+	2b. P+N-	11
ENSDART00000141063.2	ENSDART00000141063	ENSDARG00000075996	znfl1b	0.149355	3.5	0.0686645	3	A	A	U	A	A	U	A	yes	MZnanog	0.130872	1	5	0.147765	1	4	0.124777	1	4	>0.15	0	N/A	0.148519	1	4.5	>0.15	0	N/A	0.13366	1	5.5	50	-1095.34	P+N-S+	2b. P+N-	8
ENSDART00000141554.3	ENSDART00000141554	ENSDARG00000013500	abca2	0.117036	3.5	0.0880969	3.5	A	A	C	A	A	A	A	yes	MZnanog	0.11431	1	4	0.117211	1	3	>0.15	0	N/A	0.141482	1	4	>0.15	0	N/A	>0.15	0	N/A	>0.15	0	N/A	58	-1244.96	P+N-S+	2b. P+N-	120
ENSDART00000148576.4	ENSDART00000148576	ENSDARG00000013317	pygmb	0.0546875	3.5	0.0529817	3.5	A	A	C	A	A	A	A	yes	MZnanog	0.135637	1	4.5	0.0486602	1	4	0.0935276	1	5	0.148978	1	5	0.087637	1	5	0.0947243	1	4.5	>0.15	0	N/A	82	-1087.78	P+N-S+	2b. P+N-	72
ENSDART00000148894.2	ENSDART00000148894	ENSDARG00000091801	serpinb14	0.090073	5	0.0589004	5	A	A	B	A	A	B	A	yes	WT	>0.15	0	N/A	0.144084	1	4.5	>0.15	0	N/A	>0.15	0	N/A	0.124942	1	5	>0.15	0	N/A	>0.15	0	N/A	87	-1701.84	P+N-S+	2b. P+N-	24
ENSDART00000149816.2	ENSDART00000149816	ENSDARG00000041065	hspb1	0.0686987	3.5	0.0604865	3.5	A	A	B	A	A	A	A	yes	WT	0.142507	1	4	0.142117	1	3.5	>0.15	0	N/A	0.0491796	1	4.5	0.0762601	1	5	>0.15	0	N/A	>0.15	0	N/A	70	-1594.51	P+N-S+	2b. P+N-	8
ENSDART00000151269.3	ENSDART00000151269	ENSDARG00000070228	cdk6	0.0803565	4	0.0641585	4	A	A	B	A	A	A	A	yes	WT	0.131518	-1	3.5	0.105181	1	4	>0.15	0	N/A	>0.15	0	N/A	0.105446	-1	4	0.0814676	-1	3.5	0.105644	-1	4	585	-845.465	P+N-S+	2b. P+N-	19
ENSDART00000151329.2	ENSDART00000151329	ENSDARG00000059993	trpm4a	0.0840598	4	0.0421257	4	A	A	B	A	B	B	A	yes	WT	0.0552258	1	4	0.126742	1	4	0.112456	1	3.5	>0.15	0	N/A	0.146649	1	4.5	0.147549	1	3.5	0.12566	1	4.5	38	-1194.29	P+N-S+	2b. P+N-	96
ENSDART00000151426.3	ENSDART00000151426	ENSDARG00000091598	si:ch73-91k6.2	0.0853209	4	0.0831189	4	A	A	B	A	B	A	A	yes	WT	0.0566682	1	4.5	0.102903	1	3.5	0.116841	1	5	0.136214	1	4.5	0.135457	1	4	0.137192	1	3.5	0.0865729	1	4.5	47	-1037.64	P+N-S+	2b. P+N-	8
ENSDART00000153250.3	ENSDART00000153250	ENSDARG00000096688	CU660013.1	0.0671959	4	0.129104	3.5	A	A	C	A	B	B	A	yes	MZnanog	0.106675	1	5	0.124969	1	3.5	0.0865889	1	5	0.0532213	1	4.5	0.101237	1	4	0.0952881	1	4.5	0.129355	1	4	54	-1631.86	P+N-S+	2b. P+N-	5
ENSDART00000157246.2	ENSDART00000157246	ENSDARG00000089940	znf1008	0.0920678	4	0.13714	3.5	A	A	B	A	A	A	A	yes	WT	0.143483	1	4	0.121902	1	3.5	0.0490864	1	4	0.10715	1	4.5	0.107068	1	4	0.0440524	1	4	0.133747	1	4.5	61	-1330.77	P+N-S+	2b. P+N-	11.8
ENSDART00000160110.3	ENSDART00000160110	ENSDARG00000101407	tgm1l4	0.143998	5	0.048724	5	A	A	B	A	A	B	A	yes	WT	0.128617	1	4.5	0.100016	1	5.5	0.11868	1	4.5	0.112425	1	5.5	0.0719482	1	5	0.123312	1	4.5	0.10434	1	5	103	-1455.69	P+N-S+	2b. P+N-	24
ENSDART00000161114.2	ENSDART00000161114	ENSDARG00000099025	CU915778.1	0.129451	3.5	0.0508036	3.5	B	B	C	A	A	A	A	yes	MZnanog	>0.15	0	N/A	0.131201	1	3.5	>0.15	0	N/A	>0.15	0	N/A	>0.15	0	N/A	>0.15	0	N/A	0.0956111	-1	3.5	1626	-1228.42	P+N-S+	2b. P+N-	4
ENSDART00000162249.2	ENSDART00000162249	ENSDARG00000101635	dact1	0.113026	3	0.129934	3	A	A	A	A	A	A	A	yes	WT	0.148372	1	3	0.061922	1	3.5	0.135467	1	3.5	0.071968	1	3.5	0.0775986	1	4.5	>0.15	0	N/A	0.149698	1	4	74	-622.131	P+N-S+	2b. P+N-	8
ENSDART00000163110.2	ENSDART00000163110	ENSDARG00000101437	fsbp	0.0689777	5	0.123402	4.5	A	A	A	A	A	B	A	yes	WT	>0.15	0	N/A	0.108044	1	5	>0.15	0	N/A	>0.15	0	N/A	0.0935874	1	4.5	>0.15	0	N/A	>0.15	0	N/A	40	-1411.72	P+N-S0	2b. P+N-	6
ENSDART00000164439.2	ENSDART00000164439	ENSDARG00000102792	si:ch211-106f21.1	0.12407	5.5	0.126846	5	A	A	C	A	A	A	A	yes	MZnanog	0.131595	1	4	0.12587	1	5	>0.15	0	N/A	>0.15	0	N/A	0.113846	1	5	0.103898	1	4	0.143588	1	4	108	-1591.15	P+N-S+	2b. P+N-	8
ENSDART00000164913.2	ENSDART00000164913	ENSDARG00000104576	si:ch211-152c8.5	0.126703	3	0.14423	3	A	A	U	A	A	A	A	yes	MZnanog	0.141019	1	4.5	0.0719701	1	3.5	0.140555	1	5	0.122063	1	5	0.0412329	1	5	0.122594	1	4.5	0.113383	1	4	1097	-281.853	P+N-S+	2b. P+N-	4
ENSDART00000165041.2	ENSDART00000165041	ENSDARG00000060005	mtrf1l	0.146156	4.5	0.0611969	4.5	A	A	B	B	A	A	A	yes	WT	0.0572432	1	4.5	0.131942	1	4.5	0.0914508	1	4.5	0.0581411	1	5	>0.15	0	N/A	0.120912	1	4	0.122612	1	4.5	41	-1513.96	P+N-S+	2b. P+N-	6
ENSDART00000165079.2	ENSDART00000165079	ENSDARG00000030871	siah1	0.1252	4	0.143782	3.5	A	A	B	A	A	A	A	yes	WT	0.122686	1	3.5	0.122795	1	4	0.115075	1	3.5	0.121261	1	3.5	0.14579	1	4	0.100075	1	4.5	0.142641	1	4.5	32	-1744.46	P+N-S+	2b. P+N-	6
ENSDART00000165108.2	ENSDART00000165108	ENSDARG00000102204	jph3	0.0824433	5	0.065052	4.5	A	A	B	A	A	A	A	yes	WT	>0.15	0	N/A	>0.15	0	N/A	>0.15	0	N/A	>0.15	0	N/A	0.0672129	1	5	>0.15	0	N/A	>0.15	0	N/A	116	-1316.37	P+N-S+	2b. P+N-	120
ENSDART00000167001.2	ENSDART00000167001	ENSDARG00000101009	cited4b	0.137292	3.5	0.0496079	3	A	B	B	A	A	B	A	yes	WT	>0.15	0	N/A	0.144864	1	3	0.119345	1	3	0.129715	1	3.5	0.0180549	1	3.5	>0.15	0	N/A	>0.15	0	N/A	35	-957.611	P+N-S0	2b. P+N-	4
ENSDART00000168469.2	ENSDART00000168469	ENSDARG00000075886	vwa5b2	0.14341	4	0.137788	4	A	A	B	A	C	B	A	yes	MZpn	0.073396	1	3.5	0.135721	1	4	>0.15	0	N/A	>0.15	0	N/A	0.116877	1	5	0.140805	1	4	>0.15	0	N/A	101	-1565.99	P+N-S+	2b. P+N-	120
ENSDART00000169823.2	ENSDART00000169823	ENSDARG00000102020	pnpla3	0.137366	4.5	0.131392	4.5	A	A	C	A	A	A	A	yes	MZnanog	0.0930312	1	4.5	0.108524	1	5.5	0.0958924	1	4	0.109602	1	4.5	0.117791	1	4	0.0874031	1	4	0.103416	1	4.5	77	-1072.2	P+N-S+	2b. P+N-	96
ENSDART00000170709.2	ENSDART00000170709	ENSDARG00000098221	st8sia1	0.0608624	3.5	0.0305175	3.5	A	A	C	A	A	A	A	yes	MZnanog	>0.15	0	N/A	0.0708017	1	4	>0.15	0	N/A	>0.15	0	N/A	>0.15	0	N/A	>0.15	0	N/A	>0.15	0	N/A	551	-688.066	P+N-S+	2b. P+N-	26
ENSDART00000171459.2	ENSDART00000171459	ENSDARG00000104811	cyp2aa2	0.101378	4.5	0.0953684	4.5	A	A	B	A	A	A	A	yes	WT	0.0332314	1	4.5	0.0906588	1	4.5	0.124206	1	5	>0.15	0	N/A	0.117393	1	5	0.0972499	1	5.5	>0.15	0	N/A	70	-1107.28	P+N-S+	2b. P+N-	8
ENSDART00000171885.2	ENSDART00000171885	ENSDARG00000102356	scp2b	0.094774	4	0.104844	4	A	A	B	A	A	A	A	yes	WT	>0.15	0	N/A	0.115075	1	3.5	0.107318	1	4	>0.15	0	N/A	0.116795	1	5	0.130026	1	4	>0.15	0	N/A	80	-1261.56	P+N-S+	2b. P+N-	5
ENSDART00000172566.2	ENSDART00000172566	ENSDARG00000100422	ptpro	0.114406	5	0.0737017	5	U	A	B	A	A	C	A	yes	MZsn	0.10999	1	4	>0.15	0	N/A	0.145275	1	4.5	>0.15	0	N/A	0.123258	1	4.5	0.0994923	1	4.5	0.0912758	1	5	48	-1341.74	P+N-S+	2b. P+N-	19
ENSDART00000173390.2	ENSDART00000173390	ENSDARG00000088615	ltb4r2a	0.121221	4.5	0.0688392	4.5	A	A	B	A	A	B	A	yes	WT	0.127309	1	4.5	0.0592504	1	4.5	0.120536	1	5	>0.15	0	N/A	0.107425	1	5	0.131407	1	4.5	0.146185	1	4.5	136	-1357.49	P+N-S+	2b. P+N-	8
ENSDART00000174079.2	ENSDART00000174079	ENSDARG00000105730	or128-1	0.0959968	4.5	0.110793	4	A	A	B	A	A	C	A	yes	MZsn	>0.15	0	N/A	0.105222	1	4	>0.15	0	N/A	>0.15	0	N/A	0.147116	1	4.5	>0.15	0	N/A	0.119794	1	5	61	-1691.38	P+N-S+	2b. P+N-	N/A
ENSDART00000176367.2	ENSDART00000176367	ENSDARG00000056615	cybb	0.126241	5	0.0599321	5	A	A	A	A	A	B	A	yes	WT	0.119873	1	5	0.119655	1	5	0.0147553	1	5.5	0.103229	1	5	0.0839574	1	5	>0.15	0	N/A	>0.15	0	N/A	129	-1768.46	P+N-S+	2b. P+N-	7
ENSDART00000179221.2	ENSDART00000179221	ENSDARG00000028900	odf2a	0.14513	4	0.116302	4	A	A	B	A	A	B	A	yes	WT	0.122856	1	4	0.137853	1	4.5	0.00142926	1	5.5	0.0913182	1	4	0.148317	1	4	>0.15	0	N/A	0.0428577	1	4.5	75	-1500.22	P+N-S+	2b. P+N-	7
ENSDART00000181683.1	ENSDART00000181683	ENSDARG00000113257	FO704821.1	0.0712977	4.5	0.145586	4	A	A	C	A	A	A	A	yes	MZnanog	0.0789877	1	4	0.127068	1	3.5	0.052627	1	5	>0.15	0	N/A	0.0622928	1	4.5	>0.15	0	N/A	0.119897	1	5.5	60	-1299.77	P+N-S+	2b. P+N-	N/A
ENSDART00000193341.1	ENSDART00000193341	ENSDARG00000062997	hyal2b	0.121936	4	0.0990844	4	A	A	C	A	A	A	A	yes	MZnanog	0.0605696	1	4.5	0.12101	1	4	0.142554	1	4.5	0.120978	1	5	0.142724	1	4.5	0.127764	1	4	0.147437	1	4	26	-699.471	P+N-S+	2b. P+N-	8
ENSDART00000000221.9	ENSDART00000000221	ENSDARG00000036830	krt91	0.101903	5	0.0667519	4.5	A	A	A	A	A	A	A	yes	WT	0.128709	1	4.5	>0.15	0	N/A	0.138004	1	4.5	0.0985154	1	4.5	>0.15	0	N/A	0.121346	1	5	0.119005	1	4.5	70	-1113.31	P0N+S+	3a. P0N+	120
ENSDART00000001201.8	ENSDART00000001201	ENSDARG00000001057	bysl	0.12974	4	0.120664	4	B	A	A	B	A	A	A	yes	WT	0.0850554	1	4	0.148293	1	4	0.115424	1	4	0.144686	1	4	0.109421	1	4	0.141631	1	3.5	0.138595	1	3.5	58	-263.08	P0N+S+	3a. P0N+	11
ENSDART00000002556.8	ENSDART00000002556	ENSDARG00000007130	mrto4	0.0793329	4.5	0.141604	4	A	A	A	B	A	A	A	yes	WT	0.0889209	1	4.5	0.135805	1	4.5	0.110167	1	4.5	>0.15	0	N/A	0.137995	1	4	0.102669	1	4	0.140215	1	4	68	-864.427	P0N+S+	3a. P0N+	11
ENSDART00000003648.10	ENSDART00000003648	ENSDARG00000011079	wdr3	0.0960326	4.5	0.143645	4	A	A	A	B	B	A	A	yes	WT	0.113529	1	4.5	0.104636	1	4.5	0.105456	1	4.5	>0.15	0	N/A	0.142312	1	5	0.139756	1	4	0.139316	1	4	40	-734.195	P0N+S+	3a. P0N+	11
ENSDART00000003962.7	ENSDART00000003962	ENSDARG00000007217	wdr55	0.134179	4.5	0.0754153	4.5	B	B	A	B	A	A	A	yes	WT	>0.15	0	N/A	>0.15	0	N/A	0.0871016	1	5	0.132654	1	4	>0.15	0	N/A	>0.15	0	N/A	>0.15	0	N/A	67	-1159.01	P0N+S+	3a. P0N+	8
ENSDART00000004071.7	ENSDART00000004071	ENSDARG00000008333	znfl2a	0.0681794	4.5	0.0863179	4	B	A	A	U	A	A	A	yes	MZps	0.0989202	1	4	0.136365	1	3.5	0.134457	1	3.5	0.148993	1	4	>0.15	0	N/A	0.0693436	1	3.5	0.119838	1	3.5	61	-1014.32	P0N+S+	3a. P0N+	5
ENSDART00000004361.10	ENSDART00000004361	ENSDARG00000015506	pibf1	0.122743	4.5	0.0786223	4.5	A	A	A	A	A	A	A	yes	WT	0.0490467	1	5	0.114418	1	4.5	0.0928633	1	5	0.135441	1	5	0.0484247	1	5	0.0620073	1	5	0.139797	1	5	52	-1398.4	P0N+S+	3a. P0N+	120
ENSDART00000004424.10	ENSDART00000004424	ENSDARG00000016763	znf292a	0.0551118	5	0.132128	4.5	B	B	B	B	A	A	A	yes	WT	0.0653379	1	5	0.0602152	1	5	0.0845525	1	5	>0.15	0	N/A	>0.15	0	N/A	0.102	1	4.5	0.0993407	1	5	68	-434.205	P0N+S+	3a. P0N+	8
ENSDART00000004899.6	ENSDART00000004899	ENSDARG00000012140	ccnl1b	0.0737859	4.5	0.0939346	4	B	B	A	B	A	A	A	yes	WT	0.103077	1	4.5	>0.15	0	N/A	0.11627	1	4	0.143896	1	4.5	>0.15	0	N/A	>0.15	0	N/A	>0.15	0	N/A	46	-704.706	P0N+S+	3a. P0N+	5
ENSDART00000004903.9	ENSDART00000004903	ENSDARG00000012369	rdh10b	0.140702	4	0.118999	4	A	A	U	B	A	A	A	yes	MZnanog	0.0912576	1	4.5	0.149337	1	3.5	0.101184	1	4.5	0.0960132	1	4	0.123025	1	3	0.0358865	1	3.5	0.0791291	1	3.5	65	36.2665	P0N+S+	3a. P0N+	6
ENSDART00000005431.9	ENSDART00000005431	ENSDARG00000020454	psmd8	0.0946622	4	0.0815383	4	B	B	A	B	B	A	A	yes	WT	0.0813158	1	4.5	>0.15	0	N/A	0.109541	1	4	>0.15	0	N/A	0.0937363	1	5.5	0.128102	1	4	0.0614559	1	4.5	49	-1006.19	P0N+S+	3a. P0N+	11
ENSDART00000005903.8	ENSDART00000005903	ENSDARG00000009447	atp5mc3b	0.115966	4.5	0.149779	4	B	B	A	B	A	A	A	yes	WT	0.0972984	1	4.5	>0.15	0	N/A	0.137346	1	4	0.10069	1	5	0.136807	1	3.5	>0.15	0	N/A	>0.15	0	N/A	42	-1991.52	P0N+S+	3a. P0N+	72
ENSDART00000007103.8	ENSDART00000007103	ENSDARG00000020086	nuak1a	0.0887334	4	0.0919423	4	B	B	A	B	A	A	A	yes	WT	0.129983	1	4	0.128375	1	3.5	0.108228	1	4	0.135253	1	3.5	0.141017	1	3.5	0.107748	1	4	0.143673	1	4	39	-1628.63	P0N+S+	3a. P0N+	11
ENSDART00000007204.9	ENSDART00000007204	ENSDARG00000012899	ddx49	0.132969	4	0.107453	4	A	B	A	B	A	A	A	yes	WT	>0.15	0	N/A	>0.15	0	N/A	0.104904	1	3.5	>0.15	0	N/A	>0.15	0	N/A	>0.15	0	N/A	0.145891	1	3	52	-1164.73	P0N+S0	3a. P0N+	15
ENSDART00000007577.6	ENSDART00000007577	ENSDARG00000010145	tor4aa	0.130072	3.5	0.097312	3.5	B	A	B	A	B	A	A	yes	WT	0.0661205	1	4	0.127169	1	4	>0.15	0	N/A	>0.15	0	N/A	0.0547634	1	5.5	0.122276	1	4	0.125368	1	4.5	73	-1548.44	P0N+S+	3a. P0N+	5
ENSDART00000007732.8	ENSDART00000007732	ENSDARG00000012341	capn9	0.0892735	4.5	0.144766	4	A	A	A	A	A	A	A	yes	WT	0.0657745	1	4.5	0.108072	1	4.5	0.140314	1	4.5	>0.15	0	N/A	0.0903633	1	5	0.135267	1	4.5	>0.15	0	N/A	69	-105.775	P0N+S+	3a. P0N+	8
ENSDART00000010256.6	ENSDART00000010256	ENSDARG00000013931	eif3m	0.102261	4	0.0749646	4	B	B	B	B	B	A	A	yes	WT	0.140379	1	4	0.141533	1	4	0.10199	1	4	0.148747	1	4	0.13835	1	4	0.0960783	1	4	0.12049	1	4	53	-233.775	P0N+S+	3a. P0N+	17
ENSDART00000010257.9	ENSDART00000010257	ENSDARG00000020596	miga1	0.0664398	5.5	0.018591	5	B	A	A	B	A	A	A	yes	WT	0.0581373	1	5	0.0991305	-1	3	0.149632	1	5	>0.15	0	N/A	0.0959353	-1	3.5	>0.15	0	N/A	0.106023	-1	3.5	47	-863.006	P0N+S+	3a. P0N+	11
ENSDART00000011447.9	ENSDART00000011447	ENSDARG00000010487	sae1	0.110162	4	0.0745454	4	B	A	B	B	B	A	A	yes	WT	0.119964	1	4	0.114786	1	4	0.129391	1	4	>0.15	0	N/A	0.128323	1	4	0.103324	1	4	0.14003	1	4	35	-205.358	P0N+S+	3a. P0N+	7
ENSDART00000011520.8	ENSDART00000011520	ENSDARG00000021201	noto	0.0530835	3.5	0.029345	3.5	A	A	A	C	B	A	A	yes	MZps	0.143043	1	3.5	0.095061	1	3.5	0.0658361	1	4	0.0427406	1	4	0.0747979	1	3.5	0.112143	1	3.5	0.0900817	1	4	47	-222.623	P0N+S0	3a. P0N+	4
ENSDART00000012167.8	ENSDART00000012167	ENSDARG00000006290	ndufs5	0.110399	4.5	0.0748269	5	B	B	A	B	A	B	A	yes	WT	0.125896	1	4.5	>0.15	0	N/A	0.128808	1	4	0.148791	1	3.5	0.127272	1	3	0.0953737	1	5	0.130061	1	4	33	-966.364	P0N+S0	3a. P0N+	72
ENSDART00000013781.9	ENSDART00000013781	ENSDARG00000057683	mcm6	0.0885822	4.5	0.115002	4	B	A	A	A	A	A	A	yes	WT	0.0980849	1	4	0.119526	1	4	0.144753	1	4	0.125475	1	4	0.0869184	1	3.5	0.0997386	1	3.5	0.133248	1	3.5	51	-28.8735	P0N+S+	3a. P0N+	11
ENSDART00000015190.8	ENSDART00000015190	ENSDARG00000016122	ptrhd1	0.108196	4.5	0.0592284	4.5	B	B	A	B	A	A	A	yes	WT	0.114342	1	4.5	>0.15	0	N/A	0.107951	1	4.5	0.117023	1	4.5	>0.15	0	N/A	0.14927	1	4.5	>0.15	0	N/A	73	-1262.33	P0N+S+	3a. P0N+	17
ENSDART00000016002.11	ENSDART00000016002	ENSDARG00000015759	tspan7	0.0797641	4.5	0.121225	4	B	A	A	B	B	A	A	yes	WT	0.0799612	1	4.5	>0.15	0	N/A	0.10592	1	4.5	>0.15	0	N/A	0.112402	1	5	0.0963425	1	4	0.0911785	1	4.5	41	-407.024	P0N+S+	3a. P0N+	8
ENSDART00000016307.6	ENSDART00000016307	ENSDARG00000014722	her1	0.0703154	5	0.121935	4.5	A	A	A	A	U	U	U	yes	MZsn	0.018857	1	5	>0.15	0	N/A	0.0889893	1	5	>0.15	0	N/A	0.119761	1	4	0.133461	1	5	0.143536	1	4	62	-332.132	P0N+S+	3a. P0N+	8
ENSDART00000016472.9	ENSDART00000016472	ENSDARG00000018260	bmp7a	0.0987942	4	0.0765669	4	B	A	A	A	A	A	A	yes	WT	0.12922	1	3.5	0.0770337	1	4	0.143596	1	4	>0.15	0	N/A	0.0550012	1	5	0.0463705	1	4	>0.15	0	N/A	89	-221.628	P0N+S+	3a. P0N+	6
ENSDART00000016635.6	ENSDART00000016635	ENSDARG00000004948	bccip	0.148967	4	0.124586	4	B	A	A	B	A	A	A	yes	WT	0.136319	1	4	0.106911	1	4	0.117643	1	4	0.120651	1	5	0.108453	1	4	0.136924	1	3.5	0.0872365	1	4	41	-633.927	P0N+S+	3a. P0N+	11
ENSDART00000016709.6	ENSDART00000016709	ENSDARG00000020822	ift22	0.0616539	4.5	0.102437	4	B	A	A	B	B	A	A	yes	WT	0.121949	1	4.5	>0.15	0	N/A	0.058797	1	4.5	>0.15	0	N/A	>0.15	0	N/A	0.138143	1	4	0.142377	1	4.5	55	-1470.91	P0N+S+	3a. P0N+	11
ENSDART00000017176.10	ENSDART00000017176	ENSDARG00000016484	dkc1	0.105882	4	0.0811292	4	B	B	A	B	A	A	A	yes	WT	0.0939571	1	4	0.13497	1	4	0.101266	1	3.5	0.128487	1	4.5	0.14878	1	3.5	>0.15	0	N/A	0.0918653	1	3.5	38	-8.77598	P0N+S+	3a. P0N+	6
ENSDART00000017770.7	ENSDART00000017770	ENSDARG00000016368	zbtb8os	0.148467	4.5	0.0928875	4.5	A	A	B	B	A	A	A	yes	WT	0.0506194	1	5	>0.15	0	N/A	0.111401	1	4.5	>0.15	0	N/A	0.0544519	1	5.5	>0.15	0	N/A	>0.15	0	N/A	144	-1246.52	P0N+S+	3a. P0N+	11
ENSDART00000018304.8	ENSDART00000018304	ENSDARG00000024204	mcm3	0.068731	4.5	0.105525	4	B	A	A	A	A	A	A	yes	WT	0.0857044	1	4	0.135304	1	4	0.126375	1	4	0.148874	1	4.5	0.0882045	1	3.5	0.0916877	1	3.5	0.130234	1	3.5	88	204.548	P0N+S+	3a. P0N+	11
ENSDART00000018515.5	ENSDART00000018515	ENSDARG00000003564	dohh	0.149985	4.5	0.128101	4	B	B	A	B	B	A	A	yes	WT	>0.15	0	N/A	0.143836	1	2.5	0.133065	1	3.5	>0.15	0	N/A	>0.15	0	N/A	0.145164	1	3	0.114137	1	3	34	-1399.43	P0N+S0	3a. P0N+	11
ENSDART00000018686.5	ENSDART00000018686	ENSDARG00000013478	rrp15	0.0670142	4.5	0.124389	4	B	A	A	B	A	A	A	yes	WT	0.0674926	1	4.5	0.0846993	1	4	0.133347	1	4	0.133424	1	4.5	0.141099	1	3.5	0.142075	1	3.5	0.0699512	1	4	42	-265.366	P0N+S+	3a. P0N+	6
ENSDART00000020463.8	ENSDART00000020463	ENSDARG00000004525	zgc:63882	0.110092	4.5	0.142637	4	B	A	A	B	A	A	A	yes	WT	0.11894	1	4	>0.15	0	N/A	0.144562	1	4.5	>0.15	0	N/A	>0.15	0	N/A	>0.15	0	N/A	>0.15	0	N/A	50	-454.789	P0N+S+	3a. P0N+	5
ENSDART00000020884.7	ENSDART00000020884	ENSDARG00000004307	lypd6	0.139541	5	0.117996	4.5	A	A	A	B	A	A	A	yes	WT	0.114982	1	5.5	0.131423	1	5.5	0.0517588	1	5	>0.15	0	N/A	0.129774	1	5	0.130849	1	5.5	>0.15	0	N/A	67	-1637.19	P0N+S+	3a. P0N+	48
ENSDART00000021192.7	ENSDART00000021192	ENSDARG00000007383	kcnk6	0.106551	4.5	0.109598	4	B	B	B	B	A	A	A	yes	WT	0.106713	1	4.5	>0.15	0	N/A	0.141167	1	4.5	0.138751	1	4.5	>0.15	0	N/A	>0.15	0	N/A	>0.15	0	N/A	55	-310.295	P0N+S+	3a. P0N+	5
ENSDART00000022499.9	ENSDART00000022499	ENSDARG00000013938	psmb3	0.140719	4	0.105221	4	B	A	A	B	B	A	A	yes	WT	0.148422	1	4	>0.15	0	N/A	0.146129	1	4	0.10936	1	5	0.149431	1	4	0.12278	1	4	0.127281	1	4	52	-415.697	P0N+S+	3a. P0N+	19
ENSDART00000022549.10	ENSDART00000022549	ENSDARG00000015790	atp1b3a	0.0722887	5	0.109436	4.5	A	A	A	A	A	A	A	yes	WT	0.0877662	1	4.5	0.135762	1	4.5	0.122942	1	4.5	>0.15	0	N/A	0.121387	1	4.5	0.07824	1	4.5	0.117962	1	4.5	24	-743.187	P0N+S+	3a. P0N+	11
ENSDART00000022840.8	ENSDART00000022840	ENSDARG00000036359	riox2	0.14913	3.5	0.148497	3.5	C	B	B	B	B	B	A	yes	MZspg	0.123563	1	3.5	0.128502	1	3.5	0.106488	1	3.5	0.108477	1	4	0.120721	1	3	0.143965	1	4	0.0955128	1	3.5	32	-603.356	P0N+S0	3a. P0N+	17
ENSDART00000023101.7	ENSDART00000023101	ENSDARG00000018902	pes	0.145493	4	0.123808	4	A	B	A	B	A	A	A	yes	WT	0.124233	1	4.5	0.0723676	1	4.5	0.13434	1	3.5	>0.15	0	N/A	0.142332	1	3.5	0.138774	1	4	>0.15	0	N/A	41	-743.577	P0N+S0	3a. P0N+	11
ENSDART00000025153.7	ENSDART00000025153	ENSDARG00000016526	gata3	0.0484748	3.5	0.135581	3	A	A	A	B	A	A	A	yes	WT	0.0375093	1	3.5	0.116658	1	4.5	0.14671	1	3	0.0318231	1	3.5	0.0677731	1	4.5	0.0921167	1	4.5	0.1131	1	4	41	-334.22	P0N+S-	3a. P0N+	4
ENSDART00000026011.9	ENSDART00000026011	ENSDARG00000020164	efnb2a	0.067886	5	0.108946	4.5	A	A	A	A	U	A	A	yes	MZpn	0.0466695	1	5	0.0777912	1	5	0.0751165	1	5	0.121245	1	5.5	0.0523549	1	5	0.122857	1	4.5	0.058859	1	5	34	-372.386	P0N+S+	3a. P0N+	11
ENSDART00000026249.7	ENSDART00000026249	ENSDARG00000020595	gnl3l	0.11437	4.5	0.0596998	4.5	B	A	A	B	A	A	A	yes	WT	0.0798007	1	4.5	>0.15	0	N/A	0.092688	1	4.5	>0.15	0	N/A	>0.15	0	N/A	0.0924772	1	4.5	>0.15	0	N/A	48	-1393.82	P0N+S+	3a. P0N+	11
ENSDART00000026339.5	ENSDART00000026339	ENSDARG00000018961	gtpbp4	0.0927796	4.5	0.139118	4	B	A	A	B	A	A	A	yes	WT	0.0872094	1	4.5	0.112226	1	4.5	0.141218	1	4	0.124138	1	5	0.116442	1	4	0.0651171	1	4	0.14621	1	3.5	32	-150.788	P0N+S+	3a. P0N+	11
ENSDART00000026749.9	ENSDART00000026749	ENSDARG00000005320	nipsnap1	0.113733	5	0.0396418	5	B	A	A	A	A	A	A	yes	WT	0.0618803	1	5	>0.15	0	N/A	0.0312616	1	5	>0.15	0	N/A	>0.15	0	N/A	0.140044	-1	3.5	>0.15	0	N/A	66	-514.997	P0N+S+	3a. P0N+	6
ENSDART00000027213.8	ENSDART00000027213	ENSDARG00000011862	inaa	0.13285	4.5	0.0776224	4.5	A	A	A	A	A	A	A	yes	WT	0.103853	1	4.5	0.134548	1	3.5	0.135274	1	4	>0.15	0	N/A	>0.15	0	N/A	>0.15	0	N/A	>0.15	0	N/A	74	-785.262	P0N+S+	3a. P0N+	120
ENSDART00000027313.9	ENSDART00000027313	ENSDARG00000013044	ndufv2	0.0948091	4.5	0.14137	4	A	A	A	B	B	A	A	yes	WT	0.0988783	1	4.5	0.101702	1	4.5	0.0817458	1	4.5	0.106763	1	4.5	0.0886784	1	4.5	0.0774682	1	4.5	0.117369	1	4.5	47	-901.73	P0N+S+	3a. P0N+	72
ENSDART00000028225.7	ENSDART00000028225	ENSDARG00000023712	mao	0.0930786	5	0.0957847	4.5	B	B	A	A	B	A	A	yes	WT	0.0831188	1	5	0.138056	1	5	>0.15	0	N/A	>0.15	0	N/A	>0.15	0	N/A	0.0683147	1	5	>0.15	0	N/A	55	-1123.1	P0N+S+	3a. P0N+	96
ENSDART00000029133.7	ENSDART00000029133	ENSDARG00000023299	snu13b	0.110086	4	0.140254	4	B	B	A	B	A	A	A	yes	WT	0.133809	1	4	>0.15	0	N/A	0.146005	1	3.5	0.108251	1	4.5	>0.15	0	N/A	>0.15	0	N/A	>0.15	0	N/A	48	-87.7804	P0N+S0	3a. P0N+	8
ENSDART00000029252.7	ENSDART00000029252	ENSDARG00000027143	aptx	0.0793111	4.5	0.13236	4	A	B	A	B	A	B	A	yes	WT	0.119225	1	4.5	0.142061	1	4	0.122106	1	4.5	0.143861	1	5	0.137235	1	4.5	0.129085	1	3	0.141598	1	4	84	-1582.71	P0N+S+	3a. P0N+	11
ENSDART00000029387.8	ENSDART00000029387	ENSDARG00000022232	ppan	0.121203	5	0.143473	4.5	B	B	A	B	A	A	A	yes	WT	>0.15	0	N/A	0.12556	-1	3.5	>0.15	0	N/A	>0.15	0	N/A	0.102568	-1	3	>0.15	0	N/A	>0.15	0	N/A	49	-114.011	P0N+S+	3a. P0N+	11
ENSDART00000029579.8	ENSDART00000029579	ENSDARG00000023003	ccdc12	0.131156	4	0.136413	5	B	B	A	B	A	A	A	yes	WT	>0.15	0	N/A	0.0999085	-1	3.5	0.115181	1	3.5	>0.15	0	N/A	0.122815	-1	5	>0.15	0	N/A	>0.15	0	N/A	39	-1121.58	P0N+S0	3a. P0N+	11
ENSDART00000030444.8	ENSDART00000030444	ENSDARG00000028346	tesca	0.133682	4	0.122771	4	A	A	A	A	A	A	A	yes	WT	0.0845772	1	5	0.0607311	1	4	0.0705338	1	5	>0.15	0	N/A	0.0864332	1	5	0.0521339	1	5	0.146151	1	5	41	-561.442	P0N+S0	3a. P0N+	6
ENSDART00000030547.8	ENSDART00000030547	ENSDARG00000023542	cdh7a	0.0933897	4.5	0.0495962	4.5	B	A	A	B	A	A	A	yes	WT	0.142184	1	5	>0.15	0	N/A	0.0638764	1	5	>0.15	0	N/A	0.117586	-1	4	>0.15	0	N/A	>0.15	0	N/A	72	-1775	P0N+S+	3a. P0N+	20
ENSDART00000032341.4	ENSDART00000032341	ENSDARG00000023989	pef1	0.0878489	4.5	0.128123	4	B	A	A	A	A	A	A	yes	WT	0.143702	1	4.5	>0.15	0	N/A	0.137855	1	4.5	>0.15	0	N/A	0.0890313	1	5	0.126996	1	4	0.110972	1	5	56	-894.512	P0N+S+	3a. P0N+	11
ENSDART00000032963.10	ENSDART00000032963	ENSDARG00000026444	apoob	0.0927821	4.5	0.0493002	4.5	A	A	A	A	A	A	A	yes	WT	0.115164	1	4.5	>0.15	0	N/A	>0.15	0	N/A	0.142534	-1	4	>0.15	0	N/A	0.115858	1	5	>0.15	0	N/A	52	-1870.32	P0N+S+	3a. P0N+	19
ENSDART00000034523.8	ENSDART00000034523	ENSDARG00000013250	tars	0.102341	4.5	0.147274	4	B	B	A	B	A	A	A	yes	WT	>0.15	0	N/A	>0.15	0	N/A	0.10363	1	4	0.147126	1	4	>0.15	0	N/A	>0.15	0	N/A	>0.15	0	N/A	41	-1019.38	P0N+S+	3a. P0N+	19
ENSDART00000034555.7	ENSDART00000034555	ENSDARG00000020913	ddx56	0.127339	4.5	0.0763358	4.5	B	B	A	B	A	A	A	yes	WT	>0.15	0	N/A	0.0996043	1	2.5	0.118091	1	4	>0.15	0	N/A	>0.15	0	N/A	>0.15	0	N/A	>0.15	0	N/A	59	-548.915	P0N+S+	3a. P0N+	8
ENSDART00000034829.9	ENSDART00000034829	ENSDARG00000022410	rrp12	0.0878698	4	0.0904792	4	B	B	A	B	A	A	A	yes	WT	>0.15	0	N/A	0.121036	1	2.5	0.133319	1	3	0.139195	1	3.5	0.0821515	1	3.5	>0.15	0	N/A	0.120074	1	3.5	29	-467.181	P0N+S0	3a. P0N+	11
ENSDART00000035018.7	ENSDART00000035018	ENSDARG00000021853	ntpcr	0.142933	4	0.0761568	4	B	A	A	B	A	A	A	yes	WT	0.100489	1	4.5	0.10434	1	4	>0.15	0	N/A	>0.15	0	N/A	0.0576684	1	5.5	0.122277	1	4	0.119323	1	5	51	-1460.27	P0N+S+	3a. P0N+	8
ENSDART00000035939.8	ENSDART00000035939	ENSDARG00000025285	panx1a	0.112254	4.5	0.0568092	4.5	B	B	B	B	B	A	A	yes	WT	0.120439	1	4	>0.15	0	N/A	0.101197	1	4.5	0.100355	1	4.5	>0.15	0	N/A	>0.15	0	N/A	>0.15	0	N/A	65	-667.973	P0N+S+	3a. P0N+	8
ENSDART00000036204.5	ENSDART00000036204	ENSDARG00000023028	cdv3	0.100707	4	0.146543	3.5	B	B	A	B	B	A	A	yes	WT	0.135097	1	3.5	0.126615	1	4	0.103082	1	4	0.125591	1	4	0.147175	1	3.5	0.115572	1	4	0.135323	1	3.5	44	-318.647	P0N+S0	3a. P0N+	17
ENSDART00000036456.6	ENSDART00000036456	ENSDARG00000044562	cycsb	0.142319	4.5	0.102317	4.5	B	A	A	B	B	A	A	yes	WT	0.137994	1	5	>0.15	0	N/A	0.101219	1	4.5	0.144934	1	5	0.125788	1	4	>0.15	0	N/A	0.103563	1	4	35	37.7099	P0N+S+	3a. P0N+	11
ENSDART00000036703.7	ENSDART00000036703	ENSDARG00000025391	pfdn2	0.0869607	4.5	0.0628482	4.5	B	A	A	B	A	A	A	yes	WT	0.126427	1	4	0.0752965	1	5.5	0.065274	1	4.5	>0.15	0	N/A	0.137021	1	5	0.149728	1	4.5	>0.15	0	N/A	46	-1069.9	P0N+S+	3a. P0N+	11
ENSDART00000037224.7	ENSDART00000037224	ENSDARG00000045352	cst14a.2	0.0973068	4	0.129569	4	B	B	A	B	B	B	A	yes	WT	0.120347	1	4.5	>0.15	0	N/A	0.143846	1	4.5	>0.15	0	N/A	0.0686192	1	5.5	0.144573	1	4	0.124803	1	4	73	-896.144	P0N+S+	3a. P0N+	30
ENSDART00000037282.4	ENSDART00000037282	ENSDARG00000021753	ccdc25	0.146602	4	0.131108	4	B	A	A	B	A	A	A	yes	WT	0.0889708	1	4.5	>0.15	0	N/A	0.0690787	1	4	>0.15	0	N/A	>0.15	0	N/A	0.0673852	1	4	0.129959	1	5	93	-1197.07	P0N+S+	3a. P0N+	17
ENSDART00000037894.10	ENSDART00000037894	ENSDARG00000027183	namptb	0.13777	4.5	0.0741175	4.5	B	A	A	B	A	A	A	yes	WT	0.0848575	1	4.5	0.113786	1	5	0.109175	1	4.5	>0.15	0	N/A	0.074474	1	3.5	0.107116	1	4	0.128457	1	4	46	-495.073	P0N+S+	3a. P0N+	6
ENSDART00000038401.5	ENSDART00000038401	ENSDARG00000028096	cldn23a	0.0983417	4	0.101132	4	A	A	A	A	A	A	A	yes	WT	0.0697772	1	4.5	0.0619893	1	4	0.117794	1	4.5	0.100718	1	4.5	0.106483	1	4	0.114178	1	4	0.12204	1	5	61	-438.702	P0N+S+	3a. P0N+	5
ENSDART00000039386.6	ENSDART00000039386	ENSDARG00000023303	zgc:66427	0.0783528	4.5	0.148702	4	B	A	A	A	A	A	A	yes	WT	0.112086	1	5	>0.15	0	N/A	0.0963418	1	5	>0.15	0	N/A	>0.15	0	N/A	0.149761	1	4.5	0.135663	1	4.5	72	-1070.34	P0N+S+	3a. P0N+	5
ENSDART00000039969.6	ENSDART00000039969	ENSDARG00000010641	slc20a1b	0.0991577	4.5	0.145494	4	B	A	A	A	A	A	A	yes	WT	0.135255	1	4	>0.15	0	N/A	0.143327	1	4.5	>0.15	0	N/A	0.0261855	1	5.5	0.0573792	1	3.5	>0.15	0	N/A	43	-591.228	P0N+S+	3a. P0N+	19
ENSDART00000041114.5	ENSDART00000041114	ENSDARG00000031511	psmb2	0.102433	4	0.147191	3.5	A	B	A	B	A	A	A	yes	WT	0.0961329	1	4	0.135006	1	4	0.112473	1	3.5	>0.15	0	N/A	0.0929533	1	4.5	0.118894	1	4	0.117592	1	4	55	-1059.36	P0N+S0	3a. P0N+	17
ENSDART00000042963.6	ENSDART00000042963	ENSDARG00000034375	chst11	0.0829655	5	0.13428	4.5	A	A	A	B	A	A	A	yes	WT	0.0433421	1	4.5	0.0213108	1	5	0.147435	1	4.5	>0.15	0	N/A	0.10136	1	5	>0.15	0	N/A	0.0897677	1	4.5	96	-1612.76	P0N+S+	3a. P0N+	24
ENSDART00000043651.7	ENSDART00000043651	ENSDARG00000034042	dnal1	0.134072	4.5	0.0985298	5	B	A	A	A	B	A	A	yes	WT	0.104579	1	4.5	0.138663	-1	3.5	0.13086	1	5	>0.15	0	N/A	0.128877	-1	3	0.138421	1	4	0.0317111	1	5	58	-1342.77	P0N+S+	3a. P0N+	11
ENSDART00000043843.7	ENSDART00000043843	ENSDARG00000030871	siah1	0.08506	4.5	0.127853	4	A	A	A	B	A	A	A	yes	WT	0.08152	1	4.5	0.148971	1	4	0.107624	1	4.5	>0.15	0	N/A	0.129794	1	5	0.123803	1	4	0.125811	1	5	34	-713.393	P0N+S+	3a. P0N+	6
ENSDART00000044918.8	ENSDART00000044918	ENSDARG00000022727	epha2b	0.134261	3.5	0.132681	3.5	A	A	A	A	A	A	A	yes	WT	0.148566	1	3.5	0.0550901	1	4	0.106546	1	4	>0.15	0	N/A	0.106508	1	4	0.140492	1	4	0.118921	1	4	37	-925.426	P0N+S+	3a. P0N+	11
ENSDART00000047461.4	ENSDART00000047461	ENSDARG00000035909	mfsd2ab	0.0634351	4.5	0.120123	4	A	A	B	B	A	A	A	yes	WT	>0.15	0	N/A	>0.15	0	N/A	0.115394	1	4.5	>0.15	0	N/A	>0.15	0	N/A	0.144841	-1	3	0.134824	-1	3	51	-1128.8	P0N+S0	3a. P0N+	3
ENSDART00000048036.6	ENSDART00000048036	ENSDARG00000029112	gem	0.146095	4	0.1099	4	A	A	A	A	A	A	A	yes	WT	0.0856652	1	3.5	0.120646	1	3	0.10398	1	4	0.137817	1	4	0.056288	1	4.5	>0.15	0	N/A	0.0972342	1	4	104	-1453.93	P0N+S-	3a. P0N+	120
ENSDART00000048633.8	ENSDART00000048633	ENSDARG00000034518	trdmt1	0.126054	4.5	0.065896	4	A	A	A	B	A	A	A	yes	WT	>0.15	0	N/A	0.0427219	1	4	>0.15	0	N/A	>0.15	0	N/A	0.0856529	1	4	0.101746	1	3.5	0.124318	1	4	62	-1411.15	P0N+S-	3a. P0N+	5
ENSDART00000050671.8	ENSDART00000050671	ENSDARG00000012553	rap1aa	0.124151	4	0.0796313	4	A	A	A	B	A	B	A	yes	WT	0.11658	1	4	>0.15	0	N/A	0.114727	1	4.5	>0.15	0	N/A	0.147125	1	4.5	0.133414	1	4	0.112448	1	4	92	-1329.83	P0N+S+	3a. P0N+	5
ENSDART00000050906.6	ENSDART00000050906	ENSDARG00000035147	lrwd1	0.0696024	4	0.139369	3.5	A	A	A	A	A	A	A	yes	WT	0.111317	1	4	0.100002	1	4	0.0997014	1	4	>0.15	0	N/A	>0.15	0	N/A	0.122336	1	4	0.0839384	1	4.5	470	-714.989	P0N+S+	3a. P0N+	6
ENSDART00000052352.5	ENSDART00000052352	ENSDARG00000036063	ppp1r11	0.095847	5	0.120908	4.5	B	A	A	B	A	A	A	yes	WT	0.103763	1	4	>0.15	0	N/A	0.125521	1	4.5	0.122245	1	5	0.128365	-1	4	>0.15	0	N/A	>0.15	0	N/A	61	-694.54	P0N+S+	3a. P0N+	8
ENSDART00000052358.6	ENSDART00000052358	ENSDARG00000036070	znrd1	0.141628	5	0.135775	4.5	A	A	A	A	A	A	A	yes	WT	0.103227	1	5	0.146379	-1	3.5	0.0194745	1	5.5	>0.15	0	N/A	0.137971	-1	2.5	>0.15	0	N/A	>0.15	0	N/A	34	-1688.77	P0N+S+	3a. P0N+	8
ENSDART00000052746.7	ENSDART00000052746	ENSDARG00000052649	ube2ia	0.104993	4.5	0.0905955	4.5	B	B	A	B	B	B	A	yes	WT	>0.15	0	N/A	>0.15	0	N/A	0.0891723	1	4.5	0.117718	1	5	0.109409	1	5	>0.15	0	N/A	>0.15	0	N/A	52	-993.574	P0N+S+	3a. P0N+	8
ENSDART00000053761.7	ENSDART00000053761	ENSDARG00000054154	bms1	0.130249	4	0.103784	4	B	B	A	B	B	A	A	yes	WT	0.109427	1	4	0.105956	1	4	0.0555627	1	4	0.0987287	1	5	0.104394	1	3.5	0.0782822	1	4	0.0700944	1	4	57	-848.748	P0N+S+	3a. P0N+	11
ENSDART00000053797.5	ENSDART00000053797	ENSDARG00000037012	slc3a2b	0.0445358	4.5	0.11489	4	A	A	A	B	A	A	A	yes	WT	0.0487171	1	4.5	0.139465	1	4	0.0719973	1	4.5	0.0759856	1	4.5	0.107699	1	4	0.148651	1	4	0.123616	1	5	51	78.8765	P0N+S+	3a. P0N+	6
ENSDART00000053834.5	ENSDART00000053834	ENSDARG00000037038	psmc6	0.140115	4	0.10534	4	B	B	A	B	A	A	A	yes	WT	0.149818	1	4	0.116083	1	4.5	0.0910157	1	4	0.0731488	1	4	0.0437895	1	4	0.070724	1	4	0.0664964	1	4	48	-1246.81	P0N+S+	3a. P0N+	11
ENSDART00000054183.2	ENSDART00000054183	ENSDARG00000037244	gpr137	0.0614972	4.5	0.109596	4	B	A	A	B	A	A	A	yes	WT	0.0801977	1	4.5	0.0733188	1	4.5	0.1467	1	4	0.108947	1	5	0.102731	1	5	0.0943671	1	4.5	0.0521926	1	5	36	-1089.79	P0N+S+	3a. P0N+	5
ENSDART00000054594.7	ENSDART00000054594	ENSDARG00000078042	il10rb	0.124952	4.5	0.133797	4	A	B	A	B	A	B	A	yes	WT	0.133472	1	3.5	>0.15	0	N/A	0.104644	1	4.5	0.139571	1	4	0.13205	1	4	0.121637	1	4	0.132904	1	3.5	42	-1020.82	P0N+S+	3a. P0N+	120
ENSDART00000054710.6	ENSDART00000054710	ENSDARG00000037570	polr1d	0.120767	5	0.0599719	5	A	A	A	A	A	A	A	yes	WT	>0.15	0	N/A	0.08	-1	2.5	0.108833	1	5	>0.15	0	N/A	0.145002	-1	3	0.113675	-1	3	0.0763135	-1	3	43	-835.924	P0N+S+	3a. P0N+	5
ENSDART00000055528.3	ENSDART00000055528	ENSDARG00000038089	TMEM114	0.105091	5	0.0828167	4.5	C	A	A	A	A	A	A	yes	MZspg	0.133231	1	4	0.0347224	1	5.5	0.137321	1	4.5	>0.15	0	N/A	>0.15	0	N/A	0.146037	1	5	>0.15	0	N/A	75	-1829	P0N+S+	3a. P0N+	N/A
ENSDART00000055609.4	ENSDART00000055609	ENSDARG00000038141	atf4b	0.109274	4	0.113102	4	B	A	A	B	A	A	A	yes	WT	0.114071	1	4.5	>0.15	0	N/A	0.123154	1	4.5	>0.15	0	N/A	0.149143	1	3.5	0.149946	1	3	0.124999	1	3.5	71	-1421.79	P0N+S+	3a. P0N+	72
ENSDART00000055766.6	ENSDART00000055766	ENSDARG00000038242	zgc:113333	0.0561505	5	0.0992304	4.5	A	A	A	A	B	A	A	yes	WT	0.0047006	1	5	0.105538	1	5.5	0.093178	1	5	>0.15	0	N/A	0.00363245	1	5.5	0.0545365	1	5	>0.15	0	N/A	50	-1488.62	P0N+S+	3a. P0N+	8
ENSDART00000055834.6	ENSDART00000055834	ENSDARG00000008403	phospho1	0.122952	4.5	0.076667	4.5	A	A	A	A	U	A	A	yes	MZpn	0.146344	1	4.5	0.1476	1	5	0.0956037	1	5	>0.15	0	N/A	0.109218	1	5	0.102041	1	3.5	0.141972	1	3.5	45	-556.868	P0N+S+	3a. P0N+	8
ENSDART00000055995.6	ENSDART00000055995	ENSDARG00000038378	sagb	0.113153	4	0.0293289	4	A	A	A	A	A	A	A	yes	WT	0.126879	1	4.5	>0.15	0	N/A	0.0377254	1	4	>0.15	0	N/A	>0.15	0	N/A	0.111556	-1	4	0.136285	-1	4	46	-1568.75	P0N+S-	3a. P0N+	120
ENSDART00000056188.6	ENSDART00000056188	ENSDARG00000038505	polr2h	0.134214	4	0.104209	4	B	A	A	B	A	A	A	yes	WT	0.0630407	1	4.5	0.0758673	1	4.5	0.143945	1	4	0.134558	1	4	0.105188	1	4	0.0664262	1	4	0.105829	1	4	79	-626.007	P0N+S+	3a. P0N+	6
ENSDART00000056254.5	ENSDART00000056254	ENSDARG00000092810	stap2a	0.0912746	4.5	0.137315	4	A	A	A	A	A	A	A	yes	WT	0.148679	1	5	0.136478	1	5	0.11631	1	4.5	0.147536	1	5	>0.15	0	N/A	>0.15	0	N/A	>0.15	0	N/A	101	-382.001	P0N+S+	3a. P0N+	5
ENSDART00000056305.5	ENSDART00000056305	ENSDARG00000038569	fzd8b	0.103072	5	0.043063	5	A	A	A	A	A	A	A	yes	WT	0.109648	1	5.5	>0.15	0	N/A	0.122007	1	5	0.0774531	1	5	>0.15	0	N/A	>0.15	0	N/A	>0.15	0	N/A	57	-1279.15	P0N+S+	3a. P0N+	8
ENSDART00000056987.6	ENSDART00000056987	ENSDARG00000039034	marcksl1a	0.142316	3.5	0.122175	3.5	A	A	B	A	A	B	A	yes	WT	0.0939618	1	4	0.0848318	1	3.5	0.14177	1	4	0.0990167	1	4	0.0679608	1	3.5	0.0568183	1	3.5	0.0575096	1	4	59	248.558	P0N+S+	3a. P0N+	5
ENSDART00000057053.6	ENSDART00000057053	ENSDARG00000039070	im:7138239	0.149672	4.5	0.0871783	4.5	A	A	A	A	A	A	A	yes	WT	0.0542426	1	4.5	0.147283	1	5	0.102008	1	4.5	>0.15	0	N/A	0.129377	1	5	0.0702011	1	4.5	0.0950181	1	5	80	-751.888	P0N+S+	3a. P0N+	8
ENSDART00000058020.7	ENSDART00000058020	ENSDARG00000053127	helb	0.126942	3.5	0.108336	4	B	B	B	A	B	A	A	yes	WT	0.0869514	1	4	>0.15	0	N/A	>0.15	0	N/A	0.135529	1	4	>0.15	0	N/A	>0.15	0	N/A	0.132723	-1	5	56	-403.974	P0N+S+	3a. P0N+	4
ENSDART00000058147.5	ENSDART00000058147	ENSDARG00000039770	dync2li1	0.145938	4.5	0.0652727	4.5	A	A	A	B	A	A	A	yes	WT	0.0901709	1	5	>0.15	0	N/A	0.124129	1	4.5	>0.15	0	N/A	0.0950973	1	5.5	0.101461	1	4.5	0.137376	1	5	64	-1581.21	P0N+S+	3a. P0N+	7
ENSDART00000058346.7	ENSDART00000058346	ENSDARG00000039887	c1qbp	0.122853	4	0.0761567	4	B	B	B	B	A	A	A	yes	WT	0.143041	1	4.5	>0.15	0	N/A	0.0793093	1	3.5	0.0744785	1	4.5	>0.15	0	N/A	>0.15	0	N/A	>0.15	0	N/A	33	-1322.91	P0N+S0	3a. P0N+	8
ENSDART00000058400.7	ENSDART00000058400	ENSDARG00000039133	lamb4	0.059842	5	0.126742	4.5	A	A	A	B	A	A	A	yes	WT	0.00865439	1	5.5	>0.15	0	N/A	0.0786027	1	5	0.113721	1	5.5	0.116056	1	5.5	>0.15	0	N/A	>0.15	0	N/A	113	-1929.25	P0N+S+	3a. P0N+	30
ENSDART00000058460.4	ENSDART00000058460	ENSDARG00000039958	utp11l	0.0769991	5	0.145491	4.5	B	A	A	B	A	A	A	yes	WT	0.0552911	1	5.5	0.0854761	-1	3	0.0880519	1	5	>0.15	0	N/A	0.0659167	-1	3	0.144595	-1	3	>0.15	0	N/A	44	-896.806	P0N+S+	3a. P0N+	7
ENSDART00000058735.5	ENSDART00000058735	ENSDARG00000040157	glt8d1	0.144327	4	0.122107	4	B	B	B	A	B	A	A	yes	WT	0.126202	1	4	>0.15	0	N/A	>0.15	0	N/A	>0.15	0	N/A	>0.15	0	N/A	>0.15	0	N/A	0.133372	1	4	56	-1290.8	P0N+S+	3a. P0N+	11
ENSDART00000059135.6	ENSDART00000059135	ENSDARG00000040396	bcl7bb	0.130459	4	0.111099	3.5	B	A	A	B	A	B	A	yes	WT	0.102127	1	3.5	>0.15	0	N/A	0.114929	1	4	>0.15	0	N/A	>0.15	0	N/A	>0.15	0	N/A	>0.15	0	N/A	95	-1174.08	P0N+S-	3a. P0N+	4
ENSDART00000059194.6	ENSDART00000059194	ENSDARG00000040440	snrpd2	0.0834784	4.5	0.0834465	4.5	B	A	A	B	A	A	A	yes	WT	0.10071	1	4.5	0.143374	1	5	0.0952903	1	4.5	0.141195	1	5	0.102662	1	4.5	0.112527	1	4	0.0811053	1	4.5	59	-863.77	P0N+S+	3a. P0N+	11
ENSDART00000059667.7	ENSDART00000059667	ENSDARG00000040730	wdr75	0.1442	4.5	0.0740084	4.5	A	B	B	B	A	B	A	yes	WT	>0.15	0	N/A	>0.15	0	N/A	>0.15	0	N/A	>0.15	0	N/A	0.13254	-1	4	0.121623	-1	4.5	>0.15	0	N/A	61	-506.643	P0N+S0	3a. P0N+	8
ENSDART00000060150.5	ENSDART00000060150	ENSDARG00000041051	mid1ip1a	0.101606	4	0.101426	4	A	A	A	A	A	A	A	yes	WT	0.0635932	1	4.5	0.0606265	1	4	0.0865156	1	4.5	0.135551	1	4	0.0816943	1	4	0.0782963	1	4	0.12786	1	4.5	41	443.597	P0N+S+	3a. P0N+	5
ENSDART00000060363.5	ENSDART00000060363	ENSDARG00000041182	rpl4	0.135779	4	0.104471	4	B	A	B	B	B	A	A	yes	WT	0.140855	1	4	0.12797	1	4	0.130944	1	4	0.14547	1	4.5	0.110006	1	4.5	0.105926	1	4	0.106726	1	4	48	75.8843	P0N+S+	3a. P0N+	17
ENSDART00000060417.7	ENSDART00000060417	ENSDARG00000041215	cetn4	0.0823972	5	0.14407	4.5	B	B	A	B	A	A	A	yes	WT	0.111454	1	5	>0.15	0	N/A	>0.15	0	N/A	>0.15	0	N/A	>0.15	0	N/A	>0.15	0	N/A	0.12001	-1	2.5	76	-1110.13	P0N+S+	3a. P0N+	3
ENSDART00000060542.6	ENSDART00000060542	ENSDARG00000041306	mrps25	0.131271	4	0.0762928	4	B	B	B	B	B	B	A	yes	WT	0.125522	1	4	0.115042	1	4	0.100849	1	4.5	0.140134	1	4.5	>0.15	0	N/A	0.135525	1	3.5	0.112061	1	4	40	-551.713	P0N+S+	3a. P0N+	18
ENSDART00000060919.6	ENSDART00000060919	ENSDARG00000010316	qars	0.146641	3.5	0.134953	4.5	B	B	B	B	A	A	A	yes	WT	0.124411	1	4.5	>0.15	0	N/A	0.0707676	1	3	0.142642	1	3	0.140582	1	3	>0.15	0	N/A	>0.15	0	N/A	24	-1136.19	P0N+S0	3a. P0N+	11
ENSDART00000062536.6	ENSDART00000062536	ENSDARG00000042630	hebp2	0.134745	3.5	0.097027	3.5	A	B	B	B	B	B	A	yes	WT	0.130232	1	4	>0.15	0	N/A	0.0963541	1	3.5	>0.15	0	N/A	>0.15	0	N/A	0.0830425	1	4	0.140036	1	5	116	-692.513	P0N+S+	3a. P0N+	3
ENSDART00000062702.4	ENSDART00000062702	ENSDARG00000042725	cebpb	0.142302	3.5	0.123588	3.5	A	A	A	A	A	A	A	yes	WT	0.107161	1	4	0.132206	1	3.5	0.0604751	1	4.5	0.115875	1	4	0.0967277	1	4	0.0497077	1	4	0.120845	1	4.5	40	137.317	P0N+S+	3a. P0N+	5
ENSDART00000062908.5	ENSDART00000062908	ENSDARG00000042864	rpl7l1	0.110489	4	0.0922342	4	B	B	A	B	A	A	A	yes	WT	0.115014	1	4	0.0986392	1	4	0.129997	1	3.5	0.148208	1	4	0.10193	1	4	0.147204	1	3	0.0808503	1	3.5	55	-665.89	P0N+S+	3a. P0N+	11
ENSDART00000063572.7	ENSDART00000063572	ENSDARG00000043301	gtf3c6	0.0371499	5	0.0582468	4.5	B	A	A	B	B	A	A	yes	WT	0.101157	1	5	>0.15	0	N/A	0.126047	1	4.5	0.127551	1	5	0.0998483	1	5.5	>0.15	0	N/A	>0.15	0	N/A	62	-1057.21	P0N+S+	3a. P0N+	8
ENSDART00000063665.7	ENSDART00000063665	ENSDARG00000058179	ackr3b	0.127274	3	0.069838	3	A	A	B	U	A	A	A	yes	MZps	0.109012	1	3.5	>0.15	0	N/A	0.14033	1	3.5	0.0337795	1	3.5	0.137539	1	3.5	0.0938175	1	3.5	0.0949558	1	4	47	-983.772	P0N+S0	3a. P0N+	19
ENSDART00000064390.5	ENSDART00000064390	ENSDARG00000043854	ppil4	0.121738	4	0.103425	4	A	B	B	B	A	B	A	yes	WT	0.115132	1	4.5	>0.15	0	N/A	0.137101	1	4	>0.15	0	N/A	0.137233	1	5	>0.15	0	N/A	>0.15	0	N/A	32	-1028.77	P0N+S0	3a. P0N+	8
ENSDART00000064515.5	ENSDART00000064515	ENSDARG00000043938	lrrc57	0.140614	4.5	0.101582	5	B	B	A	B	B	B	A	yes	WT	0.145796	1	4	0.0922456	-1	3.5	>0.15	0	N/A	>0.15	0	N/A	>0.15	0	N/A	>0.15	0	N/A	0.0959072	-1	3.5	24	-1299.15	P0N+S0	3a. P0N+	3
ENSDART00000065338.5	ENSDART00000065338	ENSDARG00000044488	pak1ip1	0.0868167	4.5	0.137343	4	A	A	A	A	A	A	A	yes	WT	0.0566235	1	4.5	0.091984	1	4.5	0.144142	1	4	0.11979	1	5	0.0913792	1	4.5	0.0787735	1	4	0.142923	1	4	78	-680.583	P0N+S+	3a. P0N+	11
ENSDART00000065544.6	ENSDART00000065544	ENSDARG00000006666	si:dkeyp-69c1.6	0.114291	4	0.0984674	4	B	B	A	B	B	B	A	yes	WT	0.110721	1	4	0.120824	1	3.5	0.147586	1	4	0.112667	1	4	0.0929181	1	4.5	>0.15	0	N/A	0.117297	1	4	46	-1261.14	P0N+S+	3a. P0N+	6
ENSDART00000066556.6	ENSDART00000066556	ENSDARG00000045254	zmp:0000000624	0.0714968	5	0.128639	4.5	B	A	A	B	A	A	A	yes	WT	>0.15	0	N/A	>0.15	0	N/A	0.147394	1	4.5	>0.15	0	N/A	>0.15	0	N/A	>0.15	0	N/A	>0.15	0	N/A	39	-507.29	P0N+S+	3a. P0N+	3
ENSDART00000067488.7	ENSDART00000067488	ENSDARG00000045913	mrps10	0.0785944	4	0.135137	4	B	B	B	B	B	B	A	yes	WT	0.0869623	1	4	0.113287	1	3	0.123979	1	3.5	0.116874	1	4.5	0.125164	1	4	0.119642	1	4	0.119019	1	3.5	32	-870.365	P0N+S0	3a. P0N+	17
ENSDART00000073488.5	ENSDART00000073488	ENSDARG00000051805	CU469568.1	0.111089	5	0.0573878	5	A	A	A	B	A	A	A	yes	WT	>0.15	0	N/A	>0.15	0	N/A	0.0887774	1	5	0.12996	1	5	0.0680181	1	5.5	>0.15	0	N/A	>0.15	0	N/A	83	-1803.27	P0N+S+	3a. P0N+	27
ENSDART00000074174.6	ENSDART00000074174	ENSDARG00000052344	tbl3	0.113084	4	0.0960208	4	B	B	B	B	A	A	A	yes	WT	0.142715	1	3.5	0.142647	1	3.5	0.117258	1	3.5	0.112319	1	4	0.142888	1	3	0.11222	1	3	0.0846632	1	3.5	71	-446.01	P0N+S+	3a. P0N+	11
ENSDART00000074787.4	ENSDART00000074787	ENSDARG00000052856	khdrbs1a	0.0957275	4	0.0686053	4	B	A	A	A	A	A	A	yes	WT	0.136551	1	4	0.121778	1	4	0.138074	1	4	0.132913	1	4	0.12658	1	4	0.0689192	1	4	0.104256	1	4	41	179.387	P0N+S+	3a. P0N+	6
ENSDART00000075159.4	ENSDART00000075159	ENSDARG00000053165	zgc:113377	0.118993	5	0.132649	4.5	B	B	A	B	A	A	A	yes	WT	>0.15	0	N/A	>0.15	0	N/A	0.0725619	1	5	>0.15	0	N/A	>0.15	0	N/A	>0.15	0	N/A	>0.15	0	N/A	64	-1660.8	P0N+S+	3a. P0N+	3
ENSDART00000075497.6	ENSDART00000075497	ENSDARG00000053459	rybpb	0.101957	5	0.11836	4.5	B	A	A	B	A	A	A	yes	WT	0.105822	1	4.5	0.0971794	-1	3	0.143195	1	4.5	0.112895	-1	3.5	0.0585141	-1	3	>0.15	0	N/A	0.100775	-1	3	71	-598.197	P0N+S+	3a. P0N+	6
ENSDART00000076030.5	ENSDART00000076030	ENSDARG00000053912	fbl	0.128492	4	0.083819	4	B	A	A	B	A	B	A	yes	WT	0.128558	1	4	0.113749	1	4.5	0.122996	1	4	0.145314	1	4.5	0.110378	1	4	0.0670344	1	4	0.118284	1	4	53	373.472	P0N+S+	3a. P0N+	8
ENSDART00000076115.3	ENSDART00000076115	ENSDARG00000053987	htr1b	0.0445806	5	0.12065	4.5	A	A	A	A	A	A	A	yes	WT	0.0819416	1	4.5	0.148178	1	5	0.0411094	1	5	0.116033	1	5	0.028816	1	5	>0.15	0	N/A	>0.15	0	N/A	127	-1645.9	P0N+S+	3a. P0N+	58
ENSDART00000076742.5	ENSDART00000076742	ENSDARG00000054540	imp4	0.0885297	4.5	0.127346	4	B	A	A	B	A	A	A	yes	WT	0.134781	1	3.5	0.136743	1	3	0.0872164	1	3.5	>0.15	0	N/A	>0.15	0	N/A	>0.15	0	N/A	0.14982	1	3	45	-473.387	P0N+S+	3a. P0N+	8
ENSDART00000077059.5	ENSDART00000077059	ENSDARG00000054804	anp32e	0.088405	4.5	0.131949	4	A	A	A	B	A	A	A	yes	WT	0.0848953	1	4.5	>0.15	0	N/A	0.123833	1	4.5	0.116108	1	5	0.14307	1	4.5	0.100614	1	4.5	0.103367	1	4.5	62	467.166	P0N+S+	3a. P0N+	6
ENSDART00000077188.5	ENSDART00000077188	ENSDARG00000054907	cox7a2l	0.131871	4	0.079317	4	B	A	A	B	A	A	A	yes	WT	0.0936393	1	4	>0.15	0	N/A	0.12797	1	3.5	0.0972518	1	4	0.10472	1	3	0.087778	1	3.5	0.146476	1	3.5	42	-1335.93	P0N+S+	3a. P0N+	8
ENSDART00000077226.4	ENSDART00000077226	ENSDARG00000054946	mc5rb	0.135056	4.5	0.130501	4	A	A	A	A	A	A	A	yes	WT	0.120882	1	4.5	>0.15	0	N/A	>0.15	0	N/A	>0.15	0	N/A	>0.15	0	N/A	>0.15	0	N/A	>0.15	0	N/A	37	-1845.77	P0N+S+	3a. P0N+	8
ENSDART00000077720.6	ENSDART00000077720	ENSDARG00000055370	zgc:163121	0.123917	4.5	0.0990851	4	A	A	A	A	A	A	A	yes	WT	0.13205	1	4.5	>0.15	0	N/A	0.0969404	1	4	>0.15	0	N/A	>0.15	0	N/A	0.111612	1	5.5	>0.15	0	N/A	28	-1727.61	P0N+S0	3a. P0N+	7
ENSDART00000077829.6	ENSDART00000077829	ENSDARG00000055477	pelo	0.0950416	4	0.095714	4	B	A	B	B	A	A	A	yes	WT	0.101551	1	4	0.0702965	1	4.5	0.135591	1	3.5	0.140201	1	4	>0.15	0	N/A	>0.15	0	N/A	>0.15	0	N/A	41	-857.243	P0N+S+	3a. P0N+	8
ENSDART00000077853.4	ENSDART00000077853	ENSDARG00000055493	hic1	0.12109	3.5	0.122566	4	B	B	A	B	A	A	A	yes	WT	>0.15	0	N/A	>0.15	0	N/A	>0.15	0	N/A	>0.15	0	N/A	0.0921843	-1	4	0.143198	-1	4.5	0.105853	-1	4	78	-727.807	P0N+S0	3a. P0N+	3
ENSDART00000078086.5	ENSDART00000078086	ENSDARG00000055690	CU655961.1	0.0902178	4.5	0.134993	4	B	A	A	B	B	A	A	yes	WT	0.109936	1	4.5	0.119257	1	5	0.106212	1	4.5	0.0670056	1	5	0.149111	1	3.5	0.083462	1	4	0.104877	1	4.5	59	-1401.36	P0N+S+	3a. P0N+	5
ENSDART00000078266.5	ENSDART00000078266	ENSDARG00000055868	rsl1d1	0.0861068	4.5	0.146084	4	B	A	A	B	A	A	A	yes	WT	0.126875	1	4	0.102177	1	4.5	0.0866197	1	4.5	0.142941	1	5	0.123846	1	3	>0.15	0	N/A	0.127019	1	3	55	-858.634	P0N+S+	3a. P0N+	8
ENSDART00000078385.6	ENSDART00000078385	ENSDARG00000004517	ppat	0.127335	3.5	0.129043	4	B	B	A	B	A	A	A	yes	WT	0.121727	1	3.5	>0.15	0	N/A	0.107463	1	3	0.137646	1	3	0.0993832	-1	4.5	0.143005	-1	4.5	>0.15	0	N/A	48	-692.444	P0N+S0	3a. P0N+	8
ENSDART00000078576.6	ENSDART00000078576	ENSDARG00000056141	coq10b	0.13639	5	0.12751	4.5	A	B	B	B	A	A	A	yes	WT	>0.15	0	N/A	>0.15	0	N/A	0.0256067	-1	2.5	>0.15	0	N/A	0.0723189	-1	2.5	0.113607	-1	3	0.119604	-1	3	75	-447.479	P0N+S+	3a. P0N+	5.5
ENSDART00000079401.4	ENSDART00000079401	ENSDARG00000056836	si:ch211-125o16.4	0.104976	4	0.0678706	4	A	A	A	A	A	A	A	yes	WT	0.111212	1	4.5	0.0957008	1	4	0.071378	1	4.5	0.140011	1	5	0.105731	1	4	0.138572	1	4	0.0735253	1	5	52	-424.128	P0N+S0	3a. P0N+	5
ENSDART00000079480.6	ENSDART00000079480	ENSDARG00000056903	mrpl13	0.135998	4.5	0.131765	4	B	B	B	B	B	B	A	yes	WT	0.0853279	1	4.5	0.127488	1	5.5	0.101503	1	4.5	>0.15	0	N/A	0.119322	1	5.5	>0.15	0	N/A	>0.15	0	N/A	56	-875.827	P0N+S+	3a. P0N+	3
ENSDART00000079497.6	ENSDART00000079497	ENSDARG00000056914	emg1	0.0784027	4.5	0.126503	4	B	A	A	A	A	A	A	yes	WT	0.137651	1	4	0.127181	1	4.5	0.101829	1	4	0.138013	1	4.5	0.0811331	1	4	0.126608	1	3.5	0.0835883	1	4	42	-588.374	P0N+S+	3a. P0N+	11
ENSDART00000079599.7	ENSDART00000079599	ENSDARG00000057010	si:dkey-154b15.1	0.0880951	4.5	0.134838	4	B	A	A	B	A	A	A	yes	WT	0.140395	1	4.5	>0.15	0	N/A	0.0697002	1	4.5	0.143807	1	4.5	0.137748	1	4	0.0685163	1	3.5	>0.15	0	N/A	52	-1579.92	P0N+S+	3a. P0N+	3
ENSDART00000080628.6	ENSDART00000080628	ENSDARG00000057882	arpc3	0.116861	4.5	0.134699	4	B	B	A	B	B	B	A	yes	WT	0.0874298	1	4.5	0.145823	1	5.5	0.142026	1	4	>0.15	0	N/A	0.148351	1	5	>0.15	0	N/A	>0.15	0	N/A	57	-947.029	P0N+S+	3a. P0N+	72
ENSDART00000081477.5	ENSDART00000081477	ENSDARG00000058593	sri	0.13171	3.5	0.133194	3.5	B	B	A	B	A	A	A	yes	WT	0.115644	1	4.5	>0.15	0	N/A	0.114445	1	4	0.149178	1	4	0.143368	1	3.5	>0.15	0	N/A	0.0944743	1	3.5	181	-578.02	P0N+S+	3a. P0N+	72
ENSDART00000082087.6	ENSDART00000082087	ENSDARG00000059075	nip7	0.0737286	4.5	0.136774	4	A	A	A	A	A	A	A	yes	WT	0.0587348	1	4.5	0.106703	1	5.5	0.0717766	1	4	>0.15	0	N/A	0.148069	-1	3	>0.15	0	N/A	>0.15	0	N/A	37	-812.037	P0N+S+	3a. P0N+	11
ENSDART00000082264.6	ENSDART00000082264	ENSDARG00000040309	pxdc1b	0.122908	5	0.0444089	5	A	A	A	B	A	A	A	yes	WT	0.127629	1	4.5	>0.15	0	N/A	0.147366	1	4.5	>0.15	0	N/A	0.130039	1	5	0.0782971	1	5	>0.15	0	N/A	58	-1123.14	P0N+S+	3a. P0N+	8
ENSDART00000082434.6	ENSDART00000082434	ENSDARG00000059337	tgif1	0.110064	4	0.0906745	4	A	A	A	A	A	A	A	yes	WT	0.122453	1	5	0.0451688	1	5.5	0.106521	1	5	0.137115	1	5	>0.15	0	N/A	>0.15	0	N/A	>0.15	0	N/A	225	-1001.85	P0N+S+	3a. P0N+	6
ENSDART00000083294.6	ENSDART00000083294	ENSDARG00000059711	nol6	0.143733	5	0.0831308	5	A	B	A	B	A	A	A	yes	WT	>0.15	0	N/A	0.0956576	-1	4	0.0633111	1	5.5	>0.15	0	N/A	0.143267	-1	3	0.0915997	-1	3.5	0.123147	-1	4.5	65	-1025.22	P0N+S+	3a. P0N+	8
ENSDART00000083362.7	ENSDART00000083362	ENSDARG00000057890	si:dkey-33c12.4	0.105732	4.5	0.092791	4	B	A	A	B	B	A	A	yes	WT	0.144306	1	4	>0.15	0	N/A	0.138902	1	4	>0.15	0	N/A	>0.15	0	N/A	0.120874	1	4.5	>0.15	0	N/A	56	-438.944	P0N+S+	3a. P0N+	5
ENSDART00000083513.5	ENSDART00000083513	ENSDARG00000059806	sacm1lb	0.135485	3.5	0.0854886	3.5	B	A	B	A	B	A	A	yes	WT	0.11944	1	3.5	0.106845	1	4	0.148414	1	3.5	>0.15	0	N/A	0.101505	1	4	0.139196	1	4	0.148013	1	3.5	33	-932.723	P0N+S+	3a. P0N+	4
ENSDART00000083807.7	ENSDART00000083807	ENSDARG00000074337	cbfa2t2	0.0464311	4.5	0.0954672	4	A	A	A	A	A	A	A	yes	WT	0.0998178	1	4.5	0.108486	1	4.5	0.125912	1	4.5	>0.15	0	N/A	0.13655	1	5.5	>0.15	0	N/A	>0.15	0	N/A	61	-682.555	P0N+S0	3a. P0N+	5
ENSDART00000083836.6	ENSDART00000083836	ENSDARG00000059908	si:ch211-217k17.7	0.119738	4	0.14942	4	B	B	A	B	A	A	A	yes	WT	0.138328	1	4	>0.15	0	N/A	0.119412	1	3.5	>0.15	0	N/A	>0.15	0	N/A	0.14092	1	2.5	0.108914	1	3	59	-426.945	P0N+S+	3a. P0N+	11
ENSDART00000086104.7	ENSDART00000086104	ENSDARG00000087574	nox1	0.12562	4.5	0.0975515	4.5	U	A	A	A	A	A	A	yes	MZspg	0.132739	1	3	0.101911	1	4	0.140411	1	4	0.149944	1	5.5	0.0874306	1	4.5	0.136752	1	3.5	0.0587059	1	4	56	-1480.32	P0N+S+	3a. P0N+	8
ENSDART00000087632.5	ENSDART00000087632	ENSDARG00000079340	slc47a4	0.07632	5	0.0926073	4.5	B	A	A	A	A	A	A	yes	WT	0.0999844	1	4.5	>0.15	0	N/A	0.0852638	1	5	>0.15	0	N/A	0.141512	-1	3	>0.15	0	N/A	>0.15	0	N/A	61	-572.852	P0N+S+	3a. P0N+	6
ENSDART00000087699.6	ENSDART00000087699	ENSDARG00000061480	si:ch211-132b12.1	0.106261	4.5	0.149965	4	A	A	A	A	A	A	A	yes	WT	0.131472	1	4	0.110811	1	4	0.141763	1	3.5	>0.15	0	N/A	>0.15	0	N/A	0.146859	1	3.5	0.148043	1	4	47	-1264.1	P0N+S+	3a. P0N+	N/A
ENSDART00000089095.6	ENSDART00000089095	ENSDARG00000061993	wdr74	0.138779	4	0.090884	4	B	A	A	B	A	A	A	yes	WT	0.112784	1	4	0.0663086	1	4	0.0817026	1	4	0.133805	1	4	0.122391	1	3	0.0949201	1	3.5	0.112633	1	4	49	-1144.86	P0N+S+	3a. P0N+	6
ENSDART00000089526.6	ENSDART00000089526	ENSDARG00000062147	otc	0.113926	4	0.138845	4	A	A	B	A	A	A	A	yes	WT	0.105412	1	5	0.132063	1	4	0.0936276	1	5	>0.15	0	N/A	>0.15	0	N/A	0.135282	1	4.5	>0.15	0	N/A	40	-1711.02	P0N+S0	3a. P0N+	48
ENSDART00000090844.7	ENSDART00000090844	ENSDARG00000060977	zgc:153018	0.0793668	4.5	0.146317	4	A	A	A	B	A	A	A	yes	WT	0.0460284	1	4.5	0.101656	1	4.5	0.102082	1	4.5	0.132285	1	5	0.108511	1	4.5	0.0901784	1	4.5	0.0663316	1	4.5	34	53.3397	P0N+S+	3a. P0N+	8
ENSDART00000091584.7	ENSDART00000091584	ENSDARG00000062959	zgc:158785	0.125797	4.5	0.148249	4	B	A	A	A	A	A	A	yes	WT	0.0456551	1	4.5	>0.15	0	N/A	0.119034	1	4.5	>0.15	0	N/A	>0.15	0	N/A	>0.15	0	N/A	0.149424	-1	2.5	98	-1756.39	P0N+S+	3a. P0N+	84
ENSDART00000093074.6	ENSDART00000093074	ENSDARG00000063596	bud23	0.110746	4.5	0.0688865	4.5	A	A	A	B	A	A	A	yes	WT	0.106145	1	5	>0.15	0	N/A	0.0973746	1	4.5	>0.15	0	N/A	0.107298	-1	4	>0.15	0	N/A	>0.15	0	N/A	104	-972.852	P0N+S+	3a. P0N+	8
ENSDART00000098045.4	ENSDART00000098045	ENSDARG00000067984	gas1b	0.11266	3.5	0.11862	3.5	B	B	B	C	B	A	A	yes	MZps	0.115365	1	3.5	0.144018	1	4	0.102516	1	3.5	0.128034	1	3.5	0.139231	1	4.5	0.142318	1	4	0.107686	1	5	58	-574.299	P0N+S0	3a. P0N+	19
ENSDART00000098419.5	ENSDART00000098419	ENSDARG00000040503	sb:cb81	0.107229	3.5	0.0770847	3.5	A	B	A	A	A	A	A	yes	WT	0.145276	1	3.5	0.0957039	1	4	0.0640724	1	3.5	0.103613	1	3.5	0.0451332	1	4	0.0725215	1	5	>0.15	0	N/A	52	59.9909	P0N+S-	3a. P0N+	5
ENSDART00000099224.4	ENSDART00000099224	ENSDARG00000020219	dld	0.0527246	5	0.106876	4.5	A	A	A	A	A	U	A	yes	MZsn	0.0979415	1	5	0.102431	1	5.5	0.115273	1	5	0.128593	1	5.5	0.124227	1	4.5	0.144146	1	5.5	>0.15	0	N/A	52	-409.405	P0N+S+	3a. P0N+	35
ENSDART00000099535.5	ENSDART00000099535	ENSDARG00000019707	spout1	0.0399464	5	0.0731513	4.5	B	B	B	B	A	A	A	yes	WT	>0.15	0	N/A	>0.15	0	N/A	0.0932315	1	4.5	>0.15	0	N/A	>0.15	0	N/A	>0.15	0	N/A	>0.15	0	N/A	78	-1318.19	P0N+S+	3a. P0N+	3
ENSDART00000099572.3	ENSDART00000099572	ENSDARG00000068761	mespab	0.0901974	5	0.136168	4.5	A	A	A	A	A	U	U	yes	WT	0.0799065	1	5	>0.15	0	N/A	0.0570529	1	5	>0.15	0	N/A	0.139216	1	3.5	0.12861	1	5.5	0.14255	1	4	71	-794.312	P0N+S+	3a. P0N+	6
ENSDART00000099754.5	ENSDART00000099754	ENSDARG00000074703	ccdc97	0.117482	5	0.140971	4.5	A	A	A	B	A	A	A	yes	WT	0.128094	-1	3	>0.15	0	N/A	0.0949389	1	5	>0.15	0	N/A	0.0983567	-1	3	0.0525542	-1	3	0.108738	-1	3.5	52	-893.239	P0N+S+	3a. P0N+	11
ENSDART00000100060.5	ENSDART00000100060	ENSDARG00000039677	dsc2l	0.131312	4.5	0.0583452	4.5	A	A	A	A	A	A	A	yes	WT	0.105759	1	4.5	0.107516	1	5	0.0815475	1	5	0.118252	1	5	>0.15	0	N/A	0.126348	1	5	0.0778345	1	5	42	-512.566	P0N+S+	3a. P0N+	8
ENSDART00000100667.5	ENSDART00000100667	ENSDARG00000042151	skia	0.052656	4.5	0.134121	4	A	A	A	B	A	A	A	yes	WT	0.00690173	1	5	0.118866	1	5	0.0499868	1	4.5	>0.15	0	N/A	0.108765	1	5	0.143365	1	4.5	0.147842	1	4.5	50	-670.143	P0N+S+	3a. P0N+	72
ENSDART00000100757.5	ENSDART00000100757	ENSDARG00000069313	oxa1l	0.143945	4	0.112799	4	B	B	A	A	A	A	A	yes	WT	>0.15	0	N/A	>0.15	0	N/A	>0.15	0	N/A	>0.15	0	N/A	>0.15	0	N/A	>0.15	0	N/A	0.130743	1	3	25	-1499.85	P0N+S+	3a. P0N+	14
ENSDART00000101142.5	ENSDART00000101142	ENSDARG00000069472	chsy3	0.125785	4	0.0953181	4	A	A	A	A	A	A	A	yes	WT	0.108452	1	5.5	>0.15	0	N/A	>0.15	0	N/A	>0.15	0	N/A	0.0245129	1	5.5	>0.15	0	N/A	>0.15	0	N/A	80	-1094.67	P0N+S-	3a. P0N+	45.5
ENSDART00000102500.5	ENSDART00000102500	ENSDARG00000023330	anp32b	0.117797	4	0.0757148	4	B	A	A	B	A	A	A	yes	WT	0.135262	1	4	0.132897	1	4.5	0.0897223	1	4.5	0.096805	1	5	0.144497	1	4	0.100049	1	4	0.0750125	1	4.5	49	609.489	P0N+S+	3a. P0N+	6
ENSDART00000102697.5	ENSDART00000102697	ENSDARG00000070142	cart4	0.0940927	4.5	0.123515	4	A	A	A	A	A	A	A	yes	WT	0.109569	1	4.5	0.144159	1	5	0.112266	1	4.5	0.102102	1	4.5	0.100109	1	4.5	0.118812	1	5	>0.15	0	N/A	59	-602.473	P0N+S+	3a. P0N+	6
ENSDART00000102701.4	ENSDART00000102701	ENSDARG00000052288	zmp:0000000634	0.0872932	3.5	0.0776033	3.5	A	A	A	B	A	A	A	yes	WT	0.116518	1	3.5	0.0729328	1	4	0.130248	1	4	0.086837	1	3.5	0.121755	1	3.5	0.130867	1	3.5	0.128534	1	3.5	62	-1214.97	P0N+S+	3a. P0N+	4
ENSDART00000102900.5	ENSDART00000102900	ENSDARG00000076571	sp5a	0.141034	4.5	0.146892	4	A	A	A	A	U	B	U	yes	WT	0.131115	1	4	0.138039	1	3.5	0.119974	1	4.5	0.14211	1	3.5	0.115912	1	4	0.131339	1	3.5	0.130995	1	3.5	37	-605.675	P0N+S+	3a. P0N+	8
ENSDART00000103267.4	ENSDART00000103267	ENSDARG00000070404	inka1b	0.0872141	4.5	0.0613659	4.5	A	A	A	A	A	A	A	yes	WT	>0.15	0	N/A	>0.15	0	N/A	>0.15	0	N/A	>0.15	0	N/A	>0.15	0	N/A	>0.15	0	N/A	>0.15	0	N/A	35	-859.324	P0N+S+	3a. P0N+	6
ENSDART00000103410.5	ENSDART00000103410	ENSDARG00000035889	zbtb8b	0.14749	4	0.102727	4	B	A	A	B	A	A	A	yes	WT	0.121121	1	4	0.127591	1	4	0.132318	1	4	0.110211	1	4.5	0.0738958	1	4.5	>0.15	0	N/A	>0.15	0	N/A	39	-787.042	P0N+S+	3a. P0N+	8
ENSDART00000103766.6	ENSDART00000103766	ENSDARG00000009754	zc3h11a	0.115541	4	0.107269	4	B	B	B	B	A	B	A	yes	WT	0.122692	1	4	0.13688	1	4	0.123875	1	4.5	0.109593	1	4	>0.15	0	N/A	0.0445675	1	3.5	0.0629903	1	3.5	38	-1704.81	P0N+S0	3a. P0N+	3
ENSDART00000103950.5	ENSDART00000103950	ENSDARG00000057940	dido1	0.0874779	5	0.0633059	5	B	B	A	B	A	A	A	yes	WT	0.114062	1	4.5	0.136006	-1	4	0.0923693	1	4.5	0.137591	1	4	0.139349	1	4	>0.15	0	N/A	>0.15	0	N/A	95	-1215.16	P0N+S+	3a. P0N+	5
ENSDART00000104072.6	ENSDART00000104072	ENSDARG00000070698	kbtbd8	0.144097	4	0.096863	4	B	A	B	B	A	A	A	yes	WT	0.104666	1	5	0.114288	1	4	0.109354	1	4.5	0.124346	1	3.5	0.123967	1	5.5	0.122112	1	4.5	0.13182	1	3.5	72	-1176.91	P0N+S+	3a. P0N+	3
ENSDART00000104576.5	ENSDART00000104576	ENSDARG00000016239	psmd13	0.121149	4	0.127974	4	B	A	A	B	B	A	A	yes	WT	0.145786	1	4	0.12167	1	4	0.143832	1	4	0.128896	1	4	0.12629	1	4	0.129051	1	4	0.115258	1	4	22	-782.426	P0N+S+	3a. P0N+	19
ENSDART00000104717.4	ENSDART00000104717	ENSDARG00000040439	rsl24d1	0.089428	4.5	0.0847436	4.5	B	A	A	B	A	A	A	yes	WT	0.107406	1	4.5	>0.15	0	N/A	0.0908798	1	4.5	0.113094	1	5	0.104855	1	5	0.138331	1	4	0.11886	1	4.5	35	-605.82	P0N+S+	3a. P0N+	17
ENSDART00000105004.7	ENSDART00000105004	ENSDARG00000094041	krt17	0.0965531	5	0.147821	4.5	A	A	A	A	A	A	A	yes	WT	0.108047	1	5	0.0641435	1	5.5	0.143178	1	5	>0.15	0	N/A	0.0734362	1	5	>0.15	0	N/A	>0.15	0	N/A	50	-597.813	P0N+S+	3a. P0N+	11
ENSDART00000105692.5	ENSDART00000105692	ENSDARG00000071468	mrpl54	0.0796393	4.5	0.145814	4	B	B	A	B	A	A	A	yes	WT	0.0194429	1	4.5	>0.15	0	N/A	0.140192	1	4	>0.15	0	N/A	0.103917	1	4.5	0.0735225	1	4	0.134303	1	4	40	-1518.02	P0N+S+	3a. P0N+	11
ENSDART00000106374.3	ENSDART00000106374	ENSDARG00000074868	AL929017.1	0.0834686	5	0.149475	4	B	B	B	B	B	A	A	yes	WT	0.0895829	1	4.5	0.0462372	1	4.5	0.113403	1	5	>0.15	0	N/A	>0.15	0	N/A	>0.15	0	N/A	>0.15	0	N/A	40	-805.108	P0N+S+	3a. P0N+	3
ENSDART00000106670.5	ENSDART00000106670	ENSDARG00000071878	trmt112	0.088012	4.5	0.143968	4	B	A	A	B	A	A	A	yes	WT	0.119957	1	4.5	>0.15	0	N/A	0.146941	1	4	>0.15	0	N/A	>0.15	0	N/A	>0.15	0	N/A	0.118709	1	5	69	-1481.89	P0N+S+	3a. P0N+	17
ENSDART00000109157.4	ENSDART00000109157	ENSDARG00000077227	fbxl6	0.149248	5	0.0807238	5	B	A	B	B	B	B	A	yes	WT	>0.15	0	N/A	>0.15	0	N/A	0.139889	1	5	>0.15	0	N/A	>0.15	0	N/A	>0.15	0	N/A	0.119217	-1	3.5	78	-986.668	P0N+S+	3a. P0N+	11
ENSDART00000109243.5	ENSDART00000109243	ENSDARG00000076104	sema4bb	0.0867639	4	0.0492972	4	A	A	A	A	A	A	A	yes	WT	0.109174	1	4.5	0.13426	1	3.5	0.123756	1	4	0.133751	1	4	0.132179	1	3.5	0.0992867	1	3.5	0.147794	1	3.5	31	-709.149	P0N+S0	3a. P0N+	5
ENSDART00000109506.4	ENSDART00000109506	ENSDARG00000077307	tmem201	0.128941	4.5	0.050087	4.5	A	A	B	B	A	A	A	yes	WT	0.142805	1	5	>0.15	0	N/A	0.109653	1	5	>0.15	0	N/A	>0.15	0	N/A	>0.15	0	N/A	0.133572	1	5	78	-630.185	P0N+S+	3a. P0N+	6
ENSDART00000109764.4	ENSDART00000109764	ENSDARG00000077926	si:dkey-48p11.3	0.0960491	4	0.149024	3.5	B	B	A	B	A	A	A	yes	WT	0.0749443	1	4	>0.15	0	N/A	0.135637	1	3.5	0.148353	1	4.5	>0.15	0	N/A	>0.15	0	N/A	0.140198	1	3.5	77	-660.615	P0N+S+	3a. P0N+	5
ENSDART00000110305.4	ENSDART00000110305	ENSDARG00000076609	si:ch211-199g17.9	0.0899565	4.5	0.0654824	4.5	A	A	A	A	A	A	A	yes	WT	0.0854667	1	4.5	0.129581	1	5.5	0.0839801	1	5	>0.15	0	N/A	>0.15	0	N/A	0.0940198	1	4.5	>0.15	0	N/A	70	-1199.87	P0N+S+	3a. P0N+	N/A
ENSDART00000111189.5	ENSDART00000111189	ENSDARG00000076526	gar1	0.137898	4	0.0701192	4	B	A	A	B	A	A	A	yes	WT	0.129457	1	4	0.135061	1	4.5	0.119818	1	4	0.128478	1	4.5	0.1475	1	4	0.143927	1	4	0.142719	1	3.5	30	-372.413	P0N+S+	3a. P0N+	11
ENSDART00000111294.4	ENSDART00000111294	ENSDARG00000079222	zgc:174315	0.069056	4	0.140432	3.5	B	B	A	B	A	A	A	yes	WT	0.0676504	1	4	0.095624	1	3.5	0.142682	1	3.5	0.149545	1	3.5	0.0831926	1	3	0.0472123	1	3.5	0.131086	1	3.5	49	-723.653	P0N+S+	3a. P0N+	5
ENSDART00000111477.4	ENSDART00000111477	ENSDARG00000074588	METTL18	0.11658	5	0.128743	4.5	A	B	A	A	A	A	A	yes	WT	0.071614	1	5	0.117853	-1	4	>0.15	0	N/A	>0.15	0	N/A	>0.15	0	N/A	>0.15	0	N/A	>0.15	0	N/A	75	-1788.88	P0N+S+	3a. P0N+	19
ENSDART00000111528.4	ENSDART00000111528	ENSDARG00000075380	kri1	0.111449	4	0.0865507	4	A	B	B	B	A	A	A	yes	WT	0.0675288	1	4.5	0.115111	1	4	>0.15	0	N/A	>0.15	0	N/A	0.123381	-1	3	0.124335	1	4.5	>0.15	0	N/A	101	-732.818	P0N+S-	3a. P0N+	6
ENSDART00000112116.4	ENSDART00000112116	ENSDARG00000074656	ctss2.1	0.14466	4.5	0.0887164	4.5	B	B	A	B	A	A	A	yes	WT	>0.15	0	N/A	>0.15	0	N/A	0.0896231	1	5	>0.15	0	N/A	0.143352	-1	4.5	0.125887	-1	4	0.140145	-1	4.5	56	-46.1937	P0N+S+	3a. P0N+	3
ENSDART00000112389.3	ENSDART00000112389	ENSDARG00000077264	wdr43	0.110221	4.5	0.134591	4	B	B	A	B	A	A	A	yes	WT	0.135301	1	3.5	0.08603	1	2.5	0.143841	1	3	0.137215	1	3.5	0.0743152	1	3	0.138713	1	2.5	0.0836753	1	3	55	-104.901	P0N+S+	3a. P0N+	8
ENSDART00000112457.3	ENSDART00000112457	ENSDARG00000078647	samsn1b	0.0963488	5	0.0965301	4.5	B	A	A	A	A	A	A	yes	WT	0.101607	1	4.5	0.062826	1	5	0.126183	1	4.5	>0.15	0	N/A	>0.15	0	N/A	>0.15	0	N/A	>0.15	0	N/A	55	-1477.22	P0N+S+	3a. P0N+	72
ENSDART00000112483.4	ENSDART00000112483	ENSDARG00000078882	slc22a31	0.102315	4	0.13373	3.5	B	B	B	B	A	B	A	yes	WT	0.145911	1	3.5	>0.15	0	N/A	0.122494	1	4.5	0.14543	1	4.5	>0.15	0	N/A	>0.15	0	N/A	>0.15	0	N/A	55	-724.418	P0N+S-	3a. P0N+	4
ENSDART00000112689.4	ENSDART00000112689	ENSDARG00000007901	crnkl1	0.118417	4	0.0887738	4	B	A	B	B	B	A	A	yes	WT	0.106411	1	4	0.135643	1	4	0.126705	1	4	0.137228	1	4	0.0767705	1	4	0.0648332	1	4	0.103193	1	4	54	-330.685	P0N+S+	3a. P0N+	6
ENSDART00000113037.3	ENSDART00000113037	ENSDARG00000079611	sema4c	0.0506874	5	0.0841219	4.5	A	A	A	A	A	A	A	yes	WT	0.148333	1	3.5	>0.15	0	N/A	0.0760059	1	5	>0.15	0	N/A	0.085045	-1	3	>0.15	0	N/A	>0.15	0	N/A	86	-1891.5	P0N+S+	3a. P0N+	96
ENSDART00000113142.5	ENSDART00000113142	ENSDARG00000079378	phldb1b	0.0938125	4.5	0.148177	4	A	A	A	A	A	A	A	yes	WT	0.0952821	1	4.5	0.112985	1	5	0.0365804	1	4.5	>0.15	0	N/A	>0.15	0	N/A	>0.15	0	N/A	>0.15	0	N/A	70	-1237.14	P0N+S+	3a. P0N+	11
ENSDART00000113285.4	ENSDART00000113285	ENSDARG00000073999	tapt1a	0.137638	4.5	0.0813037	4.5	B	A	A	B	B	A	A	yes	WT	0.0801215	1	5.5	>0.15	0	N/A	0.134619	1	4.5	>0.15	0	N/A	>0.15	0	N/A	0.108794	1	5	0.106523	1	5	89	-1129.34	P0N+S+	3a. P0N+	11
ENSDART00000113395.3	ENSDART00000113395	ENSDARG00000076223	SERP1	0.111764	3.5	0.0967447	3.5	B	B	B	B	A	B	A	yes	WT	0.145002	1	3.5	>0.15	0	N/A	0.112413	1	3.5	0.110468	1	3.5	>0.15	0	N/A	>0.15	0	N/A	0.148169	1	3.5	147	-605.273	P0N+S+	3a. P0N+	120
ENSDART00000113454.4	ENSDART00000113454	ENSDARG00000076500	chgb	0.117687	4.5	0.0558866	4.5	B	A	A	B	A	A	A	yes	WT	0.147921	1	4.5	>0.15	0	N/A	0.130008	1	4.5	0.13296	1	5	>0.15	0	N/A	>0.15	0	N/A	0.0517053	1	4.5	40	-1568.42	P0N+S+	3a. P0N+	120
ENSDART00000113837.5	ENSDART00000113837	ENSDARG00000003527	mak16	0.0880557	4.5	0.137899	4	B	A	A	A	A	A	A	yes	WT	0.0673507	1	4.5	0.148234	1	4	0.138737	1	4	0.0975907	1	5	0.121619	1	4.5	0.0753582	1	4	0.0821967	1	4	41	-740.048	P0N+S+	3a. P0N+	8
ENSDART00000114134.5	ENSDART00000114134	ENSDARG00000074271	wrb	0.0943062	4.5	0.102093	4.5	B	B	A	B	B	A	A	yes	WT	0.0228676	1	5	>0.15	0	N/A	0.11706	1	4	>0.15	0	N/A	0.139892	1	5	0.123307	1	4.5	0.0875246	1	5	58	-1590.12	P0N+S+	3a. P0N+	48
ENSDART00000114136.4	ENSDART00000114136	ENSDARG00000077265	wdr89	0.129959	4.5	0.123671	4	B	B	A	B	A	A	A	yes	WT	0.115417	1	4	>0.15	0	N/A	0.135977	1	4	>0.15	0	N/A	>0.15	0	N/A	>0.15	0	N/A	0.133607	1	4	40	-1011.58	P0N+S+	3a. P0N+	11
ENSDART00000114272.3	ENSDART00000114272	ENSDARG00000043304	nop2	0.125431	4.5	0.0742539	4.5	A	A	A	A	A	A	A	yes	WT	0.0754674	1	4.5	0.127407	1	4.5	0.115067	1	4.5	>0.15	0	N/A	0.112286	1	5	0.121073	1	4	0.0898492	1	4.5	47	-416.993	P0N+S+	3a. P0N+	11
ENSDART00000114352.3	ENSDART00000114352	ENSDARG00000079760	zgc:112998	0.136	4.5	0.08862	4.5	A	B	A	B	A	A	A	yes	WT	0.140198	1	5.5	>0.15	0	N/A	0.0870299	1	4.5	0.114186	1	5	>0.15	0	N/A	>0.15	0	N/A	0.12946	-1	4.5	60	-1260.47	P0N+S+	3a. P0N+	6
ENSDART00000114524.5	ENSDART00000114524	ENSDARG00000012820	nop56	0.125376	4	0.0990286	4	B	B	A	B	A	A	A	yes	WT	0.143281	1	4	0.143972	1	4.5	0.105129	1	4	0.111768	1	4.5	0.119151	1	3.5	0.105542	1	3.5	0.0615924	1	4	47	-131.257	P0N+S+	3a. P0N+	6
ENSDART00000114649.4	ENSDART00000114649	ENSDARG00000109327	znf1140	0.0933634	4	0.0787697	4	A	A	A	A	A	A	A	yes	WT	0.129425	1	4	0.142784	1	3.5	0.0673381	1	5.5	0.148721	1	4	>0.15	0	N/A	0.118463	1	3.5	0.134099	1	4	25	-1813.26	P0N+S+	3a. P0N+	N/A
ENSDART00000114667.4	ENSDART00000114667	ENSDARG00000041359	zgc:161969	0.121026	3.5	0.0941676	3.5	A	A	A	B	A	A	A	yes	WT	0.127309	1	4	0.139717	1	3.5	0.136255	1	3.5	0.0755613	1	4	0.0976816	1	3.5	0.0957958	1	3.5	0.143382	1	3.5	27	-920.754	P0N+S0	3a. P0N+	5
ENSDART00000116664.2	ENSDART00000116664	ENSDARG00000080188	RF00571	0.140631	3.5	0.140096	3.5	A	A	A	A	A	A	A	yes	WT	0.100476	1	4	>0.15	0	N/A	0.146326	1	3.5	0.13845	1	3.5	0.135127	1	3	0.119776	1	3.5	>0.15	0	N/A	107	-1888.31	P0N+S+	3a. P0N+	5
ENSDART00000120885.2	ENSDART00000120885	ENSDARG00000085485	RF00568	0.111991	4	0.119947	4	A	A	A	B	A	A	A	yes	WT	0.144403	1	4	0.146687	1	4	0.108235	1	4	>0.15	0	N/A	0.115769	1	3.5	0.096064	1	3.5	0.103253	1	3.5	42	-1528.68	P0N+S0	3a. P0N+	11
ENSDART00000121853.3	ENSDART00000121853	ENSDARG00000087633	si:dkey-11o18.5	0.0837729	3.5	0.136436	3.5	B	C	A	C	A	A	A	yes	MZps	0.0733098	1	3.5	>0.15	0	N/A	0.109691	1	3.5	0.0992004	1	4	>0.15	0	N/A	>0.15	0	N/A	>0.15	0	N/A	52	-1664.95	P0N+S-	3a. P0N+	108
ENSDART00000122953.3	ENSDART00000122953	ENSDARG00000006219	gnl3	0.08098	4.5	0.140989	4	A	A	A	B	A	A	A	yes	WT	0.147606	1	4	0.095258	1	4	0.123456	1	4	0.13833	1	5	0.142319	1	3.5	0.131795	1	3.5	0.05813	1	4	83	-473.454	P0N+S+	3a. P0N+	11
ENSDART00000123191.3	ENSDART00000123191	ENSDARG00000063285	ube2t	0.0573043	5	0.0950208	4.5	B	B	A	B	B	A	A	yes	WT	>0.15	0	N/A	>0.15	0	N/A	0.139245	1	3	>0.15	0	N/A	>0.15	0	N/A	>0.15	0	N/A	>0.15	0	N/A	82	-1050.48	P0N+S+	3a. P0N+	11
ENSDART00000123243.4	ENSDART00000123243	ENSDARG00000091413	TIMM22	0.103306	5	0.149088	4.5	B	B	A	B	A	A	A	yes	WT	>0.15	0	N/A	>0.15	0	N/A	>0.15	0	N/A	>0.15	0	N/A	>0.15	0	N/A	>0.15	0	N/A	>0.15	0	N/A	63	-1652.15	P0N+S+	3a. P0N+	15
ENSDART00000123335.4	ENSDART00000123335	ENSDARG00000012820	nop56	0.145551	3.5	0.127172	3.5	B	B	A	B	A	A	A	yes	WT	0.11466	1	3.5	0.147171	1	3	0.138706	1	3.5	0.125784	1	3.5	0.0762475	1	3	0.10521	1	3	0.123716	1	3.5	56	-1395.51	P0N+S0	3a. P0N+	6
ENSDART00000124426.3	ENSDART00000124426	ENSDARG00000078509	socs4	0.116477	4	0.13234	3.5	A	A	B	B	A	A	A	yes	WT	0.0854706	1	4	0.0752465	1	4	0.0615707	1	3.5	>0.15	0	N/A	>0.15	0	N/A	0.142659	1	3.5	0.103384	1	5	74	-1343.75	P0N+S-	3a. P0N+	4
ENSDART00000124455.3	ENSDART00000124455	ENSDARG00000005284	fbxl15	0.149485	4	0.0859197	4	B	A	A	A	A	B	A	yes	WT	0.148014	1	4.5	0.11613	1	4	>0.15	0	N/A	>0.15	0	N/A	>0.15	0	N/A	>0.15	0	N/A	0.115995	1	4	46	-1647.67	P0N+S+	3a. P0N+	96
ENSDART00000125190.3	ENSDART00000125190	ENSDARG00000003941	rrs1	0.0958674	4.5	0.130274	4	B	B	A	B	A	A	A	yes	WT	0.137708	1	4	>0.15	0	N/A	0.0831093	1	4	0.145622	1	4	>0.15	0	N/A	>0.15	0	N/A	0.103764	1	3.5	45	-551.412	P0N+S+	3a. P0N+	8
ENSDART00000125700.2	ENSDART00000125700	ENSDARG00000090462	mrpl20	0.124235	4	0.0964174	4	B	A	A	B	A	A	A	yes	WT	0.114397	1	4	0.12731	1	4	0.125287	1	3.5	>0.15	0	N/A	0.139609	1	4	0.097322	1	4	0.136763	1	4	73	-915.663	P0N+S+	3a. P0N+	17
ENSDART00000125945.5	ENSDART00000125945	ENSDARG00000087528	snip1	0.0966747	3.5	0.0551166	3.5	B	B	B	B	A	A	A	yes	WT	0.134138	1	3.5	0.111376	-1	4	0.131545	1	3	0.110065	1	3.5	0.107315	-1	3.5	0.133732	-1	3.5	0.11743	-1	4	112	-625.621	P0N+S0	3a. P0N+	4
ENSDART00000126186.4	ENSDART00000126186	ENSDARG00000052377	psmd12	0.120227	4	0.0876007	4	B	B	B	B	B	B	A	yes	WT	0.118234	1	4	>0.15	0	N/A	0.140339	1	3.5	0.133888	1	3.5	0.12656	1	3.5	0.122055	1	3.5	0.127547	1	3.5	40	-600.355	P0N+S+	3a. P0N+	19
ENSDART00000127355.3	ENSDART00000127355	ENSDARG00000086881	ier2b	0.0867436	3.5	0.0890415	3.5	C	B	A	C	A	B	A	yes	MZps	0.0935169	1	4	0.13969	1	3.5	0.116368	1	3.5	0.0808211	1	3.5	0.128062	1	3.5	0.0890283	1	4.5	0.0800268	1	4	94	-512.609	P0N+S0	3a. P0N+	120
ENSDART00000127667.3	ENSDART00000127667	ENSDARG00000018404	krt18a.1	0.143272	4	0.0995228	4	A	A	A	A	B	A	A	yes	WT	0.122704	1	4	0.140836	1	4	0.146456	1	4	0.0790002	1	4.5	0.1493	1	4	0.117109	1	4	0.147877	1	4	57	-687.813	P0N+S+	3a. P0N+	8
ENSDART00000127695.3	ENSDART00000127695	ENSDARG00000015862	rpl5b	0.135998	4	0.128142	4	B	A	A	B	B	A	A	yes	WT	0.138171	1	4	>0.15	0	N/A	0.0821108	1	4.5	0.144375	1	4.5	0.114843	1	4.5	0.127297	1	4	0.125877	1	4.5	68	-104.128	P0N+S+	3a. P0N+	17
ENSDART00000127769.4	ENSDART00000127769	ENSDARG00000062855	plekhg7	0.119233	4.5	0.0748428	4.5	A	A	A	A	A	A	A	yes	WT	0.132726	1	4.5	>0.15	0	N/A	0.0607704	1	5	>0.15	0	N/A	>0.15	0	N/A	>0.15	0	N/A	>0.15	0	N/A	53	-1670	P0N+S+	3a. P0N+	20
ENSDART00000127914.3	ENSDART00000127914	ENSDARG00000088915	si:ch211-241n15.3	0.106854	4	0.0764751	4	A	A	A	A	A	A	A	yes	WT	0.113303	1	4	0.0942474	1	4	0.121649	1	4	>0.15	0	N/A	0.139968	1	4	0.0642148	1	4	0.0499595	1	4.5	53	-1337.14	P0N+S+	3a. P0N+	6
ENSDART00000128050.3	ENSDART00000128050	ENSDARG00000042520	UTP14C	0.0846116	4.5	0.136775	4	B	A	A	B	A	A	A	yes	WT	0.146731	1	4	0.0789681	1	4	0.144859	1	4	0.124771	1	5	0.085722	1	4	0.0605173	1	4	0.102904	1	4	22	-358.124	P0N+S+	3a. P0N+	6
ENSDART00000128065.3	ENSDART00000128065	ENSDARG00000091831	ddx27	0.143717	4	0.148512	4	B	B	B	B	A	A	A	yes	WT	0.110472	1	3.5	0.126701	1	2.5	0.146283	1	3.5	>0.15	0	N/A	0.138602	1	2.5	0.0877739	1	2.5	>0.15	0	N/A	54	-488.057	P0N+S+	3a. P0N+	8
ENSDART00000128073.3	ENSDART00000128073	ENSDARG00000071005	ppp1r3ca	0.0956442	4	0.0613809	4	B	B	A	B	A	A	A	yes	WT	>0.15	0	N/A	0.116216	1	3.5	0.126976	1	4	0.0495724	1	4	0.0535516	1	5.5	>0.15	0	N/A	>0.15	0	N/A	55	-1526.18	P0N+S0	3a. P0N+	5
ENSDART00000128292.3	ENSDART00000128292	ENSDARG00000076856	frem2a	0.114521	4.5	0.0809236	4.5	C	A	A	A	A	A	A	yes	MZspg	0.149833	1	4	>0.15	0	N/A	0.11503	1	4	>0.15	0	N/A	0.110848	1	5	0.108897	1	4	>0.15	0	N/A	27	-1182.94	P0N+S+	3a. P0N+	30
ENSDART00000128960.3	ENSDART00000128960	ENSDARG00000090740	zmp:0000001003	0.123504	4.5	0.0366612	4.5	B	B	A	B	A	A	A	yes	WT	0.117084	1	5	>0.15	0	N/A	0.127963	1	4.5	>0.15	0	N/A	>0.15	0	N/A	>0.15	0	N/A	>0.15	0	N/A	79	-1281.9	P0N+S+	3a. P0N+	5.5
ENSDART00000129252.4	ENSDART00000129252	ENSDARG00000059053	slc13a4	0.098217	4.5	0.145778	4	A	A	A	A	A	A	A	yes	WT	0.134409	1	4	0.119187	1	5	0.11305	1	4.5	0.128085	1	5	0.113379	1	4.5	0.13111	1	4.5	>0.15	0	N/A	48	-435.083	P0N+S+	3a. P0N+	8
ENSDART00000129490.3	ENSDART00000129490	ENSDARG00000086753	gb:bc139872	0.0720911	5	0.0972042	4.5	A	A	A	A	A	A	A	yes	WT	0.0879414	1	4.5	>0.15	0	N/A	0.0703525	1	5	0.0650093	1	5	0.112731	1	4	0.126157	1	4.5	0.0964148	1	4.5	45	-1526.88	P0N+S+	3a. P0N+	72
ENSDART00000129617.4	ENSDART00000129617	ENSDARG00000037153	atp6ap1b	0.0857357	4.5	0.142505	4	B	A	A	B	A	A	A	yes	WT	0.138854	1	4	>0.15	0	N/A	0.148258	1	4	0.117334	1	5	0.0912654	1	3.5	0.071259	1	4	0.0981004	1	4	46	-890.063	P0N+S+	3a. P0N+	24
ENSDART00000130270.2	ENSDART00000130270	ENSDARG00000007387	irf2a	0.0927696	4	0.0809019	4	B	B	A	A	A	A	A	yes	WT	0.0721545	1	4.5	>0.15	0	N/A	0.125132	1	4.5	0.120041	1	4	0.105583	1	4.5	0.0815457	1	4	>0.15	0	N/A	49	-641.681	P0N+S+	3a. P0N+	5
ENSDART00000130601.3	ENSDART00000130601	ENSDARG00000090401	CABZ01020840.1	0.137623	4	0.0983227	4	B	B	A	C	A	A	A	yes	MZps	0.0874373	1	4.5	0.0857095	1	4	0.124533	1	3.5	0.145018	1	4.5	0.0999287	1	4	0.119626	1	3.5	0.0845613	1	4	32	-780.671	P0N+S+	3a. P0N+	5
ENSDART00000130623.4	ENSDART00000130623	ENSDARG00000006567	dus4l	0.0910569	4	0.0811996	4	B	B	A	B	A	A	A	yes	WT	0.0694031	1	4	>0.15	0	N/A	0.0666599	1	3.5	0.12675	1	4	>0.15	0	N/A	>0.15	0	N/A	>0.15	0	N/A	49	-985.898	P0N+S0	3a. P0N+	6
ENSDART00000130675.4	ENSDART00000130675	ENSDARG00000033666	pi4k2a	0.12938	4.5	0.142353	4.5	B	B	A	B	A	B	A	yes	WT	0.083308	1	4.5	>0.15	0	N/A	>0.15	0	N/A	>0.15	0	N/A	>0.15	0	N/A	>0.15	0	N/A	>0.15	0	N/A	114	-1520.46	P0N+S+	3a. P0N+	3
ENSDART00000130815.4	ENSDART00000130815	ENSDARG00000070463	e2f3	0.0571929	4.5	0.0936965	4	B	A	A	B	A	A	A	yes	WT	0.137127	1	4	0.0711582	1	4	0.0748492	1	4.5	>0.15	0	N/A	0.1435	1	5.5	0.13178	1	4	0.139236	1	5	45	-363.503	P0N+S+	3a. P0N+	5
ENSDART00000130958.3	ENSDART00000130958	ENSDARG00000045351	ccdc58	0.105282	4.5	0.0875639	4.5	A	A	A	B	A	A	A	yes	WT	>0.15	0	N/A	>0.15	0	N/A	0.087552	1	4.5	0.148648	1	3	0.121559	1	5	0.100459	1	5	0.128079	1	4.5	32	-1003.81	P0N+S+	3a. P0N+	8
ENSDART00000131169.4	ENSDART00000131169	ENSDARG00000041430	bmp2b	0.0764903	3.5	0.147314	3	A	A	A	A	A	A	A	yes	WT	0.0611993	1	3.5	0.086331	1	3.5	0.119169	1	3	0.101559	1	3.5	0.0548809	1	4	0.120275	1	3.5	>0.15	0	N/A	16	-1221.52	P0N+S0	3a. P0N+	4
ENSDART00000131181.3	ENSDART00000131181	ENSDARG00000088143	sema4gb	0.138102	4.5	0.0670384	4.5	A	A	A	A	A	A	A	yes	WT	0.0903088	1	4.5	0.133907	1	4.5	0.149814	1	4.5	>0.15	0	N/A	0.0944698	1	5	0.0833645	1	4.5	0.110418	1	5	105	-1071.97	P0N+S+	3a. P0N+	8
ENSDART00000131310.3	ENSDART00000131310	ENSDARG00000092816	si:dkey-93n13.2	0.0808122	4.5	0.133989	4	A	B	A	B	A	A	A	yes	WT	>0.15	0	N/A	0.130789	1	4.5	>0.15	0	N/A	>0.15	0	N/A	>0.15	0	N/A	>0.15	0	N/A	>0.15	0	N/A	51	-1317	P0N+S0	3a. P0N+	5
ENSDART00000131433.2	ENSDART00000131433	ENSDARG00000094023	AL935183.1	0.131394	5.5	0.0894065	5	B	B	A	B	B	A	A	yes	WT	>0.15	0	N/A	>0.15	0	N/A	>0.15	0	N/A	>0.15	0	N/A	>0.15	0	N/A	>0.15	0	N/A	0.143447	1	4	243	-1143.89	P0N+S+	3a. P0N+	N/A
ENSDART00000131978.2	ENSDART00000131978	ENSDARG00000079515	ptx3b	0.125475	5	0.0748079	4.5	A	A	A	A	A	A	A	yes	WT	0.124924	1	5	>0.15	0	N/A	0.134053	1	5	0.124936	1	5	0.0843639	1	4.5	>0.15	0	N/A	>0.15	0	N/A	66	-790.995	P0N+S+	3a. P0N+	6
ENSDART00000132156.2	ENSDART00000132156	ENSDARG00000013351	cirbpb	0.142105	4	0.0921243	4	A	A	A	A	A	A	A	yes	WT	0.0764495	1	4	0.0919316	1	4	0.130627	1	4	0.149467	1	3.5	0.139436	1	3.5	0.113514	1	3.5	0.09128	1	3.5	131	-1249.81	P0N+S+	3a. P0N+	11
ENSDART00000132591.2	ENSDART00000132591	ENSDARG00000095328	si:ch211-191i18.4	0.13087	4	0.0985375	4	A	A	A	A	A	A	A	yes	WT	0.112022	1	4	0.129026	1	4.5	0.126316	1	4	0.105777	1	5	0.0959197	1	4.5	0.0767986	1	4.5	>0.15	0	N/A	61	-1021.82	P0N+S+	3a. P0N+	6
ENSDART00000132755.2	ENSDART00000132755	ENSDARG00000091902	b3gnt2b	0.0804988	5	0.103574	4.5	A	A	A	A	A	A	A	yes	WT	0.137914	1	4.5	0.0742445	1	4	0.122914	1	5	>0.15	0	N/A	0.131954	-1	3	>0.15	0	N/A	>0.15	0	N/A	56	-563.018	P0N+S+	3a. P0N+	8
ENSDART00000133213.3	ENSDART00000133213	ENSDARG00000041490	afp4	0.0710864	5	0.132863	4.5	A	A	A	A	A	A	A	yes	WT	0.0882587	1	4.5	>0.15	0	N/A	0.110341	1	5	0.147765	1	5.5	0.140536	1	5	0.139938	1	4.5	>0.15	0	N/A	70	-868.23	P0N+S+	3a. P0N+	24
ENSDART00000133293.3	ENSDART00000133293	ENSDARG00000095125	ftr97	0.120948	3.5	0.0965784	3.5	B	B	A	B	A	A	A	yes	WT	0.126241	1	3.5	>0.15	0	N/A	>0.15	0	N/A	>0.15	0	N/A	>0.15	0	N/A	>0.15	0	N/A	0.114071	1	3.5	44	-1565.97	P0N+S0	3a. P0N+	11
ENSDART00000133514.2	ENSDART00000133514	ENSDARG00000069279	elovl7a	0.0690813	5.5	0.0655146	5	B	B	A	A	A	A	A	yes	WT	0.118206	1	5.5	0.110432	-1	4.5	>0.15	0	N/A	>0.15	0	N/A	0.0960175	-1	5	>0.15	0	N/A	>0.15	0	N/A	64	-1284.01	P0N+S+	3a. P0N+	8
ENSDART00000133565.2	ENSDART00000133565	ENSDARG00000060340	si:dkey-157l19.2	0.134444	4	0.0984291	4	B	A	A	B	A	A	A	yes	WT	>0.15	0	N/A	0.0785785	1	4.5	0.098042	1	4	0.146045	1	4	0.124172	1	4	0.124019	1	5	>0.15	0	N/A	39	-1138.65	P0N+S+	3a. P0N+	5
ENSDART00000134242.2	ENSDART00000134242	ENSDARG00000018898	zfand5a	0.122321	3.5	0.114722	3	B	A	B	B	B	B	A	yes	WT	0.132484	1	3	0.123655	1	3	0.145282	1	4.5	0.0828919	1	3.5	0.0340955	1	3	>0.15	0	N/A	0.144213	1	3	105	-1536.32	P0N+S0	3a. P0N+	8
ENSDART00000134293.3	ENSDART00000134293	ENSDARG00000028379	trub2	0.0780203	5	0.0572824	4.5	B	B	A	B	A	A	A	yes	WT	0.115366	1	5	>0.15	0	N/A	0.130565	1	5.5	>0.15	0	N/A	>0.15	0	N/A	>0.15	0	N/A	>0.15	0	N/A	74	-1190.17	P0N+S+	3a. P0N+	11
ENSDART00000134583.3	ENSDART00000134583	ENSDARG00000044521	eef1b2	0.134098	4	0.109578	4	B	B	A	B	A	A	A	yes	WT	0.100296	1	4	0.145227	1	3.5	0.109333	1	4	0.109886	1	4	0.124385	1	3.5	0.0736084	1	3.5	0.0868535	1	3.5	70	-1664.8	P0N+S+	3a. P0N+	30
ENSDART00000134902.2	ENSDART00000134902	ENSDARG00000012820	nop56	0.143424	3.5	0.116644	3.5	B	B	A	B	A	A	A	yes	WT	0.0790741	1	4	0.116	1	3	0.113635	1	3.5	0.0772259	1	4	0.120759	1	3	0.119317	1	3	0.12415	1	3.5	53	-1656.98	P0N+S0	3a. P0N+	6
ENSDART00000134980.3	ENSDART00000134980	ENSDARG00000095615	si:dkeyp-86h10.3	0.119567	4	0.0402735	4	B	A	A	B	A	A	A	yes	WT	0.149846	1	4.5	>0.15	0	N/A	>0.15	0	N/A	0.129511	1	4.5	>0.15	0	N/A	>0.15	0	N/A	>0.15	0	N/A	50	-1373.47	P0N+S0	3a. P0N+	72
ENSDART00000135003.2	ENSDART00000135003	ENSDARG00000092578	si:ch211-222e20.4	0.097349	4	0.100469	4	B	B	B	A	A	B	A	yes	WT	>0.15	0	N/A	>0.15	0	N/A	>0.15	0	N/A	>0.15	0	N/A	0.0487439	1	5.5	>0.15	0	N/A	>0.15	0	N/A	32	-1458.47	P0N+S0	3a. P0N+	11
ENSDART00000135403.2	ENSDART00000135403	ENSDARG00000063661	nuak2	0.11121	4	0.0721254	4	B	A	A	B	A	A	A	yes	WT	0.134269	1	3.5	0.133614	1	3.5	0.0945499	1	4	>0.15	0	N/A	0.134018	1	3.5	0.0830311	1	3.5	0.145145	1	3.5	60	-301.229	P0N+S+	3a. P0N+	6
ENSDART00000135624.3	ENSDART00000135624	ENSDARG00000077470	si:dkey-193b15.8	0.0928154	5	0.145694	4	A	A	A	A	A	A	A	yes	WT	0.137709	1	4.5	0.101973	1	4.5	0.0747388	1	4.5	>0.15	0	N/A	>0.15	0	N/A	>0.15	0	N/A	>0.15	0	N/A	88	-1651.44	P0N+S+	3a. P0N+	84
ENSDART00000135639.2	ENSDART00000135639	ENSDARG00000090673	si:ch1073-104i17.1	0.131919	3.5	0.100441	3.5	A	A	A	B	A	A	A	yes	WT	0.127913	1	3.5	0.101908	1	3.5	0.0892915	1	3.5	>0.15	0	N/A	0.0853804	1	3.5	0.0315569	1	3.5	0.141891	1	3.5	48	-951.123	P0N+S+	3a. P0N+	6
ENSDART00000136215.2	ENSDART00000136215	ENSDARG00000070046	eny2	0.119175	4	0.0789118	4	B	A	A	B	A	A	A	yes	WT	0.0898798	1	3.5	0.129306	1	3.5	0.130884	1	4.5	0.117642	1	4	>0.15	0	N/A	0.0926144	1	3.5	0.140459	1	3.5	93	-1527.75	P0N+S+	3a. P0N+	5
ENSDART00000136553.2	ENSDART00000136553	ENSDARG00000093734	si:ch211-209a2.2	0.14468	5.5	0.0852332	5	A	A	A	A	A	A	A	yes	WT	0.130122	1	5	>0.15	0	N/A	7.07874e-07	1	5.5	>0.15	0	N/A	>0.15	0	N/A	>0.15	0	N/A	>0.15	0	N/A	50	-1512.05	P0N+S+	3a. P0N+	6
ENSDART00000136567.3	ENSDART00000136567	ENSDARG00000031911	tns3.2	0.102647	5	0.0461549	5	A	A	A	A	A	A	A	yes	WT	0.147395	1	5	0.118881	1	5	0.0749715	1	5	>0.15	0	N/A	>0.15	0	N/A	>0.15	0	N/A	>0.15	0	N/A	73	-1953.13	P0N+S+	3a. P0N+	8
ENSDART00000136588.2	ENSDART00000136588	ENSDARG00000011533	sema6dl	0.0832047	4	0.0751115	4	A	A	A	A	A	A	A	yes	WT	0.102655	1	4.5	0.10567	1	4	0.132753	1	4.5	0.144868	1	5	0.124479	1	4.5	0.130836	1	4	0.0730625	1	4.5	58	-951.008	P0N+S+	3a. P0N+	5
ENSDART00000136728.2	ENSDART00000136728	ENSDARG00000010962	fkbp7	0.122465	4	0.0882206	4	A	A	A	A	A	A	A	yes	WT	0.094848	1	4.5	0.129617	1	4.5	0.105035	1	4.5	0.126991	1	5	0.0841177	1	4.5	0.115516	1	4.5	0.145811	1	4.5	74	-868.648	P0N+S0	3a. P0N+	5
ENSDART00000136797.3	ENSDART00000136797	ENSDARG00000062674	btbd10a	0.100038	4.5	0.0687837	4.5	A	A	A	B	A	A	A	yes	WT	0.0961026	1	4	0.10249	1	4.5	0.119047	1	4.5	>0.15	0	N/A	0.132843	1	3.5	0.117623	1	4	0.0982897	1	4	69	-1519.4	P0N+S+	3a. P0N+	8
ENSDART00000136825.3	ENSDART00000136825	ENSDARG00000094653	si:dkey-149m13.5	0.0726234	4	0.138554	3.5	A	A	A	A	A	A	A	yes	WT	0.114409	1	5	0.136925	1	3.5	0.0873504	1	4	0.100725	1	3.5	0.138248	1	4	0.0925283	1	3.5	0.0797212	1	4	21	-1434.97	P0N+S0	3a. P0N+	5
ENSDART00000137289.2	ENSDART00000137289	ENSDARG00000095540	sid1	0.0690498	5	0.124666	4.5	A	A	A	A	A	A	A	yes	WT	0.086721	1	5	0.0300162	1	5	0.127294	1	5	0.099581	1	5.5	0.0916548	1	5	0.0811383	1	5	0.0333377	1	5.5	103	-1366.05	P0N+S+	3a. P0N+	5
ENSDART00000137638.2	ENSDART00000137638	ENSDARG00000091932	si:ch73-25f10.6	0.140137	5	0.107118	4.5	B	A	A	B	A	A	A	yes	WT	0.147982	1	4	>0.15	0	N/A	0.0803953	1	4.5	0.120475	1	5	0.127598	-1	4	>0.15	0	N/A	>0.15	0	N/A	53	-1315.16	P0N+S+	3a. P0N+	19
ENSDART00000137673.2	ENSDART00000137673	ENSDARG00000093484	si:dkey-95p16.2	0.126134	4	0.117425	4	B	A	A	B	B	B	A	yes	WT	0.121545	1	4.5	0.14863	1	4.5	0.111958	1	3.5	0.114983	1	4	0.075193	1	4	0.0679169	1	4	0.0963788	1	4	37	-1002.19	P0N+S+	3a. P0N+	11
ENSDART00000138009.4	ENSDART00000138009	ENSDARG00000060830	fam83hb	0.104393	4.5	0.0810174	4.5	B	A	A	A	A	A	A	yes	WT	0.0786812	1	4.5	>0.15	0	N/A	0.0426588	1	5	0.141568	1	5	>0.15	0	N/A	0.14397	1	4.5	>0.15	0	N/A	32	-1329.36	P0N+S+	3a. P0N+	6.5
ENSDART00000138279.2	ENSDART00000138279	ENSDARG00000057234	chtopa	0.121751	5	0.10378	4.5	B	A	A	B	B	A	A	yes	WT	>0.15	0	N/A	>0.15	0	N/A	0.127587	1	5.5	>0.15	0	N/A	>0.15	0	N/A	>0.15	0	N/A	0.138844	-1	3.5	40	-719.02	P0N+S+	3a. P0N+	5
ENSDART00000138333.4	ENSDART00000138333	ENSDARG00000095030	si:ch73-120g24.4	0.100372	4	0.142687	3.5	B	B	B	B	A	A	A	yes	WT	0.135055	1	4	0.0733256	1	4	0.0956422	1	4	0.107728	1	3.5	0.1189	1	4	0.097789	1	4	0.105322	1	4	33	-1292.76	P0N+S+	3a. P0N+	5
ENSDART00000138840.2	ENSDART00000138840	ENSDARG00000054950	eef2kmt	0.135681	4	0.0951711	4	B	B	A	B	A	A	A	yes	WT	0.121519	1	4	>0.15	0	N/A	0.0668001	1	4	0.0902383	1	4	>0.15	0	N/A	0.131185	1	3.5	0.106693	1	4	76	-1572.76	P0N+S+	3a. P0N+	6
ENSDART00000138915.2	ENSDART00000138915	ENSDARG00000013351	cirbpb	0.105064	4.5	0.100117	4	A	A	A	A	A	A	A	yes	WT	0.136978	1	4	0.11511	1	4	0.14888	1	4	0.144028	1	4.5	0.134787	1	5	0.0780727	1	3.5	0.0584341	1	3.5	47	-157.183	P0N+S+	3a. P0N+	11
ENSDART00000139839.3	ENSDART00000139839	ENSDARG00000014244	rbmx	0.142793	3.5	0.144586	3.5	B	A	A	B	A	A	A	yes	WT	0.077573	1	4	0.135202	1	3.5	0.146443	1	3.5	0.103577	1	4	0.11326	1	3	0.06282	1	3.5	0.0822138	1	3.5	67	-966.021	P0N+S+	3a. P0N+	6
ENSDART00000140065.4	ENSDART00000140065	ENSDARG00000094107	si:ch73-37h15.2	0.0613939	5	0.0758544	4.5	B	B	A	B	A	A	A	yes	WT	>0.15	0	N/A	0.0641261	-1	3	0.102885	1	5.5	>0.15	0	N/A	0.105479	-1	3	0.044617	-1	3	0.0872044	-1	3	62	-651.093	P0N+S+	3a. P0N+	3
ENSDART00000140086.2	ENSDART00000140086	ENSDARG00000086490	si:dkey-92f12.2	0.0597306	5	0.097887	4.5	A	A	A	A	A	A	A	yes	WT	0.0845637	1	5	>0.15	0	N/A	0.133593	1	5	>0.15	0	N/A	>0.15	0	N/A	>0.15	0	N/A	>0.15	0	N/A	75	-923.886	P0N+S+	3a. P0N+	6
ENSDART00000140272.2	ENSDART00000140272	ENSDARG00000095147	krt96	0.108621	4.5	0.11075	4.5	A	A	A	A	A	A	A	yes	WT	0.0678595	1	5	>0.15	0	N/A	0.1419	1	4.5	0.133475	1	5	0.0931564	1	5	0.148018	1	4.5	>0.15	0	N/A	73	-1366.5	P0N+S+	3a. P0N+	8
ENSDART00000140292.2	ENSDART00000140292	ENSDARG00000092337	CU467861.1	0.0795236	4.5	0.126701	4	A	B	A	B	A	A	A	yes	WT	0.146326	1	3.5	0.124587	1	4	0.133188	1	4	0.135265	1	4	0.102902	1	3.5	0.0853258	1	3.5	0.113022	1	3.5	68	-1324.39	P0N+S+	3a. P0N+	11
ENSDART00000140362.3	ENSDART00000140362	ENSDARG00000045755	ccdc59	0.135614	4	0.063723	4.5	B	B	A	B	B	A	A	yes	WT	0.128484	1	4	>0.15	0	N/A	0.12737	1	4	0.143719	1	5	0.0917346	1	3.5	0.0845257	1	4	0.116925	1	4	69	-1459.86	P0N+S+	3a. P0N+	11
ENSDART00000140529.2	ENSDART00000140529	ENSDARG00000039069	slx4ip	0.102127	5	0.0870835	4.5	B	A	A	A	A	A	A	yes	WT	0.102228	1	4.5	>0.15	0	N/A	0.116967	1	4.5	>0.15	0	N/A	0.066083	1	5.5	>0.15	0	N/A	>0.15	0	N/A	21	-1896.55	P0N+S+	3a. P0N+	3
ENSDART00000140905.2	ENSDART00000140905	ENSDARG00000079328	pgbd4	0.113052	4	0.146295	3.5	B	A	A	A	B	A	A	yes	WT	>0.15	0	N/A	>0.15	0	N/A	>0.15	0	N/A	>0.15	0	N/A	>0.15	0	N/A	>0.15	0	N/A	>0.15	0	N/A	32	-1056.09	P0N+S0	3a. P0N+	5
ENSDART00000141048.2	ENSDART00000141048	ENSDARG00000055046	ponzr5	0.149366	4.5	0.0824609	4.5	A	A	A	A	A	A	A	yes	WT	0.0480191	1	5	0.13491	1	5	0.125261	1	5	>0.15	0	N/A	0.12199	1	5	0.145177	1	4.5	0.139135	1	5.5	56	-924.061	P0N+S+	3a. P0N+	6
ENSDART00000141100.3	ENSDART00000141100	ENSDARG00000077291	rps2	0.108573	4.5	0.0819652	4.5	B	A	A	B	A	A	A	yes	WT	0.0941116	1	4.5	0.126788	1	4.5	0.137561	1	4.5	>0.15	0	N/A	0.117516	1	4	0.120939	1	4	0.14036	1	3.5	51	-1667.13	P0N+S+	3a. P0N+	17
ENSDART00000141187.2	ENSDART00000141187	ENSDARG00000034717	def6c	0.134136	4.5	0.0952402	4.5	A	B	A	A	A	A	A	yes	WT	0.131282	1	4	>0.15	0	N/A	>0.15	0	N/A	>0.15	0	N/A	>0.15	0	N/A	>0.15	0	N/A	>0.15	0	N/A	61	-1575.59	P0N+S+	3a. P0N+	120
ENSDART00000141314.3	ENSDART00000141314	ENSDARG00000058207	abi2a	0.143839	4	0.105592	4	B	B	B	B	A	B	A	yes	WT	0.147427	1	4	>0.15	0	N/A	0.0925241	1	4	0.122276	1	5.5	>0.15	0	N/A	>0.15	0	N/A	>0.15	0	N/A	65	-1294.86	P0N+S+	3a. P0N+	4
ENSDART00000141414.2	ENSDART00000141414	ENSDARG00000038556	zgc:112185	0.0971941	4.5	0.127547	4	B	A	A	B	A	A	A	yes	WT	0.108301	1	4.5	0.146417	1	4	0.107341	1	4.5	>0.15	0	N/A	0.0892586	1	5	0.141316	1	4	0.0347984	1	4.5	37	-1252.32	P0N+S+	3a. P0N+	15
ENSDART00000141597.4	ENSDART00000141597	ENSDARG00000095170	lrrfip1b	0.113786	5	0.102008	4.5	A	A	A	A	A	A	A	yes	WT	0.0100862	1	5	>0.15	0	N/A	0.0720611	1	5	>0.15	0	N/A	>0.15	0	N/A	>0.15	0	N/A	>0.15	0	N/A	55	-1451.76	P0N+S+	3a. P0N+	6
ENSDART00000141915.3	ENSDART00000141915	ENSDARG00000079745	si:ch211-166a6.5	0.0701707	5	0.100137	4.5	A	A	A	A	A	A	A	yes	WT	0.0673661	1	5	0.132581	1	4.5	0.110475	1	5	>0.15	0	N/A	0.138397	1	4.5	>0.15	0	N/A	>0.15	0	N/A	60	-1058.94	P0N+S+	3a. P0N+	8
ENSDART00000142024.2	ENSDART00000142024	ENSDARG00000002168	tra2b	0.078488	4	0.0888789	4	A	A	A	B	A	A	A	yes	WT	0.0952481	1	4	0.143383	1	4	0.127162	1	4	>0.15	0	N/A	>0.15	0	N/A	0.0885085	1	3.5	0.145759	1	3.5	49	-1714.83	P0N+S+	3a. P0N+	5
ENSDART00000142120.2	ENSDART00000142120	ENSDARG00000025566	slc25a3b	0.0757661	4	0.0783753	4	A	A	A	B	A	A	A	yes	WT	0.100232	1	4	0.144706	1	3.5	0.145475	1	3.5	0.0535916	1	4	0.0497453	1	3.5	0.0704903	1	3.5	0.0953734	1	3.5	29	-1465.83	P0N+S+	3a. P0N+	72
ENSDART00000142208.2	ENSDART00000142208	ENSDARG00000019365	krt99	0.0789484	5	0.0961246	4.5	A	A	A	A	A	A	A	yes	WT	0.0871	1	5	0.0749292	1	5.5	0.132493	1	5	>0.15	0	N/A	0.0489964	1	5	0.0965368	1	5	0.136566	1	5.5	83	-1482.46	P0N+S+	3a. P0N+	8
ENSDART00000142529.2	ENSDART00000142529	ENSDARG00000040864	si:dkey-286j15.1	0.0944041	4.5	0.148017	4	B	A	A	B	A	A	A	yes	WT	0.122771	1	4	0.132174	1	5	0.0829195	1	4.5	>0.15	0	N/A	0.14745	1	4.5	0.139335	1	4	0.0758625	1	5	38	-1171.65	P0N+S+	3a. P0N+	8
ENSDART00000142881.3	ENSDART00000142881	ENSDARG00000056001	fryb	0.145726	4.5	0.0515779	4.5	C	A	A	A	A	A	A	yes	MZspg	0.0264309	1	4.5	0.0619053	1	5	0.0656945	1	4.5	>0.15	0	N/A	0.0308508	1	5	0.072852	1	5	>0.15	0	N/A	56	-1216.47	P0N+S+	3a. P0N+	120
ENSDART00000143009.3	ENSDART00000143009	ENSDARG00000095879	wdr46	0.096839	4	0.101869	4	B	B	A	B	A	A	A	yes	WT	0.137878	1	3.5	0.122544	1	3	0.0873044	1	3.5	0.135151	1	3.5	0.142668	1	2.5	0.137833	1	3.5	0.136654	1	3.5	38	-452.281	P0N+S0	3a. P0N+	11
ENSDART00000143373.3	ENSDART00000143373	ENSDARG00000044380	rbmx2	0.128982	4.5	0.0711168	4.5	B	A	A	B	A	A	A	yes	WT	0.0986104	1	4.5	>0.15	0	N/A	0.145061	1	4.5	>0.15	0	N/A	>0.15	0	N/A	0.115152	1	4.5	0.045208	1	5	55	-1377.66	P0N+S+	3a. P0N+	6
ENSDART00000143836.3	ENSDART00000143836	ENSDARG00000089441	si:ch211-105c13.3	0.149994	5	0.0495873	5	A	A	A	A	A	A	A	yes	WT	0.135489	1	5	0.144375	1	5.5	0.0777105	1	5	>0.15	0	N/A	>0.15	0	N/A	0.129736	1	5.5	>0.15	0	N/A	63	-1126.14	P0N+S+	3a. P0N+	72
ENSDART00000144615.3	ENSDART00000144615	ENSDARG00000014244	rbmx	0.114626	3.5	0.107207	3.5	B	A	A	B	A	A	A	yes	WT	0.112842	1	4	0.131593	1	3.5	0.0910544	1	3.5	0.149633	1	3.5	0.119804	1	3	0.0764785	1	3.5	0.0896703	1	3.5	78	-960.174	P0N+S0	3a. P0N+	6
ENSDART00000144711.2	ENSDART00000144711	ENSDARG00000074776	tmem154	0.110674	4.5	0.0571668	4.5	A	A	A	A	A	A	A	yes	WT	0.113477	1	4.5	0.0668471	1	5	0.0889353	1	5	>0.15	0	N/A	>0.15	0	N/A	0.0524242	1	5.5	>0.15	0	N/A	58	-1149.47	P0N+S+	3a. P0N+	5
ENSDART00000144879.3	ENSDART00000144879	ENSDARG00000039649	mtif3	0.126378	4	0.067354	4	B	A	A	B	A	A	A	yes	WT	0.0999898	1	4	0.0543542	1	4	0.0946768	1	4.5	>0.15	0	N/A	0.123676	1	3	0.113611	1	3.5	0.104906	1	4	74	-1233.08	P0N+S+	3a. P0N+	17
ENSDART00000145033.3	ENSDART00000145033	ENSDARG00000089637	rnaseh2c	0.145228	4	0.120385	4	B	A	A	B	A	A	A	yes	WT	0.105391	1	4.5	0.125277	1	4.5	0.0746213	1	4.5	0.128862	1	4.5	0.135813	1	4	0.148304	1	3.5	0.115677	1	4	52	-1090.43	P0N+S+	3a. P0N+	17
ENSDART00000145203.3	ENSDART00000145203	ENSDARG00000094881	si:ch211-197h24.8	0.11499	4	0.114134	4	B	B	A	B	A	B	A	yes	WT	0.143173	1	3.5	0.139329	1	3.5	0.143161	1	4.5	>0.15	0	N/A	0.0408911	1	4	0.115186	1	4	0.132878	1	4	67	-1285.03	P0N+S0	3a. P0N+	24.7143
ENSDART00000145375.5	ENSDART00000145375	ENSDARG00000059770	cpt1aa	0.0790769	4.5	0.146783	4	B	A	A	B	C	A	A	yes	MZpn	0.0668248	1	4.5	>0.15	0	N/A	0.0835889	1	4.5	>0.15	0	N/A	0.109643	1	5	0.141665	1	4	0.0704742	1	4.5	49	-1415.95	P0N+S+	3a. P0N+	35
ENSDART00000145539.2	ENSDART00000145539	ENSDARG00000038242	zgc:113333	0.0675029	5	0.0964662	4.5	B	A	A	A	A	A	A	yes	WT	0.0928821	1	5	0.149135	1	5.5	0.0797578	1	5	>0.15	0	N/A	0.149337	1	5	0.0319579	1	5	>0.15	0	N/A	46	-1346.04	P0N+S+	3a. P0N+	8
ENSDART00000145874.3	ENSDART00000145874	ENSDARG00000092870	BX936337.1	0.0937059	4.5	0.14647	5	A	A	A	B	A	A	A	yes	WT	0.137789	1	4.5	0.0413766	1	5	0.0917338	1	5	0.0810441	1	5	0.143226	1	3.5	0.125661	1	4.5	>0.15	0	N/A	54	-1247.14	P0N+S0	3a. P0N+	11
ENSDART00000145948.2	ENSDART00000145948	ENSDARG00000022503	pkd2l1	0.0744914	4.5	0.108892	4	B	B	A	A	A	A	A	yes	WT	0.0529201	1	4.5	>0.15	0	N/A	0.130923	1	4	0.127614	1	4	0.126107	1	4	0.141761	1	4	>0.15	0	N/A	62	-1724.51	P0N+S+	3a. P0N+	30
ENSDART00000146546.2	ENSDART00000146546	ENSDARG00000062916	mrpl37	0.130618	4	0.115457	4.5	B	A	A	B	A	B	A	yes	WT	0.107085	1	4	0.147796	1	3	0.141398	1	4	0.138371	1	3.5	0.143424	1	4.5	0.102923	1	4	0.14593	1	3	75	-794.643	P0N+S+	3a. P0N+	11
ENSDART00000146577.2	ENSDART00000146577	ENSDARG00000028119	sumo3a	0.130417	4	0.13534	4	B	B	A	B	A	A	U	yes	MZtriple	0.104697	1	4.5	>0.15	0	N/A	0.136946	1	4	0.0896169	1	3.5	0.0919461	1	3	0.144915	1	3	0.1282	1	3.5	50	-1654.72	P0N+S+	3a. P0N+	8
ENSDART00000146611.3	ENSDART00000146611	ENSDARG00000070669	cxcr3.3	0.138787	4	0.133432	4	A	A	A	A	A	A	A	yes	WT	0.105055	1	4.5	>0.15	0	N/A	0.100422	1	5	0.143454	1	5	>0.15	0	N/A	0.116982	1	4.5	>0.15	0	N/A	59	-1733.62	P0N+S+	3a. P0N+	6
ENSDART00000146612.2	ENSDART00000146612	ENSDARG00000008740	esf1	0.11086	4.5	0.0824731	4.5	A	B	A	B	A	A	A	yes	WT	0.0790649	1	4.5	0.139166	1	4.5	0.145269	1	4	0.130252	1	4	0.0500513	1	3	>0.15	0	N/A	>0.15	0	N/A	54	-538.226	P0N+S+	3a. P0N+	11
ENSDART00000147265.2	ENSDART00000147265	ENSDARG00000014867	rpl8	0.117841	5	0.0808125	4.5	A	A	A	A	A	A	A	yes	WT	0.0835644	1	4.5	>0.15	0	N/A	0.143128	1	4	0.139701	1	5	>0.15	0	N/A	0.13494	1	4.5	>0.15	0	N/A	109	-1439.09	P0N+S+	3a. P0N+	19
ENSDART00000147439.2	ENSDART00000147439	ENSDARG00000031681	atp6v0b	0.130828	5.5	0.114368	5	B	B	A	B	B	B	A	yes	WT	>0.15	0	N/A	>0.15	0	N/A	0.147044	1	5	>0.15	0	N/A	>0.15	0	N/A	>0.15	0	N/A	>0.15	0	N/A	61	-929.279	P0N+S+	3a. P0N+	72
ENSDART00000147742.4	ENSDART00000147742	ENSDARG00000011027	fgfr1a	0.0797273	5	0.0797934	4.5	B	B	B	B	B	A	A	yes	WT	>0.15	0	N/A	>0.15	0	N/A	>0.15	0	N/A	>0.15	0	N/A	>0.15	0	N/A	>0.15	0	N/A	0.125173	-1	3	68	-634.495	P0N+S+	3a. P0N+	3
ENSDART00000148932.3	ENSDART00000148932	ENSDARG00000052019	si:ch73-109d9.1	0.108374	5	0.14228	3.5	B	B	C	B	A	A	A	yes	MZnanog	0.0481246	1	4	0.13396	1	2.5	>0.15	0	N/A	>0.15	0	N/A	>0.15	0	N/A	>0.15	0	N/A	>0.15	0	N/A	115	-1544.83	P0N+S+	3a. P0N+	120
ENSDART00000149146.2	ENSDART00000149146	ENSDARG00000024651	snrpa1	0.121072	4	0.10187	4	B	B	A	B	A	A	A	yes	WT	0.145466	1	4	0.125227	1	3.5	0.0907467	1	4	0.0904354	1	5	0.142379	1	4	0.10742	1	3.5	0.120699	1	3.5	28	-1720	P0N+S+	3a. P0N+	5
ENSDART00000149607.2	ENSDART00000149607	ENSDARG00000029818	srsf5a	0.13979	3	0.125765	3	B	B	A	B	A	A	A	yes	WT	0.125989	1	3.5	0.147439	1	3	0.070677	1	3.5	0.141974	1	3	>0.15	0	N/A	0.110191	1	3	>0.15	0	N/A	130	-1566.86	P0N+S0	3a. P0N+	5
ENSDART00000149795.2	ENSDART00000149795	ENSDARG00000044685	nr0b2a	0.0593883	5	0.110266	4.5	A	A	A	A	A	A	A	yes	WT	0.136841	1	4.5	0.0852388	1	5	0.0973111	1	5	>0.15	0	N/A	0.143874	1	4.5	0.110689	1	5.5	>0.15	0	N/A	40	-33.59	P0N+S+	3a. P0N+	6
ENSDART00000149806.2	ENSDART00000149806	ENSDARG00000037018	gab1	0.145615	3.5	0.0978596	3.5	B	B	A	B	B	B	A	yes	WT	0.0761647	1	4	0.116705	1	3.5	0.0684152	1	3.5	>0.15	0	N/A	0.138038	1	4	0.125869	1	4	0.120907	1	4.5	45	-1512.17	P0N+S0	3a. P0N+	3
ENSDART00000149868.3	ENSDART00000149868	ENSDARG00000053021	grsf1	0.121788	4	0.14949	3.5	B	B	B	A	A	A	A	yes	WT	0.0681799	1	3.5	>0.15	0	N/A	0.116764	1	3	0.124131	1	3.5	>0.15	0	N/A	>0.15	0	N/A	0.123936	1	3	36	-942.749	P0N+S+	3a. P0N+	6
ENSDART00000149875.2	ENSDART00000149875	ENSDARG00000059337	tgif1	0.14097	4	0.121858	4	B	A	A	A	A	A	A	yes	WT	0.117858	1	4	0.12602	1	5	0.0895414	1	5	0.0990869	1	4.5	0.125365	1	5	0.0439349	1	4.5	>0.15	0	N/A	52	-1577.4	P0N+S+	3a. P0N+	6
ENSDART00000150148.3	ENSDART00000150148	ENSDARG00000054423	slc7a6	0.106154	4.5	0.145204	4	B	A	A	A	A	A	A	yes	WT	0.139953	1	4	>0.15	0	N/A	0.147692	1	4.5	>0.15	0	N/A	0.111603	-1	5	>0.15	0	N/A	0.139026	-1	4.5	70	-311.336	P0N+S+	3a. P0N+	5
ENSDART00000150246.2	ENSDART00000150246	ENSDARG00000096222	si:ch211-245n8.4	0.0818544	4	0.0695605	4	A	A	A	A	A	A	A	yes	WT	0.0546752	1	4.5	0.139154	1	3.5	0.125056	1	3.5	0.121878	1	3.5	>0.15	0	N/A	0.13584	1	4	0.110765	1	4	49	-1353.79	P0N+S0	3a. P0N+	5
ENSDART00000150302.2	ENSDART00000150302	ENSDARG00000094034	znf1045	0.116158	4	0.0694647	4	A	A	A	A	A	A	A	yes	WT	>0.15	0	N/A	0.142041	1	3.5	0.0733312	1	4	0.111572	1	4	>0.15	0	N/A	>0.15	0	N/A	>0.15	0	N/A	52	-1527.54	P0N+S0	3a. P0N+	6
ENSDART00000150629.2	ENSDART00000150629	ENSDARG00000088214	si:dkey-23a23.3	0.0788185	4	0.134116	3.5	A	A	A	A	A	A	A	yes	WT	0.127287	1	4	0.128132	1	3	0.105899	1	4	0.132867	1	3.5	>0.15	0	N/A	0.125017	1	3	0.0805091	1	3.5	36	-840.341	P0N+S0	3a. P0N+	5
ENSDART00000150675.2	ENSDART00000150675	ENSDARG00000095126	si:dkey-82i20.2	0.0874347	4	0.0674258	4	A	A	B	B	A	A	A	yes	WT	0.067707	1	4	0.0795746	1	4	0.0786394	1	4	0.129691	1	3.5	0.144225	1	4.5	0.0707041	1	4	0.144189	1	4	62	-941.778	P0N+S+	3a. P0N+	5
ENSDART00000150698.3	ENSDART00000150698	ENSDARG00000096118	ost4	0.136092	4.5	0.145313	5	B	B	B	B	A	A	A	yes	WT	0.116859	1	4.5	>0.15	0	N/A	0.105281	1	4.5	>0.15	0	N/A	>0.15	0	N/A	>0.15	0	N/A	>0.15	0	N/A	127	-1308.55	P0N+S+	3a. P0N+	24
ENSDART00000150712.2	ENSDART00000150712	ENSDARG00000096011	si:dkeyp-4f2.3	0.149622	3.5	0.12297	3.5	A	A	B	B	A	A	A	yes	WT	0.111362	1	4.5	0.0985411	1	3.5	0.127921	1	3.5	>0.15	0	N/A	0.14839	1	3.5	0.103209	1	3.5	0.0704607	1	4	69	-1457.82	P0N+S0	3a. P0N+	6
ENSDART00000150879.2	ENSDART00000150879	ENSDARG00000112874	znf1067	0.148336	3.5	0.129732	3.5	A	A	A	A	A	A	A	yes	WT	0.0874393	1	4	0.132075	1	3.5	0.131991	1	4	0.122141	1	4	0.0863575	1	4	0.110878	1	3.5	0.0878942	1	4	35	-750.691	P0N+S0	3a. P0N+	N/A
ENSDART00000152068.3	ENSDART00000152068	ENSDARG00000012581	AL590149.1	0.0665475	3.5	0.115486	3.5	A	B	A	B	A	B	A	yes	WT	0.136162	1	3.5	>0.15	0	N/A	>0.15	0	N/A	>0.15	0	N/A	0.143361	1	5.5	0.0978633	1	4	0.119942	1	4	58	-1532.59	P0N+S-	3a. P0N+	N/A
ENSDART00000152292.2	ENSDART00000152292	ENSDARG00000002968	a1cf	0.142136	5	0.0775105	5	A	A	A	A	A	A	A	yes	WT	0.0721009	1	5	>0.15	0	N/A	3.33067e-16	1	5.5	>0.15	0	N/A	>0.15	0	N/A	>0.15	0	N/A	>0.15	0	N/A	59	-1153.94	P0N+S+	3a. P0N+	52
ENSDART00000152320.2	ENSDART00000152320	ENSDARG00000096614	si:dkey-182i3.10	0.143772	4.5	0.0830303	4.5	A	A	A	B	A	A	A	yes	WT	0.106929	1	4.5	0.141698	-1	3	0.0683495	1	5.5	>0.15	0	N/A	0.0311399	-1	3	>0.15	0	N/A	>0.15	0	N/A	69	-1311.11	P0N+S+	3a. P0N+	11
ENSDART00000152960.2	ENSDART00000152960	ENSDARG00000022309	dspa	0.123084	4.5	0.072296	4.5	A	A	A	A	A	A	A	yes	WT	0.129769	1	4.5	0.148656	1	4.5	0.118527	1	5	0.135288	1	5	0.0783979	1	5	0.0592879	1	5	0.086283	1	5	96	-1272.71	P0N+S+	3a. P0N+	8
ENSDART00000153074.2	ENSDART00000153074	ENSDARG00000096689	si:dkey-66i24.9	0.138024	4	0.111473	4	B	A	A	A	A	A	A	yes	WT	0.130242	1	4	0.123509	1	4	0.136743	1	4	0.116338	1	5	0.124013	1	4	0.059509	1	4	0.118145	1	4	42	-594.961	P0N+S+	3a. P0N+	6
ENSDART00000153496.2	ENSDART00000153496	ENSDARG00000007755	wdr61	0.0586922	4	0.135248	3.5	B	B	B	B	A	B	A	yes	WT	0.133023	1	5	>0.15	0	N/A	0.103907	1	4.5	>0.15	0	N/A	>0.15	0	N/A	0.143643	1	4.5	>0.15	0	N/A	55	-1015.25	P0N+S0	3a. P0N+	6
ENSDART00000153659.3	ENSDART00000153659	ENSDARG00000092337	CU467861.1	0.0788351	4.5	0.128711	4	A	A	A	B	A	A	A	yes	WT	0.0956943	1	4	0.137862	1	4	0.123183	1	4	0.148823	1	5	0.089363	1	3.5	0.0759875	1	3.5	0.110755	1	3.5	68	-1432.75	P0N+S+	3a. P0N+	11
ENSDART00000153909.3	ENSDART00000153909	ENSDARG00000061017	spns2	0.135605	4.5	0.0513753	4.5	B	A	A	A	A	A	A	yes	WT	0.118176	1	4.5	0.0364698	1	5	0.103854	1	4.5	>0.15	0	N/A	>0.15	0	N/A	>0.15	0	N/A	0.148178	1	5	64	-1850.88	P0N+S+	3a. P0N+	72
ENSDART00000154259.2	ENSDART00000154259	ENSDARG00000076318	atp6v1ab	0.14617	3.5	0.132072	4	B	B	B	B	A	B	A	yes	WT	>0.15	0	N/A	>0.15	0	N/A	0.0869428	1	3.5	>0.15	0	N/A	0.0857298	1	3.5	>0.15	0	N/A	>0.15	0	N/A	58	-1383.09	P0N+S-	3a. P0N+	24
ENSDART00000154388.3	ENSDART00000154388	ENSDARG00000097635	wu:fb18f06	0.130958	4	0.0706336	4.5	A	A	A	A	A	A	A	yes	WT	>0.15	0	N/A	0.12939	1	4.5	0.105596	1	5	>0.15	0	N/A	>0.15	0	N/A	0.11559	1	4.5	>0.15	0	N/A	47	-1618.02	P0N+S0	3a. P0N+	120
ENSDART00000154543.2	ENSDART00000154543	ENSDARG00000055288	prelid3a	0.0572219	5.5	0.0591913	5	A	A	A	B	A	A	A	yes	WT	0.0915318	1	5.5	>0.15	0	N/A	0.125266	1	5	>0.15	0	N/A	0.0316826	1	5.5	>0.15	0	N/A	0.0858822	-1	4.5	68	-1389.78	P0N+S+	3a. P0N+	8
ENSDART00000154550.3	ENSDART00000154550	ENSDARG00000017036	svilc	0.070187	4.5	0.11225	4	A	A	A	A	A	A	A	yes	WT	0.137526	1	4	0.14162	1	4	0.116895	1	4	0.113026	1	4.5	0.126216	1	5	0.0735503	1	4	0.0836444	1	5	58	-1442.34	P0N+S+	3a. P0N+	120
ENSDART00000154650.2	ENSDART00000154650	ENSDARG00000097737	si:dkey-188h10.3	0.122012	4.5	0.11889	4.5	B	A	A	A	A	A	A	yes	WT	0.1322	1	3.5	0.0708394	1	4	0.136354	1	4	0.116949	1	4	0.0815555	1	3.5	0.148578	1	3	0.122948	1	4.5	51	-1075.81	P0N+S+	3a. P0N+	17
ENSDART00000154682.2	ENSDART00000154682	ENSDARG00000097196	CR847531.1	0.125246	5.5	0.0439285	5	A	A	A	A	A	A	A	yes	WT	0.0490563	1	5	0.131889	1	5	0.126757	1	5	>0.15	0	N/A	0.0965232	1	5	0.00662675	1	5	>0.15	0	N/A	55	-1591.93	P0N+S+	3a. P0N+	120
ENSDART00000154809.3	ENSDART00000154809	ENSDARG00000092337	CU467861.1	0.0780381	4.5	0.125797	4	A	B	A	B	A	A	A	yes	WT	0.122264	1	4	0.149717	1	3.5	0.0667731	1	4	0.140127	1	4	0.0661908	1	3.5	0.0810513	1	3.5	0.12409	1	3.5	26	-1225.92	P0N+S+	3a. P0N+	11
ENSDART00000154978.2	ENSDART00000154978	ENSDARG00000097055	si:ch211-284f22.3	0.146964	5	0.0273256	5	A	B	A	B	A	A	A	yes	WT	0.148137	1	5	>0.15	0	N/A	>0.15	0	N/A	0.084081	-1	3.5	>0.15	0	N/A	>0.15	0	N/A	>0.15	0	N/A	38	-1700.33	P0N+S+	3a. P0N+	17
ENSDART00000155155.3	ENSDART00000155155	ENSDARG00000102791	zgc:174704	0.0680768	4	0.146122	3.5	A	A	A	A	A	A	A	yes	WT	0.134031	1	4	0.129646	1	3.5	0.0782685	1	4	>0.15	0	N/A	0.148419	1	4	0.0923062	1	4	0.0622409	1	4	42	-1606.88	P0N+S0	3a. P0N+	4
ENSDART00000155313.2	ENSDART00000155313	ENSDARG00000053544	hspa4l	0.134782	4.5	0.131388	3.5	A	A	A	A	A	B	A	yes	WT	0.0901251	1	3.5	0.133358	1	4.5	>0.15	0	N/A	0.148	1	3.5	0.103794	1	4.5	0.115561	1	5.5	0.0992029	1	5	54	-1678.94	P0N+S0	3a. P0N+	72
ENSDART00000155440.2	ENSDART00000155440	ENSDARG00000059654	eif3ba	0.111099	4	0.0843983	4	B	B	B	B	B	B	A	yes	WT	0.115155	1	4	0.144109	1	3.5	0.109347	1	4	0.141294	1	3.5	0.122851	1	3.5	0.148959	1	3.5	0.130324	1	3.5	71	32.4434	P0N+S+	3a. P0N+	11
ENSDART00000155580.2	ENSDART00000155580	ENSDARG00000073962	ccdc32	0.0861533	4	0.0690851	4	B	B	B	B	A	B	A	yes	WT	0.133943	1	4	>0.15	0	N/A	0.125058	1	4	>0.15	0	N/A	>0.15	0	N/A	>0.15	0	N/A	>0.15	0	N/A	46	-1370.33	P0N+S0	3a. P0N+	4
ENSDART00000155859.3	ENSDART00000155859	ENSDARG00000074979	larp4ab	0.0505177	4.5	0.10937	4	A	B	B	B	A	A	A	yes	WT	>0.15	0	N/A	0.141881	1	4.5	>0.15	0	N/A	0.103292	1	5	>0.15	0	N/A	>0.15	0	N/A	>0.15	0	N/A	44	-1298.98	P0N+S0	3a. P0N+	19
ENSDART00000156077.2	ENSDART00000156077	ENSDARG00000005774	ddx3xb	0.0982805	4	0.11155	3.5	A	B	A	B	A	A	A	yes	WT	0.0752151	1	3.5	0.0920747	1	4	0.100636	1	3.5	>0.15	0	N/A	0.125105	1	3.5	>0.15	0	N/A	0.139293	1	3.5	52	-1629.8	P0N+S0	3a. P0N+	4
ENSDART00000156324.2	ENSDART00000156324	ENSDARG00000097152	si:dkey-7i4.11	0.118267	4	0.0953977	4	A	B	A	B	A	B	A	yes	WT	0.108337	1	4.5	0.136908	1	3.5	0.109168	1	4	>0.15	0	N/A	>0.15	0	N/A	0.108997	1	3.5	0.0810909	1	4	61	-1770.44	P0N+S0	3a. P0N+	7
ENSDART00000156513.3	ENSDART00000156513	ENSDARG00000097825	BX465227.1	0.112086	4	0.09684	4	B	A	A	B	A	A	A	yes	WT	0.132178	1	4	0.0960029	1	4	0.121479	1	3.5	>0.15	0	N/A	0.139074	1	3.5	0.0813719	1	3.5	0.117409	1	4	19	-1056.65	P0N+S+	3a. P0N+	6
ENSDART00000157012.2	ENSDART00000157012	ENSDARG00000005774	ddx3xb	0.0910282	4	0.126197	3.5	A	A	A	C	A	A	A	yes	MZps	0.0487587	1	3.5	0.14283	1	4.5	0.13678	1	3.5	>0.15	0	N/A	0.0924996	1	3	0.0708856	1	3.5	0.120614	1	3.5	35	-1491.33	P0N+S0	3a. P0N+	4
ENSDART00000157014.2	ENSDART00000157014	ENSDARG00000097601	CT868708.1	0.0688181	5	0.13896	4.5	A	B	A	A	A	A	A	yes	WT	>0.15	0	N/A	>0.15	0	N/A	0.106375	1	5.5	>0.15	0	N/A	>0.15	0	N/A	>0.15	0	N/A	>0.15	0	N/A	47	-1694.22	P0N+S+	3a. P0N+	17
ENSDART00000157095.2	ENSDART00000157095	ENSDARG00000093378	si:ch211-235i11.5	0.136474	4	0.0844204	4	B	A	A	B	A	A	A	yes	WT	0.141022	1	4.5	0.116267	1	4	0.0940746	1	4	>0.15	0	N/A	0.149572	1	4.5	0.125556	1	3	0.0646267	1	3.5	55	-1200.86	P0N+S+	3a. P0N+	8
ENSDART00000157096.2	ENSDART00000157096	ENSDARG00000097467	CU693502.1	0.0442424	4.5	0.0852598	4	A	A	A	A	A	A	A	yes	WT	0.0372598	1	5	0.142966	1	4.5	0.12644	1	4.5	>0.15	0	N/A	0	1	5.5	0.0818343	1	5.5	>0.15	0	N/A	83	-1067.84	P0N+S+	3a. P0N+	5
ENSDART00000157331.3	ENSDART00000157331	ENSDARG00000044847	zgc:171599	0.147703	3.5	0.114861	3.5	B	B	A	B	A	A	A	yes	WT	0.111248	1	4	>0.15	0	N/A	0.129961	1	3.5	0.115127	1	3.5	>0.15	0	N/A	0.126111	1	4	0.147868	1	5	54	-1016.14	P0N+S0	3a. P0N+	8
ENSDART00000157567.2	ENSDART00000157567	ENSDARG00000099890	CU207221.2	0.06413	3.5	0.0551359	3.5	B	A	B	B	B	B	A	yes	WT	0.104256	1	4.5	0.120641	1	4	0.124487	1	4.5	>0.15	0	N/A	>0.15	0	N/A	0.111213	1	4	0.138257	1	4	26	-1674.12	P0N+S0	3a. P0N+	4
ENSDART00000157608.2	ENSDART00000157608	ENSDARG00000098401	fam136a	0.0608399	4.5	0.112451	4.5	C	A	A	A	A	A	A	yes	MZspg	0.121934	1	4	>0.15	0	N/A	0.0865099	1	4	0.115715	1	4.5	>0.15	0	N/A	0.0957156	1	4.5	0.131858	1	4	28	-871.048	P0N+S+	3a. P0N+	11
ENSDART00000157684.2	ENSDART00000157684	ENSDARG00000098935	bxdc2	0.0943347	4.5	0.137656	4	B	A	A	B	A	A	A	yes	WT	0.102254	1	4.5	>0.15	0	N/A	0.113559	1	4	>0.15	0	N/A	0.11421	1	3	0.110418	1	4	>0.15	0	N/A	45	-273.022	P0N+S+	3a. P0N+	11
ENSDART00000157750.3	ENSDART00000157750	ENSDARG00000038378	sagb	0.0736766	4	0.0390317	4	A	A	A	A	A	A	A	yes	WT	0.0916573	1	4.5	0.0800303	1	5	0.113751	1	4	>0.15	0	N/A	>0.15	0	N/A	>0.15	0	N/A	>0.15	0	N/A	80	-1595.39	P0N+S-	3a. P0N+	120
ENSDART00000157941.2	ENSDART00000157941	ENSDARG00000090160	zgc:173709	0.0683907	4	0.127335	3.5	A	A	A	A	A	A	A	yes	WT	0.111025	1	4	0.0931535	1	3.5	0.104705	1	4	>0.15	0	N/A	0.134778	1	4	0.110191	1	4	0.127968	1	3.5	376	-1105.54	P0N+S+	3a. P0N+	6
ENSDART00000157952.2	ENSDART00000157952	ENSDARG00000098228	thrap3b	0.132366	3.5	0.137793	3.5	B	B	A	B	A	A	A	yes	WT	0.0979937	1	3.5	0.120103	1	3.5	0.147863	1	3.5	>0.15	0	N/A	>0.15	0	N/A	0.139141	1	3	0.116583	1	3.5	110	-1660.18	P0N+S0	3a. P0N+	6
ENSDART00000158014.2	ENSDART00000158014	ENSDARG00000099621	si:ch211-69b22.5	0.139584	4.5	0.13051	4	A	A	A	A	A	A	A	yes	WT	0.121997	1	5	>0.15	0	N/A	4.07716e-11	1	5.5	>0.15	0	N/A	0.0550486	1	5.5	>0.15	0	N/A	>0.15	0	N/A	77	-1535.16	P0N+S+	3a. P0N+	29.6667
ENSDART00000158108.3	ENSDART00000158108	ENSDARG00000099345	si:rp71-1d10.8	0.0985455	4.5	0.0505543	4.5	B	A	A	B	B	A	A	yes	WT	0.124689	1	4.5	>0.15	0	N/A	0.101104	1	5	0.140583	1	4.5	>0.15	0	N/A	>0.15	0	N/A	0.079651	1	5	41	-1242.74	P0N+S+	3a. P0N+	7
ENSDART00000158291.2	ENSDART00000158291	ENSDARG00000100558	slbp	0.082976	4.5	0.126585	4	B	A	A	B	A	A	A	yes	WT	0.0983547	1	4.5	0.120322	1	4.5	0.143141	1	4	0.137846	1	4.5	0.148083	1	3.5	0.107392	1	3.5	0.0444484	1	4	40	-665.386	P0N+S+	3a. P0N+	6
ENSDART00000158311.2	ENSDART00000158311	ENSDARG00000101445	klhl7	0.142345	4.5	0.0801029	4.5	A	A	A	A	A	A	A	yes	WT	>0.15	0	N/A	>0.15	0	N/A	>0.15	0	N/A	0.0596707	-1	2.5	0.108873	-1	2.5	>0.15	0	N/A	0.138688	-1	3	82	-779.593	P0N+S+	3a. P0N+	5
ENSDART00000158313.2	ENSDART00000158313	ENSDARG00000104708	ddx24	0.148526	3.5	0.134183	4	A	B	A	A	A	A	A	yes	WT	0.0783158	1	3.5	>0.15	0	N/A	0.141727	1	3.5	0.102292	1	3.5	>0.15	0	N/A	0.137276	1	2.5	>0.15	0	N/A	29	-996.169	P0N+S0	3a. P0N+	11
ENSDART00000158660.2	ENSDART00000158660	ENSDARG00000103400	si:ch211-161m3.1	0.101887	4	0.124326	3.5	A	A	A	A	A	A	A	yes	WT	0.0959778	1	4	0.142491	1	4	0.135681	1	4	>0.15	0	N/A	0.137182	1	5.5	0.0910721	1	3.5	0.0851927	1	4	40	-1662.61	P0N+S0	3a. P0N+	8
ENSDART00000158765.2	ENSDART00000158765	ENSDARG00000098923	zgc:173577	0.141441	4	0.111564	4	B	B	B	B	A	A	A	yes	WT	>0.15	0	N/A	>0.15	0	N/A	0.132298	1	4	0.131646	1	4	>0.15	0	N/A	>0.15	0	N/A	0.10944	1	3.5	67	-1562.48	P0N+S+	3a. P0N+	3
ENSDART00000158899.2	ENSDART00000158899	ENSDARG00000101622	mrps7	0.129144	4	0.0967524	4	A	A	A	B	B	A	A	yes	WT	0.149281	1	4	>0.15	0	N/A	0.0938951	1	4.5	0.138567	1	3.5	>0.15	0	N/A	0.0923116	1	4.5	0.143715	1	4	30	-1008.57	P0N+S0	3a. P0N+	24
ENSDART00000159073.2	ENSDART00000159073	ENSDARG00000098142	CR391944.1	0.112846	4.5	0.149786	4	A	A	A	A	A	A	A	yes	WT	>0.15	0	N/A	>0.15	0	N/A	>0.15	0	N/A	>0.15	0	N/A	0.0970435	-1	3	0.0720667	-1	3.5	0.0796617	-1	3.5	37	-1103.37	P0N+S0	3a. P0N+	3
ENSDART00000159159.3	ENSDART00000159159	ENSDARG00000100564	sil1	0.055372	4	0.112655	3.5	B	B	A	B	A	A	A	yes	WT	0.0787357	1	4	>0.15	0	N/A	0.134418	1	3.5	>0.15	0	N/A	>0.15	0	N/A	0.145625	1	4.5	0.138895	1	4	32	-1498.71	P0N+S0	3a. P0N+	6
ENSDART00000159263.2	ENSDART00000159263	ENSDARG00000036864	slc34a2b	0.0776274	4.5	0.130909	4	B	A	A	B	A	A	A	yes	WT	0.13429	1	4	0.140139	1	4	0.073907	1	4.5	0.102292	1	4.5	0.0515762	1	4	0.0522129	1	4	0.0564576	1	4.5	58	-991.787	P0N+S+	3a. P0N+	6
ENSDART00000159347.2	ENSDART00000159347	ENSDARG00000100116	mrps24	0.128992	4	0.139053	4	B	A	A	B	B	B	A	yes	WT	0.131282	1	4	>0.15	0	N/A	0.0703339	1	4.5	>0.15	0	N/A	0.133515	1	4.5	0.0708724	1	4.5	0.110254	1	4.5	43	-837.39	P0N+S+	3a. P0N+	17
ENSDART00000159626.2	ENSDART00000159626	ENSDARG00000101135	si:dkey-85k7.7	0.100851	4	0.059513	4	A	A	A	A	A	A	A	yes	WT	0.0726006	1	4	0.0687858	1	4.5	0.144639	1	4	>0.15	0	N/A	0.109104	1	4.5	0.120416	1	4	0.124348	1	5	54	-249.745	P0N+S+	3a. P0N+	5
ENSDART00000159629.3	ENSDART00000159629	ENSDARG00000102798	mcm2	0.0846854	4.5	0.0817625	4	B	B	B	A	B	A	A	yes	WT	0.0877687	1	4	0.145656	1	3	0.125444	1	3.5	0.147031	1	3.5	0.148777	1	4	0.072096	1	3.5	0.0868583	1	3.5	64	-67.0255	P0N+S0	3a. P0N+	11
ENSDART00000159807.2	ENSDART00000159807	ENSDARG00000071790	znf1153	0.0732405	4	0.130852	3.5	A	B	A	B	A	A	A	yes	WT	0.113134	1	4.5	0.0883817	1	3.5	0.0955841	1	3.5	>0.15	0	N/A	0.0617154	1	3	0.0440912	1	3.5	0.0541247	1	3.5	30	-844.962	P0N+S0	3a. P0N+	5
ENSDART00000160040.3	ENSDART00000160040	ENSDARG00000102793	slc16a6a	0.103392	4.5	0.0634559	4.5	A	A	A	A	U	U	A	yes	MZpn	0.14836	1	4	0.147919	1	3.5	0.136638	1	4.5	0.131311	1	5	0.149118	1	3.5	0.0818576	1	3.5	0.0955805	1	4	69	-942.776	P0N+S+	3a. P0N+	11
ENSDART00000160282.2	ENSDART00000160282	ENSDARG00000100196	znf1160	0.114678	4	0.102875	3.5	B	B	B	B	A	A	A	yes	WT	0.143003	1	4	0.0918883	1	3	0.140985	1	3.5	>0.15	0	N/A	>0.15	0	N/A	>0.15	0	N/A	>0.15	0	N/A	33	-1417.25	P0N+S0	3a. P0N+	6
ENSDART00000160370.2	ENSDART00000160370	ENSDARG00000098355	atp5pd	0.100138	4.5	0.0648263	4.5	B	B	A	B	A	A	A	yes	WT	>0.15	0	N/A	>0.15	0	N/A	0.128297	1	4	>0.15	0	N/A	>0.15	0	N/A	0.127718	1	3.5	0.124481	1	3.5	42	-1070.7	P0N+S+	3a. P0N+	96
ENSDART00000160885.2	ENSDART00000160885	ENSDARG00000098408	stbd1	0.0545815	5.5	0.076767	5	A	A	A	A	A	A	A	yes	WT	0.0752592	1	5	>0.15	0	N/A	0	1	5.5	0.10514	1	5.5	>0.15	0	N/A	>0.15	0	N/A	>0.15	0	N/A	54	-746.173	P0N+S+	3a. P0N+	8
ENSDART00000161005.2	ENSDART00000161005	ENSDARG00000102973	cmtm8a	0.134737	5	0.149746	4.5	A	B	A	A	A	A	A	yes	WT	0.133633	1	4.5	>0.15	0	N/A	>0.15	0	N/A	>0.15	0	N/A	>0.15	0	N/A	0.114168	1	5	>0.15	0	N/A	54	-1806.26	P0N+S+	3a. P0N+	35
ENSDART00000161015.3	ENSDART00000161015	ENSDARG00000104227	nop10	0.117077	4	0.0819437	4	B	B	A	B	A	A	A	yes	WT	0.136247	1	4	0.112736	1	4	0.124285	1	4	0.116281	1	4.5	0.132123	1	3.5	0.144814	1	3.5	0.129213	1	3.5	56	-376.71	P0N+S+	3a. P0N+	8
ENSDART00000161418.2	ENSDART00000161418	ENSDARG00000099895	BX640537.2	0.147904	4	0.112966	4	A	A	A	B	A	B	A	yes	WT	0.144971	1	4	0.147397	1	3.5	0.147114	1	4	>0.15	0	N/A	0.113526	1	4	0.0982813	1	3.5	0.130555	1	3.5	57	-1348.39	P0N+S+	3a. P0N+	8
ENSDART00000161562.2	ENSDART00000161562	ENSDARG00000101277	znf207b	0.129592	4	0.0970131	4	A	A	A	B	A	A	A	yes	WT	0.11481	1	4.5	>0.15	0	N/A	0.0945309	1	4	>0.15	0	N/A	0.0849769	1	4.5	0.103822	1	5	>0.15	0	N/A	25	-1137.27	P0N+S0	3a. P0N+	11
ENSDART00000161606.2	ENSDART00000161606	ENSDARG00000099148	bzw1b	0.0897859	4	0.0861138	4	B	A	B	B	A	A	A	yes	WT	0.147082	1	3.5	0.143301	1	3.5	0.133641	1	4	0.106912	1	4	0.0692685	1	3.5	0.0603348	1	3.5	0.124215	1	3.5	26	-1480.03	P0N+S+	3a. P0N+	4
ENSDART00000161613.2	ENSDART00000161613	ENSDARG00000100227	SLC7A1 (1 of many)	0.0525369	4	0.145377	4.5	A	B	A	A	B	B	A	yes	WT	>0.15	0	N/A	>0.15	0	N/A	>0.15	0	N/A	0.136545	1	4	>0.15	0	N/A	>0.15	0	N/A	>0.15	0	N/A	50	-352.124	P0N+S0	3a. P0N+	5
ENSDART00000161649.3	ENSDART00000161649	ENSDARG00000099186	slc1a5	0.106758	4	0.100429	4	A	B	A	A	A	A	A	yes	WT	>0.15	0	N/A	>0.15	0	N/A	>0.15	0	N/A	>0.15	0	N/A	>0.15	0	N/A	>0.15	0	N/A	0.121838	-1	4	42	-401.423	P0N+S+	3a. P0N+	5
ENSDART00000161807.2	ENSDART00000161807	ENSDARG00000098080	gnl2	0.138491	4	0.113594	4	B	B	A	B	A	A	A	yes	WT	0.13995	1	3.5	0.117986	1	4.5	0.112279	1	4	>0.15	0	N/A	0.136559	1	4.5	0.112386	1	4	0.135817	1	4	36	-671.948	P0N+S+	3a. P0N+	11
ENSDART00000161885.2	ENSDART00000161885	ENSDARG00000102282	CABZ01063298.1	0.0541618	5	0.0755177	4.5	B	A	A	B	A	A	A	yes	WT	>0.15	0	N/A	>0.15	0	N/A	0.140881	1	4.5	>0.15	0	N/A	>0.15	0	N/A	>0.15	0	N/A	>0.15	0	N/A	85	-1674.51	P0N+S+	3a. P0N+	3
ENSDART00000161945.2	ENSDART00000161945	ENSDARG00000098934	rrp7a	0.132712	4	0.109552	4	B	A	B	B	A	A	A	yes	WT	0.128194	1	4	>0.15	0	N/A	0.102804	1	4	>0.15	0	N/A	0.132342	1	4	0.0765146	1	4	0.107277	1	4	60	-652.032	P0N+S+	3a. P0N+	11
ENSDART00000162231.2	ENSDART00000162231	ENSDARG00000105061	si:ch73-261i21.5	0.12042	4.5	0.147481	4	A	A	A	A	A	A	A	yes	WT	>0.15	0	N/A	>0.15	0	N/A	>0.15	0	N/A	>0.15	0	N/A	0.137836	1	4.5	>0.15	0	N/A	>0.15	0	N/A	44	-1695.64	P0N+S0	3a. P0N+	120
ENSDART00000162235.2	ENSDART00000162235	ENSDARG00000103234	ppie	0.0899391	4.5	0.14162	4	B	A	A	B	A	A	A	yes	WT	0.0670173	1	4.5	>0.15	0	N/A	0.0717014	1	4.5	>0.15	0	N/A	0.141509	1	4.5	0.0590852	1	4	0.120961	1	4	53	-997.506	P0N+S+	3a. P0N+	11
ENSDART00000162462.1	ENSDART00000162462	ENSDARG00000105016	RF00213	0.0916382	4	0.0769485	4	B	B	A	B	A	A	A	yes	WT	0.140341	1	4	0.144821	1	3.5	0.133978	1	3.5	0.0892967	1	4	0.0623984	1	3.5	0.123954	1	3.5	0.0887516	1	3.5	47	-1644.53	P0N+S+	3a. P0N+	6
ENSDART00000162933.2	ENSDART00000162933	ENSDARG00000003846	mrpl21	0.115612	4.5	0.0452208	4.5	B	A	A	A	A	A	A	yes	WT	0.0745853	1	4.5	>0.15	0	N/A	0.133886	1	4.5	>0.15	0	N/A	>0.15	0	N/A	0.144303	1	4	>0.15	0	N/A	65	-982.719	P0N+S+	3a. P0N+	8
ENSDART00000162953.2	ENSDART00000162953	ENSDARG00000099985	cyr61l2	0.0551558	4.5	0.0777224	4.5	A	A	B	A	A	A	A	yes	WT	0.115336	1	4.5	0.0316794	1	4	0.145604	1	4.5	0.0586357	1	5	0.0453256	1	5	0.0893377	1	4.5	>0.15	0	N/A	62	-1669.41	P0N+S0	3a. P0N+	51.6667
ENSDART00000162970.2	ENSDART00000162970	ENSDARG00000103777	znf1001	0.0882809	4	0.0457448	4	A	A	A	B	A	U	A	yes	MZsn	0.10068	1	4	0.109281	1	4	0.105745	1	4	0.0794688	1	4	0.0992435	1	3.5	0.143269	1	3.5	0.0744281	1	4	32	-896.125	P0N+S+	3a. P0N+	5
ENSDART00000163152.2	ENSDART00000163152	ENSDARG00000099329	h2afy	0.0988902	5	0.14376	4.5	A	A	A	B	A	A	A	yes	WT	0.118819	1	5	0.141561	1	5.5	0.147943	1	4.5	>0.15	0	N/A	0.00465296	1	5.5	0.132135	1	5	>0.15	0	N/A	62	-1788	P0N+S+	3a. P0N+	6
ENSDART00000163310.2	ENSDART00000163310	ENSDARG00000103432	exosc4	0.101726	4.5	0.144117	4	B	A	A	A	A	A	A	yes	WT	>0.15	0	N/A	0.148481	1	2.5	0.0925193	1	3.5	0.145316	1	5	>0.15	0	N/A	0.141552	1	4	0.0964221	1	3.5	55	-524.749	P0N+S+	3a. P0N+	5
ENSDART00000163535.2	ENSDART00000163535	ENSDARG00000102353	ddx47	0.127563	4	0.107845	4	A	A	A	B	A	A	A	yes	WT	0.0817451	1	4	0.121613	1	4	0.14762	1	3.5	0.137527	1	4	0.12019	1	3.5	0.124783	1	3.5	0.149894	1	3.5	33	-570.761	P0N+S+	3a. P0N+	8
ENSDART00000164198.2	ENSDART00000164198	ENSDARG00000100366	si:dkey-102m7.3	0.0897016	4	0.0744645	4	A	B	A	B	A	A	A	yes	WT	0.119412	1	4	0.0877849	1	3.5	0.145077	1	4	>0.15	0	N/A	0.129512	1	5	0.0683443	1	3.5	0.137135	1	3.5	103	-1677.21	P0N+S+	3a. P0N+	17
ENSDART00000164249.2	ENSDART00000164249	ENSDARG00000098803	cyp2aa4	0.077562	4.5	0.111959	4	B	A	A	A	A	A	A	yes	WT	0.144417	1	4	0.134516	1	4.5	0.14039	1	4	0.0839443	1	4.5	0.147174	1	4	0.136492	1	4	>0.15	0	N/A	42	-701.699	P0N+S+	3a. P0N+	24
ENSDART00000164406.2	ENSDART00000164406	ENSDARG00000110658	zgc:174696	0.099703	4	0.0853641	4	A	A	A	B	A	A	A	yes	WT	0.100993	1	4	0.0657419	1	4	0.0492949	1	4	>0.15	0	N/A	0.131892	1	5	0.138937	1	4	0.137956	1	4	68	-1340.31	P0N+S0	3a. P0N+	N/A
ENSDART00000164594.2	ENSDART00000164594	ENSDARG00000101576	tbxta	0.133335	4.5	0.0598685	4.5	A	A	A	B	U	C	A	yes	WT	0.112961	1	4.5	0.115305	1	4.5	0.14329	1	4.5	0.084584	1	5	0.117039	1	4	0.117536	1	4	0.0702874	1	4.5	53	178.641	P0N+S+	3a. P0N+	5
ENSDART00000164749.2	ENSDART00000164749	ENSDARG00000101910	pcdh20	0.139691	5	0.126386	4.5	A	A	A	A	A	A	A	yes	WT	0.101789	1	5	0.148257	1	3.5	0.130435	1	5	0.105419	1	5	0.139016	1	5.5	>0.15	0	N/A	>0.15	0	N/A	32	-1522.92	P0N+S+	3a. P0N+	96
ENSDART00000164929.2	ENSDART00000164929	ENSDARG00000098087	si:dkey-30f3.2	0.0823836	4	0.145199	3.5	A	A	A	A	A	A	A	yes	WT	0.143115	1	4	0.125632	1	3.5	0.143917	1	3.5	>0.15	0	N/A	>0.15	0	N/A	0.082864	1	4	0.125845	1	4	40	-1778.56	P0N+S0	3a. P0N+	5
ENSDART00000164934.2	ENSDART00000164934	ENSDARG00000101347	CABZ01068251.1	0.136128	4	0.144221	4	B	A	A	B	A	B	A	yes	WT	0.10121	1	4	0.106368	1	4.5	0.100117	1	4.5	0.134204	1	4	0.121265	1	4	0.105288	1	4	0.12287	1	4	28	-813.299	P0N+S+	3a. P0N+	17
ENSDART00000164948.2	ENSDART00000164948	ENSDARG00000104065	znf1154	0.119986	3.5	0.100571	3.5	B	B	A	B	A	A	A	yes	WT	0.145048	1	3.5	0.0607282	1	3.5	0.111549	1	3.5	0.11621	1	4	0.124906	1	3.5	0.0949853	1	3.5	0.138611	1	3.5	56	-1459.61	P0N+S0	3a. P0N+	8
ENSDART00000164998.2	ENSDART00000164998	ENSDARG00000103530	zgc:113102	0.0729786	4.5	0.118095	4	B	B	A	B	A	A	A	yes	WT	0.131026	1	4	0.125249	1	4	0.137476	1	4	0.142557	1	4	0.106891	1	3.5	0.0675967	1	4	0.127694	1	4	73	-1280.28	P0N+S+	3a. P0N+	8
ENSDART00000165455.2	ENSDART00000165455	ENSDARG00000104798	BX510922.2	0.145652	3	0.0926319	3	A	A	A	A	A	A	A	yes	WT	0.0200241	1	3.5	0.125268	1	3.5	0.103945	1	3.5	0.122869	1	3.5	0.14889	1	3	0.11996	1	3	0.124543	1	3	134	-1012.06	P0N+S-	3a. P0N+	4
ENSDART00000165560.2	ENSDART00000165560	ENSDARG00000103870	CU855889.2	0.0983384	4	0.148326	3.5	A	A	A	B	A	A	A	yes	WT	0.0765807	1	4	0.103164	1	4	0.127602	1	3.5	0.0772971	1	4	0.0796943	1	4	0.0944998	1	3.5	0.139629	1	3.5	35	-1316.59	P0N+S+	3a. P0N+	6.5
ENSDART00000165681.2	ENSDART00000165681	ENSDARG00000098976	CU457778.1	0.113395	4	0.0890644	4	A	A	A	A	A	A	A	yes	WT	0.142606	1	4	0.141097	1	4	0.068366	1	3.5	>0.15	0	N/A	0.12934	1	5	0.147669	1	5	>0.15	0	N/A	39	-1782.62	P0N+S0	3a. P0N+	8
ENSDART00000165705.3	ENSDART00000165705	ENSDARG00000099637	szl	0.111416	4.5	0.111668	5	U	U	A	A	A	A	A	yes	MZspg	0.0342277	1	4	0.110239	1	5.5	>0.15	0	N/A	0.0821368	1	3.5	>0.15	0	N/A	>0.15	0	N/A	>0.15	0	N/A	96	-541.605	P0N+S+	3a. P0N+	11
ENSDART00000165749.3	ENSDART00000165749	ENSDARG00000099864	si:ch73-170d6.2	0.123372	5	0.101873	5	A	A	B	B	B	B	A	yes	WT	>0.15	0	N/A	>0.15	0	N/A	>0.15	0	N/A	0.148875	-1	4	0.125514	1	5	>0.15	0	N/A	>0.15	0	N/A	64	-1177.18	P0N+S-	3a. P0N+	64
ENSDART00000165758.2	ENSDART00000165758	ENSDARG00000102678	znf1181	0.144832	4	0.0957682	4	B	B	A	B	B	A	A	yes	WT	0.135649	1	4	0.139626	1	3.5	0.111518	1	4	0.114573	1	3.5	0.0534373	1	3.5	0.0786947	1	3.5	0.114146	1	4	57	-1164.37	P0N+S+	3a. P0N+	6.33333
ENSDART00000165995.2	ENSDART00000165995	ENSDARG00000109697	znf1025	0.107269	3.5	0.115077	3.5	B	A	B	B	B	A	A	yes	WT	0.0861372	1	4	0.0238167	1	3.5	0.128066	1	4	>0.15	0	N/A	>0.15	0	N/A	0.112969	1	3.5	0.135701	1	3.5	104	-1512.55	P0N+S+	3a. P0N+	N/A
ENSDART00000166073.2	ENSDART00000166073	ENSDARG00000099960	elovl1a	0.14388	4	0.139615	4	B	A	A	A	B	A	A	yes	WT	0.0675358	1	4.5	0.133989	1	4	0.0347944	1	5	0.110078	1	5	0.0526906	1	5	0.0410434	1	4.5	>0.15	0	N/A	41	-730.72	P0N+S+	3a. P0N+	5
ENSDART00000166112.2	ENSDART00000166112	ENSDARG00000102318	il6	0.0531719	5.5	0.0904664	5	B	A	A	A	A	A	A	yes	WT	0.0253994	1	5	0.139438	1	5.5	0	1	5.5	>0.15	0	N/A	>0.15	0	N/A	>0.15	0	N/A	>0.15	0	N/A	82	-1922.58	P0N+S+	3a. P0N+	6
ENSDART00000166173.2	ENSDART00000166173	ENSDARG00000098507	lyar	0.145636	4	0.11384	4	B	B	A	B	B	A	A	yes	WT	0.139157	1	4	0.141409	1	4	0.0880127	1	4	>0.15	0	N/A	0.106711	1	4.5	0.0831282	1	4	0.123351	1	4	47	-293.119	P0N+S+	3a. P0N+	8
ENSDART00000166183.2	ENSDART00000166183	ENSDARG00000104359	anxa1c	0.144255	5	0.0278721	5	B	A	A	A	A	A	A	yes	WT	0.096857	1	5	>0.15	0	N/A	0	1	5.5	>0.15	0	N/A	0.00246463	1	5	0.0776719	1	5	0.148524	1	5	55	-1618.57	P0N+S+	3a. P0N+	24
ENSDART00000166394.2	ENSDART00000166394	ENSDARG00000102333	fcf1	0.121131	4	0.106881	4	B	A	A	B	A	A	A	yes	WT	0.146181	1	4.5	>0.15	0	N/A	0.0997611	1	4	0.129101	1	4.5	>0.15	0	N/A	>0.15	0	N/A	0.113049	1	3	50	-471.661	P0N+S+	3a. P0N+	11
ENSDART00000166487.2	ENSDART00000166487	ENSDARG00000104561	znf1081	0.0906509	4	0.141417	3.5	B	A	A	A	A	A	A	yes	WT	0.0789715	1	4	0.112756	1	3.5	0.132153	1	3.5	>0.15	0	N/A	>0.15	0	N/A	0.143283	1	3.5	0.1405	1	3.5	33	-1478.63	P0N+S+	3a. P0N+	6
ENSDART00000166528.2	ENSDART00000166528	ENSDARG00000103546	purbb	0.132688	4	0.0753823	4	A	A	A	A	A	A	A	yes	WT	0.0841074	1	4.5	0.0988059	1	4	0.132511	1	4.5	>0.15	0	N/A	>0.15	0	N/A	>0.15	0	N/A	>0.15	0	N/A	59	-235.94	P0N+S0	3a. P0N+	5
ENSDART00000166591.2	ENSDART00000166591	ENSDARG00000099280	utp20	0.131714	4	0.116507	4	B	B	B	B	A	A	A	yes	WT	0.149793	1	4	0.136341	1	3.5	0.109542	1	4	0.124836	1	5	0.0878493	1	4	0.0780788	1	4	0.129857	1	3.5	44	-327.633	P0N+S+	3a. P0N+	11
ENSDART00000166593.2	ENSDART00000166593	ENSDARG00000112606	BX248128.2	0.091964	4	0.095913	4	A	A	A	B	A	A	A	yes	WT	0.11464	1	4	0.122612	1	3.5	0.108598	1	3.5	>0.15	0	N/A	0.140601	1	4.5	0.120563	1	4	0.125845	1	4	39	-1503.81	P0N+S0	3a. P0N+	N/A
ENSDART00000166630.2	ENSDART00000166630	ENSDARG00000098613	si:dkey-15h8.16	0.143667	4.5	0.14635	3.5	B	A	A	B	A	A	A	yes	WT	0.116461	1	4.5	>0.15	0	N/A	0.126067	1	5.5	>0.15	0	N/A	0.138688	1	5.5	>0.15	0	N/A	>0.15	0	N/A	95	-1730.83	P0N+S+	3a. P0N+	6.5
ENSDART00000166967.2	ENSDART00000166967	ENSDARG00000115450	CABZ01012382.1	0.142543	3.5	0.116526	3.5	A	A	A	A	A	A	A	yes	WT	0.105036	1	4.5	0.0644881	1	4	0.120293	1	4	>0.15	0	N/A	0.141922	1	3.5	0.122063	1	3.5	0.114848	1	4	33	-1398.07	P0N+S0	3a. P0N+	N/A
ENSDART00000168223.2	ENSDART00000168223	ENSDARG00000074820	si:dkey-253d23.9	0.127405	4	0.097096	4	B	B	A	B	B	A	A	yes	WT	0.0956122	1	4	0.0937309	-1	3	0.0386852	1	3.5	0.120612	1	3.5	>0.15	0	N/A	0.0658542	-1	3	0.114606	-1	3	49	-1231.4	P0N+S0	3a. P0N+	5
ENSDART00000168278.2	ENSDART00000168278	ENSDARG00000100956	si:ch211-276i12.4	0.0641648	4	0.0884796	3.5	A	A	A	A	A	A	A	yes	WT	0.0908963	1	3.5	0.149673	1	4	0.0885934	1	3.5	0.09334	1	4	0.0799042	1	4.5	0.134497	1	4.5	0.128349	1	4.5	74	-1238.93	P0N+S-	3a. P0N+	72
ENSDART00000168345.2	ENSDART00000168345	ENSDARG00000102455	znf1133	0.0653226	4	0.105406	4	A	A	A	A	A	A	A	yes	WT	>0.15	0	N/A	0.141752	1	4	0.132075	1	4.5	>0.15	0	N/A	0.115104	1	4	0.0998416	1	4	0.11582	1	4	34	-1741.69	P0N+S0	3a. P0N+	6
ENSDART00000168443.2	ENSDART00000168443	ENSDARG00000039989	snrnp48	0.0787977	4.5	0.112534	4	A	A	A	B	A	A	A	yes	WT	0.0751406	1	4	>0.15	0	N/A	>0.15	0	N/A	>0.15	0	N/A	>0.15	0	N/A	>0.15	0	N/A	0.112037	-1	3.5	56	-1265.08	P0N+S0	3a. P0N+	6
ENSDART00000168536.2	ENSDART00000168536	ENSDARG00000098270	znf1053	0.0872908	4	0.063659	4	A	A	A	A	A	A	A	yes	WT	0.0878934	1	5	0.142697	1	4	0.0701743	1	4	0.0786032	1	3.5	0.146278	1	4	>0.15	0	N/A	>0.15	0	N/A	30	-1115	P0N+S0	3a. P0N+	5
ENSDART00000168842.2	ENSDART00000168842	ENSDARG00000101061	eif2a	0.102167	4	0.0842988	4	B	B	B	B	B	B	A	yes	WT	0.0874535	1	4	0.148653	1	5	0.116541	1	4	0.149163	1	4.5	0.125259	1	4	0.128167	1	4	0.12421	1	3.5	38	-724.464	P0N+S+	3a. P0N+	15
ENSDART00000168879.2	ENSDART00000168879	ENSDARG00000102800	CABZ01081752.2	0.118626	4	0.108374	4.5	B	B	B	B	A	A	A	yes	WT	>0.15	0	N/A	>0.15	0	N/A	0.105223	1	4	0.0866273	1	3.5	0.0721766	1	4	>0.15	0	N/A	0.100721	1	4	54	-1157.89	P0N+S0	3a. P0N+	3
ENSDART00000168968.2	ENSDART00000168968	ENSDARG00000103322	si:ch73-347e22.8	0.047793	5	0.0994237	4.5	A	A	A	A	A	A	A	yes	WT	0.0563448	1	5	0.126979	1	4.5	0.110526	1	5	>0.15	0	N/A	0.0981931	1	5	0.0368025	1	5	0.143626	1	5.5	51	-579.7	P0N+S+	3a. P0N+	8
ENSDART00000169189.2	ENSDART00000169189	ENSDARG00000103417	si:dkey-269o24.6	0.142554	3.5	0.114567	3.5	A	A	A	A	A	A	A	yes	WT	0.0862595	1	4	0.128231	1	3.5	0.132214	1	3.5	0.13204	1	3.5	0.127614	1	4	0.116697	1	3.5	0.12146	1	3.5	36	-1546.44	P0N+S0	3a. P0N+	6
ENSDART00000169240.2	ENSDART00000169240	ENSDARG00000104495	pltp	0.0935234	4.5	0.118678	4	B	B	A	A	A	A	A	yes	WT	0.146914	1	4.5	0.139233	1	4	0.110948	1	5	>0.15	0	N/A	>0.15	0	N/A	0.0918499	1	4.5	0.0884197	1	4	46	-1563.05	P0N+S+	3a. P0N+	120
ENSDART00000169288.2	ENSDART00000169288	ENSDARG00000099845	zgc:174275	0.149482	3.5	0.128105	3.5	A	A	A	A	A	A	A	yes	WT	0.0850787	1	4.5	0.0805107	1	3.5	0.123604	1	4	>0.15	0	N/A	0.0520318	1	3.5	0.102689	1	3.5	0.0611541	1	4	42	-1010.95	P0N+S0	3a. P0N+	6
ENSDART00000169367.2	ENSDART00000169367	ENSDARG00000095921	si:ch1073-325m22.2	0.140607	4	0.110209	4	B	A	A	A	A	A	A	yes	WT	0.129798	1	4.5	0.143082	1	4.5	0.0976807	1	4.5	>0.15	0	N/A	0.130792	1	4.5	0.103609	1	4	0.119753	1	4	70	-935.319	P0N+S+	3a. P0N+	72
ENSDART00000169710.2	ENSDART00000169710	ENSDARG00000105012	utp23	0.139611	4.5	0.0898757	4.5	B	A	A	B	A	A	A	yes	WT	0.143089	1	4	>0.15	0	N/A	0.0991404	1	4.5	>0.15	0	N/A	>0.15	0	N/A	>0.15	0	N/A	>0.15	0	N/A	25	-1039.34	P0N+S+	3a. P0N+	11
ENSDART00000169850.2	ENSDART00000169850	ENSDARG00000098681	CU207221.1	0.145289	3.5	0.119384	3.5	A	A	A	B	A	A	A	yes	WT	0.104257	1	4	0.131823	1	4	0.130558	1	4	>0.15	0	N/A	0.129476	1	4.5	0.0504828	1	4	0.109468	1	4	52	-367.263	P0N+S+	3a. P0N+	5
ENSDART00000169921.2	ENSDART00000169921	ENSDARG00000104178	trir	0.107597	4	0.0750583	4	B	A	B	B	B	A	A	yes	WT	0.100455	1	4	0.148603	1	4	0.110926	1	4	>0.15	0	N/A	0.102489	1	5	0.132008	1	4	>0.15	0	N/A	43	-400.037	P0N+S+	3a. P0N+	6
ENSDART00000169987.2	ENSDART00000169987	ENSDARG00000104287	lto1	0.147846	5.5	0.040925	5	B	A	A	B	B	A	A	yes	WT	>0.15	0	N/A	0.147182	-1	3	0.106262	1	5.5	0.1446	-1	3.5	>0.15	0	N/A	>0.15	0	N/A	0.0712018	-1	3.5	87	-923.881	P0N+S+	3a. P0N+	4.66667
ENSDART00000170050.2	ENSDART00000170050	ENSDARG00000104903	cdkn1cb	0.115465	3.5	0.0800104	3.5	A	A	A	A	B	A	A	yes	WT	0.120714	1	3.5	0.119496	1	4	0.123254	1	3.5	0.135604	1	3.5	0.0716025	1	3.5	0.0424538	1	3.5	0.0917114	1	3.5	60	-562.715	P0N+S+	3a. P0N+	5
ENSDART00000170084.2	ENSDART00000170084	ENSDARG00000098280	rbm5	0.117545	4.5	0.115573	4.5	A	B	A	B	A	A	A	yes	WT	0.114772	1	4.5	0.134656	1	4	0.104435	1	4.5	0.139865	1	5.5	0.0951627	1	4.5	0.0668813	1	4	0.078929	1	4	39	-1693.33	P0N+S+	3a. P0N+	5
ENSDART00000170163.2	ENSDART00000170163	ENSDARG00000102884	si:ch211-145h19.5	0.132283	3.5	0.0853214	3.5	A	A	A	A	A	A	A	yes	WT	0.134105	1	4	0.141784	1	4.5	0.0936448	1	4	>0.15	0	N/A	0.129882	1	4	0.0953869	1	4.5	0.0973261	1	4.5	59	-1536.06	P0N+S0	3a. P0N+	N/A
ENSDART00000170421.2	ENSDART00000170421	ENSDARG00000101044	si:ch73-138e16.6	0.0986335	4	0.148964	3.5	B	B	B	B	B	A	A	yes	WT	>0.15	0	N/A	0.0975295	1	4.5	0.0887171	1	4.5	>0.15	0	N/A	0.138023	1	5	0.105105	1	4	0.0392361	1	4.5	36	-918.259	P0N+S0	3a. P0N+	3
ENSDART00000170453.3	ENSDART00000170453	ENSDARG00000010641	slc20a1b	0.107146	5	0.0654454	5	B	A	A	B	A	A	A	yes	WT	>0.15	0	N/A	>0.15	0	N/A	0.0148912	1	5.5	>0.15	0	N/A	>0.15	0	N/A	0.100273	-1	4.5	>0.15	0	N/A	57	-914.755	P0N+S+	3a. P0N+	19
ENSDART00000170474.2	ENSDART00000170474	ENSDARG00000104006	znf1082	0.143422	3.5	0.0658858	4	A	A	A	A	A	A	A	yes	WT	0.141273	1	4.5	0.104066	1	3.5	0.0970343	1	4	0.103625	1	3.5	>0.15	0	N/A	>0.15	0	N/A	0.120296	1	5	72	-1577.12	P0N+S-	3a. P0N+	6
ENSDART00000170646.2	ENSDART00000170646	ENSDARG00000100264	thumpd1	0.097989	4	0.0704947	4	B	B	A	B	B	A	A	yes	WT	0.133571	1	3.5	0.0729737	1	4	0.0901469	1	3.5	0.145622	1	3.5	0.13166	1	3.5	0.13575	1	3.5	0.148846	1	3.5	96	-1370.7	P0N+S0	3a. P0N+	17
ENSDART00000170767.2	ENSDART00000170767	ENSDARG00000102389	ved	0.0729669	4.5	0.121604	4	A	A	A	A	A	A	A	yes	WT	0.0570702	1	4.5	0.118478	1	5.5	0.0945996	1	3.5	0.0782507	1	4	0.0398369	1	4	0.140918	1	5	0.0926341	1	4.5	75	-222.359	P0N+S+	3a. P0N+	6
ENSDART00000170896.2	ENSDART00000170896	ENSDARG00000101623	znf992	0.144545	4	0.0788182	4	A	A	A	A	A	A	A	yes	WT	>0.15	0	N/A	0.131003	1	3.5	0.146706	1	5.5	>0.15	0	N/A	0.146214	1	5	>0.15	0	N/A	>0.15	0	N/A	46	-1485.11	P0N+S0	3a. P0N+	6
ENSDART00000171036.2	ENSDART00000171036	ENSDARG00000000229	usp49	0.08336	4.5	0.138771	4	B	B	A	B	A	A	A	yes	WT	0.139762	1	4	0.0666781	1	4	0.120134	1	4	0.10695	1	5	>0.15	0	N/A	>0.15	0	N/A	>0.15	0	N/A	47	-1319.89	P0N+S+	3a. P0N+	35
ENSDART00000171523.2	ENSDART00000171523	ENSDARG00000101172	TMEM200C	0.105781	5	0.0201199	5	A	A	A	B	A	A	A	yes	WT	0.0869105	1	5	>0.15	0	N/A	0.0558229	1	5	>0.15	0	N/A	>0.15	0	N/A	>0.15	0	N/A	>0.15	0	N/A	58	-1460.96	P0N+S+	3a. P0N+	120
ENSDART00000171734.2	ENSDART00000171734	ENSDARG00000102601	si:dkey-15h8.15	0.0932681	4.5	0.094144	4	B	B	A	B	A	A	A	yes	WT	>0.15	0	N/A	>0.15	0	N/A	0.11082	1	4	>0.15	0	N/A	>0.15	0	N/A	>0.15	0	N/A	>0.15	0	N/A	51	-1653.38	P0N+S0	3a. P0N+	3
ENSDART00000171750.2	ENSDART00000171750	ENSDARG00000095745	si:ch73-138e16.3	0.107316	4	0.0889949	4	B	A	A	A	A	A	A	yes	WT	0.0913947	1	4	0.071449	1	3.5	0.126278	1	4.5	>0.15	0	N/A	0.139274	1	4.5	0.137094	1	3.5	0.0753573	1	4.5	33	-1050.48	P0N+S+	3a. P0N+	6
ENSDART00000171960.2	ENSDART00000171960	ENSDARG00000100000	CR352226.5	0.122162	4.5	0.145869	4	A	A	B	B	A	A	A	yes	WT	>0.15	0	N/A	>0.15	0	N/A	0.136935	1	4	>0.15	0	N/A	>0.15	0	N/A	>0.15	0	N/A	0.120487	1	4	41	-1080.3	P0N+S0	3a. P0N+	5
ENSDART00000172518.2	ENSDART00000172518	ENSDARG00000099663	cox5ab	0.110135	4	0.0992798	4	B	B	B	B	B	B	A	yes	WT	0.0853381	1	4	0.146661	1	4.5	0.107256	1	4	>0.15	0	N/A	0.142579	1	5	0.115719	1	4	0.143432	1	4	31	-776.501	P0N+S+	3a. P0N+	96
ENSDART00000172527.2	ENSDART00000172527	ENSDARG00000103991	sec14l1	0.135905	5.5	0.0923047	4.5	A	A	A	B	A	A	A	yes	WT	0.109693	1	5	>0.15	0	N/A	0.123625	1	5	>0.15	0	N/A	0.0966146	-1	4	>0.15	0	N/A	0.107593	-1	3.5	68	-706.634	P0N+S+	3a. P0N+	3
ENSDART00000172631.2	ENSDART00000172631	ENSDARG00000098059	fkbp3	0.11692	4	0.0994673	4	A	B	B	B	A	B	A	yes	WT	0.0959184	1	4.5	>0.15	0	N/A	0.105242	1	3.5	>0.15	0	N/A	0.137767	1	5	0.131429	1	4.5	0.149927	1	4	51	-1055.89	P0N+S0	3a. P0N+	35
ENSDART00000174813.2	ENSDART00000174813	ENSDARG00000097134	si:dkey-77f5.11	0.0993755	4	0.147951	3.5	B	A	A	B	A	A	A	yes	WT	0.110034	1	3.5	0.0594707	1	3.5	0.0807267	1	4	0.146752	1	5	0.13882	1	5.5	0.14827	1	3	0.0723398	1	4	46	-1085.45	P0N+S+	3a. P0N+	8
ENSDART00000175293.2	ENSDART00000175293	ENSDARG00000113011	zgc:113102	0.125779	3	0.105519	3	B	B	A	B	A	A	A	yes	WT	0.134123	1	3	0.146211	1	3.5	0.141069	1	3	0.122754	1	3	0.135156	1	3	0.0935176	1	3.5	0.127297	1	3.5	75	-1568.18	P0N+S-	3a. P0N+	N/A
ENSDART00000176022.2	ENSDART00000176022	ENSDARG00000012044	polr3gla	0.125429	4	0.106343	4	A	A	A	A	A	A	A	yes	WT	0.129438	1	4.5	>0.15	0	N/A	0.102569	1	5.5	>0.15	0	N/A	0.0574245	1	5	>0.15	0	N/A	>0.15	0	N/A	61	-1308.94	P0N+S0	3a. P0N+	6
ENSDART00000177741.2	ENSDART00000177741	ENSDARG00000116177	znf1127	0.10313	4	0.105946	4	A	A	A	B	A	A	A	yes	WT	0.145805	1	3.5	0.109489	1	4	0.112694	1	3.5	0.0939223	1	3.5	0.11361	1	4	0.0790626	1	4	0.0944565	1	4	66	-1808.98	P0N+S-	3a. P0N+	N/A
ENSDART00000178072.2	ENSDART00000178072	ENSDARG00000070858	si:busm1-105l16.2	0.109785	4	0.0592686	4	B	A	A	A	A	A	A	yes	WT	0.0866096	1	4	0.127348	1	3.5	0.0942378	1	4	0.115316	1	4	0.0723501	1	3.5	0.0943736	1	3.5	0.125139	1	3.5	50	-1265.62	P0N+S+	3a. P0N+	6
ENSDART00000178545.2	ENSDART00000178545	ENSDARG00000107534	erich2	0.133552	4	0.102805	4	B	B	A	B	A	A	A	yes	WT	0.10097	1	4	>0.15	0	N/A	0.117461	1	3.5	0.110894	1	4.5	>0.15	0	N/A	0.0905	1	4	0.123415	1	4	59	-1373.9	P0N+S+	3a. P0N+	11
ENSDART00000178599.2	ENSDART00000178599	ENSDARG00000056504	frg1	0.124443	4	0.0695589	4	A	A	A	B	A	A	A	yes	WT	0.130794	1	4.5	>0.15	0	N/A	0.140635	1	4	0.141499	1	5	0.103443	1	4.5	0.147492	1	4.5	0.142256	1	4.5	44	-1482.12	P0N+S+	3a. P0N+	6
ENSDART00000178922.2	ENSDART00000178922	ENSDARG00000098230	BX649416.1	0.0690237	4	0.125722	3.5	B	A	A	B	A	A	A	yes	WT	0.137434	1	3.5	0.0855235	1	3.5	0.076913	1	3.5	0.149112	1	3.5	0.143753	1	3	0.0289035	1	3.5	0.122573	1	3.5	21	-1027.96	P0N+S+	3a. P0N+	6.5
ENSDART00000180164.1	ENSDART00000180164	ENSDARG00000111586	RF00276	0.128078	4	0.135442	4	A	A	A	A	A	A	A	yes	WT	0.135936	1	4.5	0.14969	1	4	0.124552	1	5	0.142979	1	4	0.115241	1	3.5	>0.15	0	N/A	0.131359	1	3.5	111	-1796.05	P0N+S+	3a. P0N+	N/A
ENSDART00000181224.1	ENSDART00000181224	ENSDARG00000116732	CABZ01031870.1	0.1478	4.5	0.0915667	4.5	A	A	A	A	A	A	A	yes	WT	0.129314	1	4.5	0.11214	1	5	0.139878	1	5	>0.15	0	N/A	0.0018513	1	5.5	>0.15	0	N/A	>0.15	0	N/A	69	-1166.99	P0N+S+	3a. P0N+	N/A
ENSDART00000181518.1	ENSDART00000181518	ENSDARG00000097620	si:ch211-210b2.1	0.111136	4	0.0672399	4	B	A	A	B	A	A	A	yes	WT	0.110728	1	4	0.0548619	1	4	0.0741172	1	4	0.134966	1	4.5	0.105342	1	4	0.0994618	1	3.5	0.0659346	1	4	36	-746.912	P0N+S+	3a. P0N+	11
ENSDART00000182641.1	ENSDART00000182641	ENSDARG00000116163	BX322657.4	0.0835384	4	0.140835	3.5	A	B	B	B	B	A	A	yes	WT	0.142044	1	4.5	0.105796	1	4.5	0.140495	1	4	>0.15	0	N/A	0.125484	1	4.5	0.0562125	1	4.5	0.0399889	1	4.5	59	-1385.45	P0N+S0	3a. P0N+	N/A
ENSDART00000184660.1	ENSDART00000184660	ENSDARG00000115421	n6amt1	0.126301	4	0.101236	4	B	A	A	B	A	A	A	yes	WT	0.0669559	1	4	0.112354	1	4.5	0.079193	1	4	>0.15	0	N/A	0.142897	1	5.5	>0.15	0	N/A	>0.15	0	N/A	51	-785.075	P0N+S+	3a. P0N+	N/A
ENSDART00000185420.1	ENSDART00000185420	ENSDARG00000111625	wu:fc75a09	0.105682	4	0.130055	4	B	A	A	A	A	A	A	yes	WT	0.128895	1	4.5	0.117761	1	4.5	0.148181	1	4	0.110811	1	3.5	0.0911668	1	5	0.125373	1	4	0.0991468	1	5	51	-761.027	P0N+S+	3a. P0N+	N/A
ENSDART00000186702.1	ENSDART00000186702	ENSDARG00000062750	DSG2	0.139749	4.5	0.12201	4.5	B	A	A	A	A	A	A	yes	WT	0.0711911	1	5	>0.15	0	N/A	0.146399	1	4.5	>0.15	0	N/A	0.109531	1	5	>0.15	0	N/A	>0.15	0	N/A	59	-1547.07	P0N+S+	3a. P0N+	30
ENSDART00000186708.1	ENSDART00000186708	ENSDARG00000097481	si:dkey-77f5.11	0.0903237	4	0.0839383	4	A	A	A	B	A	A	A	yes	WT	0.064132	1	4	0.113008	1	3.5	0.148663	1	3.5	>0.15	0	N/A	0.140031	1	5.5	0.0547157	1	3.5	0.0773748	1	4	45	-1302.33	P0N+S0	3a. P0N+	6.33333
ENSDART00000187135.1	ENSDART00000187135	ENSDARG00000030700	ctps1a	0.117481	4	0.0930772	4	A	A	A	B	A	A	A	yes	WT	0.139661	1	4	0.134127	1	3.5	0.133891	1	4	0.139285	1	4	0.124746	1	3.5	0.113561	1	3.5	0.137381	1	3.5	43	-457.4	P0N+S+	3a. P0N+	8
ENSDART00000187600.1	ENSDART00000187600	ENSDARG00000109902	tmem254	0.118804	4	0.147101	3.5	B	B	B	B	B	B	A	yes	WT	0.137831	1	4.5	>0.15	0	N/A	0.0533906	1	4	>0.15	0	N/A	>0.15	0	N/A	>0.15	0	N/A	>0.15	0	N/A	39	-738.328	P0N+S0	3a. P0N+	N/A
ENSDART00000190534.1	ENSDART00000190534	ENSDARG00000101279	ndr2	0.141812	3	0.14987	3	A	B	A	A	A	A	A	yes	WT	0.127266	1	3.5	0.123519	1	3.5	0.104544	1	3.5	0.0445204	1	3.5	0.0800205	1	4	0.0872268	1	4	0.0550954	1	4	66	-1478.16	P0N+S0	3a. P0N+	6
ENSDART00000190901.1	ENSDART00000190901	ENSDARG00000113016	CU207245.1	0.113594	4	0.0847838	4	A	A	A	A	A	A	A	yes	WT	0.0822483	1	4.5	0.130439	1	4	0.0752774	1	4	>0.15	0	N/A	0.0888374	1	4	0.0892588	1	4	0.130004	1	4	47	-1466.48	P0N+S0	3a. P0N+	N/A
ENSDART00000192398.1	ENSDART00000192398	ENSDARG00000117133	cst14b.1	0.137209	4	0.125028	4	B	A	A	A	A	A	A	yes	WT	0.100848	1	4.5	0.1496	1	5	0.149719	1	4.5	0.105239	1	4.5	0.0852899	1	4	0.114833	1	4.5	0.140731	1	4.5	54	-1111.99	P0N+S+	3a. P0N+	N/A
ENSDART00000193906.1	ENSDART00000193906	ENSDARG00000058562	znf991	0.104628	4.5	0.121682	4	B	A	A	B	A	A	A	yes	WT	0.122142	1	4	0.140657	1	5	0.132878	1	4.5	>0.15	0	N/A	0.147671	1	5	0.0710382	1	4.5	0.074872	1	4.5	22	-1185.37	P0N+S+	3a. P0N+	3
ENSDART00000002164.9	ENSDART00000002164	ENSDARG00000008433	unc45b	0.118285	4.5	0.0779921	4.5	C	A	A	C	B	A	A	yes	MZspg	0.0752591	1	4.5	>0.15	0	N/A	0.120597	1	4.5	>0.15	0	N/A	>0.15	0	N/A	0.0934748	1	5	0.0245068	1	5.5	53	-761.233	P-N+S+	3b. P-N+	24
ENSDART00000002250.5	ENSDART00000002250	ENSDARG00000012025	hs6st2	0.132668	4	0.101088	4	B	A	A	B	A	A	A	yes	WT	0.104257	1	4	0.130056	1	4.5	0.121534	1	4.5	0.0869618	1	5	0.132429	1	4.5	0.112118	1	3.5	0.100387	1	4	52	-43.6284	P-N+S+	3b. P-N+	8
ENSDART00000002764.9	ENSDART00000002764	ENSDARG00000003749	polb	0.113668	4.5	0.0402192	4.5	B	A	A	B	A	A	A	yes	WT	0.145923	1	4.5	>0.15	0	N/A	0.117708	1	4.5	>0.15	0	N/A	0.132046	1	5.5	>0.15	0	N/A	>0.15	0	N/A	53	-827.215	P-N+S+	3b. P-N+	6
ENSDART00000003252.8	ENSDART00000003252	ENSDARG00000016415	dhtkd1	0.072757	4	0.120192	3.5	B	A	A	A	A	A	A	yes	WT	0.0813862	1	4	0.0680276	1	4.5	0.137196	1	4	0.0974134	1	5	0.133246	1	4.5	0.114004	1	4.5	0.149649	1	4	92	-1030.77	P-N+S+	3b. P-N+	120
ENSDART00000003752.9	ENSDART00000003752	ENSDARG00000016173	cct3	0.107109	4	0.0773555	4	B	B	B	B	B	B	A	yes	WT	0.0994175	1	4	0.121173	1	3.5	0.0950822	1	4	0.146298	1	3.5	0.140117	1	3.5	0.142144	1	3.5	0.142313	1	3.5	56	-284.317	P-N+S+	3b. P-N+	19
ENSDART00000005168.6	ENSDART00000005168	ENSDARG00000009864	ddx55	0.135329	4	0.116512	4	B	A	A	B	A	A	A	yes	WT	0.145765	1	4	>0.15	0	N/A	0.117148	1	4	0.132542	1	4	>0.15	0	N/A	>0.15	0	N/A	0.126241	1	3	59	-927.277	P-N+S+	3b. P-N+	11
ENSDART00000005359.8	ENSDART00000005359	ENSDARG00000012247	def6a	0.136627	3.5	0.0634655	4	A	A	A	A	A	A	A	yes	WT	0.10615	1	4	>0.15	0	N/A	0.13625	1	4	>0.15	0	N/A	0.114281	1	4.5	0.0171923	1	4	0.066345	1	4.5	87	-1113.5	P-N+S+	3b. P-N+	5
ENSDART00000005641.6	ENSDART00000005641	ENSDARG00000014018	lhx1a	0.0361535	5	0.0622564	4.5	A	A	A	B	A	A	A	yes	WT	0.01253	1	5	0.140354	-1	3.5	0.0498538	1	5	>0.15	0	N/A	0.0971168	1	5	0.13927	-1	3.5	>0.15	0	N/A	51	-492.366	P-N+S+	3b. P-N+	48
ENSDART00000005944.8	ENSDART00000005944	ENSDARG00000020197	rpl5a	0.119472	4.5	0.0859778	4.5	B	A	A	B	B	A	A	yes	WT	0.11184	1	4.5	0.132593	1	5	0.122382	1	4.5	>0.15	0	N/A	0.0754902	1	5	0.0718892	1	4.5	0.124958	1	4.5	56	-173.756	P-N+S+	3b. P-N+	30
ENSDART00000006380.9	ENSDART00000006380	ENSDARG00000002216	tbx3a	0.0919705	5.5	0.125964	5	U	B	A	C	A	A	A	yes	MZps	0.122558	1	3	0.114662	1	5.5	0.121716	1	3.5	>0.15	0	N/A	0.126869	1	4	>0.15	0	N/A	>0.15	0	N/A	74	-1410.95	P-N+S-	3b. P-N+	11
ENSDART00000006612.7	ENSDART00000006612	ENSDARG00000004712	tbr1b	0.0268236	5.5	0.0604573	5	B	B	A	B	A	A	A	yes	WT	0.0714325	1	5.5	>0.15	0	N/A	0.131804	1	5	>0.15	0	N/A	>0.15	0	N/A	>0.15	0	N/A	>0.15	0	N/A	49	-1282.51	P-N+S+	3b. P-N+	35
ENSDART00000006870.8	ENSDART00000006870	ENSDARG00000004539	ptgs2a	0.0652432	4.5	0.146899	4	A	A	A	A	A	A	A	yes	WT	0.0687926	1	4.5	0.10241	1	4.5	0.0373889	1	5	>0.15	0	N/A	0.138775	1	4.5	0.0841851	1	5	>0.15	0	N/A	66	-801.76	P-N+S+	3b. P-N+	11
ENSDART00000006942.10	ENSDART00000006942	ENSDARG00000110357	txndc15	0.143482	4	0.108035	4	B	A	A	B	B	A	A	yes	WT	0.0943786	1	4	0.142019	1	4	0.10938	1	4	>0.15	0	N/A	0.107711	1	5	0.14443	1	4	0.0931913	1	4	34	-778.527	P-N+S+	3b. P-N+	N/A
ENSDART00000007090.9	ENSDART00000007090	ENSDARG00000007329	tbx16	0.12953	3.5	0.0990997	3.5	A	A	A	A	A	A	A	yes	WT	0.0769755	1	4	0.10823	1	4.5	0.139333	1	3.5	0.0740568	1	4	0.0695131	1	4	0.102727	1	4	0.146726	1	4	68	364.951	P-N+S+	3b. P-N+	5
ENSDART00000007688.7	ENSDART00000007688	ENSDARG00000015869	slc22a16	0.0478065	5	0.0421722	4.5	A	A	A	B	A	A	A	yes	WT	0.124016	1	4	>0.15	0	N/A	0.106901	1	4.5	0.14658	1	5	0.0804157	1	5	>0.15	0	N/A	>0.15	0	N/A	107	-789.47	P-N+S+	3b. P-N+	35
ENSDART00000008468.10	ENSDART00000008468	ENSDARG00000008886	msx1b	0.106649	5	0.0491717	5	B	A	A	C	A	A	A	yes	MZps	0.0404489	1	5	>0.15	0	N/A	0.126932	1	4.5	>0.15	0	N/A	0.144743	-1	4	>0.15	0	N/A	0.135166	-1	3	32	-841.857	P-N+S+	3b. P-N+	11
ENSDART00000008590.5	ENSDART00000008590	ENSDARG00000013056	itpk1a	0.140798	3.5	0.107455	3.5	A	A	A	A	A	A	A	yes	WT	0.116831	1	3.5	0.0897352	1	4	0.145991	1	3.5	>0.15	0	N/A	0.130103	1	5	0.139455	1	4	>0.15	0	N/A	96	-1079.41	P-N+S+	3b. P-N+	96
ENSDART00000009126.10	ENSDART00000009126	ENSDARG00000010844	kras	0.104936	4.5	0.117288	4	C	B	A	B	B	B	A	yes	MZspg	0.106578	1	4	0.142341	1	4	0.124121	1	4.5	>0.15	0	N/A	>0.15	0	N/A	>0.15	0	N/A	>0.15	0	N/A	66	-1352.47	P-N+S+	3b. P-N+	72
ENSDART00000009277.8	ENSDART00000009277	ENSDARG00000001889	tuba1a	0.0828807	5	0.114664	4.5	C	C	A	C	U	A	U	yes	MZps	0.120354	1	5	0.142088	1	3	0.0588766	1	5	0.130374	1	4.5	>0.15	0	N/A	0.135784	1	4	0.126742	1	4	52	-855.7	P-N+S+	3b. P-N+	48
ENSDART00000009687.8	ENSDART00000009687	ENSDARG00000018461	zgc:56095	0.138587	3.5	0.13869	3.5	B	B	A	B	A	A	A	yes	WT	0.141877	1	4	0.127119	1	3	0.0985082	1	4	0.097689	1	3.5	0.101802	1	4	0.144361	1	3.5	0.13726	1	3.5	44	-495.09	P-N+S+	3b. P-N+	5
ENSDART00000010124.10	ENSDART00000010124	ENSDARG00000075831	slc7a8a	0.0801646	4.5	0.138093	4	A	A	A	A	A	A	A	yes	WT	0.149856	1	4	0.113382	1	5	0.117317	1	4.5	>0.15	0	N/A	0.0667476	1	5	0.122407	1	4.5	>0.15	0	N/A	45	251.113	P-N+S+	3b. P-N+	6
ENSDART00000010261.9	ENSDART00000010261	ENSDARG00000008502	pno1	0.108385	4	0.0854053	4	B	B	B	B	A	A	A	yes	WT	0.106944	1	4	0.103031	1	4	0.0866216	1	4	0.142524	1	4.5	0.120234	1	4	0.131256	1	3.5	0.109819	1	4	81	-708.979	P-N+S+	3b. P-N+	11
ENSDART00000010580.9	ENSDART00000010580	ENSDARG00000016623	si:ch211-195b13.1	0.0593779	4	0.132815	3.5	B	B	A	B	A	A	A	yes	WT	0.094373	1	4	0.0623441	1	4	0.0364429	1	4	0.126599	1	4	0.146978	1	4	0.1455	1	4	0.142768	1	4.5	146	-753.844	P-N+S+	3b. P-N+	120
ENSDART00000010774.7	ENSDART00000010774	ENSDARG00000015554	zic2a	0.0953259	4.5	0.135979	4	A	A	A	B	A	A	A	yes	WT	0.135876	1	4.5	0.143104	1	4	0.142229	1	4.5	0.149902	1	5	0.0780068	1	4.5	0.117787	1	4.5	0.0984829	1	5	65	-408.935	P-N+S+	3b. P-N+	8
ENSDART00000010813.9	ENSDART00000010813	ENSDARG00000012788	foxa3	0.1011	4	0.148939	3.5	A	A	A	B	A	A	A	yes	WT	0.130433	1	4	0.144124	1	3.5	0.129725	1	4	0.094895	1	4	0.0509146	1	4	0.125504	1	3.5	0.149725	1	4	102	-27.5945	P-N+S+	3b. P-N+	5
ENSDART00000011398.11	ENSDART00000011398	ENSDARG00000036414	si:ch73-335l21.1	0.139126	4	0.0952538	3.5	A	A	A	A	A	A	A	yes	WT	0.0329988	-1	3.5	>0.15	0	N/A	0.105608	-1	3.5	>0.15	0	N/A	0.138126	-1	3	>0.15	0	N/A	0.0938146	-1	3.5	332	-1476.78	P-N+S0	3b. P-N+	120
ENSDART00000012050.9	ENSDART00000012050	ENSDARG00000012076	apoa1a	0.0590991	5.5	0.098442	5	A	A	A	B	A	A	A	yes	WT	0.0344707	1	5	0.100707	1	5.5	0.112863	1	5	>0.15	0	N/A	>0.15	0	N/A	0.139062	1	4.5	>0.15	0	N/A	60	-1253.34	P-N+S+	3b. P-N+	30
ENSDART00000012644.7	ENSDART00000012644	ENSDARG00000017624	krt4	0.086391	4.5	0.133145	4	A	A	A	A	A	A	A	yes	WT	0.12298	1	4.5	0.087129	1	4.5	0.117408	1	4.5	0.139451	1	4.5	0.119421	1	4.5	0.131355	1	4.5	0.124786	1	5	85	76.3042	P-N+S+	3b. P-N+	48
ENSDART00000013007.6	ENSDART00000013007	ENSDARG00000007347	degs1	0.129405	4.5	0.0974466	4.5	B	A	A	A	A	A	A	yes	WT	0.0652711	1	4.5	0.132439	1	4	0.0826998	1	5	0.134652	1	5	0.0897436	1	4	0.148526	1	3.5	0.0978117	1	4	78	-565.651	P-N+S+	3b. P-N+	8
ENSDART00000013264.7	ENSDART00000013264	ENSDARG00000018319	arglu1b	0.148722	5	0.0288871	5	B	B	A	B	B	A	A	yes	WT	0.113446	1	4.5	>0.15	0	N/A	0.117075	1	5	>0.15	0	N/A	0.105895	-1	3.5	>0.15	0	N/A	0.13017	-1	3.5	111	-479.377	P-N+S+	3b. P-N+	6
ENSDART00000013360.6	ENSDART00000013360	ENSDARG00000014554	ppp1r3cb	0.106642	4.5	0.145441	4	B	A	A	B	U	A	A	yes	MZpn	0.145901	1	4	0.107299	1	4.5	0.113946	1	4.5	0.12354	1	5	0.109718	1	4.5	0.123141	1	4	0.0869651	1	4	52	-852.931	P-N+S+	3b. P-N+	5
ENSDART00000013933.8	ENSDART00000013933	ENSDARG00000008049	si:dkey-42i9.4	0.137118	3.5	0.0831736	3.5	B	B	A	B	A	B	A	yes	WT	0.088972	1	4	>0.15	0	N/A	0.149514	1	4	0.0641084	1	4	>0.15	0	N/A	>0.15	0	N/A	>0.15	0	N/A	86	-528.825	P-N+S+	3b. P-N+	4
ENSDART00000014176.6	ENSDART00000014176	ENSDARG00000015674	msx3	0.0854324	5	0.0915363	5	C	A	A	C	A	A	A	yes	MZps	0.137343	1	4	>0.15	0	N/A	0.12104	1	4.5	0.118838	1	5	>0.15	0	N/A	>0.15	0	N/A	>0.15	0	N/A	100	-1089.62	P-N+S+	3b. P-N+	19
ENSDART00000015076.8	ENSDART00000015076	ENSDARG00000002220	zgc:103692	0.122504	4.5	0.0506824	4.5	B	A	A	B	A	A	A	yes	WT	0.100894	1	5	>0.15	0	N/A	0.0882465	1	5	>0.15	0	N/A	0.147907	1	4.5	>0.15	0	N/A	>0.15	0	N/A	38	-959.542	P-N+S+	3b. P-N+	4.5
ENSDART00000015251.9	ENSDART00000015251	ENSDARG00000008637	mttp	0.0975546	4.5	0.0391599	4.5	B	A	A	B	A	A	A	yes	WT	0.128666	1	4.5	0.112911	1	5	0.0792595	1	4.5	0.131441	1	4.5	0.128938	1	4.5	0.12642	1	5	0.122923	1	5	55	-290.218	P-N+S+	3b. P-N+	8
ENSDART00000015302.7	ENSDART00000015302	ENSDARG00000092112	tomm40	0.142667	4	0.0929206	4	B	B	A	B	B	A	A	yes	WT	0.126512	1	4	0.142986	1	4	0.109157	1	4	0.143488	1	4	0.116901	1	4	0.0951985	1	3.5	0.068895	1	4	62	-975.917	P-N+S+	3b. P-N+	5
ENSDART00000016382.5	ENSDART00000016382	ENSDARG00000005541	wif1	0.135608	3.5	0.07589	3.5	A	B	A	C	A	A	A	yes	MZps	0.104944	1	4	0.130837	1	3	0.133961	1	3.5	>0.15	0	N/A	0.128309	1	5	0.133676	1	4.5	>0.15	0	N/A	81	-1861.58	P-N+S0	3b. P-N+	19
ENSDART00000016758.8	ENSDART00000016758	ENSDARG00000055647	ftr82	0.140391	3.5	0.113428	3.5	A	A	A	A	A	A	A	yes	WT	0.12791	1	3.5	0.0879903	1	4	0.0555424	1	4	0.0892374	1	4	0.0496413	1	4	0.13628	1	3.5	0.130206	1	4	57	116.132	P-N+S+	3b. P-N+	5
ENSDART00000016976.8	ENSDART00000016976	ENSDARG00000012777	nucks1b	0.149414	4	0.116628	4	A	A	A	B	A	A	A	yes	WT	0.0559755	1	4.5	0.121323	1	4.5	0.0767819	1	4.5	>0.15	0	N/A	0.0821764	1	4.5	0.109402	1	4	0.0971953	1	4.5	32	61.8269	P-N+S+	3b. P-N+	6
ENSDART00000017299.12	ENSDART00000017299	ENSDARG00000013004	tdg.1	0.0934896	4.5	0.144546	4	B	A	A	B	B	A	A	yes	WT	0.0809011	1	4.5	0.0965387	1	4.5	0.141592	1	4.5	>0.15	0	N/A	0.147769	1	4.5	0.133229	1	4	0.091225	1	4.5	47	-771.995	P-N+S+	3b. P-N+	11
ENSDART00000017445.7	ENSDART00000017445	ENSDARG00000002445	prdm1a	0.0657878	5.5	0.115265	5	A	A	A	C	A	U	U	yes	MZps	0.0847189	1	5	>0.15	0	N/A	0.104624	1	5	>0.15	0	N/A	0.146859	1	3.5	0.143008	1	5.5	0.110728	1	4	67	-716.699	P-N+S+	3b. P-N+	8
ENSDART00000018071.9	ENSDART00000018071	ENSDARG00000016889	eif3g	0.100886	4.5	0.135762	4	B	A	A	B	B	A	A	yes	WT	0.149787	1	4	0.111688	1	4.5	0.0841885	1	4.5	0.135498	1	4.5	0.102222	1	4.5	0.140385	1	4	0.143125	1	4	55	-395.146	P-N+S+	3b. P-N+	11
ENSDART00000018301.11	ENSDART00000018301	ENSDARG00000006353	itga5	0.0983093	4.5	0.0390334	4.5	B	B	A	B	A	A	A	yes	WT	0.0694747	1	4.5	>0.15	0	N/A	0.114732	1	4.5	>0.15	0	N/A	0.0895126	-1	2.5	>0.15	0	N/A	>0.15	0	N/A	63	-301.422	P-N+S+	3b. P-N+	5
ENSDART00000018514.8	ENSDART00000018514	ENSDARG00000002336	dlc	0.0917462	5	0.116821	4.5	A	A	A	A	A	U	A	yes	MZsn	0.0523647	1	5	>0.15	0	N/A	0.124968	1	5	>0.15	0	N/A	0.132657	1	4.5	0.140077	1	5	0.0917246	1	5	49	-1032.72	P-N+S+	3b. P-N+	11
ENSDART00000018580.7	ENSDART00000018580	ENSDARG00000007989	nedd8	0.117829	3.5	0.134346	3.5	B	B	B	B	A	A	A	yes	WT	0.127039	1	3.5	0.137801	1	3	0.138793	1	3.5	0.0758683	1	4	0.145534	1	3	>0.15	0	N/A	>0.15	0	N/A	35	-813.308	P-N+S+	3b. P-N+	17
ENSDART00000019861.9	ENSDART00000019861	ENSDARG00000014634	mbtps1	0.143572	4.5	0.0968536	4.5	B	A	A	B	A	A	A	yes	WT	0.0986502	1	5	0.114849	1	5.5	0.107475	1	5	>0.15	0	N/A	0.0910565	1	5.5	0.143509	1	4.5	>0.15	0	N/A	54	-1074.16	P-N+S+	3b. P-N+	8
ENSDART00000020270.7	ENSDART00000020270	ENSDARG00000014091	osr1	0.0487849	4.5	0.0895252	4	B	A	A	C	A	A	A	yes	MZps	0.124018	1	4	0.0692435	1	5.5	0.127241	1	4	0.0861566	1	5	0.0712775	1	5	0.132313	1	5	0.118179	1	4	108	-813.407	P-N+S+	3b. P-N+	5
ENSDART00000020412.8	ENSDART00000020412	ENSDARG00000014098	pkd2	0.0904382	4.5	0.143267	4	A	A	A	B	A	A	A	yes	WT	0.104719	1	4.5	>0.15	0	N/A	0.0855956	1	4.5	>0.15	0	N/A	0.121949	1	4.5	0.118973	1	4	0.0862559	1	4.5	59	-664.444	P-N+S+	3b. P-N+	5
ENSDART00000022074.8	ENSDART00000022074	ENSDARG00000019260	dhrs9	0.144033	4	0.116721	4	B	B	A	B	A	A	A	yes	WT	0.0961169	1	4	0.133383	1	4.5	0.0995002	1	4	>0.15	0	N/A	0.1117	1	5	>0.15	0	N/A	>0.15	0	N/A	110	-1346.19	P-N+S0	3b. P-N+	96
ENSDART00000022685.9	ENSDART00000022685	ENSDARG00000057143	nradd	0.135913	4.5	0.103487	4.5	B	A	A	C	A	A	A	yes	MZps	0.111162	1	4.5	0.139273	1	5	0.0703756	1	5	>0.15	0	N/A	0.102007	1	5	0.148235	1	5.5	0.123736	1	5	55	-460.765	P-N+S+	3b. P-N+	11
ENSDART00000023040.8	ENSDART00000023040	ENSDARG00000019335	hes6	0.0782907	5	0.10911	4.5	A	A	A	A	A	A	A	yes	WT	0.0723854	1	5	0.130047	1	4.5	0.10581	1	5	0.137319	1	5	0.131776	1	4	0.139617	1	4	0.108448	1	4.5	53	-840.613	P-N+S+	3b. P-N+	8
ENSDART00000023889.9	ENSDART00000023889	ENSDARG00000007407	barx1	0.1325	4.5	0.135813	4	B	A	A	C	A	A	A	yes	MZps	>0.15	0	N/A	>0.15	0	N/A	0.107373	1	4	>0.15	0	N/A	>0.15	0	N/A	>0.15	0	N/A	>0.15	0	N/A	82	-1374.55	P-N+S0	3b. P-N+	48
ENSDART00000024084.7	ENSDART00000024084	ENSDARG00000020956	pck2	0.0532756	5.5	0.109568	5	U	A	A	B	A	A	A	yes	MZspg	0.0546295	1	5	0.127174	1	5.5	0.138259	1	5	>0.15	0	N/A	0.0958348	1	5	>0.15	0	N/A	>0.15	0	N/A	78	-799.736	P-N+S+	3b. P-N+	8
ENSDART00000024104.7	ENSDART00000024104	ENSDARG00000006837	mycn	0.0434022	3.5	0.0322865	3.5	A	A	A	A	A	A	A	yes	WT	0.0551808	1	4.5	0.148584	1	5	0.102062	1	5	0.112612	1	4	0.104177	1	5	>0.15	0	N/A	0.0984595	1	3.5	96	-178.414	P-N+S+	3b. P-N+	11
ENSDART00000024415.9	ENSDART00000024415	ENSDARG00000008697	epas1a	0.134036	5	0.139167	4.5	B	A	A	A	A	A	A	yes	WT	0.128225	1	4.5	0.0291285	1	5.5	0.109257	1	5	>0.15	0	N/A	0.0857919	1	5	0.0898764	1	5.5	>0.15	0	N/A	55	-1521.21	P-N+S+	3b. P-N+	24
ENSDART00000025428.7	ENSDART00000025428	ENSDARG00000017354	epha2a	0.13365	4	0.103371	4	A	A	A	A	A	A	A	yes	WT	0.0897093	1	4.5	0.134309	1	4	0.0706603	1	5	>0.15	0	N/A	0.125358	1	4.5	0.142135	1	4	0.0985057	1	4	44	-896.516	P-N+S+	3b. P-N+	8
ENSDART00000025719.7	ENSDART00000025719	ENSDARG00000020541	ism1	0.0643699	4.5	0.104688	4	A	A	A	B	A	B	A	yes	WT	0.103258	1	4.5	0.100124	1	4	0.0759536	1	4.5	>0.15	0	N/A	0.0880449	1	4.5	0.0754788	1	4	0.11327	1	4.5	77	-518.37	P-N+S+	3b. P-N+	6
ENSDART00000026303.9	ENSDART00000026303	ENSDARG00000019274	rasd1	0.144597	5	0.0721404	5	A	A	A	B	U	A	U	yes	WT	0.120083	1	5	>0.15	0	N/A	0.0915461	1	5	0.113947	1	5	>0.15	0	N/A	0.146537	1	3	0.0876137	1	3.5	91	-1085.02	P-N+S+	3b. P-N+	8
ENSDART00000026726.8	ENSDART00000026726	ENSDARG00000017696	utp25	0.0648937	5	0.0862557	4.5	B	A	A	B	A	A	A	yes	WT	0.120436	1	4.5	0.149166	-1	2.5	0.133002	1	5	>0.15	0	N/A	0.0881401	-1	3.5	>0.15	0	N/A	>0.15	0	N/A	113	-1260.72	P-N+S+	3b. P-N+	8
ENSDART00000028960.6	ENSDART00000028960	ENSDARG00000021984	ndufa2	0.139678	4	0.119778	4	B	A	A	B	B	A	A	yes	WT	0.0638298	1	4.5	0.12274	1	4.5	0.140972	1	4	0.107157	1	4	0.117782	1	4	0.0712687	1	4	0.147528	1	4	45	-991.937	P-N+S+	3b. P-N+	72
ENSDART00000029308.8	ENSDART00000029308	ENSDARG00000028507	itgb4	0.132378	3.5	0.0973466	3.5	A	A	A	A	A	A	A	yes	WT	>0.15	0	N/A	0.101832	1	4	>0.15	0	N/A	0.0695291	1	4	>0.15	0	N/A	>0.15	0	N/A	>0.15	0	N/A	470	-1348.41	P-N+S+	3b. P-N+	72
ENSDART00000029719.6	ENSDART00000029719	ENSDARG00000028542	si:ch211-114c12.2	0.0876493	4	0.149752	3.5	A	A	A	B	A	A	A	yes	WT	0.136714	1	4.5	0.107393	1	4.5	0.11197	1	4.5	>0.15	0	N/A	0.101614	1	3.5	0.122711	1	3.5	>0.15	0	N/A	92	-710.294	P-N+S+	3b. P-N+	6
ENSDART00000031727.5	ENSDART00000031727	ENSDARG00000024116	vamp8	0.143093	5	0.0703611	5	A	B	A	B	A	A	A	yes	WT	0.0711264	1	5	>0.15	0	N/A	0.0364336	1	5.5	>0.15	0	N/A	>0.15	0	N/A	0.121329	1	5.5	>0.15	0	N/A	69	-1051.77	P-N+S+	3b. P-N+	3
ENSDART00000032212.8	ENSDART00000032212	ENSDARG00000027807	frk	0.0808268	4.5	0.14881	4	B	A	A	A	A	A	A	yes	WT	0.0777061	1	4.5	0.148341	1	4.5	0.147765	1	4.5	>0.15	0	N/A	0.0539617	1	5	0.0905632	1	5	0.13233	1	5.5	115	-1321.56	P-N+S+	3b. P-N+	5
ENSDART00000032277.6	ENSDART00000032277	ENSDARG00000025854	ddx51	0.0814334	5	0.113525	4.5	B	B	A	B	B	A	A	yes	WT	0.0757246	1	5.5	>0.15	0	N/A	0.12299	1	4.5	>0.15	0	N/A	>0.15	0	N/A	>0.15	0	N/A	>0.15	0	N/A	225	-720.308	P-N+S+	3b. P-N+	11
ENSDART00000034246.6	ENSDART00000034246	ENSDARG00000023584	cdc7	0.0657217	4.5	0.10134	4	B	A	A	B	A	A	A	yes	WT	0.0783904	1	4.5	0.10757	1	4.5	0.107495	1	4.5	>0.15	0	N/A	>0.15	0	N/A	0.0835787	1	4.5	0.107738	1	4	78	-1430.37	P-N+S+	3b. P-N+	3
ENSDART00000035581.8	ENSDART00000035581	ENSDARG00000021566	OTOP1	0.133591	4.5	0.0555547	4.5	A	A	A	B	A	A	A	yes	WT	0.0510548	1	4.5	0.138035	1	5.5	0.0602822	1	4.5	0.139767	1	5	0.141512	1	4.5	>0.15	0	N/A	0.128801	1	5.5	41	-230.912	P-N+S+	3b. P-N+	6
ENSDART00000036147.8	ENSDART00000036147	ENSDARG00000074070	irx5b	0.128754	4.5	0.0617556	4.5	C	A	A	A	A	A	A	yes	MZspg	0.122782	1	4	>0.15	0	N/A	0.120989	1	4.5	>0.15	0	N/A	0.083135	-1	4	>0.15	0	N/A	>0.15	0	N/A	51	-1174.19	P-N+S+	3b. P-N+	48
ENSDART00000037557.6	ENSDART00000037557	ENSDARG00000025372	admp	0.147862	3	0.13843	3	A	A	A	U	A	A	A	yes	MZps	0.134408	1	4	0.104674	1	5	0.0830978	1	4.5	0.0786018	1	3.5	0.141278	1	5	0.137761	1	4.5	>0.15	0	N/A	61	-501.768	P-N+S+	3b. P-N+	8
ENSDART00000037691.6	ENSDART00000037691	ENSDARG00000024894	tbx5a	0.117504	5	0.0734578	4.5	C	C	A	C	A	A	A	yes	MZps	0.0349141	1	4.5	>0.15	0	N/A	0.1412	1	3.5	0.143614	1	3.5	>0.15	0	N/A	>0.15	0	N/A	>0.15	0	N/A	91	-1402.02	P-N+S-	3b. P-N+	24
ENSDART00000038036.8	ENSDART00000038036	ENSDARG00000026178	ube3d	0.138783	4.5	0.055405	4.5	B	A	A	A	B	A	A	yes	WT	0.127372	1	4	>0.15	0	N/A	>0.15	0	N/A	>0.15	0	N/A	>0.15	0	N/A	0.131942	1	4.5	>0.15	0	N/A	93	-1329.89	P-N+S+	3b. P-N+	14
ENSDART00000040810.4	ENSDART00000040810	ENSDARG00000033182	arl4ab	0.060532	3.5	0.0511873	3.5	A	B	A	B	A	A	A	yes	WT	0.10532	1	4	0.110149	1	5	0.100198	1	3.5	0.101374	1	3.5	0.0605983	1	4	>0.15	0	N/A	0.142717	1	4	52	-1236.5	P-N+S0	3b. P-N+	4
ENSDART00000041549.4	ENSDART00000041549	ENSDARG00000030335	zc3h10	0.0990494	4.5	0.0633532	4.5	B	B	B	B	A	A	A	yes	WT	>0.15	0	N/A	0.0971885	1	5	0.126666	1	5	>0.15	0	N/A	>0.15	0	N/A	>0.15	0	N/A	>0.15	0	N/A	58	-1589.39	P-N+S+	3b. P-N+	8.33333
ENSDART00000043546.7	ENSDART00000043546	ENSDARG00000032985	mrpl27	0.107759	4	0.106181	4	B	B	A	B	A	A	A	yes	WT	0.100466	1	4.5	>0.15	0	N/A	0.137842	1	4	0.149842	1	4.5	>0.15	0	N/A	>0.15	0	N/A	>0.15	0	N/A	71	-1092.35	P-N+S+	3b. P-N+	24
ENSDART00000044208.6	ENSDART00000044208	ENSDARG00000034504	lmo1	0.121377	4.5	0.0559308	4.5	A	A	A	B	A	A	A	yes	WT	0.113894	1	4.5	0.0649648	1	5	0.0593349	1	4.5	>0.15	0	N/A	0.0822502	1	5	0.14303	1	4.5	0.0994808	1	5.5	112	-1271.81	P-N+S+	3b. P-N+	72
ENSDART00000045110.8	ENSDART00000045110	ENSDARG00000006110	chrd	0.0602498	4	0.137573	3.5	A	A	A	B	A	A	A	yes	WT	0.138562	1	4	0.133489	1	4.5	0.147471	1	3.5	0.0866141	1	4	0.0831596	1	5	0.109585	1	4	0.111675	1	4	53	-697.732	P-N+S0	3b. P-N+	8
ENSDART00000046042.8	ENSDART00000046042	ENSDARG00000030116	susd6	0.0850406	4.5	0.135795	4	B	A	A	B	A	A	A	yes	WT	0.0507089	1	4.5	0.131693	1	4	0.118491	1	4.5	0.0774158	1	5	0.131546	1	4	0.0821486	1	4	0.0915839	1	4	39	-617.1	P-N+S+	3b. P-N+	5
ENSDART00000047008.7	ENSDART00000047008	ENSDARG00000055759	efhd2	0.0767708	4	0.0757074	4	B	B	A	B	B	A	A	yes	WT	0.124467	1	4	0.140631	1	4	>0.15	0	N/A	0.0981016	1	4.5	>0.15	0	N/A	0.110716	1	4.5	0.149678	-1	2.5	36	-480.529	P-N+S+	3b. P-N+	5
ENSDART00000047740.6	ENSDART00000047740	ENSDARG00000029600	wdr32	0.133266	4.5	0.0758591	4.5	B	B	B	B	B	A	A	yes	WT	0.125677	1	4.5	>0.15	0	N/A	0.14159	1	5	>0.15	0	N/A	>0.15	0	N/A	0.089905	1	4.5	>0.15	0	N/A	62	-1069.89	P-N+S+	3b. P-N+	6
ENSDART00000048130.7	ENSDART00000048130	ENSDARG00000031929	stard14	0.116722	3.5	0.121611	3.5	B	A	A	A	A	A	A	yes	WT	0.0989343	1	4	>0.15	0	N/A	0.0784571	1	4	0.13931	1	3.5	>0.15	0	N/A	>0.15	0	N/A	>0.15	0	N/A	104	-599.723	P-N+S+	3b. P-N+	4
ENSDART00000048977.6	ENSDART00000048977	ENSDARG00000031795	abcf1	0.0773589	4.5	0.108874	4	B	A	A	B	A	A	A	yes	WT	0.145075	1	4	>0.15	0	N/A	0.0975165	1	4.5	0.133691	1	4.5	0.149615	1	4	0.136364	1	4.5	>0.15	0	N/A	50	-917.793	P-N+S+	3b. P-N+	11
ENSDART00000050407.7	ENSDART00000050407	ENSDARG00000056954	si:dkeyp-38g8.5	0.0702948	4	0.134919	3.5	A	A	A	A	A	A	A	yes	WT	0.0785673	1	4.5	0.104609	1	3.5	0.106649	1	4.5	>0.15	0	N/A	0.058463	1	3	0.0927041	1	3.5	0.104949	1	4	67	-1402.83	P-N+S0	3b. P-N+	8
ENSDART00000050863.4	ENSDART00000050863	ENSDARG00000035129	zgc:101858	0.0777037	4.5	0.149379	4	B	A	A	B	A	A	A	yes	WT	0.126881	1	4	0.0792874	1	5.5	0.102039	1	4.5	>0.15	0	N/A	0.149658	1	5	0.143576	1	4	>0.15	0	N/A	54	-1200.07	P-N+S+	3b. P-N+	19
ENSDART00000050898.5	ENSDART00000050898	ENSDARG00000033735	ncf1	0.0679947	4.5	0.105992	4	A	B	A	B	A	A	A	yes	WT	>0.15	0	N/A	>0.15	0	N/A	0.114584	1	4.5	>0.15	0	N/A	0.14839	-1	3.5	>0.15	0	N/A	>0.15	0	N/A	77	-1381.84	P-N+S+	3b. P-N+	96
ENSDART00000051804.4	ENSDART00000051804	ENSDARG00000035715	marcksl1b	0.0965083	4	0.063166	4	B	A	A	B	A	A	A	yes	WT	0.132688	1	4	0.118639	1	4.5	0.14588	1	4	0.1354	1	4	0.0850784	1	4.5	0.0779785	1	4	0.135994	1	4	49	499.008	P-N+S+	3b. P-N+	5
ENSDART00000052322.5	ENSDART00000052322	ENSDARG00000017474	zgc:110699	0.0731163	5	0.111986	4.5	B	A	A	A	A	A	A	yes	WT	0.120621	1	4.5	0.108354	1	5.5	0.0851748	1	5	>0.15	0	N/A	0.00149286	1	5.5	0.107904	1	5.5	0.136702	1	5	84	-996.866	P-N+S+	3b. P-N+	8
ENSDART00000052366.6	ENSDART00000052366	ENSDARG00000036074	cebpa	0.0631117	4.5	0.147896	4	A	A	A	A	A	A	A	yes	WT	0.107832	1	4.5	0.125303	1	5	0.122643	1	4.5	0.0896898	1	4.5	0.100214	1	4.5	0.120866	1	5.5	>0.15	0	N/A	64	-690.203	P-N+S+	3b. P-N+	8
ENSDART00000052423.6	ENSDART00000052423	ENSDARG00000078308	spry2	0.0801377	4.5	0.113593	4	B	A	A	B	B	A	A	yes	WT	0.0954324	1	4.5	0.147816	1	4	0.0869013	1	4.5	0.122822	1	4	0.0871999	1	4	0.0939711	1	4.5	0.0826966	1	4	44	-1058.82	P-N+S+	3b. P-N+	11
ENSDART00000053139.7	ENSDART00000053139	ENSDARG00000036577	atp6v0cb	0.0795928	5	0.0839551	4.5	B	A	A	B	A	A	A	yes	WT	0.103093	1	4.5	0.107879	1	5	0.137966	1	4.5	>0.15	0	N/A	0.0783493	1	5	0.0972358	1	5	>0.15	0	N/A	102	-1048.42	P-N+S+	3b. P-N+	72
ENSDART00000053201.6	ENSDART00000053201	ENSDARG00000036625	polr2f	0.0965284	4.5	0.14397	4	B	A	A	B	B	A	A	yes	WT	0.0891443	1	4.5	0.129934	1	5	0.134955	1	4	>0.15	0	N/A	0.0573	1	5	0.0888	1	4.5	0.106298	1	4.5	51	-1013.72	P-N+S+	3b. P-N+	8
ENSDART00000053494.3	ENSDART00000053494	ENSDARG00000036846	anks4b	0.0742382	5	0.065882	4.5	C	B	A	C	A	A	A	yes	MZspg	0.11449	1	4.5	>0.15	0	N/A	0.117342	1	4	>0.15	0	N/A	>0.15	0	N/A	>0.15	0	N/A	>0.15	0	N/A	58	-1363.24	P-N+S+	3b. P-N+	96
ENSDART00000053936.7	ENSDART00000053936	ENSDARG00000037108	pfdn6	0.122684	4.5	0.0908746	4.5	B	A	A	B	A	A	A	yes	WT	0.112968	1	4.5	0.140992	1	4.5	0.126969	1	4	>0.15	0	N/A	0.0805133	1	4	0.0873336	1	4	0.142317	1	4	46	-1362.68	P-N+S+	3b. P-N+	11
ENSDART00000053946.4	ENSDART00000053946	ENSDARG00000037116	cxcl12a	0.113013	3.5	0.0793629	3.5	U	A	A	C	A	A	A	yes	MZps	0.0693681	1	4	0.126913	1	4.5	0.13413	1	3.5	0.0849207	1	4	0.121924	1	5	>0.15	0	N/A	>0.15	0	N/A	81	-806.788	P-N+S+	3b. P-N+	11
ENSDART00000054363.6	ENSDART00000054363	ENSDARG00000037359	si:ch1073-272o11.3	0.138244	5	0.0720106	5	A	A	A	B	A	A	A	yes	WT	0.0851887	1	5	0.0797297	1	4.5	0.131233	1	5	>0.15	0	N/A	>0.15	0	N/A	0.123688	1	4.5	0.145109	1	4	96	-1331.64	P-N+S+	3b. P-N+	8
ENSDART00000055492.7	ENSDART00000055492	ENSDARG00000038068	ddx5	0.127929	3.5	0.0959919	3.5	B	A	A	A	A	A	A	yes	WT	0.144515	1	4	0.102382	1	4	0.0805923	1	4	0.148689	1	5	0.128445	1	3.5	0.110026	1	3.5	0.145398	1	3.5	73	-595.283	P-N+S+	3b. P-N+	5
ENSDART00000056103.8	ENSDART00000056103	ENSDARG00000038446	nrp2b	0.128076	5	0.0666607	5	B	A	A	C	B	A	A	yes	MZps	0.0331733	1	5	0.137484	1	5	0.121913	1	5	>0.15	0	N/A	>0.15	0	N/A	0.116867	1	5	>0.15	0	N/A	43	-1319.68	P-N+S+	3b. P-N+	11
ENSDART00000056205.7	ENSDART00000056205	ENSDARG00000057649	satb1a	0.119138	4.5	0.00616441	4.5	B	B	A	B	A	A	A	yes	WT	0.0793727	1	4.5	0.0903225	-1	4	0.121436	1	5	>0.15	0	N/A	>0.15	0	N/A	0.137511	-1	4	0.14198	-1	5	52	-738.512	P-N+S+	3b. P-N+	5
ENSDART00000056523.6	ENSDART00000056523	ENSDARG00000038703	hkdc1	0.120569	5	0.0404505	5	U	A	A	B	A	A	A	yes	MZspg	0.117371	1	4.5	>0.15	0	N/A	0.0893311	1	5	>0.15	0	N/A	0.113565	1	5	0.0869309	1	5.5	>0.15	0	N/A	98	-888.602	P-N+S+	3b. P-N+	8
ENSDART00000056750.8	ENSDART00000056750	ENSDARG00000031658	si:ch211-207d6.2	0.11066	5	0.0327264	5	C	A	A	C	B	A	A	yes	MZspg	0.083411	1	4.5	0.0928245	1	5	0.121231	1	4.5	>0.15	0	N/A	4.10362e-08	1	5.5	0.0976893	1	5	>0.15	0	N/A	88	-1002.75	P-N+S+	3b. P-N+	120
ENSDART00000057774.5	ENSDART00000057774	ENSDARG00000039543	mrps6	0.0829626	4.5	0.142673	4	B	A	A	B	A	A	A	yes	WT	0.0459191	1	4.5	>0.15	0	N/A	0.0886702	1	4.5	0.119835	1	5	0.106888	1	4.5	0.111072	1	4	>0.15	0	N/A	71	-584.615	P-N+S+	3b. P-N+	8
ENSDART00000058578.6	ENSDART00000058578	ENSDARG00000070081	rspo3	0.113864	4	0.085421	4	B	B	A	B	A	A	A	yes	WT	0.0991907	1	4	0.11981	1	4.5	0.0978495	1	3.5	>0.15	0	N/A	0.124696	1	4.5	0.0734079	1	4.5	0.0742268	1	4.5	53	-908.893	P-N+S+	3b. P-N+	6
ENSDART00000058870.6	ENSDART00000058870	ENSDARG00000009018	rhbg	0.144428	5.5	0.0932173	4.5	B	A	A	B	A	A	A	yes	WT	0.0895855	1	4.5	>0.15	0	N/A	0.13084	1	5	>0.15	0	N/A	0.0717957	1	5	0.110816	1	5.5	>0.15	0	N/A	40	-1347.03	P-N+S+	3b. P-N+	96
ENSDART00000059549.6	ENSDART00000059549	ENSDARG00000040666	nifk	0.148491	4	0.0988535	4	B	A	A	B	A	A	A	yes	WT	0.137529	1	4	0.132133	1	3.5	0.104413	1	4	0.138509	1	4.5	0.127442	1	3	0.0545914	1	3.5	0.0950404	1	3.5	44	-727.679	P-N+S+	3b. P-N+	7
ENSDART00000059732.5	ENSDART00000059732	ENSDARG00000040764	id1	0.0632113	3.5	0.0514335	3.5	A	A	A	A	A	A	A	yes	WT	0.109634	1	4.5	0.143889	1	4.5	0.121515	1	4	0.072924	1	4	>0.15	0	N/A	0.0170395	1	5.5	>0.15	0	N/A	79	-251.356	P-N+S+	3b. P-N+	8
ENSDART00000060245.4	ENSDART00000060245	ENSDARG00000041108	ctsh	0.129825	4.5	0.103409	4.5	B	B	A	B	C	A	A	yes	MZpn	0.0971019	1	4.5	0.149977	1	4	0.0680787	1	5	>0.15	0	N/A	0.0869762	1	3.5	0.108529	1	3.5	0.0594947	1	4	40	-888.184	P-N+S+	3b. P-N+	24
ENSDART00000061540.6	ENSDART00000061540	ENSDARG00000070957	im:7160594	0.0761342	4.5	0.13497	4	B	A	A	B	A	A	A	yes	WT	0.0913386	1	4.5	>0.15	0	N/A	0.10085	1	4.5	0.147196	1	5	0.085234	1	5	>0.15	0	N/A	>0.15	0	N/A	67	-329.352	P-N+S+	3b. P-N+	6
ENSDART00000062257.5	ENSDART00000062257	ENSDARG00000058257	slc39a1	0.119371	5	0.104574	4.5	B	A	A	B	A	A	A	yes	WT	>0.15	0	N/A	0.145647	-1	3	0.145562	1	4.5	>0.15	0	N/A	0.111118	-1	3	0.0885895	-1	3.5	0.0864313	-1	3.5	63	-960.245	P-N+S+	3b. P-N+	8
ENSDART00000062406.6	ENSDART00000062406	ENSDARG00000042552	cacna1sb	0.105253	3.5	0.11398	3.5	A	A	A	A	A	A	A	yes	WT	0.112905	1	3.5	>0.15	0	N/A	0.130867	1	3.5	>0.15	0	N/A	0.146766	1	4	0.138708	1	3.5	0.115581	1	4	1720	-1360.6	P-N+S+	3b. P-N+	120
ENSDART00000062563.7	ENSDART00000062563	ENSDARG00000042652	rreb1b	0.132317	4.5	0.0214727	4.5	C	A	A	B	A	A	A	yes	MZspg	0.106983	1	5	0.101227	-1	4	0.0248408	1	5.5	>0.15	0	N/A	>0.15	0	N/A	>0.15	0	N/A	>0.15	0	N/A	81	-1159.29	P-N+S+	3b. P-N+	24
ENSDART00000062845.5	ENSDART00000062845	ENSDARG00000042816	mmp9	0.0960229	4	0.140796	4	C	U	A	C	B	A	A	yes	MZspg	0.118935	1	4.5	0.133172	1	5	0.137301	1	4.5	0.078481	1	4.5	0.134519	1	4.5	0.108942	1	4.5	0.134495	1	5.5	51	-778.525	P-N+S+	3b. P-N+	73.6667
ENSDART00000064888.5	ENSDART00000064888	ENSDARG00000044194	tcta	0.0810178	4.5	0.118177	4	B	A	A	B	B	A	A	yes	WT	0.059665	1	4.5	0.146276	1	4	0.0777389	1	4.5	0.109006	1	4.5	0.119513	1	4	0.122697	1	4	0.133324	1	4	64	-1020.46	P-N+S+	3b. P-N+	17
ENSDART00000065325.5	ENSDART00000065325	ENSDARG00000044484	cdc23	0.0532772	5	0.100446	4.5	B	A	A	B	A	A	A	yes	WT	0.108489	1	4.5	0.114072	1	5.5	0.0812031	1	5	>0.15	0	N/A	0.0363481	1	5.5	0.0794555	1	4.5	0.0943097	1	5	65	-604.578	P-N+S+	3b. P-N+	8
ENSDART00000065435.6	ENSDART00000065435	ENSDARG00000007795	cst3	0.146599	3.5	0.0868769	4	B	A	A	A	A	A	A	yes	WT	0.107721	1	4.5	>0.15	0	N/A	0.112379	1	4.5	0.124496	1	4	0.0975298	1	4.5	0.146233	1	4	>0.15	0	N/A	41	-305.614	P-N+S+	3b. P-N+	8
ENSDART00000066257.7	ENSDART00000066257	ENSDARG00000045066	entpd1	0.0588746	5	0.110805	4.5	B	A	A	A	A	A	A	yes	WT	0.130086	1	4.5	>0.15	0	N/A	0.0859691	1	5	>0.15	0	N/A	0.0120633	1	5.5	0.103942	1	5	0.0919682	1	5	81	-825.178	P-N+S+	3b. P-N+	8
ENSDART00000066558.5	ENSDART00000066558	ENSDARG00000045257	decr2	0.127358	4.5	0.10872	4	B	A	B	B	B	A	A	yes	WT	0.131711	1	5	>0.15	0	N/A	0.105012	1	5	0.068804	1	5	>0.15	0	N/A	>0.15	0	N/A	>0.15	0	N/A	70	-1244.17	P-N+S+	3b. P-N+	6
ENSDART00000066703.6	ENSDART00000066703	ENSDARG00000058730	rdh10a	0.136344	4	0.0835114	4	B	A	A	C	A	A	A	yes	MZps	0.0788791	1	4.5	>0.15	0	N/A	0.122196	1	4	0.128569	1	5	0.118129	1	5	0.0889905	1	5	>0.15	0	N/A	127	-1200.38	P-N+S+	3b. P-N+	8
ENSDART00000066835.6	ENSDART00000066835	ENSDARG00000045444	fzd8a	0.144153	4.5	0.0992666	4.5	B	A	B	A	A	A	A	yes	WT	0.123352	1	4	0.133253	1	3	0.131466	1	4.5	0.0914156	1	4.5	0.106578	1	4.5	0.144759	1	3.5	0.115467	1	4.5	66	-340.219	P-N+S+	3b. P-N+	8
ENSDART00000066933.6	ENSDART00000066933	ENSDARG00000045516	itih2	0.119951	4.5	0.0862264	4.5	B	A	A	A	A	A	A	yes	WT	0.0892716	1	4.5	>0.15	0	N/A	0.144808	1	5	>0.15	0	N/A	>0.15	0	N/A	>0.15	0	N/A	>0.15	0	N/A	66	-1302.36	P-N+S+	3b. P-N+	24
ENSDART00000066936.6	ENSDART00000066936	ENSDARG00000045518	tmem110l	0.123834	5	0.0289559	5	B	A	A	B	A	A	A	yes	WT	0.0479974	1	5	>0.15	0	N/A	0.124563	1	5	>0.15	0	N/A	0.109761	-1	3	>0.15	0	N/A	>0.15	0	N/A	56	-1093.17	P-N+S+	3b. P-N+	8
ENSDART00000067131.6	ENSDART00000067131	ENSDARG00000053131	irak3	0.103952	4	0.113362	4	C	A	A	B	A	A	A	yes	MZspg	0.122009	1	4.5	0.0823771	1	4	0.0730773	1	4	>0.15	0	N/A	0.12954	1	3.5	0.137499	1	4	0.104309	1	5	43	-1156.89	P-N+S+	3b. P-N+	5
ENSDART00000067447.7	ENSDART00000067447	ENSDARG00000045887	mmp30	0.123785	5	0.142784	4.5	A	A	A	B	A	A	A	yes	WT	0.130302	1	4.5	>0.15	0	N/A	0.0786908	1	5	0.131003	1	5.5	0.0764901	1	5	>0.15	0	N/A	0.115764	1	5	65	-600.013	P-N+S+	3b. P-N+	64
ENSDART00000067512.7	ENSDART00000067512	ENSDARG00000045928	psma4	0.080711	4.5	0.142761	4	B	A	A	B	B	B	A	yes	WT	0.0904824	1	4.5	0.106351	1	4.5	0.0797626	1	4.5	>0.15	0	N/A	0.0920625	1	4.5	0.11911	1	4	0.140612	1	4	59	-535.328	P-N+S+	3b. P-N+	17
ENSDART00000067537.6	ENSDART00000067537	ENSDARG00000038639	elovl6l	0.0783544	3.5	0.0735173	3.5	B	B	A	B	A	A	A	yes	WT	0.0501097	1	4	>0.15	0	N/A	0.105317	1	3.5	0.131365	1	3.5	>0.15	0	N/A	>0.15	0	N/A	>0.15	0	N/A	83	-163.554	P-N+S0	3b. P-N+	5
ENSDART00000073981.4	ENSDART00000073981	ENSDARG00000052178	eif2s1b	0.10326	3.5	0.100774	3.5	C	B	B	B	B	A	A	yes	MZspg	0.148355	1	3.5	0.147484	1	3	0.136539	1	3.5	0.130344	1	3.5	0.12983	1	3.5	0.126729	1	3	0.143628	1	3.5	43	-920.727	P-N+S+	3b. P-N+	24
ENSDART00000074362.6	ENSDART00000074362	ENSDARG00000052494	pcdh18b	0.0776882	4.5	0.148324	4	C	A	A	C	A	A	A	yes	MZspg	0.090991	1	4	0.149916	1	5	0.0626641	1	5	>0.15	0	N/A	>0.15	0	N/A	0.111751	1	4.5	>0.15	0	N/A	66	-1754.59	P-N+S+	3b. P-N+	35
ENSDART00000074450.7	ENSDART00000074450	ENSDARG00000043271	morc3b	0.142034	3.5	0.121243	3.5	C	A	A	C	A	A	A	yes	MZspg	0.126679	1	4	>0.15	0	N/A	0.100835	1	4	>0.15	0	N/A	>0.15	0	N/A	0.124737	1	4.5	0.121303	1	5	100	-91.4033	P-N+S+	3b. P-N+	5
ENSDART00000074605.6	ENSDART00000074605	ENSDARG00000052705	pkp1b	0.124076	5	0.131384	4.5	A	A	A	A	A	A	A	yes	WT	0.0568457	1	5	0.106157	1	4.5	0.110822	1	5	0.0445892	1	5	0.0885893	1	5	0.116737	1	5	0.132493	1	4.5	51	-866.625	P-N+S+	3b. P-N+	11
ENSDART00000074630.5	ENSDART00000074630	ENSDARG00000067981	zgc:103697	0.130303	4	0.102911	4	B	B	A	B	B	A	A	yes	WT	0.0704495	1	4.5	0.137547	-1	3	0.0923077	1	4.5	>0.15	0	N/A	>0.15	0	N/A	>0.15	0	N/A	>0.15	0	N/A	50	-735.919	P-N+S+	3b. P-N+	5
ENSDART00000075519.6	ENSDART00000075519	ENSDARG00000053493	aldh1a2	0.038024	5.5	0.0662546	5	A	A	A	A	A	A	A	yes	WT	0.0875609	1	5	0.12704	1	5.5	0.139703	1	5	>0.15	0	N/A	0	1	5.5	>0.15	0	N/A	>0.15	0	N/A	93	-1038.29	P-N+S+	3b. P-N+	8
ENSDART00000075617.5	ENSDART00000075617	ENSDARG00000053569	sox3	0.0673473	4.5	0.113297	4	A	B	A	B	A	A	A	yes	WT	0.0690686	1	4.5	0.13159	1	5	0.074818	1	4.5	0.11804	1	3.5	0.116314	1	5	>0.15	0	N/A	>0.15	0	N/A	58	250.694	P-N+S+	3b. P-N+	5
ENSDART00000076082.6	ENSDART00000076082	ENSDARG00000053973	fetub	0.128567	5	0.0626636	5	A	A	A	B	A	A	A	yes	WT	0.0502712	1	5	>0.15	0	N/A	0.0942428	1	5	>0.15	0	N/A	0.0192816	1	5	0.0448962	1	5.5	0.130767	1	5.5	64	37.5561	P-N+S+	3b. P-N+	24
ENSDART00000076835.6	ENSDART00000076835	ENSDARG00000054606	mrpl1	0.0914568	4.5	0.06358	4.5	A	B	B	B	A	A	A	yes	WT	0.091196	1	4.5	>0.15	0	N/A	0.0693002	1	4	0.146651	1	3.5	>0.15	0	N/A	0.137733	1	4	>0.15	0	N/A	86	-1271.16	P-N+S+	3b. P-N+	11
ENSDART00000077157.5	ENSDART00000077157	ENSDARG00000054879	six3b	0.121808	5.5	0.136391	5	A	A	A	B	A	A	A	yes	WT	0.0160234	1	5.5	>0.15	0	N/A	2.22045e-16	1	5.5	>0.15	0	N/A	0.120915	1	5	>0.15	0	N/A	>0.15	0	N/A	56	-1512.62	P-N+S+	3b. P-N+	11
ENSDART00000077341.5	ENSDART00000077341	ENSDARG00000055043	depdc7a	0.0503692	3.5	0.0405678	3.5	A	A	A	A	A	A	A	yes	WT	0.0865682	1	3.5	0.0918827	1	4	0.0986086	1	3.5	0.104858	1	3.5	0.134866	1	4.5	0.0677782	1	4.5	0.0868544	1	4.5	66	-283.358	P-N+S+	3b. P-N+	4
ENSDART00000077707.4	ENSDART00000077707	ENSDARG00000055360	llph	0.0868033	4.5	0.132418	4	B	A	A	B	A	A	A	yes	WT	0.0762264	1	4.5	0.11818	1	4.5	0.111444	1	4.5	>0.15	0	N/A	0.102472	1	5	0.135552	1	4	0.054946	1	4.5	47	-700.576	P-N+S+	3b. P-N+	11
ENSDART00000077732.5	ENSDART00000077732	ENSDARG00000055381	bambia	0.0894605	4	0.0537693	4	B	A	A	A	A	A	A	yes	WT	0.116656	1	4	0.106005	1	5	0.0998741	1	3.5	0.122831	1	4	>0.15	0	N/A	0.0925787	1	3.5	>0.15	0	N/A	77	-137.292	P-N+S+	3b. P-N+	5
ENSDART00000078021.7	ENSDART00000078021	ENSDARG00000055630	foxh1	0.0933739	3.5	0.0711502	3.5	B	B	A	B	A	A	A	yes	WT	0.142394	1	3.5	0.0647469	1	5.5	0.0566139	1	3.5	0.14439	1	3.5	0.00598613	1	5.5	0.108053	-1	4.5	>0.15	0	N/A	53	-1306.12	P-N+S0	3b. P-N+	5
ENSDART00000078051.6	ENSDART00000078051	ENSDARG00000055659	gpr161	0.148179	4.5	0.0779485	4.5	B	A	A	B	A	A	A	yes	WT	0.0927775	1	4.5	>0.15	0	N/A	0.137661	1	4.5	0.0975855	1	5	>0.15	0	N/A	0.123718	1	4.5	0.0898224	1	4.5	48	-1390.77	P-N+S+	3b. P-N+	8
ENSDART00000078114.4	ENSDART00000078114	ENSDARG00000055708	timm8b	0.141176	4.5	0.135015	5	B	B	A	B	B	B	A	yes	WT	>0.15	0	N/A	>0.15	0	N/A	>0.15	0	N/A	>0.15	0	N/A	0.141252	-1	4	>0.15	0	N/A	>0.15	0	N/A	78	-818.478	P-N+S0	3b. P-N+	19
ENSDART00000078866.5	ENSDART00000078866	ENSDARG00000056378	ifi30	0.142731	4.5	0.070115	4.5	B	A	A	A	B	A	A	yes	WT	0.127337	1	4	0.144232	1	5.5	0.107615	1	5	>0.15	0	N/A	0.106838	1	4.5	0.149463	1	4	0.122552	1	5	46	-1188.84	P-N+S+	3b. P-N+	8
ENSDART00000079068.6	ENSDART00000079068	ENSDARG00000056561	asb11	0.145297	3.5	0.113855	3.5	A	A	A	A	A	A	A	yes	WT	0.059086	1	4	0.091355	1	4.5	0.0644879	1	4	0.120163	1	4	0.0463131	1	4.5	0.137599	1	4	>0.15	0	N/A	84	209.408	P-N+S+	3b. P-N+	5
ENSDART00000079114.6	ENSDART00000079114	ENSDARG00000056594	irx1b	0.0930749	5.5	0.108252	5	B	U	A	C	A	A	A	yes	MZps	0.0695199	1	5.5	>0.15	0	N/A	0.130097	1	5	0.142782	1	3	0.0581642	1	5	>0.15	0	N/A	0.138945	1	5	100	-836.03	P-N+S+	3b. P-N+	11
ENSDART00000079593.6	ENSDART00000079593	ENSDARG00000029832	slc26a1	0.0596984	4.5	0.133134	4	B	A	A	A	A	A	A	yes	WT	0.118629	1	4.5	>0.15	0	N/A	0.124958	1	4.5	0.107583	1	5	0.142344	1	5	>0.15	0	N/A	>0.15	0	N/A	48	-1129.2	P-N+S+	3b. P-N+	6
ENSDART00000079902.5	ENSDART00000079902	ENSDARG00000057287	slc25a16	0.132497	4	0.0873868	4	B	A	A	B	A	A	A	yes	WT	0.128844	1	4	0.0841335	1	4	0.131678	1	4	>0.15	0	N/A	0.139361	1	4	0.126352	1	3.5	0.110375	1	4	56	-1135.86	P-N+S+	3b. P-N+	19
ENSDART00000079930.6	ENSDART00000079930	ENSDARG00000008637	mttp	0.130862	4.5	0.0565197	4.5	B	A	A	B	A	A	A	yes	WT	0.0928058	1	4.5	0.122114	1	5	0.116042	1	4.5	0.148067	1	5	0.0217883	1	5	0.13119	1	5	0.0885403	1	5	82	-318.911	P-N+S+	3b. P-N+	8
ENSDART00000080350.5	ENSDART00000080350	ENSDARG00000057633	cxcr4a	0.104316	3.5	0.0851037	3.5	A	B	A	C	A	A	A	yes	MZps	0.120625	1	4	>0.15	0	N/A	0.149351	1	3.5	0.136586	1	3.5	>0.15	0	N/A	>0.15	0	N/A	>0.15	0	N/A	114	-781.052	P-N+S+	3b. P-N+	5
ENSDART00000080389.5	ENSDART00000080389	ENSDARG00000075564	fam13a	0.126714	4	0.0982749	4	A	B	A	B	A	A	A	yes	WT	0.0539235	1	4.5	0.0863612	1	4.5	0.0760773	1	4.5	0.144405	1	4	0.0709863	1	4	0.0579925	1	4	0.14645	1	4	80	-360.135	P-N+S+	3b. P-N+	6
ENSDART00000080693.5	ENSDART00000080693	ENSDARG00000057936	lhx5	0.0285292	5.5	0.103476	5	A	A	A	B	A	A	A	yes	WT	0.0505556	1	5	0.0428927	1	5	0.121131	1	5	>0.15	0	N/A	>0.15	0	N/A	>0.15	0	N/A	0.134198	1	3.5	36	-831.093	P-N+S+	3b. P-N+	6
ENSDART00000081766.5	ENSDART00000081766	ENSDARG00000058819	nog1	0.112284	3.5	0.147408	3.5	C	C	B	C	A	B	A	yes	MZps	0.136091	1	3.5	0.0809028	1	3.5	0.139521	1	3.5	0.134832	1	3	0.149106	1	3.5	0.110295	1	3.5	>0.15	0	N/A	64	-734.927	P-N+S0	3b. P-N+	11
ENSDART00000083212.5	ENSDART00000083212	ENSDARG00000059680	fscn1a	0.130464	4	0.079399	4	A	A	A	B	A	A	A	yes	WT	0.0628983	1	4.5	>0.15	0	N/A	0.0702445	1	4.5	0.108714	1	5	0.0878384	1	4	>0.15	0	N/A	>0.15	0	N/A	67	431.381	P-N+S+	3b. P-N+	6
ENSDART00000083389.7	ENSDART00000083389	ENSDARG00000059751	abtb2a	0.0749867	4.5	0.129841	4	B	A	A	B	A	A	A	yes	WT	0.138909	1	4	0.12502	1	5	0.0934522	1	4.5	>0.15	0	N/A	0.052235	1	5	0.0939727	1	4.5	>0.15	0	N/A	56	-513.501	P-N+S+	3b. P-N+	6
ENSDART00000083830.5	ENSDART00000083830	ENSDARG00000059906	sdc4	0.112747	3.5	0.093513	3.5	B	B	A	B	B	A	A	yes	WT	0.14199	1	3.5	0.0747932	1	4	0.102333	1	4	0.12665	1	4.5	0.103086	1	4	0.123749	1	3.5	0.147202	1	3.5	39	-36.7498	P-N+S+	3b. P-N+	5
ENSDART00000085201.5	ENSDART00000085201	ENSDARG00000060457	pmp22b	0.0786326	5.5	0.00419841	5.5	B	B	A	C	A	A	A	yes	MZps	0.0394697	1	5.5	0.124148	-1	3.5	0	1	5.5	>0.15	0	N/A	>0.15	0	N/A	>0.15	0	N/A	>0.15	0	N/A	87	-1660.36	P-N+S+	3b. P-N+	35
ENSDART00000086051.6	ENSDART00000086051	ENSDARG00000060808	mecom	0.0129315	5.5	0.0931769	5	B	A	A	B	A	A	A	yes	WT	0.0972807	1	5	>0.15	0	N/A	0.0956475	1	5	>0.15	0	N/A	>0.15	0	N/A	>0.15	0	N/A	>0.15	0	N/A	120	-1277.86	P-N+S+	3b. P-N+	35
ENSDART00000087339.6	ENSDART00000087339	ENSDARG00000061328	cdon	0.0945769	4	0.0416965	4	A	A	B	B	A	A	A	yes	WT	0.0914988	1	4.5	0.0787886	1	4.5	0.0824671	1	4.5	0.144517	1	4.5	0.0555008	1	4	0.123271	1	4	0.144735	1	4	31	-1089.83	P-N+S+	3b. P-N+	19
ENSDART00000089013.6	ENSDART00000089013	ENSDARG00000061963	vrtn	0.0567868	4.5	0.129032	4	C	A	B	B	B	A	A	yes	MZspg	0.0956026	1	4.5	0.128757	1	4.5	0.0715253	1	5	>0.15	0	N/A	>0.15	0	N/A	0.0782677	1	4.5	>0.15	0	N/A	52	-515.786	P-N+S+	3b. P-N+	6
ENSDART00000089113.6	ENSDART00000089113	ENSDARG00000062000	abtb2b	0.107832	5	0.135004	4.5	A	A	A	B	A	A	A	yes	WT	0.0709332	1	5	0.094941	1	5.5	0.139969	1	4.5	>0.15	0	N/A	0.133564	1	5	0.0180438	1	5	0.0952353	1	5.5	67	-1253.44	P-N+S+	3b. P-N+	6
ENSDART00000090530.7	ENSDART00000090530	ENSDARG00000062517	si:ch211-107n13.1	0.128061	3.5	0.0835731	3.5	A	A	A	A	A	A	A	yes	WT	0.128393	1	3.5	0.126211	1	3.5	0.0521957	1	4	0.101018	1	4.5	0.144372	1	4	0.0953882	1	4	0.110096	1	4	115	-997.818	P-N+S+	3b. P-N+	5
ENSDART00000091532.7	ENSDART00000091532	ENSDARG00000062936	ndnf	0.0822072	4.5	0.0407596	4.5	A	A	A	B	A	A	A	yes	WT	0.143856	1	4.5	>0.15	0	N/A	0.118504	1	4.5	>0.15	0	N/A	0	1	5.5	0.084549	1	5.5	0.138188	1	5	89	-1797.51	P-N+S+	3b. P-N+	72
ENSDART00000092047.6	ENSDART00000092047	ENSDARG00000063161	ppwd1	0.0876809	4.5	0.145576	4	B	A	A	B	B	A	A	yes	WT	0.0525203	1	4.5	0.0689573	1	4.5	0.0788336	1	4.5	>0.15	0	N/A	0.105352	1	4.5	0.102541	1	4	0.0517277	1	4.5	28	-433.182	P-N+S+	3b. P-N+	6
ENSDART00000097427.6	ENSDART00000097427	ENSDARG00000010710	msi1	0.132157	4.5	0.0618709	4.5	C	A	A	C	B	A	A	yes	MZps	0.130219	1	4.5	0.142695	1	5	0.121869	1	5	>0.15	0	N/A	0.147522	1	5	0.140737	1	5	0.138644	1	5	62	-1588.11	P-N+S+	3b. P-N+	19
ENSDART00000098711.5	ENSDART00000098711	ENSDARG00000068289	eif3k	0.142926	4	0.12396	4	B	A	A	B	A	A	A	yes	WT	0.144343	1	4	0.101108	1	4.5	0.136103	1	4	0.128396	1	5	0.140156	1	4	0.125989	1	4	0.132673	1	4	39	-399.367	P-N+S+	3b. P-N+	11
ENSDART00000099320.5	ENSDART00000099320	ENSDARG00000026322	dhrs13a.1	0.111368	4.5	0.0886331	4.5	A	A	A	B	A	A	A	yes	WT	0.114632	1	4.5	0.137478	1	4.5	0.100197	1	4.5	0.086302	1	4.5	0.084849	1	4.5	>0.15	0	N/A	0.0972019	1	4.5	90	-1532.61	P-N+S+	3b. P-N+	5
ENSDART00000099793.4	ENSDART00000099793	ENSDARG00000068892	sostdc1a	0.100377	4	0.0448453	4	B	A	A	B	A	A	A	yes	WT	0.0354775	1	4	0.0677122	-1	4	0.0580187	1	4	0.141053	1	4	0.106502	-1	3	>0.15	0	N/A	0.142108	-1	4.5	127	-752.281	P-N+S-	3b. P-N+	5
ENSDART00000100769.5	ENSDART00000100769	ENSDARG00000031336	hsd20b2	0.0695468	5	0.092149	4.5	B	A	A	A	A	A	A	yes	WT	0.0991458	1	4.5	0.0909154	1	5.5	0.0523787	1	5	>0.15	0	N/A	0.105075	1	5	>0.15	0	N/A	>0.15	0	N/A	70	-1321.27	P-N+S+	3b. P-N+	6
ENSDART00000100925.5	ENSDART00000100925	ENSDARG00000069382	mxtx1	0.131257	3.5	0.0890071	3.5	A	A	A	A	A	A	A	yes	WT	0.119702	1	3.5	0.0978036	1	5	0.147469	1	3.5	0.103851	1	3.5	0.13057	1	4	>0.15	0	N/A	>0.15	0	N/A	85	-499.741	P-N+S+	3b. P-N+	5
ENSDART00000101091.5	ENSDART00000101091	ENSDARG00000086411	srsf10b	0.0979701	4	0.101206	4	A	B	B	B	A	B	A	yes	WT	0.139501	1	4	0.0805919	1	4.5	0.119119	1	4	>0.15	0	N/A	0.117336	1	4.5	0.103027	1	4	0.110103	1	4.5	66	-531.792	P-N+S0	3b. P-N+	6
ENSDART00000101126.5	ENSDART00000101126	ENSDARG00000069463	alox12	0.0701583	5	0.103151	4.5	A	A	A	A	A	A	A	yes	WT	0.045352	1	5	0.12434	1	5	0.127575	1	5	>0.15	0	N/A	0.117747	1	4.5	0.0950474	1	4.5	0.122154	1	4	94	-757.386	P-N+S+	3b. P-N+	24
ENSDART00000101203.5	ENSDART00000101203	ENSDARG00000069497	sumf2	0.127462	5.5	0.0786783	4.5	B	A	A	B	B	A	A	yes	WT	>0.15	0	N/A	>0.15	0	N/A	0.0807189	1	5.5	>0.15	0	N/A	>0.15	0	N/A	>0.15	0	N/A	>0.15	0	N/A	46	-1482.66	P-N+S+	3b. P-N+	19
ENSDART00000101461.5	ENSDART00000101461	ENSDARG00000056950	epyc	0.143689	3.5	0.092144	3.5	A	A	A	A	A	A	A	yes	WT	0.106209	1	4	0.124201	1	3.5	0.0965824	1	5	>0.15	0	N/A	0.114508	1	5.5	0.0749067	1	3.5	>0.15	0	N/A	78	-1478.75	P-N+S+	3b. P-N+	72
ENSDART00000102086.5	ENSDART00000102086	ENSDARG00000069888	cldna	0.0844506	4	0.0500025	4	C	C	A	C	B	C	A	yes	MZps	0.0860094	1	4.5	0.129673	1	4	0.112404	1	4	0.103529	1	4	0.0809343	1	4	0.110349	1	4.5	0.10723	1	5	49	-864.354	P-N+S+	3b. P-N+	17
ENSDART00000102111.5	ENSDART00000102111	ENSDARG00000092693	tpt1	0.142343	4	0.134894	4	B	A	A	B	B	A	A	yes	WT	0.13692	1	4	0.124162	1	4	0.0993695	1	4.5	0.136583	1	4	0.146301	1	4	0.0896783	1	4	0.132627	1	4	50	-482.469	P-N+S+	3b. P-N+	17
ENSDART00000102363.5	ENSDART00000102363	ENSDARG00000070006	rcn1	0.133506	4	0.118294	4	B	A	A	B	A	A	A	yes	WT	0.148814	1	4	0.135487	1	4	0.146891	1	4	0.137882	1	4	0.148627	1	3.5	0.0925391	1	3.5	0.134926	1	3.5	52	-992.466	P-N+S+	3b. P-N+	11
ENSDART00000103257.5	ENSDART00000103257	ENSDARG00000070399	alg2	0.120864	5	0.0689527	4.5	B	A	A	B	B	A	A	yes	WT	>0.15	0	N/A	0.141914	1	5	0.0924151	1	4.5	>0.15	0	N/A	0.129105	1	5.5	>0.15	0	N/A	>0.15	0	N/A	61	-814.765	P-N+S+	3b. P-N+	8
ENSDART00000103640.5	ENSDART00000103640	ENSDARG00000070538	hey1	0.0439698	3.5	0.0333317	3.5	C	A	A	C	C	A	A	yes	MZps	0.0426136	1	3.5	0.0806261	1	3.5	0.105819	1	3.5	0.0796296	1	3.5	0.124101	1	3.5	0.0960635	1	3.5	0.144212	1	3.5	51	-327.73	P-N+S0	3b. P-N+	19
ENSDART00000103659.5	ENSDART00000103659	ENSDARG00000070546	msgn1	0.0333464	5.5	0.0849662	5	A	A	A	A	A	U	A	yes	MZsn	0.124916	1	5	0.0864451	1	4	0.116936	1	5	>0.15	0	N/A	0.0965419	1	4	0.132253	1	4	0.125845	1	4	62	-367.879	P-N+S+	3b. P-N+	11
ENSDART00000103815.4	ENSDART00000103815	ENSDARG00000033234	stmn2a	0.0826512	4	0.111405	3.5	C	B	A	C	A	A	A	yes	MZps	0.0848126	1	4	>0.15	0	N/A	0.0962455	1	4	>0.15	0	N/A	0.130484	1	5	>0.15	0	N/A	0.135997	1	5	105	-668.44	P-N+S+	3b. P-N+	72
ENSDART00000103845.5	ENSDART00000103845	ENSDARG00000070598	eno4	0.109956	4.5	0.0738102	4	A	B	A	C	A	A	A	yes	MZps	>0.15	0	N/A	>0.15	0	N/A	0.114393	1	3.5	>0.15	0	N/A	0.109097	1	5.5	>0.15	0	N/A	>0.15	0	N/A	91	-1720.31	P-N+S0	3b. P-N+	19
ENSDART00000104043.4	ENSDART00000104043	ENSDARG00000070683	dkk3b	0.123349	4.5	0.0971681	4.5	B	A	A	B	B	A	A	yes	WT	0.0722991	1	4.5	0.0925258	1	4.5	0.0650879	1	4	>0.15	0	N/A	0.127998	1	5	0.137502	1	4	0.124944	1	5	20	-1261.76	P-N+S+	3b. P-N+	84
ENSDART00000104248.4	ENSDART00000104248	ENSDARG00000070792	lrrc15	0.130692	4	0.0715272	4	C	A	A	A	A	A	A	yes	MZspg	0.112234	1	4.5	0.115529	1	5	0.107016	1	4.5	0.0746135	1	4.5	0.0124349	1	5	0.104143	1	5	>0.15	0	N/A	84	-1393.75	P-N+S+	3b. P-N+	6
ENSDART00000104999.5	ENSDART00000104999	ENSDARG00000005232	ccdc85ca	0.0987204	4	0.0977964	3.5	B	A	A	B	A	A	A	yes	WT	0.0740433	1	4	0.127511	1	3.5	0.042589	1	4	0.111241	1	4	>0.15	0	N/A	>0.15	0	N/A	>0.15	0	N/A	539	-1727.91	P-N+S-	3b. P-N+	17
ENSDART00000105174.6	ENSDART00000105174	ENSDARG00000035694	stm	0.115264	4	0.0767644	4	A	A	A	A	A	A	A	yes	WT	0.0567818	1	4.5	0.127445	1	5	0.103054	1	4.5	>0.15	0	N/A	0.0532151	1	4	0.12384	1	4.5	>0.15	0	N/A	55	399.313	P-N+S+	3b. P-N+	5
ENSDART00000105572.3	ENSDART00000105572	ENSDARG00000071418	gbx1	0.101378	3.5	0.0855061	3.5	A	A	A	A	A	A	A	yes	WT	0.0890555	1	3.5	0.120442	1	3	0.147898	1	3	>0.15	0	N/A	0.130769	1	3.5	>0.15	0	N/A	0.141121	1	3	1026	-1024.58	P-N+S+	3b. P-N+	8
ENSDART00000105583.4	ENSDART00000105583	ENSDARG00000071425	nat9	0.0839943	4.5	0.136004	4	B	A	A	B	A	A	A	yes	WT	0.116021	1	4.5	0.144915	1	4.5	0.144667	1	4	>0.15	0	N/A	0.139377	1	4.5	0.135667	1	4	0.0784322	1	4.5	53	-1677.78	P-N+S+	3b. P-N+	11
ENSDART00000105594.6	ENSDART00000105594	ENSDARG00000053862	crygmx	0.112727	4	0.0407915	4	B	B	A	C	A	A	A	yes	MZps	0.0516996	1	4	0.144336	1	4	0.0985738	1	4.5	0.0425234	1	4.5	0.109485	-1	5	>0.15	0	N/A	>0.15	0	N/A	72	-1721.62	P-N+S+	3b. P-N+	120
ENSDART00000105761.4	ENSDART00000105761	ENSDARG00000071497	zic3	0.0864387	4	0.142416	3.5	A	A	A	A	A	A	A	yes	WT	0.0856256	1	5	0.139016	1	3.5	0.0956762	1	5	0.11167	1	4.5	0.101214	1	5	0.100841	1	5	0.145522	1	5	127	-214.562	P-N+S+	3b. P-N+	8
ENSDART00000109131.4	ENSDART00000109131	ENSDARG00000076381	slc25a1b	0.147395	4.5	0.0924888	4.5	A	A	A	A	A	A	A	yes	WT	0.12074	1	4.5	0.0893712	1	5	0.0785274	1	5	>0.15	0	N/A	0.0813958	1	5	0.129165	1	5	>0.15	0	N/A	132	-796.083	P-N+S+	3b. P-N+	96
ENSDART00000109266.5	ENSDART00000109266	ENSDARG00000074695	mertka	0.139201	4	0.0184831	4	B	B	A	B	A	A	A	yes	WT	0.0878608	1	4	0.136021	-1	3	0.138092	1	4	>0.15	0	N/A	0.110776	-1	4	0.0960447	-1	3.5	0.0573098	-1	3.5	61	-731.838	P-N+S0	3b. P-N+	3
ENSDART00000110076.4	ENSDART00000110076	ENSDARG00000077298	gas1a	0.10075	4	0.0990091	4	C	A	A	A	C	A	A	yes	MZspg	0.112682	1	3.5	0.149973	1	3.5	0.134197	1	4.5	0.141456	1	4	0.0502409	1	3.5	0.118512	1	3	0.109836	1	3.5	68	-827.781	P-N+S+	3b. P-N+	19
ENSDART00000110180.4	ENSDART00000110180	ENSDARG00000078962	duox2	0.0740545	4	0.0960311	4	U	A	A	C	A	A	A	yes	MZps	0.0662438	1	4.5	0.0985733	1	4.5	0.114948	1	4	0.10941	1	4.5	0.0742392	1	4.5	0.0406378	1	4.5	0.0583622	1	5.5	59	-756.659	P-N+S+	3b. P-N+	5
ENSDART00000110751.5	ENSDART00000110751	ENSDARG00000078430	tiam1a	0.0812119	4.5	0.141728	4	B	A	A	C	B	A	A	yes	MZps	0.134896	1	4.5	0.123248	1	4.5	0.0972212	1	4.5	0.141008	1	5	0.0590421	1	5.5	0.141043	1	4.5	0.148132	1	5	75	-1582.19	P-N+S+	3b. P-N+	11
ENSDART00000111475.3	ENSDART00000111475	ENSDARG00000078898	pcdh7a	0.103973	5.5	0.0825623	5	A	A	A	B	A	A	A	yes	WT	0.149603	1	4.5	>0.15	0	N/A	0.0996696	1	5	>0.15	0	N/A	0.0903047	1	5	>0.15	0	N/A	>0.15	0	N/A	56	-1096.79	P-N+S+	3b. P-N+	108
ENSDART00000111603.4	ENSDART00000111603	ENSDARG00000076272	znf1041	0.135218	3.5	0.105865	3.5	A	A	A	A	A	A	A	yes	WT	0.0989079	1	4	0.126525	1	3.5	0.138667	1	4	0.0800539	1	4	0.133899	1	3.5	0.107259	1	3.5	0.0852524	1	4	116	-343.857	P-N+S+	3b. P-N+	5
ENSDART00000112287.4	ENSDART00000112287	ENSDARG00000078803	gas2l1	0.126574	4.5	0.0867786	4.5	B	A	A	A	A	A	A	yes	WT	0.145486	1	4.5	0.142929	1	4.5	0.0919399	1	5	>0.15	0	N/A	0.0404298	1	5	0.119332	1	5	0.128363	1	5	58	-1031.22	P-N+S+	3b. P-N+	8
ENSDART00000112474.3	ENSDART00000112474	ENSDARG00000077044	arl6ip5a	0.144937	4.5	0.0790754	4.5	B	A	A	B	A	A	A	yes	WT	0.0770736	1	4.5	>0.15	0	N/A	0.140285	1	4.5	>0.15	0	N/A	0.0890737	1	5	0.147233	1	4	0.115495	1	5	116	-607.745	P-N+S+	3b. P-N+	8
ENSDART00000112768.5	ENSDART00000112768	ENSDARG00000002362	ubald1a	0.115233	4.5	0.0586475	4.5	B	A	A	B	B	B	A	yes	WT	0.0684531	1	4.5	>0.15	0	N/A	0.120637	1	4.5	0.131773	1	5	0.0876855	1	5	0.126227	1	4.5	0.144008	1	5	81	-1678.6	P-N+S+	3b. P-N+	120
ENSDART00000112793.4	ENSDART00000112793	ENSDARG00000077815	cdc26	0.0962006	4.5	0.142765	4	C	B	A	B	A	A	A	yes	MZspg	0.117904	1	4.5	>0.15	0	N/A	0.0805785	1	4.5	>0.15	0	N/A	0.141032	1	2.5	0.14947	1	4	0.147328	1	4	48	-1568.2	P-N+S+	3b. P-N+	17
ENSDART00000112979.3	ENSDART00000112979	ENSDARG00000077467	sox10	0.126647	5	0.139347	4.5	B	B	B	C	C	A	A	yes	MZps	0.0675303	1	5	0.130972	1	5.5	0.128484	1	5	>0.15	0	N/A	0.0708636	1	5	0.116518	1	5	>0.15	0	N/A	84	-1410.52	P-N+S+	3b. P-N+	14
ENSDART00000112999.4	ENSDART00000112999	ENSDARG00000078606	zgc:194224	0.132822	4	0.118713	4	A	B	B	B	A	B	A	yes	WT	0.141323	1	4.5	0.143745	1	4	0.0890018	1	4	>0.15	0	N/A	0.110926	1	4	>0.15	0	N/A	>0.15	0	N/A	93	-1036.25	P-N+S+	3b. P-N+	8
ENSDART00000113441.4	ENSDART00000113441	ENSDARG00000075164	mylk5	0.148211	3.5	0.137637	3.5	B	B	B	B	B	A	A	yes	WT	0.0576001	1	4	0.0752662	1	4	0.0448783	1	4	>0.15	0	N/A	0.133725	1	4	0.0493849	1	4	0.120086	1	4.5	53	-365.825	P-N+S+	3b. P-N+	5
ENSDART00000113469.5	ENSDART00000113469	ENSDARG00000077726	nocta	0.0860991	4	0.131697	3.5	B	A	A	B	A	A	A	yes	WT	0.0936287	1	3.5	0.121739	1	4	0.118356	1	4	0.144656	1	3.5	0.0535512	1	4.5	0.148918	1	3.5	0.12881	1	5	28	-530.106	P-N+S+	3b. P-N+	5
ENSDART00000114097.4	ENSDART00000114097	ENSDARG00000074867	stim2a	0.114865	4.5	0.0996155	4.5	A	A	A	B	A	A	A	yes	WT	0.143403	1	4	0.0906832	1	3.5	0.0766373	1	5	>0.15	0	N/A	>0.15	0	N/A	0.0553665	1	3.5	0.0785934	1	4	72	-1299.35	P-N+S+	3b. P-N+	6
ENSDART00000114113.4	ENSDART00000114113	ENSDARG00000010770	sox19a	0.122388	4	0.105464	4	A	A	A	B	A	A	A	yes	WT	0.138976	1	4	0.124209	1	4	0.149194	1	4	0.106029	1	4	0.130074	1	4	0.132644	1	4	0.101233	1	4	53	-451.567	P-N+S+	3b. P-N+	6
ENSDART00000115804.2	ENSDART00000115804	ENSDARG00000083325	RF01296	0.0667003	3.5	0.0353892	3.5	B	B	A	C	A	A	A	yes	MZps	0.125267	1	3.5	0.10542	1	3.5	0.137638	1	3.5	0.140056	1	4	0.118656	1	4	0.0900965	1	3.5	0.062464	1	4	211	-1402.24	P-N+S+	3b. P-N+	4
ENSDART00000118162.2	ENSDART00000118162	ENSDARG00000081937	RF00421	0.10852	4	0.11538	4	B	B	A	B	A	A	A	yes	WT	0.136578	1	4	0.123366	1	4.5	0.10426	1	4	0.131796	1	4	0.109957	1	3.5	0.0684839	1	4	0.131087	1	4	61	-1658.26	P-N+S+	3b. P-N+	11
ENSDART00000118613.2	ENSDART00000118613	ENSDARG00000083593	RF00430	0.100436	4	0.0999786	4	B	B	A	B	A	B	A	yes	WT	0.0985387	1	4	0.146181	1	3.5	0.0958044	1	3.5	0.124171	1	4	0.053534	1	3.5	0.0680891	1	3.5	0.113249	1	3.5	85	-1685.33	P-N+S+	3b. P-N+	5
ENSDART00000122051.5	ENSDART00000122051	ENSDARG00000069252	mixl1	0.0937097	4	0.0537286	4	A	A	A	B	A	C	A	yes	MZsn	0.127396	1	4	0.117496	1	3.5	0.0925746	1	4	0.0743462	1	4	0.118408	1	3.5	0.0529972	1	3.5	0.149126	1	3.5	86	5.24446	P-N+S+	3b. P-N+	5
ENSDART00000122377.3	ENSDART00000122377	ENSDARG00000026766	bcl2l10	0.0939353	5	0.081801	4.5	A	A	A	B	A	A	A	yes	WT	>0.15	0	N/A	0.110191	-1	3	0.123864	1	5	>0.15	0	N/A	0.125218	-1	3.5	0.109033	-1	3.5	0.124511	-1	3.5	111	-50.2817	P-N+S+	3b. P-N+	6
ENSDART00000122861.3	ENSDART00000122861	ENSDARG00000089572	tfpt	0.141378	4.5	0.123259	4.5	C	A	A	B	B	A	A	yes	MZspg	0.0625188	1	4.5	0.124535	1	4.5	0.12388	1	4.5	>0.15	0	N/A	0.0836865	1	4.5	0.0964739	1	4	0.11638	1	4	55	-1017.22	P-N+S+	3b. P-N+	6
ENSDART00000123563.3	ENSDART00000123563	ENSDARG00000013741	lancl1	0.145266	4.5	0.0855951	4.5	B	A	A	B	B	A	A	yes	WT	0.0769565	1	4.5	>0.15	0	N/A	0.095689	1	4.5	0.135577	1	4.5	0.0720159	1	3.5	0.117717	1	4.5	0.130771	1	4	72	-1676.74	P-N+S+	3b. P-N+	11
ENSDART00000124112.3	ENSDART00000124112	ENSDARG00000069737	pou4f2	0.0863109	5	0.0345267	5	A	B	A	C	A	A	A	yes	MZps	0.144284	1	4	>0.15	0	N/A	0.147246	1	4	>0.15	0	N/A	0.0318673	1	5.5	>0.15	0	N/A	>0.15	0	N/A	466	-1740.76	P-N+S+	3b. P-N+	48
ENSDART00000124708.4	ENSDART00000124708	ENSDARG00000058736	gabra6b	0.120505	4	0.134815	4	B	A	A	A	A	A	A	yes	WT	0.0986582	1	4.5	>0.15	0	N/A	>0.15	0	N/A	0.133043	1	4.5	>0.15	0	N/A	>0.15	0	N/A	>0.15	0	N/A	147	-1555.58	P-N+S+	3b. P-N+	108
ENSDART00000124710.4	ENSDART00000124710	ENSDARG00000074059	dlg5a	0.119526	3.5	0.0928101	3.5	A	B	A	B	A	A	A	yes	WT	0.140421	1	5	>0.15	0	N/A	0.137426	1	4	>0.15	0	N/A	0.114116	1	4.5	0.144569	1	4.5	>0.15	0	N/A	81	-1502.1	P-N+S+	3b. P-N+	108
ENSDART00000124716.3	ENSDART00000124716	ENSDARG00000089355	si:dkeyp-121d4.3	0.0743488	4.5	0.136223	4	B	A	A	B	B	A	A	yes	WT	0.124403	1	4	0.0879106	1	4.5	0.135905	1	4	>0.15	0	N/A	0.14853	1	4.5	0.113242	1	4	0.0934737	1	4.5	61	-242.309	P-N+S+	3b. P-N+	8
ENSDART00000126513.3	ENSDART00000126513	ENSDARG00000004757	ybx1	0.0433243	3.5	0.0911241	3.5	B	A	B	A	A	A	A	yes	WT	0.0367099	1	3.5	0.04397	1	3.5	0.111878	1	5	0.0779818	1	3.5	0.105344	1	3	0.0820485	1	3.5	>0.15	0	N/A	80	-1303.43	P-N+S+	3b. P-N+	8
ENSDART00000126937.3	ENSDART00000126937	ENSDARG00000089361	wu:fb59d01	0.0521013	4	0.138461	3.5	B	A	A	C	A	A	A	yes	MZps	0.0825951	1	4	0.0468194	1	4	0.079794	1	4.5	>0.15	0	N/A	0.0884538	1	4.5	0.103216	1	3.5	0.125071	1	4	114	-990.61	P-N+S+	3b. P-N+	96
ENSDART00000127662.3	ENSDART00000127662	ENSDARG00000087804	tnfrsf11a	0.0964549	4.5	0.144637	4	A	A	A	A	A	A	A	yes	WT	0.148843	1	4	0.0914763	1	4.5	0.0762063	1	4.5	>0.15	0	N/A	>0.15	0	N/A	>0.15	0	N/A	>0.15	0	N/A	61	-1276.59	P-N+S+	3b. P-N+	5
ENSDART00000128284.3	ENSDART00000128284	ENSDARG00000087927	nudt9	0.0958053	4.5	0.113523	4	B	A	A	B	A	A	A	yes	WT	0.137777	1	4	>0.15	0	N/A	0.122328	1	4.5	0.124426	1	4.5	0.128437	-1	5	>0.15	0	N/A	0.131187	1	2.5	66	-612.446	P-N+S+	3b. P-N+	6
ENSDART00000128320.4	ENSDART00000128320	ENSDARG00000111722	ftr36	0.112303	4	0.0784279	4	B	A	A	B	B	A	A	yes	WT	0.104549	1	4	0.0720334	1	4	0.146673	1	3.5	>0.15	0	N/A	0.137397	1	4.5	0.124747	1	3.5	0.0892784	1	4	43	-1274.66	P-N+S+	3b. P-N+	N/A
ENSDART00000128859.4	ENSDART00000128859	ENSDARG00000016570	prlra	0.128275	4	0.0611072	4	A	A	A	B	A	A	A	yes	WT	0.0968371	1	4	>0.15	0	N/A	0.0986027	1	4	0.145252	1	4.5	>0.15	0	N/A	>0.15	0	N/A	>0.15	0	N/A	47	-1499.26	P-N+S+	3b. P-N+	120
ENSDART00000129993.3	ENSDART00000129993	ENSDARG00000088927	CR450793.1	0.131659	3	0.13767	3.5	C	A	A	A	A	A	A	yes	MZspg	0.0301782	1	3.5	0.0546164	1	3.5	0.0552412	1	3.5	0.117799	1	4	0.0989932	1	4	>0.15	0	N/A	0.119159	1	4.5	237	-770.907	P-N+S+	3b. P-N+	4
ENSDART00000130105.3	ENSDART00000130105	ENSDARG00000086618	psma3	0.109825	4	0.0966059	4	B	B	A	B	B	B	A	yes	WT	0.149216	1	4	0.141738	1	4.5	0.134799	1	4	>0.15	0	N/A	0.127544	1	4	0.0630534	1	4.5	0.102274	1	4	60	-378.675	P-N+S+	3b. P-N+	17
ENSDART00000130477.4	ENSDART00000130477	ENSDARG00000056995	snai1a	0.141385	4.5	0.0698793	4.5	B	B	A	B	A	A	A	yes	WT	0.112629	1	4.5	>0.15	0	N/A	0.143033	1	4.5	0.125461	1	4.5	0.0814687	1	5.5	>0.15	0	N/A	0.136141	-1	3.5	80	-322.472	P-N+S+	3b. P-N+	5
ENSDART00000130781.4	ENSDART00000130781	ENSDARG00000016477	eif4a2	0.137297	4	0.137291	4	B	A	A	B	U	A	A	yes	MZpn	0.14069	1	4	0.131849	1	4	0.13459	1	4	0.110799	1	4.5	0.0692369	1	4	0.131568	1	3.5	0.0657151	1	4	52	-671.834	P-N+S+	3b. P-N+	11
ENSDART00000130809.3	ENSDART00000130809	ENSDARG00000007755	wdr61	0.0741245	4	0.0858388	4	B	B	B	B	A	B	A	yes	WT	0.0520515	1	4	0.132513	1	4	0.11538	1	4	0.141813	1	5	>0.15	0	N/A	0.140886	1	4	>0.15	0	N/A	174	-1356.27	P-N+S+	3b. P-N+	6
ENSDART00000130915.2	ENSDART00000130915	ENSDARG00000115102	RF00271	0.108547	4.5	0.0967429	4.5	B	A	A	B	A	A	A	yes	WT	0.081251	1	4.5	>0.15	0	N/A	0.0425396	1	4.5	>0.15	0	N/A	0.143815	1	3.5	0.13233	1	4	0.118973	1	4	91	-1743.03	P-N+S+	3b. P-N+	N/A
ENSDART00000131256.2	ENSDART00000131256	ENSDARG00000058243	phactr3a	0.115563	5	0.121889	4.5	B	A	A	A	A	A	A	yes	WT	0.11936	1	4.5	>0.15	0	N/A	0.148517	1	5	>0.15	0	N/A	0.0876008	1	5	>0.15	0	N/A	>0.15	0	N/A	47	-1751.57	P-N+S+	3b. P-N+	8
ENSDART00000131506.3	ENSDART00000131506	ENSDARG00000014522	cdh6	0.118841	5	0.0375346	5	B	A	A	A	A	A	A	yes	WT	0.0743605	1	5	0.143502	1	5.5	0.121069	1	5	>0.15	0	N/A	0	1	5.5	0.114399	1	5.5	>0.15	0	N/A	55	-934.516	P-N+S+	3b. P-N+	8
ENSDART00000131861.3	ENSDART00000131861	ENSDARG00000092970	tmsb2	0.0837639	4	0.062799	4	A	A	A	A	A	A	A	yes	WT	0.118917	1	4	0.0622509	1	4.5	0.137033	1	4.5	0.119144	1	4.5	0.143417	1	5	>0.15	0	N/A	>0.15	0	N/A	64	-1790.77	P-N+S+	3b. P-N+	72
ENSDART00000132714.2	ENSDART00000132714	ENSDARG00000039499	soul2	0.138908	4.5	0.10402	4.5	A	A	A	A	A	A	A	yes	WT	0.047417	1	5	0.14027	1	4.5	0.0727003	1	5	>0.15	0	N/A	0.0857718	1	5	0.132597	1	4.5	0.137697	1	5.5	61	-992.737	P-N+S+	3b. P-N+	96
ENSDART00000132724.2	ENSDART00000132724	ENSDARG00000059333	si:ch211-285f17.1	0.0698088	5	0.1034	4.5	B	A	A	A	B	A	A	yes	WT	0.0579279	1	5	0.102673	1	5	0.107665	1	5	>0.15	0	N/A	0.14242	1	5	0.104965	1	5	>0.15	0	N/A	66	-1662.59	P-N+S+	3b. P-N+	8
ENSDART00000132813.3	ENSDART00000132813	ENSDARG00000014914	lamp2	0.104708	4.5	0.118498	4	B	A	A	B	A	A	A	yes	WT	0.0806098	1	4	0.0985135	1	4.5	0.106204	1	4.5	>0.15	0	N/A	0.117935	1	4.5	>0.15	0	N/A	0.148499	1	4.5	151	-1749.72	P-N+S+	3b. P-N+	3
ENSDART00000132987.2	ENSDART00000132987	ENSDARG00000040526	s1pr5a	0.0654928	5	0.0973571	4.5	B	A	A	A	A	A	A	yes	WT	0.0622043	1	4.5	0.123909	1	5	0.07135	1	5	0.134045	1	5	0.144855	1	5	0.113033	1	4.5	0.147213	1	4.5	74	-862.295	P-N+S+	3b. P-N+	6
ENSDART00000132995.2	ENSDART00000132995	ENSDARG00000058226	ak3	0.140988	4	0.0856138	4	B	A	A	B	A	A	A	yes	WT	0.136135	1	4	0.11654	1	5	0.0797069	1	4.5	0.111404	1	5	0.12101	1	4.5	0.146538	1	4.5	0.104472	1	4.5	85	27.1189	P-N+S+	3b. P-N+	6
ENSDART00000133059.3	ENSDART00000133059	ENSDARG00000035990	cited4a	0.0805601	4	0.0354093	4	C	C	A	C	C	C	A	yes	MZps	0.099563	1	4	0.104703	1	4.5	0.149884	1	3.5	0.0458647	1	4	0.0946899	1	4.5	0.0857382	1	4.5	0.108229	1	4.5	85	-123.232	P-N+S0	3b. P-N+	120
ENSDART00000133484.2	ENSDART00000133484	ENSDARG00000040295	apoeb	0.12488	4	0.0921161	4	A	B	A	A	A	A	A	yes	WT	0.148208	1	4	0.143169	1	3.5	0.0989973	1	4.5	0.0859438	1	3.5	0.0458907	1	4.5	0.111666	1	4.5	>0.15	0	N/A	83	-1497.11	P-N+S+	3b. P-N+	8
ENSDART00000133902.3	ENSDART00000133902	ENSDARG00000031720	clstn1	0.135182	4	0.0869286	4	B	B	B	B	B	B	A	yes	WT	0.0898586	1	4.5	0.134347	1	4	0.113562	1	4	0.0813593	1	4	0.108417	1	4.5	0.135672	1	4.5	0.14336	1	3.5	42	-617.637	P-N+S+	3b. P-N+	120
ENSDART00000133956.2	ENSDART00000133956	ENSDARG00000058243	phactr3a	0.0765899	5.5	0.0513526	5	C	A	A	B	B	A	A	yes	MZspg	0.126346	1	4.5	>0.15	0	N/A	0.126966	1	5	>0.15	0	N/A	>0.15	0	N/A	0.121303	1	5.5	>0.15	0	N/A	82	-1574.76	P-N+S+	3b. P-N+	8
ENSDART00000134373.2	ENSDART00000134373	ENSDARG00000014018	lhx1a	0.0259887	5	0.061109	4.5	A	A	A	B	A	A	A	yes	WT	0.063682	1	5	0.137972	1	5	0.143317	1	4.5	0.113926	1	5.5	0.0877401	1	4	>0.15	0	N/A	0.140608	1	4.5	54	-1554.47	P-N+S+	3b. P-N+	48
ENSDART00000134400.2	ENSDART00000134400	ENSDARG00000093518	CT573204.1	0.0976834	4	0.105879	3.5	B	B	B	A	C	B	A	yes	MZpn	0.0931008	1	3.5	0.0671799	1	3.5	>0.15	0	N/A	0.116024	1	3.5	0.0182375	1	3.5	0.0708192	1	3.5	0.12027	1	3.5	72	-1181.18	P-N+S+	3b. P-N+	4
ENSDART00000134978.2	ENSDART00000134978	ENSDARG00000079148	nckap5l	0.0908991	5	0.0198173	5	A	A	A	B	A	C	A	yes	MZsn	0.12408	1	5	>0.15	0	N/A	0.0701507	1	5	>0.15	0	N/A	0.0576539	1	4.5	0.124457	1	5	>0.15	0	N/A	132	-1393.37	P-N+S+	3b. P-N+	6
ENSDART00000134989.3	ENSDART00000134989	ENSDARG00000074050	efnb2b	0.140973	5	0.0735173	5	B	A	A	B	U	A	A	yes	MZpn	0.121884	1	5	0.13652	1	5	0.115711	1	5	>0.15	0	N/A	0.10234	1	5	0.142876	1	4	0.0706226	1	4.5	67	-1065.25	P-N+S+	3b. P-N+	6
ENSDART00000135207.3	ENSDART00000135207	ENSDARG00000022129	rbm4.3	0.147385	4	0.131263	3.5	B	A	A	B	B	A	A	yes	WT	0.144256	1	4	0.11899	1	4	0.141202	1	4.5	0.091975	1	4.5	0.146383	1	4	0.124495	1	4	0.143184	1	3.5	60	-625.977	P-N+S+	3b. P-N+	6
ENSDART00000135256.2	ENSDART00000135256	ENSDARG00000069184	ubtd2	0.0765662	5	0.136444	4.5	B	A	A	B	B	A	A	yes	WT	0.134206	1	4.5	0.128918	1	5	0.0981061	1	4.5	0.134251	1	5	0.0203641	1	5.5	0.0999307	1	4.5	0.132183	1	5	65	-1562.24	P-N+S+	3b. P-N+	17
ENSDART00000135540.2	ENSDART00000135540	ENSDARG00000068965	nrip1a	0.118215	5	0.1064	4.5	B	B	A	B	A	A	A	yes	WT	0.0233025	1	5.5	0.13622	-1	3	0.0883815	1	5	>0.15	0	N/A	>0.15	0	N/A	0.141217	-1	3.5	0.0693086	-1	3.5	83	-1102.04	P-N+S+	3b. P-N+	5
ENSDART00000135882.2	ENSDART00000135882	ENSDARG00000078983	fam118b	0.0880286	5	0.121736	4.5	B	A	B	B	A	A	A	yes	WT	0.131542	1	4.5	0.127368	1	4.5	0.08359	1	5	>0.15	0	N/A	0.12563	1	4.5	0.147244	1	4	0.0851253	1	4.5	57	-1308.65	P-N+S+	3b. P-N+	8
ENSDART00000135984.2	ENSDART00000135984	ENSDARG00000056395	onecut3a	0.103778	5	0.0742751	4.5	A	A	A	B	A	A	A	yes	WT	>0.15	0	N/A	>0.15	0	N/A	0.114663	1	4.5	0.115917	1	4	0.0758701	1	5	>0.15	0	N/A	>0.15	0	N/A	164	-1131.21	P-N+S+	3b. P-N+	30
ENSDART00000136686.2	ENSDART00000136686	ENSDARG00000095397	znf1170	0.107434	4	0.147574	3.5	A	B	A	B	A	A	A	yes	WT	0.06488	1	4.5	0.121324	1	4	0.0843782	1	3.5	0.123199	1	4	0.110557	1	3	0.119443	1	4	0.119427	1	3.5	50	-1456.41	P-N+S0	3b. P-N+	8
ENSDART00000136733.4	ENSDART00000136733	ENSDARG00000012019	glra1	0.0753018	5	0.144148	4.5	A	B	A	C	A	A	A	yes	MZps	0.0991155	1	4.5	>0.15	0	N/A	0.115574	1	5	>0.15	0	N/A	>0.15	0	N/A	>0.15	0	N/A	0.130465	1	5	76	-2034.97	P-N+S+	3b. P-N+	108
ENSDART00000136859.4	ENSDART00000136859	ENSDARG00000061737	ece1	0.102019	4	0.114233	4	C	B	A	B	A	A	A	yes	MZspg	0.100987	1	4.5	0.0809994	-1	3.5	0.124528	1	5	>0.15	0	N/A	0.0815044	-1	3.5	0.101639	-1	3.5	0.135408	-1	4	51	-872.86	P-N+S+	3b. P-N+	3
ENSDART00000137319.2	ENSDART00000137319	ENSDARG00000092141	si:dkeyp-100a1.6	0.146243	4	0.0974855	4	B	A	A	B	A	A	A	yes	WT	0.0971275	1	4	0.0573549	1	4.5	0.0977128	1	4.5	>0.15	0	N/A	0.0452717	1	5	0.0778273	1	4.5	0.138756	1	5.5	107	-739.359	P-N+S+	3b. P-N+	5
ENSDART00000137371.4	ENSDART00000137371	ENSDARG00000042285	atp8b3	0.110359	5	0.0760179	4.5	U	A	A	B	A	A	A	yes	MZspg	0.0945608	1	3.5	>0.15	0	N/A	0.119021	1	4.5	0.148372	1	4	>0.15	0	N/A	>0.15	0	N/A	>0.15	0	N/A	55	-857.845	P-N+S+	3b. P-N+	3.5
ENSDART00000137814.3	ENSDART00000137814	ENSDARG00000012729	hcls1	0.136861	4.5	0.145437	4	B	B	A	B	B	B	A	yes	WT	>0.15	0	N/A	>0.15	0	N/A	>0.15	0	N/A	>0.15	0	N/A	>0.15	0	N/A	>0.15	0	N/A	0.132702	1	4.5	41	-1615.62	P-N+S+	3b. P-N+	48
ENSDART00000137969.3	ENSDART00000137969	ENSDARG00000026296	zgc:112994	0.071527	4.5	0.137479	4	A	A	A	B	A	A	A	yes	WT	0.148833	1	4	>0.15	0	N/A	0.0884619	1	4.5	>0.15	0	N/A	0.0641941	1	5	0.0715841	1	5	>0.15	0	N/A	67	-355.153	P-N+S+	3b. P-N+	6
ENSDART00000138232.2	ENSDART00000138232	ENSDARG00000052575	arl13a	0.130936	3.5	0.112114	3.5	C	A	A	B	A	A	A	yes	MZspg	0.058778	1	4	0.117784	-1	3.5	0.146736	1	3.5	>0.15	0	N/A	0.0922255	-1	3	>0.15	0	N/A	0.0836859	-1	3.5	78	-524.453	P-N+S+	3b. P-N+	4
ENSDART00000138513.2	ENSDART00000138513	ENSDARG00000094097	CR936321.1	0.135547	4	0.147299	4	B	B	A	B	A	A	A	yes	WT	0.0698209	1	4.5	0.144045	1	4.5	0.116293	1	4	0.0970764	1	4.5	0.126816	1	4	0.133915	1	3.5	0.102274	1	4	115	-1259.1	P-N+S+	3b. P-N+	11
ENSDART00000138814.2	ENSDART00000138814	ENSDARG00000095427	FP101887.1	0.109413	4	0.0973578	4	B	B	A	B	A	A	A	yes	WT	0.134141	1	4	0.137128	1	4	0.114853	1	4.5	0.0926956	1	4	0.149392	1	3.5	0.0888644	1	3.5	0.107212	1	3.5	83	-1561.49	P-N+S+	3b. P-N+	11
ENSDART00000139669.3	ENSDART00000139669	ENSDARG00000030775	sybl1	0.142337	4.5	0.0800931	4.5	B	A	A	B	A	A	A	yes	WT	0.0834817	1	4.5	0.125846	1	5	0.0817677	1	4.5	0.110712	1	4.5	0.141679	1	3.5	0.124462	1	5	>0.15	0	N/A	36	-1692.63	P-N+S+	3b. P-N+	8
ENSDART00000140400.2	ENSDART00000140400	ENSDARG00000032218	acss3	0.106438	4	0.112833	3.5	C	B	B	B	B	A	A	yes	MZspg	0.126563	1	4.5	>0.15	0	N/A	0.0506163	1	3.5	0.0946001	1	4.5	0.131032	1	5.5	>0.15	0	N/A	>0.15	0	N/A	62	-1529.61	P-N+S+	3b. P-N+	3
ENSDART00000140693.2	ENSDART00000140693	ENSDARG00000093284	si:ch211-173m16.2	0.0645938	3.5	0.0481506	3.5	A	A	A	A	A	A	A	yes	WT	0.121457	1	3.5	0.124397	1	3.5	0.0855783	1	4	0.0706649	1	4	0.146267	1	3	0.0468991	1	3.5	0.108629	1	3.5	55	-362.687	P-N+S+	3b. P-N+	4
ENSDART00000140764.3	ENSDART00000140764	ENSDARG00000070898	si:ch211-262h13.3	0.108348	4	0.0918044	4	B	A	A	B	A	A	A	yes	WT	0.146055	1	4	0.0849909	1	4	0.127188	1	4	0.120139	1	4	0.0957126	1	4	0.0987834	1	3.5	0.115147	1	3.5	68	-1117.68	P-N+S+	3b. P-N+	5
ENSDART00000141068.2	ENSDART00000141068	ENSDARG00000095743	sox11b	0.0938781	4	0.0613297	4	B	B	A	B	A	A	A	yes	WT	0.119609	1	4.5	>0.15	0	N/A	0.103208	1	4	0.0846153	1	4.5	0.133628	-1	3.5	0.0779894	-1	3.5	0.0373607	-1	4	39	20.4425	P-N+S0	3b. P-N+	35
ENSDART00000141338.3	ENSDART00000141338	ENSDARG00000035398	enc1	0.115829	4.5	0.0877925	4.5	C	A	A	B	C	A	U	yes	MZspg	0.0987984	1	4.5	0.119288	1	3.5	0.141135	1	4.5	0.124883	1	3.5	0.12552	1	3.5	0.0477205	1	3.5	0.143148	1	3.5	70	-816.989	P-N+S+	3b. P-N+	11
ENSDART00000141835.2	ENSDART00000141835	ENSDARG00000015015	tspan18b	0.145047	5.5	0.103833	4.5	B	B	A	C	B	A	A	yes	MZps	0.0472072	1	5	0.140999	1	5	0.149546	1	4.5	>0.15	0	N/A	>0.15	0	N/A	>0.15	0	N/A	0.079401	1	4.5	42	-1136.72	P-N+S0	3b. P-N+	48
ENSDART00000141877.3	ENSDART00000141877	ENSDARG00000062849	kcnk10a	0.128052	5.5	0.0984287	5	A	A	A	B	A	A	A	yes	WT	0.14689	1	4.5	>0.15	0	N/A	0.0937225	1	5	0.140976	1	4.5	0.0912163	1	4.5	>0.15	0	N/A	0.129823	1	3.5	57	-1326.66	P-N+S+	3b. P-N+	120
ENSDART00000142087.3	ENSDART00000142087	ENSDARG00000005453	foxp2	0.145191	4	0.0669111	4	C	B	A	C	A	A	A	yes	MZps	0.149972	1	4	0.147572	-1	4.5	0.147276	1	4	>0.15	0	N/A	>0.15	0	N/A	0.081668	-1	4	0.131413	-1	4.5	145	-1363	P-N+S+	3b. P-N+	96
ENSDART00000142156.2	ENSDART00000142156	ENSDARG00000042526	sebox	0.0975799	4.5	0.13752	4	A	A	A	B	A	A	A	yes	WT	0.0805075	1	4.5	0.0792442	1	3.5	0.0720926	1	4.5	0.14231	1	5.5	>0.15	0	N/A	>0.15	0	N/A	0.128458	1	3.5	62	-277.027	P-N+S+	3b. P-N+	5
ENSDART00000142162.3	ENSDART00000142162	ENSDARG00000014914	lamp2	0.0739422	4.5	0.138422	4	B	A	A	B	A	A	A	yes	WT	0.118731	1	4	>0.15	0	N/A	0.096113	1	4.5	>0.15	0	N/A	0.107286	1	4.5	0.148421	1	5	>0.15	0	N/A	102	-1829.48	P-N+S+	3b. P-N+	3
ENSDART00000142418.4	ENSDART00000142418	ENSDARG00000029621	sgms1	0.127303	5.5	0.0612754	5	B	A	A	B	A	A	A	yes	WT	0.124316	1	5	>0.15	0	N/A	0.121645	1	5	>0.15	0	N/A	>0.15	0	N/A	>0.15	0	N/A	0.110935	-1	4.5	43	-1231.11	P-N+S+	3b. P-N+	11
ENSDART00000142517.3	ENSDART00000142517	ENSDARG00000028542	si:ch211-114c12.2	0.0978231	4.5	0.0980531	4.5	B	B	A	C	A	A	A	yes	MZps	>0.15	0	N/A	>0.15	0	N/A	0.077157	1	5	>0.15	0	N/A	0.126849	1	3.5	0.0849126	1	3.5	0.080413	1	3.5	60	-1501.4	P-N+S+	3b. P-N+	6
ENSDART00000142855.2	ENSDART00000142855	ENSDARG00000006939	tbx16l	0.0351406	5.5	0.0704054	5	B	A	A	C	A	A	A	yes	MZps	0.0555538	1	5	0.0906025	1	4	0.0807485	1	5	>0.15	0	N/A	0.14024	1	5	>0.15	0	N/A	0.124262	1	4.5	66	-637.506	P-N+S+	3b. P-N+	8
ENSDART00000143363.4	ENSDART00000143363	ENSDARG00000069595	si:ch211-214c7.4	0.08378	4.5	0.0319211	4.5	B	B	A	B	A	A	A	yes	WT	>0.15	0	N/A	0.0692602	-1	3	>0.15	0	N/A	>0.15	0	N/A	0.131237	-1	2.5	0.0644049	-1	3	0.11884	-1	3	204	-56.5064	P-N+S+	3b. P-N+	5
ENSDART00000143492.2	ENSDART00000143492	ENSDARG00000095538	senp3a	0.100335	4.5	0.0717033	4.5	B	B	A	B	B	A	A	yes	WT	0.105166	1	5	>0.15	0	N/A	0.125949	1	4.5	>0.15	0	N/A	0.133361	1	5	0.101048	1	5	0.0933445	1	4.5	53	-1322.27	P-N+S+	3b. P-N+	8
ENSDART00000143666.4	ENSDART00000143666	ENSDARG00000001879	nav2b	0.126413	3.5	0.0857458	3.5	A	A	A	A	A	A	A	yes	WT	0.0632457	1	4	0.118563	1	4	0.130354	1	3.5	>0.15	0	N/A	0.140981	1	4.5	0.068366	1	5	>0.15	0	N/A	59	-560.95	P-N+S+	3b. P-N+	5
ENSDART00000143676.2	ENSDART00000143676	ENSDARG00000062463	zc3h12b	0.0889686	5	0.147184	4.5	A	B	B	B	A	A	A	yes	WT	>0.15	0	N/A	>0.15	0	N/A	0.0100561	1	5.5	>0.15	0	N/A	0.142481	-1	5.5	>0.15	0	N/A	0.1207	-1	5	72	-1763.33	P-N+S+	3b. P-N+	35
ENSDART00000143703.2	ENSDART00000143703	ENSDARG00000076895	flrt3	0.0869191	4.5	0.145948	4	A	A	A	A	A	A	A	yes	WT	0.0658894	1	4.5	0.105025	1	3.5	0.149886	1	4.5	>0.15	0	N/A	0.139862	1	4.5	0.146297	1	3.5	0.141144	1	4	56	-369.22	P-N+S+	3b. P-N+	11
ENSDART00000144138.3	ENSDART00000144138	ENSDARG00000006615	hnf1ba	0.0742149	4	0.138654	3.5	A	A	A	A	A	A	A	yes	WT	0.108451	1	4.5	0.133759	1	4	0.115891	1	4	0.0447716	1	4.5	0.116875	1	5	>0.15	0	N/A	>0.15	0	N/A	98	-1337.5	P-N+S+	3b. P-N+	5
ENSDART00000144226.2	ENSDART00000144226	ENSDARG00000011701	ctsll	0.0567471	5	0.0948371	4.5	B	A	A	B	A	A	A	yes	WT	0.0588735	1	4.5	0.138486	1	5	0.127595	1	4.5	0.108429	1	5	0.120839	1	4.5	0.107437	1	5	>0.15	0	N/A	69	-442.808	P-N+S+	3b. P-N+	8
ENSDART00000144303.2	ENSDART00000144303	ENSDARG00000035573	AK6	0.0756126	4.5	0.126069	4	B	B	A	B	A	A	A	yes	WT	0.0568443	1	4.5	>0.15	0	N/A	0.135243	1	4	0.145757	1	5	>0.15	0	N/A	0.0827119	1	3.5	>0.15	0	N/A	73	-752.585	P-N+S+	3b. P-N+	8
ENSDART00000144335.2	ENSDART00000144335	ENSDARG00000092660	cyp27c1	0.0663982	5	0.0935557	4.5	A	A	A	C	U	U	A	yes	MZps	0.0712588	1	4.5	0.119571	1	4	0.127398	1	4	>0.15	0	N/A	0.101157	1	4	0.113059	1	4	0.141374	1	4	144	-79.4547	P-N+S+	3b. P-N+	6
ENSDART00000144564.3	ENSDART00000144564	ENSDARG00000088165	BX470188.1	0.131453	4	0.105662	4	C	B	A	C	A	A	A	yes	MZspg	0.108378	1	4	>0.15	0	N/A	0.0901161	1	4.5	0.136948	1	4	0.0838319	1	4	>0.15	0	N/A	>0.15	0	N/A	30	-1623.34	P-N+S+	3b. P-N+	N/A
ENSDART00000144609.2	ENSDART00000144609	ENSDARG00000024954	tmed4	0.127623	5.5	0.120205	5	B	A	A	B	B	A	A	yes	WT	>0.15	0	N/A	>0.15	0	N/A	0.074505	1	5.5	>0.15	0	N/A	>0.15	0	N/A	>0.15	0	N/A	>0.15	0	N/A	80	-1689.29	P-N+S+	3b. P-N+	48
ENSDART00000144744.2	ENSDART00000144744	ENSDARG00000031678	col5a2a	0.118034	4.5	0.134531	4	B	B	A	C	A	A	A	yes	MZps	0.121772	1	4.5	0.133221	1	4	0.0563809	1	4.5	0.140986	1	5	>0.15	0	N/A	>0.15	0	N/A	>0.15	0	N/A	83	-1741.79	P-N+S+	3b. P-N+	72
ENSDART00000144755.3	ENSDART00000144755	ENSDARG00000001888	ppm1ba	0.0380313	5	0.0880387	4.5	B	A	A	B	A	A	A	yes	WT	0.0827947	1	4.5	0.113445	1	5	0.141601	1	4.5	>0.15	0	N/A	0.0272984	1	5.5	0.135389	1	5	>0.15	0	N/A	42	-908.502	P-N+S+	3b. P-N+	3
ENSDART00000146280.2	ENSDART00000146280	ENSDARG00000071046	bbip1	0.11896	4.5	0.121311	4.5	B	A	A	B	A	A	A	yes	WT	0.143324	1	4.5	>0.15	0	N/A	0.101745	1	5	>0.15	0	N/A	>0.15	0	N/A	0.122348	1	5	>0.15	0	N/A	48	-1765.56	P-N+S+	3b. P-N+	72
ENSDART00000146356.2	ENSDART00000146356	ENSDARG00000094821	si:ch73-44m9.2	0.139847	4	0.0719612	4	A	A	A	B	B	A	A	yes	WT	0.135604	1	4	0.116082	1	3.5	0.111868	1	4.5	>0.15	0	N/A	>0.15	0	N/A	0.080734	1	3.5	0.105306	1	4	86	-1259.14	P-N+S+	3b. P-N+	5
ENSDART00000146461.3	ENSDART00000146461	ENSDARG00000015546	alpl	0.14532	4	0.105356	4	B	A	A	B	A	A	A	yes	WT	0.14164	1	4	>0.15	0	N/A	0.0612688	1	4.5	>0.15	0	N/A	>0.15	0	N/A	>0.15	0	N/A	>0.15	0	N/A	52	-932.3	P-N+S+	3b. P-N+	96
ENSDART00000146830.3	ENSDART00000146830	ENSDARG00000016505	apbb1ip	0.0751334	5.5	0.0303761	5	U	A	A	A	A	A	A	yes	MZspg	0.0785358	1	3.5	0.138553	1	5.5	0.139118	1	5	>0.15	0	N/A	>0.15	0	N/A	>0.15	0	N/A	>0.15	0	N/A	82	-1730.77	P-N+S+	3b. P-N+	120
ENSDART00000146931.2	ENSDART00000146931	ENSDARG00000076690	avpr2l	0.102114	4.5	0.0868392	4.5	A	A	A	B	A	A	A	yes	WT	0.0266951	1	4.5	0.117422	1	4	0.137855	1	4.5	>0.15	0	N/A	0.085213	1	5	0.0901673	1	4.5	0.0537095	1	4.5	79	-1712.91	P-N+S+	3b. P-N+	7
ENSDART00000147030.2	ENSDART00000147030	ENSDARG00000062135	sytl5	0.134157	3.5	0.148952	3.5	C	A	A	A	A	A	A	yes	MZspg	0.0458022	1	3.5	>0.15	0	N/A	>0.15	0	N/A	>0.15	0	N/A	>0.15	0	N/A	>0.15	0	N/A	>0.15	0	N/A	981	-1442.07	P-N+S+	3b. P-N+	4
ENSDART00000147656.3	ENSDART00000147656	ENSDARG00000055746	si:ch211-238g23.1	0.147904	4	0.105893	4	A	A	A	B	A	A	A	yes	WT	0.101117	1	4	0.149281	1	3.5	0.0748753	1	4	0.146249	1	4	>0.15	0	N/A	0.137714	1	3.5	0.146522	1	4	557	-1911.15	P-N+S+	3b. P-N+	6
ENSDART00000148280.3	ENSDART00000148280	ENSDARG00000093768	prr18	0.0650181	5	0.106	4.5	C	A	A	A	B	C	U	yes	MZspg	0.0224156	1	5	0.0314464	1	5.5	0.0870519	1	5	>0.15	0	N/A	0.125712	1	4	>0.15	0	N/A	0.116841	1	4	50	-1135.64	P-N+S+	3b. P-N+	48
ENSDART00000148384.3	ENSDART00000148384	ENSDARG00000029818	srsf5a	0.0926929	3.5	0.105909	3.5	B	A	A	B	B	A	A	yes	WT	0.131721	1	4	0.0873512	1	3.5	0.0881143	1	4	0.0934078	1	3.5	0.10473	1	3.5	0.13602	1	3	0.109304	1	3.5	68	-643.127	P-N+S+	3b. P-N+	5
ENSDART00000148460.4	ENSDART00000148460	ENSDARG00000022309	dspa	0.117348	4.5	0.0565797	4.5	A	A	A	A	A	A	A	yes	WT	0.132508	1	4.5	0.100279	1	4.5	0.115998	1	5	0.128421	1	5	0.076642	1	5	0.0556302	1	5	0.0855257	1	5	62	-161.801	P-N+S+	3b. P-N+	8
ENSDART00000149356.2	ENSDART00000149356	ENSDARG00000052158	il23r	0.0951597	5	0.0737108	4.5	B	A	A	B	A	A	A	yes	WT	0.0954856	1	4.5	>0.15	0	N/A	0.10857	1	4.5	0.133455	1	5	0.0334845	1	5.5	0.0889331	1	5.5	0.142672	1	5.5	62	-1351.62	P-N+S+	3b. P-N+	8
ENSDART00000149364.3	ENSDART00000149364	ENSDARG00000052158	il23r	0.107795	4.5	0.0667337	4.5	C	A	A	B	A	A	A	yes	MZspg	0.113067	1	4.5	>0.15	0	N/A	0.0914485	1	4.5	>0.15	0	N/A	0.00594077	1	5	0.112281	1	5	>0.15	0	N/A	79	-1588.33	P-N+S+	3b. P-N+	8
ENSDART00000149528.3	ENSDART00000149528	ENSDARG00000059227	fabp1b.1	0.0465917	5.5	0.0562187	5	A	B	A	B	A	A	A	yes	WT	0.130478	1	5	>0.15	0	N/A	0.0746057	1	5	>0.15	0	N/A	0.0941779	1	4.5	>0.15	0	N/A	>0.15	0	N/A	100	-1538.28	P-N+S+	3b. P-N+	96
ENSDART00000149698.2	ENSDART00000149698	ENSDARG00000079525	slc39a5	0.0582097	5	0.0997618	4.5	A	A	A	A	A	A	A	yes	WT	0.125766	1	4.5	0.12776	1	5.5	0.0748062	1	5	>0.15	0	N/A	0.0321352	1	5	0.13734	1	5	>0.15	0	N/A	72	-645.343	P-N+S+	3b. P-N+	8
ENSDART00000149812.2	ENSDART00000149812	ENSDARG00000076472	ovol1a	0.122552	3.5	0.106032	3.5	B	A	A	A	A	A	A	yes	WT	0.0839655	1	3.5	0.0807262	1	4	0.124861	1	4	0.066541	1	4	0.108054	1	4	0.0877769	1	4	0.0686039	1	5	157	-254.027	P-N+S+	3b. P-N+	5
ENSDART00000149973.2	ENSDART00000149973	ENSDARG00000027807	frk	0.0816303	4.5	0.0332689	4.5	B	A	A	A	A	A	A	yes	WT	0.107516	1	4.5	0.050942	1	5	0.0426542	1	5	>0.15	0	N/A	0.0967486	1	5	0.0595294	1	5	>0.15	0	N/A	73	-1258.11	P-N+S+	3b. P-N+	5
ENSDART00000150028.2	ENSDART00000150028	ENSDARG00000040253	onecutl	0.111644	4.5	0.0795946	4	C	A	A	C	A	A	A	yes	MZps	0.11576	1	4	0.12938	1	5	0.129654	1	4	0.143162	1	4.5	0.0465884	1	5	0.133629	1	5	>0.15	0	N/A	100	-1201.71	P-N+S+	3b. P-N+	30
ENSDART00000150760.2	ENSDART00000150760	ENSDARG00000096083	si:dkey-21h14.8	0.128198	4	0.108275	4	A	A	A	B	A	A	A	yes	WT	0.124584	1	4	0.121118	1	4	0.0943631	1	4	0.149083	1	4.5	0.114193	1	4.5	>0.15	0	N/A	0.101509	1	4	184	-1409.76	P-N+S+	3b. P-N+	N/A
ENSDART00000150797.2	ENSDART00000150797	ENSDARG00000095993	znf1073	0.0962818	4	0.11922	4	A	B	B	B	A	A	A	yes	WT	0.104714	1	4.5	>0.15	0	N/A	0.12896	1	4	0.145692	1	3.5	0.124107	1	3.5	0.113148	1	4	0.118919	1	4.5	94	-1474.13	P-N+S+	3b. P-N+	6
ENSDART00000150919.3	ENSDART00000150919	ENSDARG00000070141	si:ch211-191i18.2	0.0765555	4.5	0.0803898	4.5	A	A	A	B	A	A	A	yes	WT	0.12159	1	4.5	0.0630019	1	5.5	0.0750747	1	5	>0.15	0	N/A	>0.15	0	N/A	>0.15	0	N/A	>0.15	0	N/A	50	-1959.31	P-N+S+	3b. P-N+	8
ENSDART00000151234.2	ENSDART00000151234	ENSDARG00000096359	eppk1	0.0792507	4.5	0.0627459	4.5	A	A	A	A	A	A	A	yes	WT	0.0873672	1	4.5	0.129576	1	4	0.121738	1	5	>0.15	0	N/A	0.0474317	1	5.5	0.148659	1	5	>0.15	0	N/A	55	-496.181	P-N+S+	3b. P-N+	8
ENSDART00000151892.2	ENSDART00000151892	ENSDARG00000096489	BX248324.1	0.0818502	3.5	0.0807231	3.5	B	A	A	B	A	A	A	yes	WT	0.138982	1	3.5	0.138458	1	4.5	0.0678334	1	3.5	>0.15	0	N/A	0.0965648	1	5	0.110191	1	3.5	0.120991	1	3.5	125	-1031.47	P-N+S-	3b. P-N+	N/A
ENSDART00000151958.2	ENSDART00000151958	ENSDARG00000009194	col16a1	0.112642	4	0.0766592	4	B	A	A	B	A	A	A	yes	WT	0.0532202	1	4.5	0.0953465	1	4.5	0.0530219	1	4.5	>0.15	0	N/A	0.149007	1	5	>0.15	0	N/A	>0.15	0	N/A	101	-1524.42	P-N+S+	3b. P-N+	48
ENSDART00000152073.4	ENSDART00000152073	ENSDARG00000054723	si:ch211-242b18.1	0.140902	4.5	0.117117	4.5	A	A	A	B	A	A	A	yes	WT	0.0721678	1	5	0.14277	1	5	0.120954	1	4.5	0.117767	1	5	0.090406	1	5	>0.15	0	N/A	>0.15	0	N/A	33	-1746.12	P-N+S+	3b. P-N+	84
ENSDART00000152141.2	ENSDART00000152141	ENSDARG00000023330	anp32b	0.0719253	3.5	0.0751309	3.5	B	A	A	A	A	A	A	yes	WT	0.0980798	1	3.5	>0.15	0	N/A	0.093474	1	3.5	0.0939335	1	4	0.0352991	1	3.5	0.0246808	1	3.5	0.111132	1	3.5	559	-1669.56	P-N+S+	3b. P-N+	6
ENSDART00000152152.2	ENSDART00000152152	ENSDARG00000078912	si:ch73-24k9.2	0.149241	3.5	0.102331	3.5	A	A	A	A	A	A	A	yes	WT	0.125548	1	4.5	0.0677371	1	4	0.10582	1	4.5	>0.15	0	N/A	0.040805	1	4.5	0.108003	1	4.5	0.0979898	1	5.5	80	-1575.02	P-N+S+	3b. P-N+	N/A
ENSDART00000152253.2	ENSDART00000152253	ENSDARG00000043443	kcnj13	0.122698	4.5	0.0890013	4.5	B	A	A	B	A	A	A	yes	WT	0.111949	1	4.5	>0.15	0	N/A	0.149149	1	4.5	>0.15	0	N/A	>0.15	0	N/A	>0.15	0	N/A	>0.15	0	N/A	52	-1057.01	P-N+S+	3b. P-N+	8
ENSDART00000152487.2	ENSDART00000152487	ENSDARG00000096533	rltgr	0.0279731	5.5	0.0616596	5	A	A	A	A	A	A	A	yes	WT	0.0608002	1	5.5	>0.15	0	N/A	0.130365	1	5	>0.15	0	N/A	>0.15	0	N/A	0.0899368	1	5.5	>0.15	0	N/A	59	-962.164	P-N+S+	3b. P-N+	8
ENSDART00000152562.2	ENSDART00000152562	ENSDARG00000077533	eif3f	0.0719029	4.5	0.117464	4	B	A	A	B	B	A	A	yes	WT	0.0620987	1	4.5	0.137138	1	5	0.140159	1	4	0.121025	1	4.5	0.137089	1	4	0.101262	1	4	0.126899	1	4	59	-223.683	P-N+S+	3b. P-N+	17
ENSDART00000152951.2	ENSDART00000152951	ENSDARG00000045036	cdc42ep4b	0.147461	3.5	0.120616	3.5	B	B	B	B	A	A	A	yes	WT	0.0795326	1	4	>0.15	0	N/A	0.120917	1	4	>0.15	0	N/A	0.081929	-1	3	0.10722	-1	3.5	0.108805	-1	4	60	-296.22	P-N+S+	3b. P-N+	4
ENSDART00000153554.2	ENSDART00000153554	ENSDARG00000097389	BX530407.4	0.137823	4	0.126388	4	B	A	A	C	A	A	A	yes	MZps	0.0835106	1	4.5	0.0993104	1	3.5	0.0704597	1	4.5	>0.15	0	N/A	0.125757	1	4	0.135457	1	3.5	0.135918	1	3.5	65	-1501.36	P-N+S+	3b. P-N+	5
ENSDART00000153813.2	ENSDART00000153813	ENSDARG00000097868	BX294160.1	0.0733981	4	0.133959	3.5	A	A	A	C	A	A	A	yes	MZps	0.0561355	1	4.5	>0.15	0	N/A	0.128697	1	4	0.149746	1	5	>0.15	0	N/A	>0.15	0	N/A	>0.15	0	N/A	103	-1771.64	P-N+S+	3b. P-N+	5
ENSDART00000154109.2	ENSDART00000154109	ENSDARG00000088178	tp53inp2	0.10159	4.5	0.137746	4	A	A	A	B	A	A	A	yes	WT	0.126183	1	4.5	0.145962	1	4	0.127491	1	4.5	0.110822	1	5	0.107797	1	4.5	0.0741956	1	4.5	0.149446	1	4.5	52	-818.086	P-N+S+	3b. P-N+	6
ENSDART00000154230.3	ENSDART00000154230	ENSDARG00000097373	ftr90	0.114766	4	0.0615794	4	C	A	A	C	A	A	A	yes	MZspg	0.056396	1	4.5	0.0543958	1	4	0.0663767	1	4.5	0.104145	1	4	0.127912	1	4	0.128405	1	5	0.144752	1	4	227	-711.87	P-N+S+	3b. P-N+	5
ENSDART00000154363.2	ENSDART00000154363	ENSDARG00000044341	chst7	0.0790484	3.5	0.0750251	3.5	A	U	A	C	A	A	A	yes	MZps	0.0515445	1	3.5	0.119934	1	3.5	0.0546888	1	3.5	0.0445267	1	3.5	0.12979	1	4.5	0.0887191	1	3.5	0.0955408	1	4	43	-897.741	P-N+S0	3b. P-N+	8
ENSDART00000154384.2	ENSDART00000154384	ENSDARG00000053800	si:ch211-276c2.4	0.144331	4	0.116198	4	B	A	A	B	A	A	A	yes	WT	0.0582449	1	4.5	0.139004	1	4.5	0.0908869	1	4.5	0.123544	1	5	0.123698	1	5	0.0730738	1	4	0.0854104	1	4.5	58	-347.06	P-N+S+	3b. P-N+	8
ENSDART00000154410.2	ENSDART00000154410	ENSDARG00000073974	colgalt1	0.137941	4.5	0.107995	4.5	B	A	A	B	A	A	A	yes	WT	0.102663	1	4.5	0.108531	1	4.5	0.101209	1	5	>0.15	0	N/A	0.149883	1	4.5	0.110266	1	4.5	0.110176	1	4.5	52	-1616.76	P-N+S+	3b. P-N+	11
ENSDART00000154681.2	ENSDART00000154681	ENSDARG00000097414	si:ch211-106e7.2	0.112195	4.5	0.0723612	4.5	A	A	A	B	A	A	A	yes	WT	0.0473986	1	5.5	>0.15	0	N/A	0.127748	1	4.5	>0.15	0	N/A	0.0566339	1	5.5	0.0824566	1	4.5	0.11422	1	4.5	43	-588.103	P-N+S+	3b. P-N+	3
ENSDART00000155116.2	ENSDART00000155116	ENSDARG00000097082	im:7152348	0.138568	4	0.0822877	4	B	A	A	C	A	A	A	yes	MZps	0.0744633	1	4	>0.15	0	N/A	0.0748101	1	4.5	>0.15	0	N/A	0.115495	1	4	0.138421	1	4	>0.15	0	N/A	59	-1589.7	P-N+S+	3b. P-N+	35
ENSDART00000155229.2	ENSDART00000155229	ENSDARG00000059348	rxfp3.3b	0.0775014	4	0.139855	3.5	U	A	C	A	A	A	A	yes	MZnanog	0.0640256	1	4	0.132075	1	3.5	0.130676	1	4	0.094641	1	3.5	0.12313	1	3	0.140506	1	3.5	0.119463	1	3.5	133	-736.344	P-N+S+	3b. P-N+	4
ENSDART00000155261.2	ENSDART00000155261	ENSDARG00000097753	slirp	0.128615	4.5	0.0702409	4.5	B	A	A	B	A	A	A	yes	WT	0.091547	1	4.5	>0.15	0	N/A	0.126506	1	4.5	0.130633	1	4.5	0.101503	1	4	0.0453149	1	4	0.0981723	1	4	31	-1084.53	P-N+S+	3b. P-N+	17
ENSDART00000155321.2	ENSDART00000155321	ENSDARG00000097530	xkr5b	0.113321	4.5	0.0749987	4.5	A	A	A	A	A	A	A	yes	WT	0.0723675	1	4.5	0.130917	1	4.5	0.108502	1	5	0.140036	1	4.5	0.123722	1	4	>0.15	0	N/A	>0.15	0	N/A	125	-1086.48	P-N+S+	3b. P-N+	8
ENSDART00000155464.2	ENSDART00000155464	ENSDARG00000095298	ftr73	0.107531	4	0.0986762	4	B	A	A	A	A	B	A	yes	WT	0.148059	1	4	0.140872	1	4	0.124995	1	4	>0.15	0	N/A	0.138659	1	4.5	>0.15	0	N/A	0.145495	1	5.5	50	-1819.07	P-N+S+	3b. P-N+	N/A
ENSDART00000155585.2	ENSDART00000155585	ENSDARG00000076093	ftr76	0.11522	3.5	0.100489	3.5	C	A	A	C	A	A	A	yes	MZspg	0.106012	1	4	0.119409	1	4.5	0.0920749	1	4	>0.15	0	N/A	>0.15	0	N/A	0.135554	1	4.5	>0.15	0	N/A	71	-1095.16	P-N+S+	3b. P-N+	6
ENSDART00000155620.2	ENSDART00000155620	ENSDARG00000097652	si:dkey-234i14.2	0.120166	5.5	0.13831	4.5	B	B	B	B	A	A	A	yes	WT	0.14659	1	4.5	>0.15	0	N/A	0.103891	1	5	>0.15	0	N/A	0.0840442	-1	3	>0.15	0	N/A	>0.15	0	N/A	70	-1560.21	P-N+S+	3b. P-N+	72
ENSDART00000155857.3	ENSDART00000155857	ENSDARG00000075707	nid2a	0.142389	5	0.0690506	5	A	A	A	C	A	A	A	yes	MZps	0.138087	1	5	>0.15	0	N/A	0.106535	1	5	>0.15	0	N/A	0.0975735	1	5	0.124703	1	5.5	0.145499	1	5.5	73	-978.834	P-N+S+	3b. P-N+	19
ENSDART00000156060.3	ENSDART00000156060	ENSDARG00000089511	si:ch73-78o10.1	0.0778584	5	0.107336	4.5	B	B	A	B	A	A	A	yes	WT	>0.15	0	N/A	0.0967875	-1	4	0.120078	1	5	0.136153	1	5.5	>0.15	0	N/A	>0.15	0	N/A	>0.15	0	N/A	50	-1248.31	P-N+S+	3b. P-N+	9.5
ENSDART00000156245.2	ENSDART00000156245	ENSDARG00000097892	BX470264.1	0.0990194	5	0.0928597	4.5	B	A	A	B	A	A	A	yes	WT	0.0904635	1	5	0.0778777	1	4.5	0.0734624	1	5	>0.15	0	N/A	0.142324	1	5	0.0877564	1	4.5	0.0744376	1	4.5	46	-1579.09	P-N+S+	3b. P-N+	48
ENSDART00000156419.2	ENSDART00000156419	ENSDARG00000096932	si:ch211-37e10.2	0.141379	4.5	0.104076	4.5	A	A	A	A	A	A	A	yes	WT	0.114255	1	5	0.0178657	1	4.5	0.129422	1	5	>0.15	0	N/A	0.00608486	1	5.5	0.0370233	1	5	>0.15	0	N/A	32	-1865.01	P-N+S+	3b. P-N+	84
ENSDART00000157058.3	ENSDART00000157058	ENSDARG00000090872	si:dkey-276j7.1	0.126674	4	0.0917938	4	B	A	A	B	B	A	A	yes	WT	0.139084	1	4	0.148942	1	4.5	0.101498	1	4	>0.15	0	N/A	0.121232	1	5.5	0.0556045	1	4	0.133937	1	4	61	-804.147	P-N+S+	3b. P-N+	48
ENSDART00000157264.3	ENSDART00000157264	ENSDARG00000053272	RAP1GAP	0.125756	4	0.101699	4	A	A	A	A	A	A	A	yes	WT	0.0977547	1	4.5	0.129106	1	4	0.0813912	1	4.5	>0.15	0	N/A	0.0437278	1	5	0.124555	1	4.5	0.0603968	1	5	60	-1138.93	P-N+S+	3b. P-N+	5
ENSDART00000157487.2	ENSDART00000157487	ENSDARG00000098745	tfec	0.0520139	5	0.0947795	4.5	A	A	A	B	A	A	A	yes	WT	0.10863	1	4.5	0.131572	1	5.5	0.0584296	1	5	>0.15	0	N/A	0.122344	1	4.5	0.0778662	1	5	>0.15	0	N/A	72	-534.973	P-N+S+	3b. P-N+	6
ENSDART00000157550.2	ENSDART00000157550	ENSDARG00000101197	si:dkey-238d18.15	0.136682	4	0.0936158	4	B	A	A	B	A	A	A	yes	WT	0.0977986	1	4	>0.15	0	N/A	0.129413	1	4	0.116882	1	5	0.0607356	1	4.5	0.145909	1	4	0.148363	1	5	66	-544.442	P-N+S+	3b. P-N+	5
ENSDART00000157817.2	ENSDART00000157817	ENSDARG00000095170	lrrfip1b	0.0761694	5	0.0656829	5	A	A	A	B	A	A	A	yes	WT	0.118924	1	5	0.122171	1	5.5	0.0946048	1	5	>0.15	0	N/A	>0.15	0	N/A	>0.15	0	N/A	>0.15	0	N/A	106	-1696.65	P-N+S+	3b. P-N+	6
ENSDART00000157826.2	ENSDART00000157826	ENSDARG00000105287	mpp1	0.0914234	5.5	0.144077	5	A	A	A	B	A	A	A	yes	WT	0.111312	1	5	>0.15	0	N/A	0	1	5.5	>0.15	0	N/A	>0.15	0	N/A	>0.15	0	N/A	>0.15	0	N/A	46	-1243.27	P-N+S+	3b. P-N+	120
ENSDART00000158267.2	ENSDART00000158267	ENSDARG00000101461	emp3b	0.116513	4.5	0.141681	4	B	A	A	B	A	A	A	yes	WT	0.118856	1	4	>0.15	0	N/A	0.0950994	1	4.5	0.0966422	1	4.5	0.0441059	1	4	0.125587	1	4	>0.15	0	N/A	92	-1745.93	P-N+S+	3b. P-N+	6
ENSDART00000158325.2	ENSDART00000158325	ENSDARG00000103507	n4bp2l2	0.101339	4	0.147031	3.5	B	A	B	B	B	B	A	yes	WT	0.100732	1	4.5	>0.15	0	N/A	0.135797	1	4	0.137914	1	5	>0.15	0	N/A	0.118014	1	4	0.0819072	1	5	36	-893.001	P-N+S+	3b. P-N+	11
ENSDART00000158654.2	ENSDART00000158654	ENSDARG00000104783	si:ch73-221f6.4	0.10653	4.5	0.0379207	4.5	B	B	A	B	A	A	A	yes	WT	0.105319	1	4.5	>0.15	0	N/A	0.113157	1	4.5	0.126344	1	5	>0.15	0	N/A	>0.15	0	N/A	0.0964838	1	4	50	-1242.14	P-N+S+	3b. P-N+	3
ENSDART00000158683.3	ENSDART00000158683	ENSDARG00000104108	slco1d1	0.143473	4.5	0.0480234	4.5	A	A	A	B	A	A	A	yes	WT	0.0776699	1	4.5	>0.15	0	N/A	0.111665	1	4.5	0.0954856	1	5	0.137801	1	4.5	0.106701	1	5	>0.15	0	N/A	34	-639.658	P-N+S+	3b. P-N+	120
ENSDART00000158898.2	ENSDART00000158898	ENSDARG00000105230	fgf4	0.0925272	4	0.117317	4	U	U	A	C	A	A	A	yes	MZps	0.120373	1	4	0.125859	1	3.5	0.143839	1	4	0.119503	1	4	>0.15	0	N/A	>0.15	0	N/A	>0.15	0	N/A	85	-1012.24	P-N+S+	3b. P-N+	4
ENSDART00000159308.2	ENSDART00000159308	ENSDARG00000104825	trim35-7	0.128688	4	0.101485	4	C	C	A	C	A	A	A	yes	MZspg	0.146605	1	4	0.147333	1	4	0.122916	1	4.5	0.0520142	1	4	>0.15	0	N/A	0.128221	1	4.5	>0.15	0	N/A	32	-271.407	P-N+S+	3b. P-N+	6
ENSDART00000159449.2	ENSDART00000159449	ENSDARG00000103736	gramd2aa	0.115206	4	0.0904571	4	A	A	A	A	A	A	A	yes	WT	0.148031	1	4	>0.15	0	N/A	0.142153	1	4.5	>0.15	0	N/A	>0.15	0	N/A	>0.15	0	N/A	0.0705208	1	5	115	-1574.6	P-N+S+	3b. P-N+	120
ENSDART00000159531.2	ENSDART00000159531	ENSDARG00000101814	lpar3	0.138601	3	0.116501	3	A	A	A	A	A	A	A	yes	WT	0.0844119	1	3.5	0.0877687	1	3.5	0.126122	1	4	0.069202	1	3.5	0.127654	1	3.5	0.138788	1	4	0.138715	1	4	631	-1293.48	P-N+S+	3b. P-N+	4
ENSDART00000159830.2	ENSDART00000159830	ENSDARG00000103761	ugt1b6p	0.10764	5	0.143561	4.5	B	A	A	A	A	A	A	yes	WT	0.0958866	1	5	>0.15	0	N/A	0.134575	1	5	0.114123	1	5	0.145992	1	5	>0.15	0	N/A	>0.15	0	N/A	74	-1638.81	P-N+S+	3b. P-N+	5
ENSDART00000160049.2	ENSDART00000160049	ENSDARG00000104031	mrpl33	0.120971	4.5	0.0738455	4.5	B	A	A	B	B	A	A	yes	WT	0.142996	1	4.5	>0.15	0	N/A	0.0935296	1	4.5	>0.15	0	N/A	>0.15	0	N/A	0.135272	1	4.5	0.135012	1	4.5	62	-1353.77	P-N+S+	3b. P-N+	17
ENSDART00000160391.2	ENSDART00000160391	ENSDARG00000101021	slc22a5	0.0979879	5	0.117948	4.5	A	A	A	B	A	A	A	yes	WT	0.0700464	1	4.5	0.143625	1	5.5	0.0387405	1	5	>0.15	0	N/A	0.0793537	1	5	0.0807346	1	5	>0.15	0	N/A	52	-349.461	P-N+S+	3b. P-N+	8
ENSDART00000160564.2	ENSDART00000160564	ENSDARG00000103783	cyyr1	0.0853274	4.5	0.139477	4	A	A	A	B	A	A	A	yes	WT	0.148362	1	4	0.139575	1	4	0.0898145	1	4.5	>0.15	0	N/A	0.130666	1	4.5	0.131683	1	3.5	0.0869711	1	4	50	-310.259	P-N+S+	3b. P-N+	8
ENSDART00000161007.1	ENSDART00000161007	ENSDARG00000103980	ets2	0.086645	4	0.0384117	4	B	A	A	B	A	B	A	yes	WT	0.0922295	1	4	0.131541	1	4	0.105546	1	4	0.123148	1	4.5	0.127486	1	4	0.0910214	1	4.5	0.113048	1	5	156	-471.309	P-N+S+	3b. P-N+	5
ENSDART00000161097.2	ENSDART00000161097	ENSDARG00000104697	si:dkey-57k17.1	0.0835735	4	0.11179	3.5	A	A	A	A	A	A	A	yes	WT	>0.15	0	N/A	0.0904433	1	3.5	0.126865	1	4	0.131329	1	3.5	0.076514	1	3.5	0.0841798	1	3.5	0.0715967	1	4	72	-1521.68	P-N+S0	3b. P-N+	5
ENSDART00000161379.2	ENSDART00000161379	ENSDARG00000020946	auts2b	0.139254	4	0.135348	4	B	A	A	A	A	A	A	yes	WT	0.123421	1	4	0.126446	1	5.5	0.133234	1	5	0.145021	1	4.5	>0.15	0	N/A	>0.15	0	N/A	>0.15	0	N/A	66	-1210.21	P-N+S+	3b. P-N+	11
ENSDART00000161711.2	ENSDART00000161711	ENSDARG00000104484	itgb1b	0.116782	4	0.107938	4	B	B	B	B	B	B	A	yes	WT	0.0857162	1	5	0.119584	1	4	0.115845	1	4.5	0.115441	1	4.5	0.107349	1	4	0.121052	1	4.5	0.0742873	1	4.5	78	-219.895	P-N+S+	3b. P-N+	6
ENSDART00000162429.2	ENSDART00000162429	ENSDARG00000101726	si:ch211-93f2.1	0.133164	4.5	0.0673852	4.5	B	A	A	B	A	A	A	yes	WT	0.123133	1	4.5	>0.15	0	N/A	0.0605404	1	5	>0.15	0	N/A	0.144701	1	5	0.097228	1	5	>0.15	0	N/A	57	-1330.38	P-N+S+	3b. P-N+	120
ENSDART00000162791.2	ENSDART00000162791	ENSDARG00000103308	mst1	0.0929482	4.5	0.0767499	4	A	A	A	A	A	A	A	yes	WT	0.0912057	1	4	>0.15	0	N/A	0.0823252	1	4.5	>0.15	0	N/A	0.139161	1	4.5	0.10341	1	4.5	0.079778	1	5	58	-515.828	P-N+S+	3b. P-N+	24
ENSDART00000163066.2	ENSDART00000163066	ENSDARG00000104172	diabloa	0.148681	4.5	0.106238	4.5	B	A	A	B	A	A	A	yes	WT	0.101722	1	4.5	0.114961	1	3.5	0.0932673	1	5	0.0926849	1	4	>0.15	0	N/A	0.0842588	1	4	>0.15	0	N/A	68	-1724.29	P-N+S+	3b. P-N+	120
ENSDART00000163093.2	ENSDART00000163093	ENSDARG00000098845	lrp12	0.12155	4	0.0611063	4	B	A	B	B	B	A	A	yes	WT	0.0930823	1	4	0.0759592	1	4	0.149947	1	4.5	>0.15	0	N/A	>0.15	0	N/A	0.0913723	1	3.5	>0.15	0	N/A	44	-400.931	P-N+S+	3b. P-N+	5
ENSDART00000163179.2	ENSDART00000163179	ENSDARG00000100396	pip5k1aa	0.127595	3.5	0.111446	3.5	B	B	B	B	B	B	A	yes	WT	0.108607	1	4	0.0851753	1	4	0.138788	1	3.5	0.133856	1	4	0.09538	1	3.5	0.0630023	1	4	>0.15	0	N/A	50	-80.412	P-N+S0	3b. P-N+	4
ENSDART00000163327.2	ENSDART00000163327	ENSDARG00000100588	rpl36	0.0716431	4.5	0.0852188	4	B	A	A	B	B	A	A	yes	WT	0.120659	1	4.5	0.11586	1	4.5	0.100534	1	4.5	>0.15	0	N/A	0.1467	1	4.5	0.130092	1	4.5	0.132502	1	4	52	-1744.08	P-N+S+	3b. P-N+	17
ENSDART00000163748.2	ENSDART00000163748	ENSDARG00000101637	ccnd1	0.0888692	3.5	0.0660926	3.5	A	A	A	A	A	A	A	yes	WT	0.145734	1	3.5	0.143724	1	4.5	0.127446	1	4	>0.15	0	N/A	0.130705	1	4.5	0.128864	1	3	0.0738725	1	3.5	83	146.389	P-N+S+	3b. P-N+	5
ENSDART00000163798.2	ENSDART00000163798	ENSDARG00000103689	znf1148	0.106713	4	0.079103	4	A	B	B	C	B	B	A	yes	MZps	0.134116	1	3.5	0.12012	1	4	0.115794	1	3.5	0.085747	1	3.5	0.121389	1	3.5	0.07243	1	4	0.0856232	1	4.5	73	-1580.99	P-N+S0	3b. P-N+	5
ENSDART00000163840.2	ENSDART00000163840	ENSDARG00000105187	gcshb	0.086369	5.5	0.0556693	5	B	A	A	B	A	A	A	yes	WT	0.137073	1	4.5	>0.15	0	N/A	0.133616	1	5	>0.15	0	N/A	6.47908e-08	1	5.5	0.113815	1	5.5	>0.15	0	N/A	66	-1478.39	P-N+S+	3b. P-N+	96
ENSDART00000164004.2	ENSDART00000164004	ENSDARG00000102370	znf1094	0.109276	3.5	0.0938231	3.5	A	A	A	B	A	A	A	yes	WT	0.0641356	1	4.5	0.145033	1	4	0.0928812	1	4.5	>0.15	0	N/A	0.144086	1	3.5	0.118869	1	4	0.142513	1	4	56	-1621.13	P-N+S+	3b. P-N+	5.5
ENSDART00000164323.2	ENSDART00000164323	ENSDARG00000101423	cyp2y3	0.127013	4	0.0734174	4	A	A	A	B	A	A	A	yes	WT	0.11587	1	4	0.118709	1	4.5	0.0993629	1	4	0.133464	1	5	0.137857	1	4.5	0.144927	1	4.5	>0.15	0	N/A	69	-613.446	P-N+S+	3b. P-N+	8
ENSDART00000164678.2	ENSDART00000164678	ENSDARG00000099156	katnal1	0.138803	5	0.0668993	5	A	A	A	B	A	A	A	yes	WT	>0.15	0	N/A	>0.15	0	N/A	0.103586	1	5	0.108639	1	5.5	0.109522	1	4	>0.15	0	N/A	>0.15	0	N/A	88	-775.002	P-N+S+	3b. P-N+	8
ENSDART00000165067.2	ENSDART00000165067	ENSDARG00000100531	abhd14b	0.107241	3.5	0.0436024	3.5	A	A	A	A	A	A	A	yes	WT	0.0419132	1	4	>0.15	0	N/A	0.0586052	1	4	0.11616	1	4	0.132295	1	4.5	>0.15	0	N/A	0.105926	1	5	66	-967.868	P-N+S+	3b. P-N+	96
ENSDART00000165073.2	ENSDART00000165073	ENSDARG00000098096	slc12a1	0.139534	5	0.051298	5	A	A	A	B	A	A	A	yes	WT	0.148274	1	4.5	>0.15	0	N/A	0.0656627	1	5	>0.15	0	N/A	>0.15	0	N/A	>0.15	0	N/A	0.126926	1	5	54	-1177.31	P-N+S+	3b. P-N+	8
ENSDART00000165249.2	ENSDART00000165249	ENSDARG00000104537	cox7c	0.149253	4	0.144678	4	B	A	A	B	B	A	A	yes	WT	0.0701739	1	4.5	0.0767252	1	4.5	0.0778799	1	4.5	>0.15	0	N/A	0.143542	1	4.5	0.0855876	1	4	0.136051	1	4	49	-411.178	P-N+S+	3b. P-N+	72
ENSDART00000165342.2	ENSDART00000165342	ENSDARG00000104818	si:ch211-93f2.1	0.126052	4.5	0.0679501	4.5	B	A	A	B	A	A	A	yes	WT	0.04985	1	5	>0.15	0	N/A	0.0320233	1	5	>0.15	0	N/A	1.80649e-07	1	5.5	0.0863527	1	5	>0.15	0	N/A	60	-1476.47	P-N+S+	3b. P-N+	96
ENSDART00000165495.2	ENSDART00000165495	ENSDARG00000099731	CABZ01066719.1	0.0936022	4	0.0677101	4	B	B	A	B	A	A	A	yes	WT	0.128551	1	4	0.0414438	1	4	0.113518	1	4	0.121866	1	3.5	0.115816	1	3.5	0.0558723	1	3.5	0.136475	1	4.5	73	-1030.85	P-N+S+	3b. P-N+	6
ENSDART00000165596.2	ENSDART00000165596	ENSDARG00000076945	dsg2.1	0.135792	4	0.10002	4	B	B	A	B	B	A	A	yes	WT	0.141943	1	4	0.111784	1	4.5	0.110812	1	4.5	0.0938873	1	4.5	0.0691675	1	5	0.122868	1	4.5	>0.15	0	N/A	67	-453.877	P-N+S+	3b. P-N+	8
ENSDART00000166429.2	ENSDART00000166429	ENSDARG00000002634	b4galt1	0.136113	4.5	0.0746827	4.5	B	A	A	B	B	A	A	yes	WT	0.110192	1	4.5	0.0984133	1	5	0.142583	1	4.5	>0.15	0	N/A	0.101997	1	5	0.105998	1	4.5	0.119573	1	5.5	38	-1378.71	P-N+S+	3b. P-N+	8
ENSDART00000166476.2	ENSDART00000166476	ENSDARG00000103589	gata6	0.0378886	4.5	0.0775268	4	A	A	A	A	A	A	A	yes	WT	0.124957	1	4.5	>0.15	0	N/A	0.074001	1	4.5	0.146843	1	4.5	0.103291	1	5	>0.15	0	N/A	>0.15	0	N/A	95	-1349.83	P-N+S+	3b. P-N+	6
ENSDART00000166945.2	ENSDART00000166945	ENSDARG00000098361	nudcd3	0.132459	4	0.114953	4	B	A	A	B	B	A	A	yes	WT	0.145813	1	4	0.135727	1	4	0.139095	1	4	>0.15	0	N/A	0.140207	1	4	0.089426	1	4	0.0971322	1	4	67	-313.022	P-N+S+	3b. P-N+	8
ENSDART00000167092.2	ENSDART00000167092	ENSDARG00000103623	npy7r	0.0588563	5	0.123428	4.5	A	A	A	B	A	A	A	yes	WT	0.144508	1	4.5	>0.15	0	N/A	0.121009	1	4.5	0.105528	1	5	>0.15	0	N/A	>0.15	0	N/A	>0.15	0	N/A	103	-1961.52	P-N+S+	3b. P-N+	N/A
ENSDART00000167469.2	ENSDART00000167469	ENSDARG00000098950	si:dkeyp-92c9.4	0.0500763	4	0.112864	3.5	B	A	A	A	A	A	A	yes	WT	0.1445	1	4	>0.15	0	N/A	0.126072	1	4.5	>0.15	0	N/A	>0.15	0	N/A	>0.15	0	N/A	>0.15	0	N/A	179	-1535.5	P-N+S+	3b. P-N+	120
ENSDART00000167705.2	ENSDART00000167705	ENSDARG00000098954	stard13b	0.0582796	4.5	0.137892	4	C	A	A	B	A	A	A	yes	MZspg	0.117343	1	4.5	0.132492	1	5	0.0945608	1	4.5	>0.15	0	N/A	0.0784274	1	5	0.118577	1	4.5	0.0394817	1	5.5	53	-1334.69	P-N+S+	3b. P-N+	5
ENSDART00000167847.2	ENSDART00000167847	ENSDARG00000020850	eef1a1l1	0.126273	4	0.136586	4	A	A	A	B	A	A	A	yes	WT	0.142619	1	4	>0.15	0	N/A	0.130566	1	4.5	0.111066	1	5	0.0702236	1	4.5	0.104933	1	4	0.102146	1	4	51	-153.252	P-N+S+	3b. P-N+	8
ENSDART00000167906.2	ENSDART00000167906	ENSDARG00000103589	gata6	0.0788495	4.5	0.136148	4	B	A	A	B	A	A	A	yes	WT	0.0586162	1	4.5	0.117115	1	5	0.084472	1	4.5	0.111048	1	5	0.0226171	1	5	>0.15	0	N/A	>0.15	0	N/A	118	-1625.92	P-N+S+	3b. P-N+	6
ENSDART00000167910.2	ENSDART00000167910	ENSDARG00000102694	CU570769.2	0.0913183	3	0.124513	3	B	A	A	A	A	A	A	yes	WT	>0.15	0	N/A	0.107036	1	3	>0.15	0	N/A	0.127405	1	3	0.105509	1	4	0.051753	1	3.5	0.10195	1	4	550	-1085.48	P-N+S+	3b. P-N+	4
ENSDART00000168218.2	ENSDART00000168218	ENSDARG00000099747	CABZ01111953.1	0.10086	5	0.13286	4.5	A	A	A	B	A	A	A	yes	WT	0.125424	1	4	>0.15	0	N/A	0.148086	1	4.5	>0.15	0	N/A	>0.15	0	N/A	>0.15	0	N/A	>0.15	0	N/A	91	-1130.35	P-N+S+	3b. P-N+	120
ENSDART00000168252.2	ENSDART00000168252	ENSDARG00000102778	fgf17	0.111503	3.5	0.0810392	3.5	C	A	A	C	A	A	A	yes	MZps	0.141234	1	3.5	0.0511129	1	4	0.126875	1	3.5	0.0985904	1	4	0.0685129	1	4	0.0929601	1	4	0.0565548	1	4.5	87	-611.983	P-N+S+	3b. P-N+	4
ENSDART00000168322.2	ENSDART00000168322	ENSDARG00000098233	tiam2b	0.0939977	4.5	0.13923	4	B	A	A	A	B	A	A	yes	WT	0.043985	1	4.5	0.145825	1	5	0.137373	1	4.5	>0.15	0	N/A	>0.15	0	N/A	0.0900389	1	4.5	>0.15	0	N/A	64	-714.227	P-N+S+	3b. P-N+	35
ENSDART00000168474.2	ENSDART00000168474	ENSDARG00000101540	fgf3	0.0597273	4	0.113622	3.5	A	A	A	A	A	A	A	yes	WT	0.110409	1	4	0.125858	1	3.5	0.113576	1	4	0.113673	1	4.5	0.124301	1	3	>0.15	0	N/A	>0.15	0	N/A	52	-976.096	P-N+S+	3b. P-N+	5
ENSDART00000168497.2	ENSDART00000168497	ENSDARG00000100371	eef2b	0.141531	4	0.0877022	4	B	A	B	B	B	B	A	yes	WT	0.096235	1	4	0.130225	1	4	0.0803224	1	4.5	0.147348	1	4	0.138105	1	4	0.135371	1	4	0.0964986	1	4	62	969.354	P-N+S+	3b. P-N+	19
ENSDART00000168589.2	ENSDART00000168589	ENSDARG00000101334	ctsc	0.067386	4.5	0.144337	4	A	A	A	B	A	A	A	yes	WT	0.0657021	1	4.5	0.134429	1	4.5	0.0777451	1	4.5	>0.15	0	N/A	0.0958989	1	4.5	0.140535	1	4	0.134013	1	4.5	104	466.037	P-N+S+	3b. P-N+	8
ENSDART00000168712.2	ENSDART00000168712	ENSDARG00000101319	si:ch73-299h12.6	0.0809398	4	0.123138	3.5	B	A	A	B	A	A	A	yes	WT	0.0832722	1	4	>0.15	0	N/A	0.105133	1	4	0.0786969	1	3.5	0.112875	1	3	0.0806169	1	4	0.143603	1	4.5	61	-1368.36	P-N+S+	3b. P-N+	8
ENSDART00000168872.2	ENSDART00000168872	ENSDARG00000103495	zgc:173714	0.0948975	4	0.125079	3.5	C	A	A	A	B	A	A	yes	MZspg	0.1058	1	4	0.0373858	1	4	0.127677	1	3.5	0.0837333	1	3.5	>0.15	0	N/A	>0.15	0	N/A	0.104112	1	4	63	-1376.87	P-N+S+	3b. P-N+	5.5
ENSDART00000169520.2	ENSDART00000169520	ENSDARG00000102950	si:ch211-241b2.1	0.0711094	4	0.107519	3.5	A	A	A	B	B	A	A	yes	WT	0.10962	1	4	0.126411	1	3.5	0.10595	1	4	0.082749	1	4	0.132378	1	3.5	0.116711	1	3.5	0.115076	1	4	33	-951.654	P-N+S+	3b. P-N+	8
ENSDART00000169634.2	ENSDART00000169634	ENSDARG00000100121	si:dkey-21c1.8	0.101899	3.5	0.113826	3.5	B	A	A	B	A	A	A	yes	WT	0.144734	1	3.5	0.106225	1	4.5	0.142772	1	4	0.113358	1	3.5	0.0805937	1	4.5	0.122339	1	4.5	0.117276	1	4	60	-1134.41	P-N+S+	3b. P-N+	5
ENSDART00000169916.2	ENSDART00000169916	ENSDARG00000091293	dmxl2	0.143491	5	0.0485772	5	B	A	A	B	A	A	A	yes	WT	0.0565155	1	5	>0.15	0	N/A	0.0985861	1	5	0.145664	1	5.5	0.113288	1	3.5	0.0734041	1	5.5	0.0898414	1	3.5	51	-750.821	P-N+S+	3b. P-N+	96
ENSDART00000170216.2	ENSDART00000170216	ENSDARG00000099776	glula	0.0791936	5	0.132346	4.5	C	A	A	C	A	A	A	yes	MZps	0.0942847	1	4.5	>0.15	0	N/A	0.0670953	1	5	>0.15	0	N/A	>0.15	0	N/A	>0.15	0	N/A	>0.15	0	N/A	78	42.5826	P-N+S+	3b. P-N+	8
ENSDART00000170352.2	ENSDART00000170352	ENSDARG00000102829	cobll1b	0.115959	5.5	0.00304152	5.5	B	B	A	B	B	A	A	yes	WT	0.115805	1	5	>0.15	0	N/A	0.00335751	1	5.5	>0.15	0	N/A	0.105026	-1	3	0.0752273	-1	3.5	0.0971733	-1	4	53	-608.441	P-N+S+	3b. P-N+	8
ENSDART00000170406.2	ENSDART00000170406	ENSDARG00000098196	znf1077	0.138174	3.5	0.115941	3.5	A	A	A	A	A	A	A	yes	WT	0.130241	1	4	0.0655428	1	3.5	0.128278	1	3.5	0.099146	1	3.5	0.121486	1	4	0.118755	1	3.5	0.106276	1	4	64	-1335.54	P-N+S+	3b. P-N+	5
ENSDART00000170470.2	ENSDART00000170470	ENSDARG00000104961	ghrhra	0.0983249	4.5	0.0947313	4	B	A	A	A	A	A	A	yes	WT	0.101806	1	4	0.140945	1	4.5	0.102894	1	5	>0.15	0	N/A	0.149936	1	4.5	>0.15	0	N/A	>0.15	0	N/A	67	-1483.95	P-N+S+	3b. P-N+	57.5
ENSDART00000170527.2	ENSDART00000170527	ENSDARG00000100483	vent	0.0925571	4	0.0516936	4	A	A	A	A	A	A	A	yes	WT	0.110836	1	4	0.122115	1	5	0.147039	1	3.5	0.144183	1	5	0.112761	1	4	>0.15	0	N/A	>0.15	0	N/A	81	-451.073	P-N+S+	3b. P-N+	5
ENSDART00000170755.2	ENSDART00000170755	ENSDARG00000100917	slc30a8	0.136382	4.5	0.0844545	4.5	B	A	A	B	A	A	A	yes	WT	0.10129	1	4.5	0.118894	1	5	0.136627	1	4.5	>0.15	0	N/A	0.0271161	1	5	0.104358	1	5	>0.15	0	N/A	54	-929.428	P-N+S+	3b. P-N+	7
ENSDART00000170834.2	ENSDART00000170834	ENSDARG00000104613	znf1179	0.120228	4	0.088925	4	A	A	A	B	A	A	A	yes	WT	0.0795057	1	4	0.129977	1	3.5	0.147756	1	4.5	0.127869	1	3.5	0.126754	1	3.5	0.108185	1	3.5	0.140277	1	3.5	88	-1273.92	P-N+S+	3b. P-N+	120
ENSDART00000171095.3	ENSDART00000171095	ENSDARG00000100591	sox32	0.117261	4.5	0.0644317	4.5	A	A	A	C	A	A	A	yes	MZps	0.0826326	1	4.5	0.117263	1	5	0.147648	1	4	0.108253	1	4.5	0.0584251	1	5	0.126287	1	4.5	0.146167	1	5	43	-176.535	P-N+S+	3b. P-N+	6
ENSDART00000171932.2	ENSDART00000171932	ENSDARG00000098231	hhex	0.0753001	5.5	0.145041	4.5	A	A	A	C	A	A	A	yes	MZps	0.132876	1	4.5	0.143792	1	5.5	0.11685	1	4	0.111416	1	4	0.13051	1	5	0.139023	1	5.5	>0.15	0	N/A	91	-1084.2	P-N+S+	3b. P-N+	6
ENSDART00000172069.2	ENSDART00000172069	ENSDARG00000099667	snrpg	0.102066	4.5	0.0650486	4.5	B	A	A	B	B	A	A	yes	WT	0.10809	1	4.5	0.137347	1	4.5	0.0987668	1	4.5	0.149633	1	5	0.122318	1	4.5	0.132733	1	4	0.118672	1	4.5	50	-375.85	P-N+S+	3b. P-N+	11
ENSDART00000172174.3	ENSDART00000172174	ENSDARG00000101139	agpat2	0.131728	4.5	0.0630349	4.5	A	A	A	B	A	A	A	yes	WT	0.0898771	1	4.5	>0.15	0	N/A	0.0733054	1	5	>0.15	0	N/A	>0.15	0	N/A	>0.15	0	N/A	0.129329	1	5	39	-684.061	P-N+S+	3b. P-N+	6
ENSDART00000172176.2	ENSDART00000172176	ENSDARG00000030335	zc3h10	0.143923	4	0.0474249	4	B	A	B	B	B	A	A	yes	WT	0.0907296	1	4	0.0627166	1	4	>0.15	0	N/A	>0.15	0	N/A	>0.15	0	N/A	0.0609303	1	3.5	>0.15	0	N/A	69	-1467.64	P-N+S+	3b. P-N+	8.33333
ENSDART00000172389.2	ENSDART00000172389	ENSDARG00000112541	znf1093	0.0846197	4	0.106724	3.5	A	A	A	A	A	A	A	yes	WT	0.138968	1	4	0.0708728	1	4	0.116004	1	4	>0.15	0	N/A	0.128412	1	5	0.123981	1	4	0.143852	1	4	51	-1276.15	P-N+S0	3b. P-N+	N/A
ENSDART00000172515.2	ENSDART00000172515	ENSDARG00000099148	bzw1b	0.10164	4	0.108205	3.5	B	A	B	B	A	A	A	yes	WT	0.108621	1	4	>0.15	0	N/A	>0.15	0	N/A	0.120622	1	4	>0.15	0	N/A	>0.15	0	N/A	>0.15	0	N/A	56	68.1854	P-N+S+	3b. P-N+	4
ENSDART00000172677.2	ENSDART00000172677	ENSDARG00000104347	rtn4b	0.147864	3.5	0.0856269	3.5	B	A	B	B	B	B	A	yes	WT	0.0416595	1	4	0.133764	1	4	0.117841	1	3	>0.15	0	N/A	0.144377	1	3	>0.15	0	N/A	0.141843	1	4	89	-1230.51	P-N+S+	3b. P-N+	120
ENSDART00000173496.2	ENSDART00000173496	ENSDARG00000091111	si:ch211-15b10.6	0.057014	4	0.13503	3.5	U	A	A	A	A	A	A	yes	MZspg	0.143241	1	4	0.0999941	1	4	0.108878	1	4	0.136231	1	4	0.057134	1	4.5	0.123186	1	4	0.0635751	1	5	54	-188.413	P-N+S+	3b. P-N+	5
ENSDART00000173581.2	ENSDART00000173581	ENSDARG00000105573	si:ch211-226l4.6	0.113249	4	0.145748	3.5	C	A	A	B	B	B	A	yes	MZspg	0.123647	1	4.5	>0.15	0	N/A	0.108925	1	4	0.13428	1	4	0.142986	1	3.5	0.129966	1	3.5	0.121951	1	3.5	69	-752.8	P-N+S+	3b. P-N+	5
ENSDART00000173659.2	ENSDART00000173659	ENSDARG00000105584	slc8b1	0.0898456	5	0.126548	4.5	B	A	A	B	A	A	A	yes	WT	0.104356	1	5	>0.15	0	N/A	0.084586	1	5	0.132518	1	5	0.143697	-1	4.5	0.104812	-1	4	0.0900066	-1	4.5	26	-735.377	P-N+S+	3b. P-N+	7
ENSDART00000177225.2	ENSDART00000177225	ENSDARG00000074776	tmem154	0.121037	4.5	0.0759065	4.5	B	A	A	A	A	A	A	yes	WT	0.110616	1	4.5	0.0445769	1	5	0.105194	1	5	>0.15	0	N/A	>0.15	0	N/A	0.132603	1	5	>0.15	0	N/A	71	-1399.16	P-N+S+	3b. P-N+	5
ENSDART00000177987.2	ENSDART00000177987	ENSDARG00000106565	CABZ01066720.1	0.0985962	4	0.0709345	4	B	A	A	B	A	A	A	yes	WT	0.148098	1	4	0.143691	1	3.5	0.0770582	1	4	0.144247	1	4	0.147391	1	3.5	0.128989	1	3.5	0.0884544	1	3.5	90	-1391.21	P-N+S+	3b. P-N+	5
ENSDART00000178085.2	ENSDART00000178085	ENSDARG00000106560	MCMDC2	0.072413	4.5	0.104976	4	B	B	A	B	A	A	A	yes	WT	0.133976	1	4	0.120022	1	4	0.135906	1	4	0.128225	1	4	0.116957	1	4	0.113403	1	4	0.0608574	1	4	186	-1461.28	P-N+S+	3b. P-N+	N/A
ENSDART00000178716.2	ENSDART00000178716	ENSDARG00000116587	znf980	0.100688	4	0.0811209	4	A	A	B	B	A	A	A	yes	WT	0.0525626	1	4.5	0.141377	1	4.5	0.126923	1	4.5	0.130975	1	4	0.10002	1	4	0.138298	1	4	0.0658612	1	4.5	46	-1598.65	P-N+S+	3b. P-N+	N/A
ENSDART00000183532.1	ENSDART00000183532	ENSDARG00000111106	arl3l1	0.133837	4	0.115264	4	A	C	A	C	A	A	A	yes	MZps	0.0832534	1	5	>0.15	0	N/A	0.111075	1	5	0.132908	1	4	0.101083	1	4.5	>0.15	0	N/A	>0.15	0	N/A	106	-1099.44	P-N+S+	3b. P-N+	N/A
ENSDART00000184181.1	ENSDART00000184181	ENSDARG00000099761	vox	0.137806	3.5	0.129467	3.5	A	A	A	A	A	A	A	yes	WT	0.111409	1	4.5	0.0751151	1	5	6.26481e-07	1	5.5	0.0826102	1	4	>0.15	0	N/A	0.102457	1	5.5	>0.15	0	N/A	75	-1197.57	P-N+S+	3b. P-N+	5
ENSDART00000185070.1	ENSDART00000185070	ENSDARG00000105344	pkd1l2a	0.146714	4	0.0812694	4	C	B	A	C	A	A	A	yes	MZps	0.0342533	1	4	>0.15	0	N/A	0.0498554	1	4	0.101074	1	4.5	>0.15	0	N/A	>0.15	0	N/A	>0.15	0	N/A	103	-1536.65	P-N+S-	3b. P-N+	61
ENSDART00000185682.1	ENSDART00000185682	ENSDARG00000109652	RF00271	0.107237	4.5	0.0938446	4.5	B	A	A	B	A	A	A	yes	WT	0.0927652	1	4.5	>0.15	0	N/A	0.140893	1	4	>0.15	0	N/A	0.0687757	1	5	0.138519	1	4	0.117516	1	3.5	59	-1713.19	P-N+S+	3b. P-N+	N/A
ENSDART00000185927.1	ENSDART00000185927	ENSDARG00000115717	pigbos1	0.0889948	4.5	0.0986148	4.5	B	B	A	B	B	B	A	yes	WT	0.089184	1	4.5	>0.15	0	N/A	0.144542	1	4	0.119543	1	4.5	0.0628829	1	4.5	0.13963	1	4	0.109511	1	4.5	58	-1507.97	P-N+S+	3b. P-N+	N/A
ENSDART00000186511.1	ENSDART00000186511	ENSDARG00000103515	vcana	0.143152	3.5	0.116217	3.5	A	A	A	A	A	A	A	yes	WT	0.143209	1	4.5	>0.15	0	N/A	0.0962207	1	4.5	0.094606	1	4.5	0.125307	1	4.5	0.131011	1	5	0.140657	1	5	137	-1823.01	P-N+S+	3b. P-N+	11
ENSDART00000188331.1	ENSDART00000188331	ENSDARG00000099252	ipcef1	0.0971384	4.5	0.0336466	4.5	B	A	A	A	A	A	A	yes	WT	0.0984556	1	4.5	0.146885	1	5	0.126941	1	4.5	>0.15	0	N/A	0.035021	1	5	>0.15	0	N/A	>0.15	0	N/A	35	-1211.8	P-N+S+	3b. P-N+	6
ENSDART00000190921.1	ENSDART00000190921	ENSDARG00000088967	wnk4b	0.0576099	4.5	0.124739	4	B	A	A	B	A	A	A	yes	WT	0.0544718	1	4.5	0.118615	1	5	0.107404	1	4.5	0.103336	1	5	0.0997373	1	4.5	0.112946	1	5	>0.15	0	N/A	127	-409.277	P-N+S+	3b. P-N+	8
ENSDART00000190993.1	ENSDART00000190993	ENSDARG00000103522	si:zfos-943e10.1	0.0686327	4.5	0.129898	4	B	A	A	A	A	A	A	yes	WT	0.117874	1	5	>0.15	0	N/A	0.0577267	1	5	>0.15	0	N/A	0.13881	-1	3.5	>0.15	0	N/A	0.116777	-1	4	43	-685.329	P-N+S+	3b. P-N+	3
ENSDART00000191727.1	ENSDART00000191727	ENSDARG00000075612	ercc6	0.0817633	4.5	0.0915191	4	B	A	A	B	B	A	A	yes	WT	0.14449	1	4	0.13354	1	5	0.0831239	1	4.5	0.127135	1	4	0.118947	1	4.5	0.111056	1	4	0.0849174	1	4.5	44	-1435.98	P-N+S+	3b. P-N+	8
ENSDART00000192172.1	ENSDART00000192172	ENSDARG00000003193	rassf7b	0.0557381	3.5	0.0595692	3.5	A	A	B	A	A	A	A	yes	WT	0.124251	1	3.5	0.0916367	1	3.5	0.116363	1	4	>0.15	0	N/A	0.118266	1	4	0.136459	1	3.5	0.108783	1	4	90	-1135.83	P-N+S+	3b. P-N+	5
ENSDART00000192270.1	ENSDART00000192270	ENSDARG00000117145	notum1b	0.0907009	5	0.0970661	4.5	C	A	A	B	A	A	A	yes	MZspg	0.0702167	1	4	>0.15	0	N/A	0.132932	1	4.5	0.0954187	1	5	0.141315	1	4	0.107674	1	3.5	0.123901	1	4.5	57	-1266.61	P-N+S+	3b. P-N+	N/A
ENSDART00000192310.1	ENSDART00000192310	ENSDARG00000110967	FP102169.1	0.125686	4	0.119326	3.5	A	A	A	A	A	A	A	yes	WT	0.11004	1	4.5	0.0689179	1	3.5	0.131174	1	4	0.0954467	1	3.5	0.0750776	1	4	0.0290845	1	4	0.0789581	1	4.5	39	-657.146	P-N+S+	3b. P-N+	N/A
ENSDART00000002633.7	ENSDART00000002633	ENSDARG00000018383	frzb	0.0925795	5	0.122635	4.5	B	A	A	B	C	A	A	yes	MZpn	0.0965411	1	5	0.135598	1	4	0.109981	1	5	>0.15	0	N/A	0.108563	1	5.5	0.0883485	1	4	0.143234	1	4.5	83	-917.342	P-N0S+	4. S+only	8
ENSDART00000003932.6	ENSDART00000003932	ENSDARG00000026294	erbb2	0.0823811	4.5	0.141388	4	A	A	B	B	B	A	A	yes	WT	0.10752	1	4.5	0.145901	1	4	0.0800138	1	4.5	>0.15	0	N/A	0.132095	1	4.5	0.125278	1	4.5	0.0612615	1	5	55	-1309.9	P0N0S+	4. S+only	8
ENSDART00000004120.11	ENSDART00000004120	ENSDARG00000001999	adamts18	0.070482	5	0.111859	4.5	A	A	B	A	A	A	A	yes	WT	0.147449	1	4.5	0.118672	1	4.5	0.0556027	1	5	>0.15	0	N/A	0.0826558	1	5	0.115135	1	4.5	0.0216149	1	5	39	-655.953	P0N0S+	4. S+only	8
ENSDART00000004181.9	ENSDART00000004181	ENSDARG00000017047	slc27a4	0.103147	5	0.0347518	5	A	A	B	A	B	A	A	yes	WT	0.132401	1	5.5	0.0903043	1	5	1.21753e-08	1	5.5	>0.15	0	N/A	0.0036711	1	5.5	0.116599	1	5	>0.15	0	N/A	59	-1381.64	P0N-S+	4. S+only	96
ENSDART00000004240.8	ENSDART00000004240	ENSDARG00000070713	prss60.1	0.147277	5	0.0434171	5	B	A	B	B	B	A	A	yes	WT	0.0498114	1	5	0.0796045	1	5.5	0.1198	1	5	>0.15	0	N/A	0.0692027	1	5	0.146477	1	5	0.138982	1	5	49	-1664.12	P-N0S+	4. S+only	8
ENSDART00000005299.10	ENSDART00000005299	ENSDARG00000015709	hsd17b12a	0.137477	4.5	0.0837542	4.5	B	A	B	A	B	A	A	yes	WT	0.0541559	1	5	0.117375	1	5	0.113638	1	5	>0.15	0	N/A	0.0545669	1	5.5	0.0677389	1	5	>0.15	0	N/A	36	-33.3298	P0N0S+	4. S+only	5
ENSDART00000006212.7	ENSDART00000006212	ENSDARG00000004328	LIN28A	0.141028	4.5	0.0632115	4.5	A	A	B	B	C	A	A	yes	MZpn	0.126743	1	4.5	0.0959275	1	4.5	0.149645	1	4.5	>0.15	0	N/A	0.0847325	1	5	0.0885481	1	4.5	0.0906462	1	5	41	-1096.76	P-N0S+	4. S+only	7
ENSDART00000006538.8	ENSDART00000006538	ENSDARG00000030703	otx2a	0.136552	5	0.0532382	5	A	A	C	B	A	A	A	yes	MZnanog	0.126851	1	4.5	0.132251	1	4	0.074566	1	5	0.123807	1	3.5	0.143868	1	4.5	>0.15	0	N/A	>0.15	0	N/A	44	-485.993	P0N-S+	4. S+only	8
ENSDART00000009740.7	ENSDART00000009740	ENSDARG00000016858	smad7	0.118192	3.5	0.107558	3.5	A	A	A	B	A	A	A	yes	WT	0.0508695	1	4	0.0903624	1	5.5	0.0944081	1	3.5	0.118434	1	3.5	0.0987325	1	4	0.085216	1	4	0.109079	1	4	19	-895.426	P0N0S+	4. S+only	48
ENSDART00000009790.9	ENSDART00000009790	ENSDARG00000007099	cx43.4	0.128983	4	0.0958184	4	A	A	B	B	B	A	A	yes	WT	0.128124	1	4	0.117028	1	4.5	0.105262	1	4.5	0.124645	1	5	0.0900887	1	4.5	0.142483	1	4	0.13986	1	4	27	912.624	P0N0S+	4. S+only	8
ENSDART00000012194.9	ENSDART00000012194	ENSDARG00000017821	gata5	0.130022	4	0.0575754	4	A	A	A	A	A	A	A	yes	WT	0.144149	1	4	0.0729166	1	4	0.0596515	1	4.5	0.13029	1	4	0.0855172	1	4	0.0375622	1	4	0.147922	1	4.5	47	-279.471	P0N0S+	4. S+only	6
ENSDART00000014168.6	ENSDART00000014168	ENSDARG00000021443	zfp36l1b	0.116778	5	0.126198	4.5	B	A	U	B	U	A	A	yes	WT	0.0876647	1	4.5	0.111773	1	4	0.0769291	1	5	0.0552599	1	4.5	>0.15	0	N/A	0.136411	1	3.5	0.14605	1	3.5	49	-929.707	P-N0S+	4. S+only	120
ENSDART00000014296.7	ENSDART00000014296	ENSDARG00000003411	foxa2	0.131961	4	0.140103	4	A	A	C	U	C	C	U	yes	MZpn	0.0860449	1	4.5	0.0786531	1	4	0.0737986	1	5	0.116393	1	4	0.112387	1	4.5	0.142624	1	4.5	0.118155	1	4.5	61	-342.698	P-N-S+	4. S+only	8
ENSDART00000015136.10	ENSDART00000015136	ENSDARG00000003635	mogat3b	0.138384	5	0.142841	4.5	B	A	B	B	B	B	A	yes	WT	0.130143	1	5	0.0538615	1	5	0.114223	1	5	>0.15	0	N/A	0.113101	1	5	0.131517	1	5	0.127134	1	4.5	54	-1440.9	P-N0S+	4. S+only	96
ENSDART00000015224.9	ENSDART00000015224	ENSDARG00000016725	gadd45gb.1	0.136207	5	0.0186779	5	A	A	B	A	C	C	A	yes	MZpn	0.0218904	1	5.5	0.127612	1	5.5	0	1	5.5	>0.15	0	N/A	0.123959	1	4.5	0.12529	1	4.5	0.116213	1	5.5	46	-1095.65	P-N-S+	4. S+only	35
ENSDART00000015755.8	ENSDART00000015755	ENSDARG00000015611	rasl11b	0.0963774	5	0.124308	4.5	B	U	B	B	U	A	U	yes	WT	0.0580366	1	5	0.132667	1	4	0.0857614	1	5	0.130405	1	3	>0.15	0	N/A	0.0993357	1	3	0.118676	1	3.5	53	-355.137	P-N0S+	4. S+only	6
ENSDART00000017191.7	ENSDART00000017191	ENSDARG00000014626	dlx3b	0.134121	4	0.113084	4	A	A	C	A	C	U	A	yes	MZnanog	0.0949746	1	3.5	0.125622	1	4.5	0.146872	1	4	>0.15	0	N/A	0.0440211	1	4.5	0.0682145	1	4.5	0.140739	1	5	78	-1010.09	P0N-S+	4. S+only	8
ENSDART00000017569.8	ENSDART00000017569	ENSDARG00000013598	tnfb	0.148065	4	0.137159	4	C	A	A	C	C	C	U	yes	MZspg	0.0452725	1	4.5	0.085345	1	4.5	0.144122	1	4.5	>0.15	0	N/A	0.0993649	1	4	0.0817601	1	4	0.0482921	1	5	52	-874.868	P-N0S+	4. S+only	5
ENSDART00000017668.10	ENSDART00000017668	ENSDARG00000019362	ptbp1a	0.128179	4	0.0896938	4	B	A	A	B	B	A	A	yes	WT	0.128474	1	4	0.0712241	1	4.5	0.0814564	1	4.5	0.117532	1	5	0.100132	1	4.5	0.140788	1	4	0.133351	1	4.5	26	302.3	P-N0S+	4. S+only	5
ENSDART00000018155.7	ENSDART00000018155	ENSDARG00000002071	adss	0.14563	5	0.0496504	5	A	A	A	A	A	A	A	yes	WT	>0.15	0	N/A	>0.15	0	N/A	0.102817	1	5	>0.15	0	N/A	0.148162	1	4.5	>0.15	0	N/A	>0.15	0	N/A	53	-1400.49	P0N0S+	4. S+only	96
ENSDART00000018228.9	ENSDART00000018228	ENSDARG00000017803	gsk3b	0.102843	4.5	0.0621788	4.5	A	A	B	B	B	A	A	yes	WT	0.108077	1	4.5	0.115855	1	4.5	0.128757	1	4.5	>0.15	0	N/A	0.0876455	1	5	0.107896	1	4.5	0.131843	1	4.5	53	-767.436	P0N0S+	4. S+only	19
ENSDART00000018972.8	ENSDART00000018972	ENSDARG00000002506	zgc:92818	0.10969	4.5	0.0981503	4	A	B	B	A	B	A	A	yes	WT	>0.15	0	N/A	0.133014	1	4.5	0.147174	1	4.5	0.139664	1	4	0.14019	1	4	0.0753241	1	4.5	0.0726759	1	5	42	-1133.68	P0N0S+	4. S+only	6
ENSDART00000019149.10	ENSDART00000019149	ENSDARG00000007320	rpl7	0.0891271	4.5	0.147426	4	B	A	A	B	B	A	A	yes	WT	0.0804571	1	4.5	0.115665	1	5	0.11109	1	4.5	0.147981	1	5	0.143834	1	4.5	0.114247	1	4	0.14789	1	4	59	61.8434	P0N0S+	4. S+only	17
ENSDART00000020033.8	ENSDART00000020033	ENSDARG00000009494	xrcc1	0.127545	5	0.138388	4.5	A	B	B	B	B	B	A	yes	WT	>0.15	0	N/A	>0.15	0	N/A	0.138395	1	5	>0.15	0	N/A	0.132118	1	4.5	>0.15	0	N/A	0.129074	1	4.5	35	-1588.31	P-N0S+	4. S+only	11
ENSDART00000021664.7	ENSDART00000021664	ENSDARG00000009544	cldnb	0.0943468	4	0.0768071	4	U	B	B	U	C	B	A	yes	MZps	0.0737788	1	4.5	0.100326	1	4	0.112797	1	4.5	0.0752563	1	4	0.0808005	1	4	0.141856	1	4	0.103149	1	4.5	35	-30.5009	P-N0S+	4. S+only	72
ENSDART00000022325.8	ENSDART00000022325	ENSDARG00000018593	parp16	0.130348	4.5	0.0731774	4.5	A	A	B	B	B	B	A	yes	WT	0.130839	1	4.5	0.13736	1	5	0.11541	1	5	0.0899204	1	4.5	0.0899778	1	5	>0.15	0	N/A	>0.15	0	N/A	53	-1431.03	P-N0S+	4. S+only	19
ENSDART00000022625.10	ENSDART00000022625	ENSDARG00000018958	nrarpb	0.106648	5	0.0371833	5	A	A	C	A	B	A	A	yes	MZnanog	0.138402	1	4.5	0.104077	1	5	2.48949e-09	1	5.5	>0.15	0	N/A	0.142387	1	5	0.141549	1	4.5	>0.15	0	N/A	54	-756.209	P0N-S+	4. S+only	35
ENSDART00000023156.7	ENSDART00000023156	ENSDARG00000020850	eef1a1l1	0.148692	4	0.101855	4	B	A	B	B	A	B	A	yes	WT	0.14002	1	4	0.145839	1	4	0.146179	1	4	0.142205	1	4	0.13141	1	4	0.0998083	1	4	0.107974	1	4	30	845.925	P0N0S+	4. S+only	8
ENSDART00000024082.7	ENSDART00000024082	ENSDARG00000002240	psmb6	0.107599	4.5	0.140591	4	A	A	A	B	B	A	A	yes	WT	0.086687	1	4.5	0.127246	1	4.5	0.103662	1	4.5	>0.15	0	N/A	0.0978771	1	5	0.0775283	1	4.5	0.09411	1	4.5	38	-750.556	P0N0S+	4. S+only	17
ENSDART00000024330.9	ENSDART00000024330	ENSDARG00000015793	creb3l1	0.0726375	5	0.0856382	4.5	A	A	A	U	B	A	A	yes	MZps	0.118194	1	4.5	0.110455	1	4	0.0610243	1	4	>0.15	0	N/A	0.134063	1	4.5	0.123741	1	5.5	>0.15	0	N/A	35	-1411.37	P0N0S+	4. S+only	41.5
ENSDART00000024662.8	ENSDART00000024662	ENSDARG00000010144	plppr3a	0.139145	4	0.0854846	4	B	A	A	B	C	A	A	yes	MZpn	0.0636669	1	4	0.0673181	1	4	0.143861	1	4.5	>0.15	0	N/A	0.0731622	1	4	0.141692	1	4	>0.15	0	N/A	25	-1438.63	P-N0S+	4. S+only	48
ENSDART00000024967.10	ENSDART00000024967	ENSDARG00000006677	ripk1l	0.120707	4	0.107214	4	A	B	B	A	B	B	A	yes	WT	0.139982	1	4	0.130743	1	4	0.128166	1	4.5	0.116501	1	4	0.146719	1	4	0.119964	1	4	0.108475	1	4.5	56	-1217.49	P0N0S+	4. S+only	52
ENSDART00000025583.7	ENSDART00000025583	ENSDARG00000003399	fgf8a	0.0792985	4	0.125785	3.5	A	A	B	A	B	A	A	yes	WT	0.125707	1	4	0.126308	1	3.5	0.100904	1	4.5	0.0779482	1	5	0.0749704	1	4	0.0715011	1	4	0.108278	1	4	48	-961.343	P-N0S+	4. S+only	11
ENSDART00000026295.9	ENSDART00000026295	ENSDARG00000011545	arrb2b	0.0922089	4.5	0.125249	4	B	A	B	A	B	A	A	yes	WT	0.110473	1	4	0.0774605	1	4.5	0.138002	1	4	0.139096	1	4.5	>0.15	0	N/A	0.137499	1	4.5	0.137381	1	5	28	-984.051	P0N0S+	4. S+only	24
ENSDART00000027304.8	ENSDART00000027304	ENSDARG00000006409	mapk12b	0.0967163	4	0.0609363	4	A	A	A	A	A	A	A	yes	WT	0.135464	1	4	0.110646	1	4	0.122938	1	4	0.0990733	1	4	0.108141	1	4	0.133558	1	4	0.144207	1	4	44	-527.35	P0N0S+	4. S+only	6
ENSDART00000028016.8	ENSDART00000028016	ENSDARG00000006283	waslb	0.109351	4.5	0.0877143	4.5	B	B	B	B	B	B	A	yes	WT	>0.15	0	N/A	>0.15	0	N/A	>0.15	0	N/A	>0.15	0	N/A	>0.15	0	N/A	0.099067	1	5	0.0983099	-1	4	69	-347.415	P0N0S+	4. S+only	3
ENSDART00000029939.9	ENSDART00000029939	ENSDARG00000013575	rfx2	0.0347367	4.5	0.1023	4	B	A	B	B	B	A	A	yes	WT	0.0595296	1	4.5	0.102974	1	5	0.138736	1	4.5	>0.15	0	N/A	0.0790258	1	5.5	0.090061	1	5	>0.15	0	N/A	44	-373.837	P0N0S+	4. S+only	3
ENSDART00000031976.7	ENSDART00000031976	ENSDARG00000024920	tmem136a	0.100651	4	0.0694047	4	B	A	A	B	B	A	A	yes	WT	0.109275	1	4	0.142268	1	4.5	0.123483	1	4	0.139601	1	4	0.134338	1	5.5	0.0944436	1	4.5	>0.15	0	N/A	47	-130.02	P0N0S+	4. S+only	8
ENSDART00000032827.6	ENSDART00000032827	ENSDARG00000024602	zgc:162964	0.102132	4	0.0530973	4	A	A	A	A	B	A	A	yes	WT	0.138157	1	4.5	0.0848032	1	4.5	0.122771	1	5	>0.15	0	N/A	0.1198	1	5	0.135176	1	4.5	>0.15	0	N/A	37	-449.113	P0N0S+	4. S+only	5
ENSDART00000032857.7	ENSDART00000032857	ENSDARG00000045836	mapk11	0.0972807	4.5	0.108366	4	A	A	B	A	C	A	A	yes	MZpn	0.109226	1	4.5	0.149091	1	4	0.0903646	1	4.5	0.147148	1	5	>0.15	0	N/A	0.135206	1	4.5	0.100118	1	5	103	-1076.38	P-N-S+	4. S+only	17
ENSDART00000034252.7	ENSDART00000034252	ENSDARG00000024189	pnocb	0.0999711	5	0.13944	4	A	A	A	A	B	A	A	yes	WT	0.125654	1	4	0.125139	1	5	0.0499832	1	5	>0.15	0	N/A	0.144949	1	4.5	0.0611696	1	4.5	0.136883	1	5.5	58	-1351.1	P0N0S+	4. S+only	8.5
ENSDART00000036939.7	ENSDART00000036939	ENSDARG00000027744	gadd45ba	0.0872311	4	0.0600447	4	A	A	B	A	B	C	A	yes	MZsn	0.0822323	1	4.5	0.0861607	1	4	0.0881422	1	4.5	0.116905	1	4	0.137299	1	3.5	0.0737642	1	4	0.131217	1	4.5	48	-735.03	P-N0S+	4. S+only	5
ENSDART00000039235.8	ENSDART00000039235	ENSDARG00000023188	lcp1	0.129699	4.5	0.0875023	4.5	A	A	A	A	A	A	A	yes	WT	0.0337209	1	5	0.0895629	1	5	0.10961	1	5	0.137702	1	5.5	0.137259	1	4.5	0.147459	1	4.5	0.139302	1	5.5	31	-30.1838	P0N0S+	4. S+only	8
ENSDART00000039822.9	ENSDART00000039822	ENSDARG00000031907	ptbp1b	0.12124	4	0.0610361	4	A	A	A	B	B	A	A	yes	WT	0.134194	1	4.5	>0.15	0	N/A	0.142579	1	4	>0.15	0	N/A	0.111685	1	4.5	0.0851047	1	4.5	0.0813389	1	4.5	68	-729.744	P0N0S+	4. S+only	6
ENSDART00000039880.7	ENSDART00000039880	ENSDARG00000034943	tm9sf5	0.0656828	5	0.104141	4.5	B	A	A	A	B	A	A	yes	WT	0.0736584	1	5	0.106495	1	4.5	0.0883254	1	5	>0.15	0	N/A	0.106763	1	5	0.140626	1	4.5	0.11978	1	5	42	-1169.63	P0N0S+	4. S+only	8
ENSDART00000040209.9	ENSDART00000040209	ENSDARG00000031548	ephb3a	0.143033	5	0.100302	5	B	A	A	B	B	B	A	yes	WT	0.0417875	1	4.5	0.132697	1	5.5	0.0765793	1	5	>0.15	0	N/A	1.21061e-08	1	5.5	0.144968	1	5.5	>0.15	0	N/A	49	-984.296	P-N0S+	4. S+only	11
ENSDART00000041597.3	ENSDART00000041597	ENSDARG00000032532	arpp19a	0.124352	4	0.068554	4	A	B	B	C	B	B	A	yes	MZps	0.0692761	1	4.5	0.131288	1	4	0.104757	1	4.5	>0.15	0	N/A	0.0930995	1	4.5	0.0632711	1	4.5	0.128746	1	4.5	52	-696.472	P-N0S+	4. S+only	11
ENSDART00000045109.6	ENSDART00000045109	ENSDARG00000029443	zgc:92242	0.112329	5	0.0583054	5	A	A	B	A	C	A	A	yes	MZpn	0.114981	1	5.5	0.128061	1	5	0.143178	1	5.5	>0.15	0	N/A	>0.15	0	N/A	0.128514	1	5	>0.15	0	N/A	56	-982.921	P0N-S+	4. S+only	8
ENSDART00000045397.4	ENSDART00000045397	ENSDARG00000029290	stx11b.1	0.0684719	4.5	0.0343996	4.5	A	A	A	B	B	B	A	yes	WT	0.0365505	1	4.5	0.102704	1	4.5	0.0654363	1	4.5	0.123952	1	5	0.0626307	1	4.5	0.0509891	1	4.5	0.107925	1	5.5	35	-1348.29	P0N0S+	4. S+only	6
ENSDART00000045598.6	ENSDART00000045598	ENSDARG00000053159	zgc:110626	0.102161	4.5	0.149444	4	A	A	A	A	B	A	A	yes	WT	0.0377376	1	4.5	0.120952	1	4.5	0.0490397	1	5	>0.15	0	N/A	0.121285	1	5	0.119379	1	4.5	0.127738	1	5	60	-1241.53	P0N0S+	4. S+only	96
ENSDART00000048164.6	ENSDART00000048164	ENSDARG00000033539	paics	0.0772618	3.5	0.0843818	3.5	A	A	U	U	A	U	U	yes	WT	0.117336	1	3.5	0.116235	1	3.5	0.0850601	1	3.5	0.119925	1	4	0.149542	1	3.5	0.132902	1	3.5	0.0962594	1	4	88	-240.656	P-N0S+	4. S+only	24
ENSDART00000048927.7	ENSDART00000048927	ENSDARG00000034309	cox10	0.124892	4.5	0.0605201	4.5	B	A	B	A	B	A	A	yes	WT	0.134017	1	4.5	0.0953637	1	4.5	0.113098	1	4	>0.15	0	N/A	0.123517	1	4.5	0.067592	1	4.5	0.109207	1	5	30	-1674.39	P0N0S+	4. S+only	14
ENSDART00000049170.5	ENSDART00000049170	ENSDARG00000032405	ckap4	0.123667	5	0.11172	4.5	B	A	A	A	B	B	A	yes	WT	0.0955434	1	4.5	0.120049	1	5	0.116925	1	4.5	0.110877	1	4.5	0.116895	1	4.5	0.117267	1	4.5	0.136064	1	4.5	75	-352.656	P-N0S+	4. S+only	17
ENSDART00000049375.9	ENSDART00000049375	ENSDARG00000034670	ube2e2	0.133513	5	0.0652645	5	A	A	B	B	A	B	A	yes	WT	0.147673	1	4.5	0.101771	1	5.5	0.0775879	1	5	>0.15	0	N/A	0.106682	1	5	0.0972763	1	4.5	0.0867836	1	4.5	22	-1293.12	P0N0S+	4. S+only	11
ENSDART00000050687.6	ENSDART00000050687	ENSDARG00000035028	lpcat4	0.115978	5	0.0467323	5	A	A	A	A	A	A	A	yes	WT	>0.15	0	N/A	>0.15	0	N/A	0.0905864	1	5.5	>0.15	0	N/A	0.113867	-1	3	>0.15	0	N/A	0.111822	-1	3	46	-497.609	P0N0S+	4. S+only	3
ENSDART00000051763.3	ENSDART00000051763	ENSDARG00000035692	rps3a	0.142545	4	0.149187	4	B	A	A	B	B	A	A	yes	WT	0.0844269	1	4.5	0.101603	1	4.5	0.140354	1	4	0.112692	1	5	0.0892688	1	4.5	0.122193	1	4	0.132239	1	4	61	-517.155	P0N0S+	4. S+only	17
ENSDART00000052061.6	ENSDART00000052061	ENSDARG00000035858	cnn2	0.0947511	4	0.0657489	4	B	A	B	B	B	B	A	yes	WT	0.119353	1	4	0.069628	1	4	0.0969464	1	4.5	0.131887	1	5	0.09217	1	4	0.105304	1	4	0.143985	1	4	59	-258.824	P-N0S+	4. S+only	19
ENSDART00000052183.5	ENSDART00000052183	ENSDARG00000093406	zgc:111986	0.120666	4	0.0858444	4	B	A	B	B	B	B	A	yes	WT	0.119129	1	4	0.110948	1	4	0.129826	1	4	>0.15	0	N/A	0.100952	1	4.5	0.0890022	1	4	0.115149	1	4	31	-747.166	P0N0S+	4. S+only	8
ENSDART00000052383.7	ENSDART00000052383	ENSDARG00000036080	cd81a	0.108407	4.5	0.0563445	4.5	B	A	A	A	C	A	A	yes	MZpn	0.0972462	1	4.5	0.12953	1	4.5	0.0819194	1	5	>0.15	0	N/A	0.101729	1	5	0.094212	1	4.5	0.0844505	1	4.5	59	-467.283	P-N0S+	4. S+only	19
ENSDART00000052393.4	ENSDART00000052393	ENSDARG00000036090	pard6gb	0.147526	4.5	0.0839596	4.5	B	A	A	A	B	A	A	yes	WT	0.137619	1	5	>0.15	0	N/A	>0.15	0	N/A	>0.15	0	N/A	0.0776032	-1	3.5	0.134708	1	4.5	>0.15	0	N/A	48	-511.305	P0N0S+	4. S+only	3
ENSDART00000052649.6	ENSDART00000052649	ENSDARG00000036245	sb:cb649	0.0985848	5	0.118257	4.5	A	A	B	A	B	A	A	yes	WT	0.125001	1	5	0.131157	1	4.5	>0.15	0	N/A	>0.15	0	N/A	0.110913	1	4.5	0.0829985	1	5	>0.15	0	N/A	47	-1508.07	P0N0S+	4. S+only	8
ENSDART00000052862.7	ENSDART00000052862	ENSDARG00000036386	rbm4.1	0.122645	5	0.0921279	4.5	B	A	A	A	A	A	A	yes	WT	0.0856654	1	5.5	>0.15	0	N/A	0.0846562	1	5	>0.15	0	N/A	>0.15	0	N/A	>0.15	0	N/A	>0.15	0	N/A	32	-479.552	P0N0S+	4. S+only	17
ENSDART00000052917.8	ENSDART00000052917	ENSDARG00000036427	slc3a2a	0.1445	5	0.116226	5	A	U	A	C	B	A	A	yes	MZps	0.0981114	1	5	>0.15	0	N/A	0.116614	1	5	0.128735	1	4	0.127261	1	5.5	>0.15	0	N/A	>0.15	0	N/A	65	-1476.15	P-N0S+	4. S+only	120
ENSDART00000053106.3	ENSDART00000053106	ENSDARG00000036548	s1pr2	0.140801	4.5	0.0338121	4.5	A	A	B	B	B	A	A	yes	WT	>0.15	0	N/A	0.0723078	1	4.5	0.121206	1	5.5	>0.15	0	N/A	>0.15	0	N/A	0.0708322	1	5	>0.15	0	N/A	32	-850.388	P0N-S+	4. S+only	8
ENSDART00000053463.4	ENSDART00000053463	ENSDARG00000036820	mgll	0.101254	4.5	0.128218	4	B	A	B	B	B	A	A	yes	WT	0.103449	1	4.5	0.0770571	1	4.5	0.108451	1	4.5	>0.15	0	N/A	0.0758113	1	5	0.128677	1	4.5	0.103629	1	4.5	39	-95.3748	P0N0S+	4. S+only	8
ENSDART00000053527.6	ENSDART00000053527	ENSDARG00000036864	slc34a2b	0.0722836	4.5	0.136506	4	B	A	A	B	B	A	A	yes	WT	0.0392764	1	4.5	0.123579	1	4	0.148089	1	4	0.0736375	1	5	0.0600489	1	4	0.096277	1	4	0.088491	1	4.5	61	-1351.44	P0N0S+	4. S+only	6
ENSDART00000053858.7	ENSDART00000053858	ENSDARG00000009585	papola	0.146251	4	0.0521476	4	B	A	B	B	B	B	A	yes	WT	0.130906	1	4	0.119348	1	4.5	0.0707568	1	4	>0.15	0	N/A	0.11557	1	4.5	0.104182	1	4.5	0.136096	1	4	55	-846.148	P0N0S+	4. S+only	24
ENSDART00000055266.9	ENSDART00000055266	ENSDARG00000037919	rbbp6	0.0892034	4	0.106492	4	B	B	A	B	B	A	A	yes	WT	0.111687	1	4	0.107078	1	4	0.0918453	1	4.5	0.141213	1	3.5	0.103185	1	3.5	0.145527	1	3	0.0518054	1	3.5	50	-1295.75	P0N0S+	4. S+only	4
ENSDART00000056519.4	ENSDART00000056519	ENSDARG00000038700	gpr160	0.138229	3.5	0.148868	3.5	B	B	B	B	B	B	A	yes	WT	0.0593305	1	4	0.0835945	1	4	0.132513	1	4	0.0733306	1	5	>0.15	0	N/A	0.118788	1	3.5	>0.15	0	N/A	36	-715.186	P0N0S+	4. S+only	5
ENSDART00000057624.6	ENSDART00000057624	ENSDARG00000039443	zgc:110353	0.0623455	5	0.0904853	4.5	B	A	B	B	B	B	A	yes	WT	0.146579	1	4.5	0.136675	1	5	0.0560937	1	5	>0.15	0	N/A	0.0861885	1	5	0.115162	1	4.5	0.142674	1	5.5	55	-1060.22	P-N0S+	4. S+only	8
ENSDART00000059352.6	ENSDART00000059352	ENSDARG00000040557	exosc5	0.105186	4.5	0.0818163	4.5	A	A	B	B	A	A	A	yes	WT	0.134849	1	4.5	>0.15	0	N/A	0.12872	1	4.5	>0.15	0	N/A	0.146574	1	5	0.0446913	1	4	>0.15	0	N/A	33	-1733.06	P0N0S+	4. S+only	17
ENSDART00000059360.5	ENSDART00000059360	ENSDARG00000040564	hnrnpul1	0.101708	4.5	0.0707564	4.5	B	A	A	B	B	B	A	yes	WT	0.0971724	1	4.5	0.144043	1	4.5	0.104239	1	4.5	>0.15	0	N/A	0.134634	1	4.5	0.0521337	1	4.5	0.0896506	1	4.5	74	42.1113	P0N0S+	4. S+only	11
ENSDART00000059484.7	ENSDART00000059484	ENSDARG00000040628	zgc:110333	0.048449	4.5	0.146165	4	A	A	B	A	B	A	A	yes	WT	0.132394	1	4.5	0.0693407	1	4.5	0.0464761	1	5	0.0964175	1	5	0.0899497	1	4.5	0.0894093	1	4.5	>0.15	0	N/A	77	-964.167	P-N0S+	4. S+only	6
ENSDART00000059514.7	ENSDART00000059514	ENSDARG00000040649	prickle1a	0.0535489	5.5	0.0475764	5	A	A	B	A	B	A	A	yes	WT	0.0494339	1	5	0.108454	1	5	0.143019	1	5.5	0.0851329	-1	3.5	0.00107141	1	5.5	>0.15	0	N/A	0.0887618	-1	3.5	65	-503.05	P0N-S+	4. S+only	11
ENSDART00000059623.5	ENSDART00000059623	ENSDARG00000040698	plekha8	0.114699	5	0.128274	4.5	B	B	B	B	B	B	A	yes	WT	0.0909013	1	5	>0.15	0	N/A	0.000991445	1	5.5	>0.15	0	N/A	>0.15	0	N/A	0.146506	1	5.5	>0.15	0	N/A	50	-788.446	P-N0S+	4. S+only	17.3333
ENSDART00000060157.4	ENSDART00000060157	ENSDARG00000041060	lgals9l3	0.142947	4.5	0.07493	4.5	A	A	A	B	B	B	A	yes	WT	0.139181	1	4.5	>0.15	0	N/A	0.0853526	1	4.5	>0.15	0	N/A	0.0876698	1	5	0.142213	1	4	0.142971	1	4.5	22	-1453.68	P0N0S+	4. S+only	96
ENSDART00000060745.5	ENSDART00000060745	ENSDARG00000041435	uba52	0.0974793	4.5	0.0581371	4.5	B	A	A	B	B	A	A	yes	WT	0.0826487	1	4.5	0.141728	1	4.5	0.100387	1	4.5	0.100489	1	5	0.132749	1	4.5	0.142265	1	4	0.105407	1	4.5	34	19.504	P-N0S+	4. S+only	17
ENSDART00000061693.7	ENSDART00000061693	ENSDARG00000045982	si:ch73-55i23.1	0.0967145	5	0.122605	4.5	A	A	A	A	B	A	A	yes	WT	0.112753	1	4.5	0.0890864	1	4.5	>0.15	0	N/A	>0.15	0	N/A	0.100392	1	5	0.122735	1	4.5	0.137505	1	3.5	44	-1453.26	P0N0S+	4. S+only	N/A
ENSDART00000062551.5	ENSDART00000062551	ENSDARG00000042641	cyp51	0.0791529	4.5	0.131855	4	A	A	B	A	B	B	A	yes	WT	0.0606258	1	4.5	0.0744608	1	4.5	0.0756533	1	4.5	0.113116	1	5	0.0744148	1	4.5	0.149373	1	4	0.0679735	1	4.5	50	-534.845	P0N0S+	4. S+only	96
ENSDART00000062793.5	ENSDART00000062793	ENSDARG00000042780	apoba	0.112483	3.5	0.0790373	3.5	A	A	C	A	U	B	A	yes	MZpn	0.0802278	1	4	0.0294507	1	3.5	0.0896736	1	5	>0.15	0	N/A	>0.15	0	N/A	0.126733	1	4	>0.15	0	N/A	66	-911.67	P-N-S+	4. S+only	24
ENSDART00000062917.6	ENSDART00000062917	ENSDARG00000042866	cx35.4	0.0448552	5	0.100609	4.5	B	A	A	A	B	A	A	yes	WT	0.146421	1	4.5	0.131254	1	4.5	0.0924014	1	5	>0.15	0	N/A	0.0997208	1	5	0.0557876	1	5	>0.15	0	N/A	55	-1148.71	P-N0S+	4. S+only	43.6667
ENSDART00000063107.5	ENSDART00000063107	ENSDARG00000042980	cyp2p7	0.118925	4.5	0.143912	4	C	A	B	A	C	A	A	yes	MZspg	0.0601889	1	4.5	>0.15	0	N/A	0.0259531	1	5.5	>0.15	0	N/A	0.0715562	1	5.5	0.123489	1	4	>0.15	0	N/A	47	-1289.61	P-N0S+	4. S+only	5
ENSDART00000063320.6	ENSDART00000063320	ENSDARG00000043128	cldne	0.118591	4	0.0901303	4	A	A	A	A	A	B	A	yes	WT	0.0734398	1	4.5	0.0797231	1	4.5	0.0812703	1	4.5	0.139401	1	4.5	0.106483	1	4	0.0494145	1	4.5	0.0894197	1	5	40	429.404	P-N0S+	4. S+only	6
ENSDART00000063834.5	ENSDART00000063834	ENSDARG00000043482	b3gnt3.1	0.13216	5	0.0630054	5	A	A	A	A	A	A	A	yes	WT	0.104744	1	5	>0.15	0	N/A	0.137196	1	5	>0.15	0	N/A	0.0285188	1	5.5	>0.15	0	N/A	>0.15	0	N/A	49	-1762.97	P0N0S+	4. S+only	24
ENSDART00000064878.6	ENSDART00000064878	ENSDARG00000044191	gxylt2	0.147945	5.5	0.128809	5	B	B	A	B	B	A	A	yes	WT	>0.15	0	N/A	>0.15	0	N/A	0.132053	1	5	>0.15	0	N/A	>0.15	0	N/A	>0.15	0	N/A	>0.15	0	N/A	46	-1487.72	P0N0S+	4. S+only	8
ENSDART00000065097.7	ENSDART00000065097	ENSDARG00000002587	dpysl3	0.103252	4	0.0918682	3.5	A	A	B	A	U	A	A	yes	MZpn	0.126122	1	5	0.0974144	1	3.5	0.134736	1	5	>0.15	0	N/A	0.116861	1	4.5	0.131098	1	4.5	>0.15	0	N/A	22	-1453.04	P0N-S+	4. S+only	48
ENSDART00000066259.5	ENSDART00000066259	ENSDARG00000045067	kcnk1a	0.119332	4	0.10467	4	A	A	A	A	B	A	A	yes	WT	0.0472537	1	4.5	0.141709	1	4	0.142631	1	4.5	>0.15	0	N/A	0.0409348	1	5	0.144466	1	4	0.077935	1	5.5	86	-1343.8	P-N0S+	4. S+only	5
ENSDART00000066372.6	ENSDART00000066372	ENSDARG00000045131	id4	0.0487799	5.5	0.0777161	5	U	A	A	A	A	A	A	yes	MZspg	0.0687151	1	3.5	0.143921	1	5.5	0.14805	1	4	>0.15	0	N/A	>0.15	0	N/A	>0.15	0	N/A	>0.15	0	N/A	29	-1652.83	P0N0S+	4. S+only	72
ENSDART00000066997.4	ENSDART00000066997	ENSDARG00000045561	dram1	0.056219	5	0.0814989	4.5	B	A	A	A	A	A	A	yes	WT	0.0634196	1	4.5	0.131103	1	5	0.110285	1	5	>0.15	0	N/A	0.115658	-1	3	0.119646	1	5	>0.15	0	N/A	41	-1046.29	P0N0S+	4. S+only	5
ENSDART00000067423.5	ENSDART00000067423	ENSDARG00000045873	frs2a	0.108699	4	0.0862569	4	A	A	A	B	B	A	A	yes	WT	0.127878	1	4	0.123542	1	4	0.0848699	1	4.5	0.149823	1	4	0.13495	1	4	0.103243	1	4	0.0623018	1	4.5	45	-834.753	P0N0S+	4. S+only	6
ENSDART00000067854.7	ENSDART00000067854	ENSDARG00000046148	tnfaip8l2b	0.0725598	4.5	0.120331	4	A	A	A	B	B	A	A	yes	WT	0.0729863	1	4.5	0.133699	1	4	0.0926869	1	4.5	>0.15	0	N/A	0.0818843	1	4.5	0.133163	1	4	0.0942578	1	4	38	-1350.11	P0N0S+	4. S+only	5
ENSDART00000073594.5	ENSDART00000073594	ENSDARG00000051886	ankrd11	0.0679376	4	0.0839041	4	B	B	B	B	B	A	A	yes	WT	0.0791477	1	5	0.0587264	1	4	0.11573	1	4.5	0.146297	1	4.5	0.13385	1	5.5	0.0407532	1	4.5	>0.15	0	N/A	25	-204.86	P0N0S+	4. S+only	5
ENSDART00000073600.5	ENSDART00000073600	ENSDARG00000051892	kcng4b	0.0912623	5	0.125439	4.5	B	A	B	C	C	B	A	yes	MZpn	0.108706	1	5	0.036995	1	5	0.129627	1	5	>0.15	0	N/A	0.0702349	1	5	0.0280517	1	5	>0.15	0	N/A	64	-1530.01	P-N-S+	4. S+only	65.6667
ENSDART00000073827.7	ENSDART00000073827	ENSDARG00000052063	col4a5	0.0699285	5.5	0.0886903	5	A	A	B	A	C	A	A	yes	MZpn	0.116523	1	5.5	0.138675	1	5	0	1	5.5	>0.15	0	N/A	0.0991873	1	5	0.112424	1	5	0.110375	1	5.5	49	-1329.48	P0N-S+	4. S+only	72
ENSDART00000074125.6	ENSDART00000074125	ENSDARG00000002172	aplnra	0.109769	3.5	0.106741	3.5	A	A	A	A	A	A	A	yes	WT	0.0747765	1	4	0.14072	1	3.5	0.114176	1	4	0.0757543	1	4	0.0427612	1	4.5	0.103099	1	4	0.0806258	1	5	53	-210.52	P0N0S+	4. S+only	6
ENSDART00000074519.4	ENSDART00000074519	ENSDARG00000052641	kpna3	0.101053	4.5	0.0610569	4.5	B	A	A	B	B	A	A	yes	WT	0.0702351	1	4.5	0.121894	1	4.5	0.102794	1	4.5	>0.15	0	N/A	0.0927638	1	5	0.0584854	1	4.5	0.0927656	1	4.5	29	-110.588	P-N0S+	4. S+only	8
ENSDART00000074587.7	ENSDART00000074587	ENSDARG00000052688	paqr5b	0.144699	5	0.0759025	5	A	A	A	A	A	A	A	yes	WT	0.097453	1	5.5	0.13645	1	5	0	1	5.5	>0.15	0	N/A	0.130866	1	5	0.0842544	1	5	>0.15	0	N/A	39	-1255.88	P0N0S+	4. S+only	8
ENSDART00000075275.6	ENSDART00000075275	ENSDARG00000042010	pklr	0.135482	4.5	0.0968449	4	B	A	B	B	B	C	A	yes	MZsn	0.0870818	1	4.5	0.105448	1	4.5	0.143216	1	4	>0.15	0	N/A	0.0801351	1	5	0.085736	1	4.5	0.147365	1	4.5	58	-1502.96	P-N0S+	4. S+only	120
ENSDART00000075299.6	ENSDART00000075299	ENSDARG00000002509	zgc:153911	0.095805	3.5	0.118472	3.5	U	C	A	U	U	C	A	yes	MZpn	0.123001	1	4	0.0723767	1	4	0.0794858	1	4.5	0.0762678	1	4	0.116243	1	4	0.118338	1	4	0.0722745	1	5	50	-108.219	P-N0S+	4. S+only	5
ENSDART00000076915.5	ENSDART00000076915	ENSDARG00000054690	si:dkey-166k12.1	0.130649	5	0.0463812	5	B	A	A	A	B	A	A	yes	WT	0.143736	1	4.5	0.0757023	1	5	0.141621	1	5	>0.15	0	N/A	0.109525	1	5	0.102373	1	5	0.125531	1	5.5	51	-1244.37	P-N0S+	4. S+only	8
ENSDART00000076974.5	ENSDART00000076974	ENSDARG00000044094	gfpt2	0.0855834	5	0.133329	4.5	B	A	A	B	C	A	A	yes	MZpn	0.0192403	1	5	0.0631427	1	5	0.117647	1	5	>0.15	0	N/A	0.11137	1	5	0.062107	1	5	>0.15	0	N/A	46	-691.252	P-N0S+	4. S+only	8
ENSDART00000077087.5	ENSDART00000077087	ENSDARG00000054823	id3	0.0885161	5	0.131135	4.5	B	B	A	C	B	A	A	yes	MZps	0.132412	1	4.5	0.066603	1	5.5	0.137305	1	4.5	0.0804392	1	4.5	0.0575377	1	5.5	0.145258	1	5	>0.15	0	N/A	22	-372.778	P-N0S+	4. S+only	11
ENSDART00000077111.4	ENSDART00000077111	ENSDARG00000054842	hsd17b14	0.0954894	4.5	0.0410033	4.5	A	A	B	A	B	A	A	yes	WT	0.105025	1	4.5	0.103043	1	4.5	0.0655631	1	5	0.134516	1	5	0.0544289	1	5	0.0829381	1	4.5	0.113939	1	5.5	59	37.3987	P-N0S+	4. S+only	6
ENSDART00000077185.5	ENSDART00000077185	ENSDARG00000054914	dgat1b	0.088708	5.5	0.00596022	5.5	B	B	B	A	B	A	A	yes	WT	>0.15	0	N/A	0.0252351	1	5.5	>0.15	0	N/A	>0.15	0	N/A	0.109241	-1	3	>0.15	0	N/A	>0.15	0	N/A	54	-1237.02	P0N0S+	4. S+only	96
ENSDART00000077304.6	ENSDART00000077304	ENSDARG00000055026	ptch2	0.0745131	4	0.128766	3.5	B	A	B	A	A	A	A	yes	WT	0.105728	1	4.5	0.116075	1	4	0.139859	1	4.5	0.132595	1	4.5	0.120099	1	4.5	0.115769	1	4	0.125769	1	4.5	52	-1716.42	P-N0S+	4. S+only	19
ENSDART00000077411.5	ENSDART00000077411	ENSDARG00000055100	cxcl12b	0.142169	3.5	0.143023	4	A	C	A	A	U	A	A	yes	MZpn	0.106872	1	5	0.0847471	1	4	0.145049	1	5	0.0296004	1	3.5	0.126225	1	4.5	0.0794937	1	5	>0.15	0	N/A	58	-1025.64	P0N0S+	4. S+only	19
ENSDART00000079283.6	ENSDART00000079283	ENSDARG00000056740	tmeff1b	0.124851	4.5	0.0749183	4.5	A	A	A	B	B	A	A	yes	WT	0.122181	1	4.5	0.102843	1	5	0.13884	1	4.5	>0.15	0	N/A	0.0848451	1	5	0.0719905	1	4.5	0.0881473	1	4.5	31	-512.054	P0N0S+	4. S+only	35
ENSDART00000079424.6	ENSDART00000079424	ENSDARG00000056855	gatc	0.113685	4	0.0975111	4	A	A	B	A	A	A	A	yes	WT	0.0739284	1	4.5	0.125333	1	4	0.0977009	1	4	0.0863558	1	4	0.108728	1	4.5	0.106807	1	4	0.105122	1	4	41	-1110.23	P0N0S+	4. S+only	6
ENSDART00000079726.6	ENSDART00000079726	ENSDARG00000057125	pld1b	0.0284372	5.5	0.123902	5	A	A	A	A	A	A	A	yes	WT	0.0203767	-1	3.5	0.0388914	1	5.5	0.0154609	1	5.5	>0.15	0	N/A	0.142429	1	5	>0.15	0	N/A	>0.15	0	N/A	40	-1597.57	P0N0S+	4. S+only	120
ENSDART00000080135.6	ENSDART00000080135	ENSDARG00000057465	gfpt1	0.0652678	5	0.0854462	4.5	A	A	B	A	B	A	A	yes	WT	0.083774	1	5	0.114226	1	4.5	0.126786	1	5	0.12118	1	5	0.120776	1	5	0.0897851	1	5	>0.15	0	N/A	36	-483.495	P0N-S+	4. S+only	8
ENSDART00000080437.5	ENSDART00000080437	ENSDARG00000069869	zgc:113030	0.0984348	3.5	0.146553	3	B	A	B	B	B	B	A	yes	WT	0.131272	1	3.5	0.0904548	1	3.5	0.133694	1	4	0.136199	1	3.5	0.136118	1	4	0.103047	1	3.5	0.101475	1	4	95	-1276.17	P-N0S+	4. S+only	6
ENSDART00000081215.5	ENSDART00000081215	ENSDARG00000058358	krt8	0.0692688	4.5	0.108055	4	A	A	A	A	A	A	A	yes	WT	0.107708	1	4.5	0.114157	1	5	0.0668017	1	5	0.13431	1	4.5	0.140665	1	4.5	0.126633	1	4.5	0.0993339	1	5.5	78	-299.449	P0N0S+	4. S+only	8
ENSDART00000081954.6	ENSDART00000081954	ENSDARG00000058968	haus1	0.127489	4	0.108185	4	A	B	A	B	B	A	A	yes	WT	0.128591	1	4	0.143056	1	4.5	0.107703	1	4	>0.15	0	N/A	0.0734919	1	4	0.0741399	1	4	0.119082	1	4	26	-1119.72	P0N0S+	4. S+only	11
ENSDART00000081985.5	ENSDART00000081985	ENSDARG00000059001	pim2	0.149157	3.5	0.113879	3.5	B	B	A	B	C	B	A	yes	MZpn	0.129814	1	3.5	0.0975543	1	4	0.128393	1	4	0.134134	1	3	0.143983	1	3.5	0.125649	1	3.5	0.1009	1	4	67	-591.673	P0N0S+	4. S+only	5
ENSDART00000082453.6	ENSDART00000082453	ENSDARG00000019726	celsr2	0.105055	5	0.0615205	5	A	A	B	B	B	B	A	yes	WT	0.0499017	1	5	0.0973174	1	4.5	0.0950452	1	5	>0.15	0	N/A	0.0826194	1	4.5	0.137536	1	4.5	0.148317	1	4.5	32	-741.32	P0N-S+	4. S+only	8
ENSDART00000082715.6	ENSDART00000082715	ENSDARG00000059475	camsap3	0.144469	5.5	0.144226	5	B	A	B	B	B	B	A	yes	WT	>0.15	0	N/A	>0.15	0	N/A	0.0165167	1	5.5	>0.15	0	N/A	0.037598	1	5.5	0.0761836	1	5.5	>0.15	0	N/A	52	-440.923	P-N0S+	4. S+only	3
ENSDART00000085203.6	ENSDART00000085203	ENSDARG00000074050	efnb2b	0.137761	5	0.0687754	5	B	A	A	B	U	A	A	yes	MZpn	0.0759986	1	5	0.13548	1	5	0.122653	1	5	>0.15	0	N/A	0.0974412	1	5	0.0981721	1	4.5	0.107547	1	4.5	38	-969.829	P-N0S+	4. S+only	6
ENSDART00000085556.6	ENSDART00000085556	ENSDARG00000060627	hip1ra	0.0536822	5	0.0930783	4.5	A	A	B	A	B	A	A	yes	WT	0.144991	1	4.5	0.147291	1	4.5	0.0845843	1	5	>0.15	0	N/A	0.090245	1	5	0.143176	1	4.5	0.105265	1	5.5	54	-807.162	P-N0S+	4. S+only	6
ENSDART00000085846.6	ENSDART00000085846	ENSDARG00000006350	nkx1.2la	0.102716	5.5	0.10875	5	A	C	C	A	A	A	A	yes	MZnanog	>0.15	0	N/A	0.127197	1	5	>0.15	0	N/A	0.145889	1	3	>0.15	0	N/A	>0.15	0	N/A	>0.15	0	N/A	42	-965.892	P0N-S+	4. S+only	8
ENSDART00000086954.6	ENSDART00000086954	ENSDARG00000015822	sesn3	0.0994406	4.5	0.0504557	4.5	A	A	A	B	A	A	A	yes	WT	0.0692428	1	4.5	0.0565193	1	4.5	0.0998025	1	4.5	>0.15	0	N/A	0.122921	1	4	0.0638276	1	4.5	0.0899608	1	4.5	36	92.2281	P0N0S+	4. S+only	6
ENSDART00000087026.6	ENSDART00000087026	ENSDARG00000061196	emilin2a	0.107486	5	0.0729716	4.5	B	A	A	B	B	A	A	yes	WT	0.118199	1	4.5	0.0917816	1	5	0.148264	1	4.5	>0.15	0	N/A	0.103493	1	5	0.118412	1	4.5	>0.15	0	N/A	65	-1369.82	P-N0S+	4. S+only	6
ENSDART00000087144.5	ENSDART00000087144	ENSDARG00000061242	tuft1a	0.0869268	5	0.106975	4.5	C	A	B	B	C	A	U	yes	MZspg	0.123521	1	4	0.144268	1	5	0.147185	1	5	0.109156	1	3.5	>0.15	0	N/A	0.108124	1	5	0.135384	1	4	47	-1441.95	P-N0S+	4. S+only	120
ENSDART00000087537.7	ENSDART00000087537	ENSDARG00000061398	epb41l4b	0.129224	5	0.0439079	5	A	B	B	B	B	B	A	yes	WT	0.0432874	1	5	0.115534	1	4.5	0.0545566	1	5	>0.15	0	N/A	0.0572062	1	5	0.0869046	1	5	>0.15	0	N/A	35	-1378.19	P-N0S+	4. S+only	6
ENSDART00000088005.5	ENSDART00000088005	ENSDARG00000061591	abcb10	0.0630686	5	0.0817342	4.5	B	A	A	A	B	A	A	yes	WT	0.113229	1	4.5	0.0918496	1	4.5	0.0651151	1	5	>0.15	0	N/A	0.0794516	1	5	0.0923128	1	4.5	0.138832	1	5.5	65	-1189.07	P0N0S+	4. S+only	5.5
ENSDART00000088904.6	ENSDART00000088904	ENSDARG00000061921	gltpa	0.149448	4	0.089459	4	A	A	U	A	A	A	A	yes	MZnanog	0.0827504	1	4	0.105977	1	4	0.11828	1	4	>0.15	0	N/A	0.113122	1	4.5	0.122046	1	4.5	0.0840058	1	4.5	67	-1029.43	P0N0S+	4. S+only	96
ENSDART00000089035.6	ENSDART00000089035	ENSDARG00000029168	ppfibp2b	0.120689	4.5	0.128421	4	C	B	B	B	B	A	A	yes	MZspg	0.0548237	1	4.5	>0.15	0	N/A	0.0817652	1	4	>0.15	0	N/A	0.119609	-1	3.5	0.111193	1	4	>0.15	0	N/A	33	-1590.39	P-N0S+	4. S+only	3
ENSDART00000091021.5	ENSDART00000091021	ENSDARG00000054753	col10a1a	0.0841015	5.5	0.0802999	5	A	A	B	A	C	B	A	yes	MZpn	0.149378	1	5	0.0947137	1	5	0	1	5.5	>0.15	0	N/A	0.0680432	1	5	0.0567033	1	5	>0.15	0	N/A	75	-1375.33	P0N-S+	4. S+only	96
ENSDART00000091508.6	ENSDART00000091508	ENSDARG00000062929	FAM83G	0.0616073	4.5	0.141126	4	B	A	B	A	B	A	A	yes	WT	0.0490091	1	4.5	0.0797176	1	4.5	0.138785	1	4.5	0.117255	1	5	0.0972033	1	4.5	0.0540159	1	4.5	0.130356	1	4.5	23	-632.369	P0N0S+	4. S+only	8
ENSDART00000091959.5	ENSDART00000091959	ENSDARG00000005908	clk4b	0.114576	4	0.0883416	4	B	A	B	B	B	A	A	yes	WT	0.140798	1	4	0.142759	1	4.5	0.128875	1	4.5	>0.15	0	N/A	0.139739	1	4	0.126413	1	3.5	0.147662	1	3.5	52	-1663.2	P0N0S+	4. S+only	5
ENSDART00000092393.6	ENSDART00000092393	ENSDARG00000063313	plbd1	0.0747082	5.5	0.0900336	5	B	B	A	B	A	A	A	yes	WT	>0.15	0	N/A	>0.15	0	N/A	0.0434628	1	5.5	>0.15	0	N/A	>0.15	0	N/A	0.0965036	-1	3.5	0.114312	-1	3.5	91	-762.14	P0N0S+	4. S+only	8
ENSDART00000092552.6	ENSDART00000092552	ENSDARG00000045006	ptprga	0.0237424	5.5	0.0858111	5	B	A	B	C	C	B	A	yes	MZps	0.121853	1	5	0.109184	1	5	0.0734542	1	5	>0.15	0	N/A	0.135369	1	5	0.0426755	1	5	>0.15	0	N/A	47	-1001.32	P-N0S+	4. S+only	84
ENSDART00000093090.7	ENSDART00000093090	ENSDARG00000029952	ampd2b	0.0980939	5	0.0505548	4.5	C	A	A	A	C	A	A	yes	MZspg	0.116292	1	4.5	0.121667	1	5	>0.15	0	N/A	>0.15	0	N/A	>0.15	0	N/A	0.112321	1	4.5	>0.15	0	N/A	59	-1311.14	P-N0S+	4. S+only	120
ENSDART00000098520.4	ENSDART00000098520	ENSDARG00000068213	fzd10	0.111988	5	0.14788	4.5	B	A	A	C	B	A	A	yes	MZps	0.0522976	1	5	0.0954145	1	5.5	0.132632	1	5	>0.15	0	N/A	0.137637	1	5	>0.15	0	N/A	>0.15	0	N/A	55	-905.067	P-N0S+	4. S+only	11
ENSDART00000098599.5	ENSDART00000098599	ENSDARG00000068250	si:ch211-151h10.2	0.0809376	4.5	0.0681001	4.5	A	A	A	A	A	A	A	yes	WT	0.0966968	1	4.5	0.0809726	1	4.5	0.0541421	1	5	>0.15	0	N/A	0.126625	1	4.5	0.142419	1	4	0.133752	1	4.5	35	-984.97	P0N0S+	4. S+only	6
ENSDART00000098692.5	ENSDART00000098692	ENSDARG00000078216	eps15	0.109243	4.5	0.136905	4	A	A	A	B	B	A	A	yes	WT	>0.15	0	N/A	0.129698	1	4.5	0.0769811	1	4	0.111816	1	4	0.109881	1	5	0.119707	1	4.5	0.0813384	1	4.5	32	-1165.73	P0N0S+	4. S+only	7
ENSDART00000099262.4	ENSDART00000099262	ENSDARG00000038159	tcf7l1a	0.102004	5.5	0.0189261	5.5	B	A	A	B	B	A	A	yes	WT	0.0934908	1	5.5	>0.15	0	N/A	3.88707e-05	1	5.5	>0.15	0	N/A	0.141766	-1	2.5	>0.15	0	N/A	0.120224	-1	3.5	44	-583.763	P-N0S+	4. S+only	8
ENSDART00000099417.5	ENSDART00000099417	ENSDARG00000076082	CABZ01041962.1	0.0784782	4	0.146795	3.5	B	A	A	B	B	B	A	yes	WT	0.0714317	1	4	0.0780683	1	4	0.100192	1	4	0.111715	1	4	0.0769674	1	4	0.108313	1	3.5	0.0658833	1	4	39	-597.152	P0N0S+	4. S+only	6
ENSDART00000099528.4	ENSDART00000099528	ENSDARG00000068732	spry4	0.117371	4.5	0.127348	4	B	A	A	B	B	B	A	yes	WT	0.111813	1	4.5	0.143725	1	4	0.124799	1	4.5	0.131052	1	3.5	0.104119	1	4.5	0.117133	1	4.5	0.119385	1	4	32	-586.432	P-N0S+	4. S+only	11
ENSDART00000099721.4	ENSDART00000099721	ENSDARG00000068851	rnf183	0.0869484	5	0.135497	4.5	B	A	A	A	A	A	A	yes	WT	0.112859	1	4.5	0.0995993	1	4	0.12571	1	5	>0.15	0	N/A	0.124657	1	4.5	0.102363	1	4	0.115747	1	4	38	-1253.03	P0N0S+	4. S+only	8
ENSDART00000099735.5	ENSDART00000099735	ENSDARG00000031709	mllt1b	0.0671922	5	0.122389	4.5	A	A	B	A	B	A	A	yes	WT	0.0970169	1	5	0.113632	1	5	0.149716	1	5	>0.15	0	N/A	0.000366967	1	5.5	0.092461	1	5	>0.15	0	N/A	43	-772.395	P0N0S+	4. S+only	8
ENSDART00000100281.5	ENSDART00000100281	ENSDARG00000055331	aldh9a1a.2	0.0931857	4.5	0.144285	4	A	A	B	A	A	A	A	yes	WT	0.066101	1	5	0.146576	1	4	0.128006	1	4.5	0.143954	1	5	0.117724	1	4.5	0.107049	1	4.5	0.139655	1	4.5	40	-1327.86	P0N0S+	4. S+only	5.5
ENSDART00000100904.4	ENSDART00000100904	ENSDARG00000069378	pard6a	0.143372	5.5	0.0663124	5	A	A	B	A	B	A	A	yes	WT	>0.15	0	N/A	>0.15	0	N/A	0.145961	-1	4	>0.15	0	N/A	0.116113	-1	3.5	>0.15	0	N/A	0.101188	-1	4	67	-1299.02	P0N0S+	4. S+only	3
ENSDART00000101204.4	ENSDART00000101204	ENSDARG00000058538	alcamb	0.131173	4.5	0.0675108	4.5	A	A	A	A	B	A	A	yes	WT	0.111317	1	4.5	0.122269	1	5	0.147803	1	4.5	>0.15	0	N/A	0.136657	1	4.5	0.105493	1	4.5	0.114817	1	4.5	45	229.615	P0N0S+	4. S+only	8
ENSDART00000101217.4	ENSDART00000101217	ENSDARG00000069505	zgc:136892	0.136583	3.5	0.138423	3.5	A	A	B	A	B	C	A	yes	MZsn	0.0971503	1	4	0.0754635	1	4	0.0857941	1	4.5	0.0659071	1	4	0.103859	1	4	0.148345	1	4	0.136608	1	5	54	-636.467	P0N-S+	4. S+only	6
ENSDART00000102696.5	ENSDART00000102696	ENSDARG00000070145	magi1a	0.1469	4	0.141938	4	A	A	A	B	A	A	A	yes	WT	0.122384	1	4	0.113861	1	5.5	0.149007	1	4	>0.15	0	N/A	0.00491832	1	5.5	0.0649736	1	5	0.120552	1	5	50	-999.545	P0N0S+	4. S+only	35
ENSDART00000103316.5	ENSDART00000103316	ENSDARG00000016691	cd9b	0.0752667	4.5	0.0500379	4.5	A	A	B	A	B	A	A	yes	WT	0.0790323	1	4.5	0.136668	1	4.5	0.108473	1	5	0.144883	1	4.5	0.140114	1	4.5	0.136802	1	4	0.100727	1	5	56	-1906.53	P0N0S+	4. S+only	3
ENSDART00000103319.5	ENSDART00000103319	ENSDARG00000016691	cd9b	0.107157	5	0.0686554	5	B	B	B	B	B	A	A	yes	WT	0.142529	1	4.5	0.147259	1	5.5	0.00533663	1	5.5	>0.15	0	N/A	>0.15	0	N/A	0.146287	1	4.5	>0.15	0	N/A	52	-952.076	P-N0S+	4. S+only	3
ENSDART00000103431.4	ENSDART00000103431	ENSDARG00000011245	esrp1	0.133254	4	0.0853416	4	A	A	A	A	A	A	A	yes	WT	0.0679344	1	4.5	0.148628	1	4	0.0600207	1	5	0.144194	1	5	0.0662507	1	5	0.0728865	1	4.5	0.0934132	1	5.5	62	48.4461	P-N0S+	4. S+only	5
ENSDART00000103588.5	ENSDART00000103588	ENSDARG00000021688	mxa	0.119216	4.5	0.0743064	4.5	A	A	B	A	C	A	A	yes	MZpn	0.0747843	1	4.5	0.05708	1	4.5	0.101677	1	5	>0.15	0	N/A	0.142171	1	4	0.140603	1	4	0.0879742	1	5	133	-960.062	P0N-S+	4. S+only	6
ENSDART00000103662.6	ENSDART00000103662	ENSDARG00000053240	kif6	0.121576	4.5	0.0686758	4.5	A	A	A	A	A	A	A	yes	WT	0.137196	1	4.5	0.148237	1	4.5	0.0949157	1	4.5	>0.15	0	N/A	0.127203	1	5	0.119971	1	4	0.148995	1	4.5	57	-1479.21	P0N0S+	4. S+only	8
ENSDART00000103986.4	ENSDART00000103986	ENSDARG00000070675	fam3a	0.0985201	4.5	0.140498	4	A	A	B	A	B	A	A	yes	WT	0.127305	1	4.5	0.0420932	1	4.5	0.0172323	1	5.5	>0.15	0	N/A	0.030047	1	5.5	0.111849	1	4.5	0.1288	-1	3.5	60	-1026.18	P0N0S+	4. S+only	8
ENSDART00000104877.5	ENSDART00000104877	ENSDARG00000034933	chchd3b	0.127046	4.5	0.0543543	4	A	A	B	B	B	A	A	yes	WT	0.0459245	1	4	0.088752	1	4	0.126353	1	4	0.0894282	1	4	0.141006	1	5	0.065268	1	4	0.125189	1	4	47	-1173.57	P0N0S+	4. S+only	30
ENSDART00000108595.4	ENSDART00000108595	ENSDARG00000075229	slc46a2	0.0669876	4.5	0.125406	4	A	A	B	A	C	B	A	yes	MZpn	0.05767	1	4.5	0.0623815	1	4.5	0.137767	1	4.5	>0.15	0	N/A	0.140822	1	4.5	0.04472	1	4.5	>0.15	0	N/A	67	-617.385	P-N-S+	4. S+only	5.5
ENSDART00000108596.3	ENSDART00000108596	ENSDARG00000076844	plin6	0.106858	4.5	0.0757255	4	A	A	A	B	B	B	A	yes	WT	0.142558	1	4	0.136643	1	4.5	0.127573	1	4	>0.15	0	N/A	0.093799	1	5.5	>0.15	0	N/A	0.148339	1	4	57	-1510.97	P0N0S+	4. S+only	84
ENSDART00000108609.4	ENSDART00000108609	ENSDARG00000076799	rnd3a	0.0935687	4	0.0468764	4	C	A	B	B	B	A	A	yes	MZspg	0.145469	1	4	0.0513606	1	4	0.0823309	1	5	>0.15	0	N/A	0.114604	1	4	0.076948	1	4	0.0984046	1	4	60	-947.5	P-N0S+	4. S+only	11
ENSDART00000108646.4	ENSDART00000108646	ENSDARG00000076870	piezo1	0.0782793	5.5	0.0288951	5	B	B	A	B	A	A	A	yes	WT	>0.15	0	N/A	0.119226	1	5	0.0106528	1	5.5	>0.15	0	N/A	>0.15	0	N/A	>0.15	0	N/A	>0.15	0	N/A	56	-1025.98	P0N0S+	4. S+only	27
ENSDART00000109392.4	ENSDART00000109392	ENSDARG00000074842	snx8a	0.149465	4.5	0.113468	4.5	B	A	A	A	A	A	A	yes	WT	0.140232	1	4.5	0.0729885	1	5	0.000142524	1	5.5	0.13176	1	5.5	>0.15	0	N/A	0.100188	1	5	>0.15	0	N/A	27	-1557.62	P0N0S+	4. S+only	6
ENSDART00000109528.4	ENSDART00000109528	ENSDARG00000112943	adgre5b.3	0.137968	4	0.119224	4	A	A	B	A	B	A	A	yes	WT	0.111153	1	4	0.146762	1	4	0.109356	1	4.5	>0.15	0	N/A	0.121564	1	4	0.108923	1	4.5	0.116944	1	5	49	-1120.35	P0N0S+	4. S+only	N/A
ENSDART00000109970.4	ENSDART00000109970	ENSDARG00000079317	dlc1	0.0893185	4	0.111768	4	A	A	B	A	U	A	A	yes	MZpn	0.140066	1	3.5	0.129586	1	4.5	0.124762	1	5	0.0966961	1	4.5	0.114004	1	4.5	0.128026	1	4.5	0.140408	1	4.5	48	-729.137	P0N-S+	4. S+only	19
ENSDART00000110248.5	ENSDART00000110248	ENSDARG00000077828	slc29a3	0.100357	5	0.0837802	4.5	B	A	B	B	C	A	A	yes	MZpn	0.0756391	1	4.5	0.143233	1	4.5	0.0973664	1	5	>0.15	0	N/A	0.131989	1	4.5	0.129821	1	4	0.139104	1	4	22	-792.682	P-N0S+	4. S+only	6
ENSDART00000110297.4	ENSDART00000110297	ENSDARG00000079922	klf4	0.0588848	5	0.112705	4.5	A	A	B	A	A	A	A	yes	WT	0.0375856	1	5	0.137968	1	4.5	0.135504	1	5	>0.15	0	N/A	0.042269	1	5	0.0914504	1	5	>0.15	0	N/A	40	-1541.46	P0N0S+	4. S+only	72
ENSDART00000110396.3	ENSDART00000110396	ENSDARG00000113977	fthl29	0.136848	4.5	0.114514	3.5	B	A	B	A	B	B	A	yes	WT	>0.15	0	N/A	>0.15	0	N/A	0.148846	1	4.5	>0.15	0	N/A	0.0586634	1	4	0.136567	1	3.5	>0.15	0	N/A	29	-386.061	P0N0S+	4. S+only	N/A
ENSDART00000110619.4	ENSDART00000110619	ENSDARG00000078217	cblc	0.0728311	4	0.052188	4	A	A	A	A	A	A	A	yes	WT	0.0392019	1	4.5	0.0748905	1	4	0.0675543	1	4.5	>0.15	0	N/A	0.139354	1	4	0.146602	1	4	0.146354	1	4.5	60	-889.46	P0N0S+	4. S+only	24
ENSDART00000111861.4	ENSDART00000111861	ENSDARG00000076520	mafb	0.101325	5	0.126028	4.5	A	A	A	A	A	A	A	yes	WT	0.147155	1	4.5	0.111032	1	5	0.0558663	1	5	0.13872	1	5	0.0877603	1	4.5	0.133757	1	5	>0.15	0	N/A	33	-632.399	P0N0S+	4. S+only	6
ENSDART00000111995.4	ENSDART00000111995	ENSDARG00000078847	si:dkey-238o13.4	0.0910674	5	0.148382	4.5	C	A	A	B	C	A	A	yes	MZpn	0.0959403	1	4	0.118656	1	4.5	0.125131	1	4.5	>0.15	0	N/A	>0.15	0	N/A	0.0953597	1	3.5	>0.15	0	N/A	44	-1177.53	P0N0S+	4. S+only	24
ENSDART00000112242.3	ENSDART00000112242	ENSDARG00000073723	zgc:194679	0.109236	5	0.145419	4.5	A	A	A	A	A	B	A	yes	WT	0.0906437	1	5	0.117034	1	5	0.112303	1	5	>0.15	0	N/A	0.0825257	1	5	0.142012	1	4.5	0.143899	1	5.5	47	-843.036	P0N0S+	4. S+only	8
ENSDART00000112926.4	ENSDART00000112926	ENSDARG00000075694	adora1b	0.141026	4.5	0.10485	4.5	A	A	B	B	B	B	A	yes	WT	0.0367063	1	5	0.146434	1	4.5	0.084191	1	5	>0.15	0	N/A	0.145803	1	4.5	0.101841	1	5	>0.15	0	N/A	31	-1281.12	P0N-S+	4. S+only	8
ENSDART00000113724.3	ENSDART00000113724	ENSDARG00000077637	mal2	0.055055	5	0.106424	4.5	A	A	A	A	B	A	A	yes	WT	0.0642463	1	5	0.120586	1	5	0.100907	1	5	>0.15	0	N/A	0.115617	1	5	0.130988	1	4.5	>0.15	0	N/A	41	-924.22	P-N0S+	4. S+only	6
ENSDART00000114215.5	ENSDART00000114215	ENSDARG00000078552	grhl3	0.0549453	3.5	0.144388	3	A	A	A	A	C	A	A	yes	MZpn	0.097378	1	3.5	0.132626	1	3.5	0.136572	1	4	0.107876	1	3.5	0.0748775	1	3.5	0.142866	1	3	0.111797	1	4	32	-847.115	P-N0S+	4. S+only	5
ENSDART00000114266.4	ENSDART00000114266	ENSDARG00000077499	plekho1b	0.107013	4.5	0.0572874	4.5	C	A	B	B	C	A	A	yes	MZspg	0.121355	1	4	0.134691	1	4	0.147465	1	4.5	>0.15	0	N/A	0.115172	1	4	0.125755	1	4	0.0793466	1	4	79	-1043.14	P-N0S+	4. S+only	18
ENSDART00000114431.4	ENSDART00000114431	ENSDARG00000074571	gpaa1	0.0922811	5	0.0766313	4.5	B	A	B	A	B	A	A	yes	WT	0.111616	1	5	0.144294	1	4.5	0.111873	1	5	>0.15	0	N/A	0.136246	1	5	0.144847	1	4.5	0.134922	1	4.5	41	-920.274	P0N0S+	4. S+only	11
ENSDART00000114779.3	ENSDART00000114779	ENSDARG00000079369	si:ch211-212g7.6	0.0746971	4.5	0.121116	4	U	A	B	A	U	A	A	yes	MZspg	0.0515365	1	4	0.14198	1	4.5	0.131837	1	4	0.143272	1	4	0.0825758	1	4	0.0762598	1	4	0.11318	1	4	46	-832.25	P0N0S+	4. S+only	8
ENSDART00000114973.4	ENSDART00000114973	ENSDARG00000036292	cdx4	0.0463597	5.5	0.0890579	5	A	A	A	A	B	C	A	yes	MZsn	0.00681714	1	5.5	0.109052	1	5.5	0	1	5.5	>0.15	0	N/A	0.113985	1	4.5	0.126138	1	5.5	0.142979	1	5	44	-323.054	P0N0S+	4. S+only	8
ENSDART00000115244.4	ENSDART00000115244	ENSDARG00000076638	FO082781.1	0.129204	4	0.0986911	4	A	A	B	B	A	A	A	yes	WT	0.11337	1	4	0.0781759	1	4	0.0958484	1	4.5	0.145217	1	4.5	0.123868	1	3.5	0.058101	1	3.5	0.139826	1	3.5	45	-512.924	P-N0S+	4. S+only	6
ENSDART00000115330.5	ENSDART00000115330	ENSDARG00000077341	ppp1r14c	0.0366812	5.5	0.0940139	5	C	B	A	C	B	C	A	yes	MZps	0.0525763	1	5.5	0.118323	1	5.5	6.66134e-16	1	5.5	>0.15	0	N/A	0	1	5.5	0.139074	1	5.5	>0.15	0	N/A	48	-968.589	P-N0S+	4. S+only	72
ENSDART00000121859.3	ENSDART00000121859	ENSDARG00000090063	fa2h	0.096466	4.5	0.0439127	4.5	A	A	A	A	A	A	A	yes	WT	0.125807	1	4.5	0.103305	1	4.5	0.0467574	1	5	0.124344	1	5	0.138309	1	4.5	0.0892902	1	4.5	0.131728	1	5.5	36	-29.1657	P-N0S+	4. S+only	5.5
ENSDART00000122369.4	ENSDART00000122369	ENSDARG00000020759	elf1	0.0670165	5	0.119812	4.5	B	B	B	B	B	B	A	yes	WT	0.0287891	1	5	0.148264	1	4.5	0.0494514	1	5	>0.15	0	N/A	0.0961602	1	5	0.135508	1	4.5	>0.15	0	N/A	47	-383.019	P-N-S+	4. S+only	5
ENSDART00000125709.3	ENSDART00000125709	ENSDARG00000091669	bicdl2l	0.139086	4	0.112749	4	A	A	B	B	B	B	A	yes	WT	0.0610824	1	4.5	0.12252	1	4	0.0565319	1	4.5	0.137473	1	4.5	0.0810569	1	4	0.117721	1	4	0.0379191	1	5	91	-667.417	P-N0S+	4. S+only	6
ENSDART00000126240.3	ENSDART00000126240	ENSDARG00000087863	cd44a	0.0749982	5	0.102086	4.5	A	A	B	A	B	A	A	yes	WT	0.0944904	1	5	0.0887913	1	5	0.130693	1	5	>0.15	0	N/A	0.080215	1	5	0.0694784	1	5	>0.15	0	N/A	47	-503.265	P0N0S+	4. S+only	6
ENSDART00000126815.4	ENSDART00000126815	ENSDARG00000089507	ugt1b5	0.139237	5	0.0583128	5	A	A	A	A	C	A	A	yes	MZpn	0.115744	1	5	>0.15	0	N/A	0	1	5.5	>0.15	0	N/A	0.123459	1	4.5	0.101825	1	4.5	0.136393	1	5	60	-1505.32	P0N0S+	4. S+only	24
ENSDART00000127006.3	ENSDART00000127006	ENSDARG00000060169	mns1	0.100595	4.5	0.0542928	4.5	A	A	B	A	B	A	A	yes	WT	0.148406	1	5	0.100999	1	4.5	0.126183	1	5	>0.15	0	N/A	>0.15	0	N/A	0.133971	1	4	0.11566	1	4.5	36	-1328.58	P0N0S+	4. S+only	6
ENSDART00000127209.3	ENSDART00000127209	ENSDARG00000090156	pttg1ipa	0.0470789	5	0.0966282	4.5	A	A	A	A	B	A	A	yes	WT	0.0549372	1	5	0.125045	1	5	0.101501	1	5	>0.15	0	N/A	0.0451749	1	5.5	0.141196	1	4.5	>0.15	0	N/A	44	-759.089	P0N0S+	4. S+only	8
ENSDART00000129146.3	ENSDART00000129146	ENSDARG00000057218	tbc1d15	0.142795	4.5	0.129363	4.5	B	A	A	B	B	B	A	yes	WT	0.0998847	1	4.5	0.149504	1	5.5	0.116204	1	4.5	0.128074	1	5	0.0893125	1	4.5	0.10853	1	4.5	0.119454	1	4.5	51	-1463.83	P-N0S+	4. S+only	64
ENSDART00000129439.3	ENSDART00000129439	ENSDARG00000091187	BX649250.1	0.109206	5	0.0715013	4.5	A	B	B	A	B	B	A	yes	WT	>0.15	0	N/A	>0.15	0	N/A	>0.15	0	N/A	>0.15	0	N/A	0.10783	1	3	0.139612	1	4.5	>0.15	0	N/A	48	-840.816	P0N0S+	4. S+only	8
ENSDART00000131051.3	ENSDART00000131051	ENSDARG00000087131	ifnlr1	0.0323888	4.5	0.122985	4	A	A	B	A	B	A	A	yes	WT	0.143351	1	4.5	0.061997	1	4.5	0.0509923	1	5	>0.15	0	N/A	0.0725883	1	5	0.130792	1	5	0.0756598	-1	4	32	-559.042	P0N0S+	4. S+only	3
ENSDART00000131288.2	ENSDART00000131288	ENSDARG00000070565	adap2	0.112987	3.5	0.141446	3.5	B	A	B	B	B	B	A	yes	WT	0.093186	1	4	0.0670912	1	4	0.140662	1	3.5	>0.15	0	N/A	>0.15	0	N/A	0.107498	1	3.5	0.0906799	1	4	55	-1433.29	P0N0S+	4. S+only	120
ENSDART00000131342.2	ENSDART00000131342	ENSDARG00000038557	anks3	0.127731	4	0.0844778	4	A	A	B	B	B	A	A	yes	WT	0.0796198	1	4.5	0.106189	1	4	0.119174	1	4.5	>0.15	0	N/A	0.140456	1	4.5	0.121214	1	4	0.067659	1	4.5	61	-886.627	P-N0S+	4. S+only	8
ENSDART00000131474.2	ENSDART00000131474	ENSDARG00000043154	ucp2	0.149405	3.5	0.0949793	4	B	A	B	A	B	A	A	yes	WT	0.11705	1	4.5	0.0822023	1	3.5	0.102642	1	4.5	0.129081	1	5.5	0.0571629	1	3.5	0.0895966	1	3.5	0.139834	1	3.5	68	-1583.23	P0N0S+	4. S+only	5
ENSDART00000131514.3	ENSDART00000131514	ENSDARG00000006577	nadka	0.0821919	5	0.12207	4.5	A	A	B	A	B	A	A	yes	WT	0.0912408	1	5	0.103808	1	5	0.112297	1	5	>0.15	0	N/A	0.107256	1	5	0.147971	1	4.5	>0.15	0	N/A	30	-844.157	P0N-S+	4. S+only	8
ENSDART00000131922.2	ENSDART00000131922	ENSDARG00000043154	ucp2	0.145385	4	0.0996962	4	B	A	B	A	B	A	A	yes	WT	0.143451	1	4	0.114736	1	3.5	0.126224	1	4.5	0.111644	1	4.5	0.0600293	1	3.5	0.0897346	1	3.5	0.131392	1	3.5	29	-1618.34	P0N0S+	4. S+only	5
ENSDART00000132365.2	ENSDART00000132365	ENSDARG00000018971	b3gnt5a	0.0646312	4.5	0.0398211	4.5	A	A	B	A	B	A	A	yes	WT	0.0740075	1	4.5	0.0544109	1	4.5	0.127976	1	4.5	0.131822	1	5	0.113848	1	4.5	0.0260754	1	4.5	0.109735	1	5.5	69	-1053.7	P0N0S+	4. S+only	5
ENSDART00000132466.5	ENSDART00000132466	ENSDARG00000074575	ppp1r9alb	0.129553	4.5	0.0631768	4.5	A	A	B	A	B	A	A	yes	WT	0.0638556	1	5.5	0.0471118	1	5	5.52818e-10	1	5.5	>0.15	0	N/A	0.113115	1	5	0.0730233	1	5	0.0798862	-1	4.5	41	-1013.13	P0N0S+	4. S+only	6
ENSDART00000132688.2	ENSDART00000132688	ENSDARG00000059333	si:ch211-285f17.1	0.13429	4.5	0.0985236	4.5	B	A	A	A	A	A	A	yes	WT	0.0864326	1	4.5	0.115777	1	5	0.0870396	1	5	0.127153	1	5	0.0834896	1	5	0.113466	1	5	>0.15	0	N/A	53	-1707.93	P0N0S+	4. S+only	8
ENSDART00000133106.2	ENSDART00000133106	ENSDARG00000079372	si:ch211-264f5.6	0.12971	4.5	0.0747861	4.5	B	A	A	C	B	A	A	yes	MZps	0.108709	1	4.5	0.132711	1	4.5	0.100087	1	4.5	>0.15	0	N/A	0.0900301	1	5	0.0755057	1	4.5	0.138203	1	4.5	49	-1221.55	P-N0S+	4. S+only	8
ENSDART00000133833.3	ENSDART00000133833	ENSDARG00000014577	rhpn2	0.132417	4.5	0.121318	4	A	A	B	A	B	B	A	yes	WT	0.146993	1	4.5	0.120426	1	4.5	0.0684853	1	5	0.133066	1	4.5	0.133889	1	4.5	0.130551	1	4.5	>0.15	0	N/A	37	-1626.54	P0N0S+	4. S+only	5
ENSDART00000134190.2	ENSDART00000134190	ENSDARG00000056252	sort1b	0.0488117	5	0.0983674	4.5	A	A	B	A	B	B	A	yes	WT	0.0256542	1	5	0.125565	1	4.5	0.111341	1	5	>0.15	0	N/A	0.0755939	1	5	0.137065	1	4.5	>0.15	0	N/A	42	-420.116	P0N-S+	4. S+only	6
ENSDART00000134247.2	ENSDART00000134247	ENSDARG00000095019	lmo2	0.0483043	5	0.112811	4.5	A	A	A	B	A	A	A	yes	WT	0.134637	1	4.5	0.142112	1	4.5	0.0874791	1	5	>0.15	0	N/A	0.0917776	1	5	0.119627	1	4.5	0.0928095	1	5.5	37	-685.184	P0N0S+	4. S+only	11
ENSDART00000134399.3	ENSDART00000134399	ENSDARG00000012574	slkb	0.0704939	5	0.121768	4.5	B	A	A	B	B	A	A	yes	WT	0.137989	1	4.5	0.103019	1	5	0.0875785	1	5	>0.15	0	N/A	0.0944454	1	5	0.0998008	1	4.5	0.0780381	1	5	50	-322.291	P-N0S+	4. S+only	8
ENSDART00000134437.2	ENSDART00000134437	ENSDARG00000006235	brms1la	0.0882962	4.5	0.0933041	4	A	A	A	A	B	A	A	yes	WT	>0.15	0	N/A	>0.15	0	N/A	0.0729785	1	4	>0.15	0	N/A	0.131788	1	3.5	0.1434	1	4	>0.15	0	N/A	95	-1823.34	P0N0S+	4. S+only	3
ENSDART00000134678.2	ENSDART00000134678	ENSDARG00000078256	ovol1b	0.123026	4	0.116599	4	A	B	C	A	C	C	A	yes	MZsn	0.114105	1	5	0.0798265	1	4	0.122091	1	4.5	0.0851307	1	4.5	0.105802	1	4	0.130348	1	4	0.0814196	1	5	60	-1072.47	P0N-S+	4. S+only	8
ENSDART00000134918.2	ENSDART00000134918	ENSDARG00000079725	dhx9	0.0973224	4.5	0.123367	4	B	A	A	B	B	A	A	yes	WT	0.128555	1	4	0.131117	1	4	0.125445	1	4.5	0.109605	1	4	0.124696	1	4	0.113981	1	4	0.0775779	1	4	34	-77.635	P0N0S+	4. S+only	8
ENSDART00000135026.4	ENSDART00000135026	ENSDARG00000060927	si:ch211-136a13.1	0.0856999	5	0.12926	4.5	A	A	B	A	B	B	A	yes	WT	>0.15	0	N/A	0.149408	1	4	>0.15	0	N/A	>0.15	0	N/A	0.136265	1	4.5	0.0723845	1	4.5	0.148062	1	4.5	31	-1256.96	P0N0S+	4. S+only	30
ENSDART00000135313.3	ENSDART00000135313	ENSDARG00000069433	tnk1	0.0963535	5	0.131961	5	B	B	B	B	B	B	A	yes	WT	0.0778847	1	4.5	>0.15	0	N/A	0.0998689	1	5	>0.15	0	N/A	0.0810783	1	5	0.0890595	1	5	0.105708	-1	3	50	-504.011	P-N0S+	4. S+only	3
ENSDART00000135359.2	ENSDART00000135359	ENSDARG00000040717	macc1	0.0777195	5	0.0562322	4.5	B	A	A	A	B	A	A	yes	WT	>0.15	0	N/A	>0.15	0	N/A	>0.15	0	N/A	>0.15	0	N/A	0.116426	-1	3.5	0.143275	1	5	0.111302	-1	3.5	32	-1622.17	P0N0S+	4. S+only	3
ENSDART00000135520.4	ENSDART00000135520	ENSDARG00000092998	si:ch211-202f5.3	0.0644625	4.5	0.138497	4	B	B	B	B	B	B	A	yes	WT	>0.15	0	N/A	0.131783	1	4.5	0.144763	1	4.5	0.0742494	1	5	>0.15	0	N/A	0.146465	1	4.5	0.146284	-1	4	54	-686.687	P0N0S+	4. S+only	5
ENSDART00000135551.4	ENSDART00000135551	ENSDARG00000087032	rbbp8l	0.110066	5	0.018865	5	B	A	B	A	C	B	A	yes	MZpn	0.0774066	1	5	0.084185	1	5	0.104965	1	5	>0.15	0	N/A	0.106588	1	5	0.139568	1	4.5	0.130141	1	5.5	68	-1115.21	P0N-S+	4. S+only	11
ENSDART00000135552.2	ENSDART00000135552	ENSDARG00000061985	rbm47	0.0802912	5	0.112345	4.5	B	A	A	B	B	A	A	yes	WT	0.118556	1	4.5	0.0977317	1	5	0.0857294	1	5	>0.15	0	N/A	0.130385	1	5	>0.15	0	N/A	>0.15	0	N/A	32	-40.8198	P-N0S+	4. S+only	8
ENSDART00000135647.4	ENSDART00000135647	ENSDARG00000079631	si:ch211-113e8.10	0.116265	4.5	0.0541738	4.5	B	B	B	B	A	B	A	yes	WT	0.0519938	1	4.5	0.12848	1	5	0.111981	1	4.5	>0.15	0	N/A	0.0787679	1	5.5	0.149035	1	4.5	>0.15	0	N/A	31	-1276.6	P0N0S+	4. S+only	8
ENSDART00000136024.2	ENSDART00000136024	ENSDARG00000078254	ftr14l	0.0625025	5	0.102168	4.5	A	A	A	A	B	A	A	yes	WT	0.125456	1	4.5	0.139772	1	4.5	0.149285	1	4.5	>0.15	0	N/A	0.0375445	1	5	0.117241	1	4.5	>0.15	0	N/A	66	-1615.35	P0N0S+	4. S+only	8
ENSDART00000136402.3	ENSDART00000136402	ENSDARG00000026236	zgc:56585	0.121459	5	0.0532264	5	B	A	A	A	A	A	A	yes	WT	0.122875	1	5	0.123221	1	5.5	0.141027	1	5	>0.15	0	N/A	0.144021	1	5	0.112265	1	5	0.100732	1	4.5	46	-941.763	P0N0S+	4. S+only	8
ENSDART00000136911.2	ENSDART00000136911	ENSDARG00000010347	acer1	0.047052	5	0.0912977	4.5	A	A	A	A	B	A	A	yes	WT	0.0669177	1	5.5	0.0927988	1	5	0.137344	1	5	0.142851	1	5.5	0.0847108	1	5	0.146059	1	4.5	0.149137	1	5.5	75	-438.568	P0N0S+	4. S+only	6
ENSDART00000138043.2	ENSDART00000138043	ENSDARG00000074589	rin2	0.112152	4	0.0743988	4	A	A	B	A	C	A	A	yes	MZpn	0.118223	1	4.5	0.103434	1	4	0.12114	1	4.5	>0.15	0	N/A	0.110289	1	4.5	0.0893828	1	4.5	0.069644	1	4.5	86	-883.852	P-N0S+	4. S+only	11
ENSDART00000138715.3	ENSDART00000138715	ENSDARG00000086056	plekhg6	0.145259	5	0.057483	5	B	A	B	A	B	B	A	yes	WT	0.0771901	1	5	0.145392	1	5	0	1	5.5	>0.15	0	N/A	0.116507	1	5	0.0992698	1	5	0.0826411	1	5.5	43	-1350.81	P-N0S+	4. S+only	8
ENSDART00000138885.4	ENSDART00000138885	ENSDARG00000018272	wdr33	0.0497915	4	0.101417	3.5	B	A	C	B	B	C	A	yes	MZnanog	0.130114	1	4.5	0.10781	1	4	0.0979105	1	3.5	>0.15	0	N/A	0.140327	1	5	0.145753	1	3.5	0.149486	1	4.5	66	-1332.58	P0N0S+	4. S+only	11
ENSDART00000139206.4	ENSDART00000139206	ENSDARG00000062531	mapk8ip3	0.0851803	4.5	0.140728	4	A	A	B	A	B	A	A	yes	WT	>0.15	0	N/A	0.0819927	1	4	0.126687	1	4	>0.15	0	N/A	0.117036	1	4.5	0.145839	1	3.5	0.111927	1	4.5	32	-699.364	P0N0S+	4. S+only	96
ENSDART00000139486.2	ENSDART00000139486	ENSDARG00000030006	slc6a7	0.0952224	4.5	0.148647	4	A	A	A	A	B	A	A	yes	WT	0.0861516	1	4.5	0.0806605	1	4.5	0.113714	1	5	>0.15	0	N/A	0.14884	1	4.5	0.0696483	1	4.5	0.140019	1	4.5	37	-213.146	P0N0S+	4. S+only	6
ENSDART00000139664.2	ENSDART00000139664	ENSDARG00000041947	styk1b	0.115141	4.5	0.0607592	4.5	A	A	A	A	B	A	A	yes	WT	0.136711	1	4.5	0.144655	1	4.5	0.085207	1	5	>0.15	0	N/A	0.142418	1	4.5	0.0799586	1	4.5	0.126288	1	5.5	58	-954.262	P-N0S+	4. S+only	6
ENSDART00000139710.2	ENSDART00000139710	ENSDARG00000090472	ttll10	0.0788324	4	0.137057	3.5	C	C	B	C	C	A	U	yes	MZps	0.127221	1	4	0.0512489	1	4	0.123336	1	4	0.0698806	1	4	0.0972343	1	4	0.0976221	1	4	0.138198	1	4.5	68	-1129.18	P-N0S+	4. S+only	11
ENSDART00000140149.2	ENSDART00000140149	ENSDARG00000022983	ccdc28a	0.10024	4.5	0.0478228	4.5	A	A	B	A	B	B	A	yes	WT	0.0821753	1	4.5	0.0926499	1	4.5	0.090903	1	5	0.0905513	1	5	0.123244	1	4.5	0.0692093	1	4.5	0.137405	1	5.5	51	-1447.51	P0N0S+	4. S+only	3
ENSDART00000140206.2	ENSDART00000140206	ENSDARG00000058488	adora2ab	0.147443	5	0.0534927	5	A	A	B	A	B	A	A	yes	WT	0.0699315	1	5	0.131667	1	5.5	0.13248	1	5	>0.15	0	N/A	0.112333	1	5	0.107749	1	5	0.136706	1	4.5	48	-1401.02	P0N0S+	4. S+only	8
ENSDART00000140265.2	ENSDART00000140265	ENSDARG00000079123	ikbkb	0.118281	4.5	0.0603008	4.5	A	A	A	B	B	B	A	yes	WT	0.0487269	1	5	0.148223	1	5	0.113357	1	4.5	>0.15	0	N/A	0.120681	1	5	>0.15	0	N/A	0.149307	1	5.5	49	-1338.81	P0N0S+	4. S+only	108
ENSDART00000140427.2	ENSDART00000140427	ENSDARG00000076419	si:dkeyp-117b11.2	0.0750607	4.5	0.114524	4	A	A	B	B	B	A	A	yes	WT	0.141197	1	4	0.0899988	1	4.5	0.144365	1	4	>0.15	0	N/A	0.140402	1	4.5	0.128563	1	4	0.103734	1	4.5	36	-1060.18	P0N0S+	4. S+only	8
ENSDART00000140528.3	ENSDART00000140528	ENSDARG00000069433	tnk1	0.147069	4.5	0.115412	5	B	B	B	B	C	B	A	yes	MZpn	0.14437	1	5	>0.15	0	N/A	0.0460126	1	5.5	>0.15	0	N/A	0.128515	1	5.5	0.103071	1	5	>0.15	0	N/A	83	-1445.92	P-N-S+	4. S+only	3
ENSDART00000140576.3	ENSDART00000140576	ENSDARG00000058058	igf3	0.0442112	5.5	0.108686	5	A	A	A	A	A	A	A	yes	WT	0.0305284	1	5	0.120852	1	5.5	0.0854889	1	5	>0.15	0	N/A	0.0942643	1	5.5	>0.15	0	N/A	>0.15	0	N/A	49	-1760.47	P0N0S+	4. S+only	6
ENSDART00000140636.2	ENSDART00000140636	ENSDARG00000095136	si:ch211-130m23.2	0.121819	4	0.0788685	4	C	A	B	A	C	A	A	yes	MZspg	0.0627571	1	4	0.108391	1	4	0.0686305	1	5	>0.15	0	N/A	0.0990935	1	5	0.090934	1	4	>0.15	0	N/A	66	-1303.64	P-N0S+	4. S+only	8
[truncated: 4,267 more rows]

## Sheet: S2_legend
spreadsheet "zygotic_transcripts":
columns	legend
A	transcript name (ENSEMBL release 102)
B	stable transcript name
C	stable gene name
D	gene symbol
[truncated: 15 more rows]
