# Supplementary material for: Activator-blocker model of transcriptional regulation by pioneer-like factors
Source: Nat Commun. 2023 Sep 14;14:5677. doi: 10.1038/s41467-023-41507-z (PMC10502082; doi:10.1038/s41467-023-41507-z)
Supplement: Supplementary file 4 — Source Data [file 41467_2023_41507_MOESM4_ESM.zip › Source_data/Source_Data_3_ARs_linked_to_transcripts.xlsx]

## Sheet: ARs_to_transcripts 
Source Data file 3. Accessible regions linked to transcripts.Related to main Fig. 2, Fig. 6, Fig. 7, Fig. 8, Fig. S10.
AR-transcript_pair	Accessible regions																	Zygotic transcripts
AR-transcript_pair	chr	start	end	name	TdAR?	TdAR type	MZspg 1-down,2-unch, 3-up	MZsox 19b-down,2-unch, 3-up	MZnanog 1-down,2-unch, 3-up	MZsox19bspg_1-down,2-unch, 3-up	MZspgnanog 1-down,2-unch, 3-up	MZsox19bnanog 1-down,2-unch, 3-up	MZtriple1-down,2-unch, 3-up	Enhancers by TdAR type and sum of PSN effects on H3K27ac*	Enhancers by TdAR type and Sox19b effects on H3K27ac	Enhancers by TdAR type and Pou5f3 effects on H3K27ac	Enhancers by TdAR type and Nanog effects on H3K27ac	chr	"-50kb" from TSS	"+50kb" grom TSS	gene_name	symbol	zygotic_in_WT?	MAX_expression_genotype	MZspg_A-down_B-same_C-UP_U_undef	MZsox19b_A-down_B-same_C-UP_U_undef	MZnanog_A-down_B-same_C-UP_U_undef	MZps_A-down_B-same_C-UP_U_undef	MZpn_A-down_B-same_C-UP_U_undef	MZsn_A-down_B-same_C-UP_U_undef	MZtriple_A-down_B-same_C-UP_U_undef	group_of_mini-models
e63769	chr24	20325572	20325682	peak_194295b	yes	1.PN	1	2	1	1	1	1	1	1.PN_0/-_sum_H3K27ac	1.PN_-_Sox19b_H3K27ac	1.PN_0_Pou5f3_H3K27ac	1.PN_0_Nanog_H3K27ac	chr24	20275310	20375310	ENSDART00000007997.8	acaa1	yes	WT	A	A	B	B	B	B	B	N/A
e63770	chr15	35182544	35182654	peak_78942	yes	1.PN	1	2	1	2	1	1	1	1.PN_0/-_sum_H3K27ac	1.PN_0_Sox19b_H3K27ac	1.PN_+_Pou5f3_H3K27ac	1.PN_+_Nanog_H3K27ac	chr15	35162462	35262462	ENSDART00000043960.8	agfg1a	yes	WT	B	B	B	B	B	B	B	N/A
e63771	chr3	39576592	39576702	peak_217170	yes	1.PN	1	2	1	2	1	1	1	1.PN_0/-_sum_H3K27ac	1.PN_-_Sox19b_H3K27ac	1.PN_+_Pou5f3_H3K27ac	1.PN_+_Nanog_H3K27ac	chr3	39518288	39618288	ENSDART00000020741.8	aldoaa	yes	WT	B	A	A	B	A	A	B	N/A
e63772	chr22	22237806	22237916	peak_174213	yes	1.PN	1	1	1	2	1	2	1	1.PN_0/-_sum_H3K27ac	1.PN_0_Sox19b_H3K27ac	1.PN_+_Pou5f3_H3K27ac	1.PN_0_Nanog_H3K27ac	chr22	22181720	22281720	ENSDART00000160165.2	ap3d1	no	MZpn	B	B	B	B	C	B	B	N/A
e63773	chr12	27276062	27276172	peak_41125a	yes	1.PN	1	2	1	1	1	1	1	1.PN_0/-_sum_H3K27ac	1.PN_+_Sox19b_H3K27ac	1.PN_+_Pou5f3_H3K27ac	1.PN_0_Nanog_H3K27ac	chr12	27193058	27293058	ENSDART00000066269.5	arl4d	yes	MZspg	C	B	A	B	B	B	B	N/A
e63774	chr25	17880494	17880604	peak_203645	yes	1.PN	1	2	1	1	1	1	1	1.PN_0/-_sum_H3K27ac	1.PN_-_Sox19b_H3K27ac	1.PN_-_Pou5f3_H3K27ac	1.PN_0_Nanog_H3K27ac	chr25	17870666	17970666	ENSDART00000093358.6	borcs5	no	MZtriple	B	B	C	B	B	C	C	N/A
e63775	chr25	17880494	17880604	peak_203645	yes	1.PN	1	2	1	1	1	1	1	1.PN_0/-_sum_H3K27ac	1.PN_-_Sox19b_H3K27ac	1.PN_-_Pou5f3_H3K27ac	1.PN_0_Nanog_H3K27ac	chr25	17820798	17920798	ENSDART00000136797.3	btbd10a	yes	WT	A	A	A	B	A	A	A	3a. P0N+
e63776	chr25	17880494	17880604	peak_203645	yes	1.PN	1	2	1	1	1	1	1	1.PN_0/-_sum_H3K27ac	1.PN_-_Sox19b_H3K27ac	1.PN_-_Pou5f3_H3K27ac	1.PN_0_Nanog_H3K27ac	chr25	17812336	17912336	ENSDART00000151853.3	btbd10a	yes	WT	B	A	B	B	A	A	B	N/A
e63777	chr20	13926794	13926904	peak_148723	yes	1.PN	1	1	1	1	1	1	1	1.PN_0/-_sum_H3K27ac	1.PN_0_Sox19b_H3K27ac	1.PN_+_Pou5f3_H3K27ac	1.PN_0_Nanog_H3K27ac	chr20	13846672	13946672	ENSDART00000152191.2	BX469908.1	no	MZspg	C	B	B	B	B	B	C	N/A
e63778	chr21	20703886	20703996	peak_163228a	yes	1.PN	1	2	1	1	1	1	1	1.PN_0/-_sum_H3K27ac	1.PN_+_Sox19b_H3K27ac	1.PN_0_Pou5f3_H3K27ac	1.PN_+_Nanog_H3K27ac	chr21	20661740	20761740	ENSDART00000190918.1	BX530077.1	no	MZpn	B	B	B	B	C	B	B	N/A
e63779	chr1	59291106	59291216	peak_13573	yes	1.PN	1	2	1	2	1	1	1	1.PN_0/-_sum_H3K27ac	1.PN_+_Sox19b_H3K27ac	1.PN_+_Pou5f3_H3K27ac	1.PN_+_Nanog_H3K27ac	chr1	59278028	59378028	ENSDART00000172464.2	CABZ01052576.1	no	MZnanog	B	B	C	B	B	B	B	N/A
e63780	chr5	4480150	4480260	peak_235937	yes	1.PN	1	2	1	2	1	2	1	1.PN_0/-_sum_H3K27ac	1.PN_-_Sox19b_H3K27ac	1.PN_-_Pou5f3_H3K27ac	1.PN_0_Nanog_H3K27ac	chr5	4386404	4486404	ENSDART00000167969.2	CABZ01079241.1	yes	WT	B	B	B	B	B	B	B	N/A
e63781	chr22	12152744	12152854	peak_171813	yes	1.PN	1	2	1	1	1	1	1	1.PN_0/-_sum_H3K27ac	1.PN_+_Sox19b_H3K27ac	1.PN_+_Pou5f3_H3K27ac	1.PN_0_Nanog_H3K27ac	chr22	12112516	12212516	ENSDART00000143599.2	ccnt2b	yes	WT	B	A	B	B	B	B	B	N/A
e63782	chr14	3286606	3286716	peak_59571	yes	1.PN	1	2	1	1	1	1	1	1.PN_0/-_sum_H3K27ac	1.PN_+_Sox19b_H3K27ac	1.PN_+_Pou5f3_H3K27ac	1.PN_0_Nanog_H3K27ac	chr14	3237738	3337738	ENSDART00000186290.1	cdx1a	no	MZsn	B	B	B	B	B	C	B	N/A
e63783	chr22	469836	469946	peak_169277	yes	1.PN	1	2	1	1	1	1	1	1.PN_0/-_sum_H3K27ac	1.PN_-_Sox19b_H3K27ac	1.PN_0_Pou5f3_H3K27ac	1.PN_-_Nanog_H3K27ac	chr22	415268	515268	ENSDART00000145767.2	celsr2	yes	WT	A	A	B	B	B	B	A	4. S+only
e63784	chr13	250230	250340	peak_46195	yes	1.PN	1	2	1	1	1	1	1	1.PN_0/-_sum_H3K27ac	none	none	none	chr13	183480	283480	ENSDART00000102511.5	cfap36	yes	WT	B	A	B	B	B	A	B	N/A
e62733	chr20	27048100	27048210	peak_151715	yes	1.PN	1	1	1	1	1	1	1	1.PN_0/-_sum_H3K27ac	1.PN_+_Sox19b_H3K27ac	1.PN_+_Pou5f3_H3K27ac	1.PN_0_Nanog_H3K27ac	chr20	26970200	27070200	ENSDART00000016014.6	chga	no	MZpn	C	B	B	C	C	B	B	N/A
e62736	chr1	33596016	33596126	peak_7605	yes	1.PN	1	2	1	1	1	1	1	1.PN_0/-_sum_H3K27ac	1.PN_+_Sox19b_H3K27ac	1.PN_0_Pou5f3_H3K27ac	1.PN_+_Nanog_H3K27ac	chr1	33508554	33608554	ENSDART00000018472.8	chmp2bb	yes	WT	B	B	B	B	B	B	B	N/A
e62739	chr19	23877642	23877752	peak_125655	yes	1.PN	1	2	1	1	1	2	1	1.PN_0/-_sum_H3K27ac	1.PN_+_Sox19b_H3K27ac	1.PN_+_Pou5f3_H3K27ac	1.PN_0_Nanog_H3K27ac	chr19	23868106	23968106	ENSDART00000138279.2	chtopa	yes	WT	B	A	A	B	B	A	A	3a. P0N+
e62742	chr19	23877642	23877752	peak_125655	yes	1.PN	1	2	1	1	1	2	1	1.PN_0/-_sum_H3K27ac	1.PN_+_Sox19b_H3K27ac	1.PN_+_Pou5f3_H3K27ac	1.PN_0_Nanog_H3K27ac	chr19	23864744	23964744	ENSDART00000139856.2	chtopa	yes	WT	B	A	A	B	B	A	B	N/A
e62743	chr19	23877642	23877752	peak_125655	yes	1.PN	1	2	1	1	1	2	1	1.PN_0/-_sum_H3K27ac	1.PN_+_Sox19b_H3K27ac	1.PN_+_Pou5f3_H3K27ac	1.PN_0_Nanog_H3K27ac	chr19	23868136	23968136	ENSDART00000079842.5	chtopa	yes	WT	B	B	B	B	B	B	B	N/A
e62746	chr1	10495948	10496058	peak_2593	yes	1.PN	1	2	1	1	1	1	1	1.PN_0/-_sum_H3K27ac	1.PN_+_Sox19b_H3K27ac	1.PN_+_Pou5f3_H3K27ac	1.PN_+_Nanog_H3K27ac	chr1	10423630	10523630	ENSDART00000040116.8	cnpy3	no	MZsox19b	B	C	B	B	B	B	B	N/A
e62747	chr17	49987146	49987256	peak_106683	yes	1.PN	1	2	1	1	1	2	1	1.PN_0/-_sum_H3K27ac	1.PN_0_Sox19b_H3K27ac	1.PN_0_Pou5f3_H3K27ac	1.PN_+_Nanog_H3K27ac	chr17	49928986	50028986	ENSDART00000154728.3	col12a1a	no	MZsox19b	B	C	B	B	B	B	B	N/A
e62750	chr1	33596016	33596126	peak_7605	yes	1.PN	1	2	1	1	1	1	1	1.PN_0/-_sum_H3K27ac	1.PN_+_Sox19b_H3K27ac	1.PN_0_Pou5f3_H3K27ac	1.PN_+_Nanog_H3K27ac	chr1	33507916	33607916	ENSDART00000075632.6	creb1a	yes	WT	B	B	B	B	B	B	B	N/A
e62751	chr4	125632	125742	peak_222399	yes	1.PN	1	1	1	1	1	1	1	1.PN_0/-_sum_H3K27ac	1.PN_0_Sox19b_H3K27ac	1.PN_+_Pou5f3_H3K27ac	1.PN_0_Nanog_H3K27ac	chr4	71784	171784	ENSDART00000172255.2	crebl2	no	MZpn	B	B	B	B	C	B	B	N/A
e62754	chr4	125632	125742	peak_222399	yes	1.PN	1	1	1	1	1	1	1	1.PN_0/-_sum_H3K27ac	1.PN_0_Sox19b_H3K27ac	1.PN_+_Pou5f3_H3K27ac	1.PN_0_Nanog_H3K27ac	chr4	71708	171708	ENSDART00000186461.1	crebl2	yes	MZpn	B	A	B	B	C	C	C	N/A
e62755	chr22	469836	469946	peak_169277	yes	1.PN	1	2	1	1	1	1	1	1.PN_0/-_sum_H3K27ac	1.PN_-_Sox19b_H3K27ac	1.PN_0_Pou5f3_H3K27ac	1.PN_-_Nanog_H3K27ac	chr22	456522	556522	ENSDART00000106645.6	dstyk	no	MZnanog	B	B	C	B	B	B	B	N/A
e62758	chr4	125632	125742	peak_222399	yes	1.PN	1	1	1	1	1	1	1	1.PN_0/-_sum_H3K27ac	1.PN_0_Sox19b_H3K27ac	1.PN_+_Pou5f3_H3K27ac	1.PN_0_Nanog_H3K27ac	chr4	69690	169690	ENSDART00000161055.3	dusp16	yes	WT	B	A	B	B	B	B	B	N/A
e62759	chr14	26726794	26726904	peak_64461	yes	1.PN	1	2	1	1	1	1	1	1.PN_0/-_sum_H3K27ac	1.PN_0_Sox19b_H3K27ac	1.PN_-_Pou5f3_H3K27ac	1.PN_0_Nanog_H3K27ac	chr14	26669690	26769690	ENSDART00000078522.6	eef1g	yes	WT	B	B	B	B	B	B	B	N/A
e62762	chr16	17249934	17250044	peak_86209	yes	1.PN	1	2	1	1	1	1	1	1.PN_0/-_sum_H3K27ac	none	none	none	chr16	17208112	17308112	ENSDART00000079497.6	emg1	yes	WT	B	A	A	A	A	A	A	3a. P0N+
e62764	chr20	33526312	33526422	peak_153334	yes	1.PN	1	2	1	2	1	1	1	1.PN_0/-_sum_H3K27ac	none	none	none	chr20	33447128	33547128	ENSDART00000101974.4	erh	yes	WT	B	A	B	B	B	B	B	N/A
e62767	chr25	13630078	13630188	peak_202522	yes	1.PN	1	2	1	2	1	2	1	1.PN_0/-_sum_H3K27ac	1.PN_+_Sox19b_H3K27ac	1.PN_+_Pou5f3_H3K27ac	1.PN_0_Nanog_H3K27ac	chr25	13564864	13664864	ENSDART00000121859.3	fa2h	yes	WT	A	A	A	A	A	A	A	4. S+only
e62769	chr14	22439134	22439244	peak_63490	yes	1.PN	1	2	1	2	1	1	1	1.PN_0/-_sum_H3K27ac	1.PN_-_Sox19b_H3K27ac	1.PN_+_Pou5f3_H3K27ac	1.PN_0_Nanog_H3K27ac	chr14	22340822	22440822	ENSDART00000054396.3	fbxl3l	no	MZsn	B	B	B	B	B	C	B	N/A
e62772	chr20	26844484	26844594	peak_151660	yes	1.PN	1	1	1	2	1	1	1	1.PN_0/-_sum_H3K27ac	1.PN_+_Sox19b_H3K27ac	1.PN_+_Pou5f3_H3K27ac	1.PN_+_Nanog_H3K27ac	chr20	26842760	26942760	ENSDART00000133293.3	ftr97	yes	WT	B	B	A	B	A	A	A	3a. P0N+
e62774	chr21	20703886	20703996	peak_163228a	yes	1.PN	1	2	1	1	1	1	1	1.PN_0/-_sum_H3K27ac	1.PN_+_Sox19b_H3K27ac	1.PN_0_Pou5f3_H3K27ac	1.PN_+_Nanog_H3K27ac	chr21	20665018	20765018	ENSDART00000015224.9	gadd45gb.1	yes	MZpn	A	A	B	A	C	C	A	4. S+only
e62777	chr12	42365136	42365246	peak_44412	yes	1.PN	1	2	1	1	1	1	1	1.PN_0/-_sum_H3K27ac	none	none	none	chr12	42347002	42447002	ENSDART00000160497.2	glrx3	yes	WT	B	B	B	B	B	B	B	N/A
e62779	chr16	17249934	17250044	peak_86209	yes	1.PN	1	2	1	1	1	1	1	1.PN_0/-_sum_H3K27ac	none	none	none	chr16	17202486	17302486	ENSDART00000063572.7	gtf3c6	yes	WT	B	A	A	B	B	A	A	3a. P0N+
e62781	chr1	38219466	38219576	peak_8495	yes	1.PN	1	1	1	1	1	1	1	1.PN_0/-_sum_H3K27ac	1.PN_+_Sox19b_H3K27ac	1.PN_+_Pou5f3_H3K27ac	1.PN_+_Nanog_H3K27ac	chr1	38145012	38245012	ENSDART00000020409.8	hand2	no	MZsn	B	B	B	B	B	C	B	N/A
e62783	chr1	38219466	38219576	peak_8495	yes	1.PN	1	1	1	1	1	1	1	1.PN_0/-_sum_H3K27ac	1.PN_+_Sox19b_H3K27ac	1.PN_+_Pou5f3_H3K27ac	1.PN_+_Nanog_H3K27ac	chr1	38121788	38221788	ENSDART00000047159.7	hmgb2a	yes	WT	B	A	A	B	A	A	B	N/A
e62785	chr1	38219466	38219576	peak_8495	yes	1.PN	1	1	1	1	1	1	1	1.PN_0/-_sum_H3K27ac	1.PN_+_Sox19b_H3K27ac	1.PN_+_Pou5f3_H3K27ac	1.PN_+_Nanog_H3K27ac	chr1	38120998	38220998	ENSDART00000142811.2	hmgb2a	yes	WT	B	B	A	B	B	B	B	N/A
e62787	chr22	17527530	17527640	peak_173036	yes	1.PN	1	2	1	1	1	1	1	1.PN_0/-_sum_H3K27ac	1.PN_0_Sox19b_H3K27ac	1.PN_+_Pou5f3_H3K27ac	1.PN_0_Nanog_H3K27ac	chr22	17481022	17581022	ENSDART00000142871.3	hnrnpm	yes	MZpn	A	A	A	B	U	A	A	4. S+only
e62788	chr22	17527530	17527640	peak_173036	yes	1.PN	1	2	1	1	1	1	1	1.PN_0/-_sum_H3K27ac	1.PN_0_Sox19b_H3K27ac	1.PN_+_Pou5f3_H3K27ac	1.PN_0_Nanog_H3K27ac	chr22	17481212	17581212	ENSDART00000088356.6	hnrnpm	no	MZsn	B	B	B	B	B	C	B	N/A
e62790	chr3	33721242	33721352	peak_215695	yes	1.PN	1	2	1	2	1	1	1	1.PN_0/-_sum_H3K27ac	none	none	none	chr3	33711548	33811548	ENSDART00000169337.2	ier2a	yes	MZps	A	C	A	C	B	A	A	4. S+only
e62791	chr18	20507258	20507368	peak_112549a	yes	1.PN	1	2	1	1	1	1	1	1.PN_0/-_sum_H3K27ac	1.PN_0_Sox19b_H3K27ac	1.PN_+_Pou5f3_H3K27ac	1.PN_+_Nanog_H3K27ac	chr18	20482340	20582340	ENSDART00000060291.7	ighmbp2	yes	WT	A	B	B	B	B	B	B	N/A
e62793	chr20	27048100	27048210	peak_151715	yes	1.PN	1	1	1	1	1	1	1	1.PN_0/-_sum_H3K27ac	1.PN_+_Sox19b_H3K27ac	1.PN_+_Pou5f3_H3K27ac	1.PN_0_Nanog_H3K27ac	chr20	27036144	27136144	ENSDART00000008590.5	itpk1a	yes	WT	A	A	A	A	A	A	A	3b. P-N+
e62794	chr21	38161314	38161424	peak_167380	yes	1.PN	1	2	1	2	1	1	1	1.PN_0/-_sum_H3K27ac	1.PN_-_Sox19b_H3K27ac	1.PN_-_Pou5f3_H3K27ac	1.PN_-_Nanog_H3K27ac	chr21	38103824	38203824	ENSDART00000151226.2	klf5l	yes	MZps	C	B	B	C	C	B	B	N/A
e62796	chr8	23894470	23894580	peak_290234	yes	1.PN	1	2	1	1	1	1	1	1.PN_0/-_sum_H3K27ac	1.PN_-_Sox19b_H3K27ac	1.PN_+_Pou5f3_H3K27ac	1.PN_+_Nanog_H3K27ac	chr8	23835016	23935016	ENSDART00000078966.6	lhfpl5b	no	MZspg	C	B	B	B	B	B	B	N/A
e62797	chr4	125632	125742	peak_222399	yes	1.PN	1	1	1	1	1	1	1	1.PN_0/-_sum_H3K27ac	1.PN_0_Sox19b_H3K27ac	1.PN_+_Pou5f3_H3K27ac	1.PN_0_Nanog_H3K27ac	chr4	40046	140046	ENSDART00000166440.2	lrp6	yes	WT	B	A	B	B	B	B	B	N/A
e62799	chr12	48672488	48672598	peak_45927	yes	1.PN	1	2	1	2	2	2	1	1.PN_0/-_sum_H3K27ac	none	none	none	chr12	48633206	48733206	ENSDART00000188582.1	mmp21	no	MZsn	B	B	B	B	C	C	C	N/A
e31530	chr13	250230	250340	peak_46195	yes	1.PN	1	2	1	1	1	1	1	1.PN_0/-_sum_H3K27ac	none	none	none	chr13	231212	331212	ENSDART00000137572.3	mpc1	yes	WT	B	A	B	B	B	B	B	N/A
e31531	chr21	36371576	36371686	peak_166969	yes	1.PN	1	2	1	1	1	1	1	1.PN_0/-_sum_H3K27ac	1.PN_+_Sox19b_H3K27ac	1.PN_0_Pou5f3_H3K27ac	1.PN_0_Nanog_H3K27ac	chr21	36346334	36446334	ENSDART00000183627.1	mrpl22	yes	WT	B	A	A	B	B	A	B	N/A
e31532	chr14	26726794	26726904	peak_64461	yes	1.PN	1	2	1	1	1	1	1	1.PN_0/-_sum_H3K27ac	1.PN_0_Sox19b_H3K27ac	1.PN_-_Pou5f3_H3K27ac	1.PN_0_Nanog_H3K27ac	chr14	26654830	26754830	ENSDART00000078563.5	neurog1	no	MZnanog	B	B	C	B	B	B	B	N/A
e31533	chr21	19048652	19048762	peak_162835	yes	1.PN	1	2	1	1	1	1	1	1.PN_0/-_sum_H3K27ac	none	none	none	chr21	19020920	19120920	ENSDART00000029874.6	nkx6.1	yes	WT	A	A	B	A	B	B	B	N/A
e31534	chr16	17249934	17250044	peak_86209	yes	1.PN	1	2	1	1	1	1	1	1.PN_0/-_sum_H3K27ac	none	none	none	chr16	17201898	17301898	ENSDART00000114272.3	nop2	yes	WT	A	A	A	A	A	A	A	3a. P0N+
e31535	chr22	469836	469946	peak_169277	yes	1.PN	1	2	1	1	1	1	1	1.PN_0/-_sum_H3K27ac	1.PN_-_Sox19b_H3K27ac	1.PN_0_Pou5f3_H3K27ac	1.PN_-_Nanog_H3K27ac	chr22	458288	558288	ENSDART00000135403.2	nuak2	yes	WT	B	A	A	B	A	A	A	3a. P0N+
e31536	chr14	22439134	22439244	peak_63490	yes	1.PN	1	2	1	2	1	1	1	1.PN_0/-_sum_H3K27ac	1.PN_-_Sox19b_H3K27ac	1.PN_+_Pou5f3_H3K27ac	1.PN_0_Nanog_H3K27ac	chr14	22417696	22517696	ENSDART00000136597.3	nudt22	yes	MZspg	C	A	B	B	C	B	B	N/A
e31537	chr1	59291106	59291216	peak_13573	yes	1.PN	1	2	1	2	1	1	1	1.PN_0/-_sum_H3K27ac	1.PN_+_Sox19b_H3K27ac	1.PN_+_Pou5f3_H3K27ac	1.PN_+_Nanog_H3K27ac	chr1	59201874	59301874	ENSDART00000168919.2	olfm2b	no	MZps	B	B	B	C	B	B	B	N/A
e31538	chr19	33868526	33868636	peak_128067	yes	1.PN	1	2	1	1	1	1	1	1.PN_0/-_sum_H3K27ac	1.PN_+_Sox19b_H3K27ac	1.PN_0_Pou5f3_H3K27ac	1.PN_0_Nanog_H3K27ac	chr19	33800202	33900202	ENSDART00000168583.2	otud6b	yes	WT	B	B	A	B	B	A	B	N/A
e31539	chr9	53634150	53634260	peak_309259	yes	1.PN	1	2	1	1	2	1	1	1.PN_0/-_sum_H3K27ac	1.PN_0_Sox19b_H3K27ac	1.PN_0_Pou5f3_H3K27ac	1.PN_-_Nanog_H3K27ac	chr9	53616032	53716032	ENSDART00000126314.4	pcdh8	yes	MZsn	A	A	A	B	A	C	C	N/A
e31540	chr15	505954	506064	peak_70977	yes	1.PN	1	2	1	2	1	2	1	1.PN_0/-_sum_H3K27ac	1.PN_-_Sox19b_H3K27ac	1.PN_+_Pou5f3_H3K27ac	1.PN_+_Nanog_H3K27ac	chr15	468090	568090	ENSDART00000154594.3	pcsk7	no	MZnanog	B	B	C	B	B	B	B	N/A
e31541	chr3	10390320	10390430	peak_209707	yes	1.PN	1	1	1	1	1	1	1	1.PN_0/-_sum_H3K27ac	1.PN_0_Sox19b_H3K27ac	1.PN_+_Pou5f3_H3K27ac	1.PN_+_Nanog_H3K27ac	chr3	10375314	10475314	ENSDART00000111833.4	pctp	yes	WT	B	B	B	B	B	B	B	N/A
e31542	chr14	3286606	3286716	peak_59571	yes	1.PN	1	2	1	1	1	1	1	1.PN_0/-_sum_H3K27ac	1.PN_+_Sox19b_H3K27ac	1.PN_+_Pou5f3_H3K27ac	1.PN_0_Nanog_H3K27ac	chr14	3218156	3318156	ENSDART00000177244.2	pdgfrb	no	MZtriple	B	B	B	B	C	B	C	N/A
e31543	chr11	27708640	27708750	peak_30377	yes	1.PN	1	2	1	2	1	1	1	1.PN_0/-_sum_H3K27ac	1.PN_-_Sox19b_H3K27ac	1.PN_0_Pou5f3_H3K27ac	1.PN_-_Nanog_H3K27ac	chr11	27652778	27752778	ENSDART00000045942.8	phf2	no	MZpn	C	B	B	C	C	C	C	N/A
e31544	chr14	26726794	26726904	peak_64461	yes	1.PN	1	2	1	1	1	1	1	1.PN_0/-_sum_H3K27ac	1.PN_0_Sox19b_H3K27ac	1.PN_-_Pou5f3_H3K27ac	1.PN_0_Nanog_H3K27ac	chr14	26665624	26765624	ENSDART00000078557.6	polr2gl	yes	WT	B	A	A	B	B	A	B	N/A
e56324	chr7	74134862	74134972	peak_284373	yes	1.PN	1	2	1	2	2	2	1	1.PN_0/-_sum_H3K27ac	1.PN_-_Sox19b_H3K27ac	1.PN_0_Pou5f3_H3K27ac	1.PN_0_Nanog_H3K27ac	chr7	74100838	74200838	ENSDART00000160195.2	ppp1cbl	yes	WT	A	A	B	B	B	B	B	N/A
e56326	chr7	74198502	74198612	peak_284400	yes	1.PN	1	2	1	1	1	1	1	1.PN_0/-_sum_H3K27ac	1.PN_-_Sox19b_H3K27ac	1.PN_0_Pou5f3_H3K27ac	1.PN_0_Nanog_H3K27ac	chr7	74100838	74200838	ENSDART00000160195.2	ppp1cbl	yes	WT	A	A	B	B	B	B	B	N/A
e56328	chr13	250230	250340	peak_46195	yes	1.PN	1	2	1	1	1	1	1	1.PN_0/-_sum_H3K27ac	none	none	none	chr13	164122	264122	ENSDART00000169273.2	ppp1r21	no	MZnanog	B	B	C	B	B	B	B	N/A
e56330	chr22	17527530	17527640	peak_173036	yes	1.PN	1	2	1	1	1	1	1	1.PN_0/-_sum_H3K27ac	1.PN_0_Sox19b_H3K27ac	1.PN_+_Pou5f3_H3K27ac	1.PN_0_Nanog_H3K27ac	chr22	17449904	17549904	ENSDART00000061366.4	rab11ba	yes	WT	B	B	B	A	B	B	B	N/A
e56332	chr23	25714658	25714768	peak_183922	yes	1.PN	1	2	1	1	1	1	1	1.PN_0/-_sum_H3K27ac	1.PN_0_Sox19b_H3K27ac	1.PN_+_Pou5f3_H3K27ac	1.PN_+_Nanog_H3K27ac	chr23	25658786	25758786	ENSDART00000060059.6	rbms2b	no	MZsn	B	B	B	B	B	C	B	N/A
e56334	chr1	41844588	41844698	peak_9457	yes	1.PN	1	2	1	1	1	1	1	1.PN_0/-_sum_H3K27ac	1.PN_0_Sox19b_H3K27ac	1.PN_0_Pou5f3_H3K27ac	1.PN_-_Nanog_H3K27ac	chr1	41767784	41867784	ENSDART00000053681.6	rnf24	yes	MZpn	B	B	B	B	C	C	C	N/A
e56336	chr13	250230	250340	peak_46195	yes	1.PN	1	2	1	1	1	1	1	1.PN_0/-_sum_H3K27ac	none	none	none	chr13	176394	276394	ENSDART00000172677.2	rtn4b	yes	WT	B	A	B	B	B	B	A	3b. P-N+
e56338	chr15	35014006	35014116	peak_78883	yes	1.PN	1	1	1	2	1	1	1	1.PN_0/-_sum_H3K27ac	1.PN_0_Sox19b_H3K27ac	1.PN_0_Pou5f3_H3K27ac	1.PN_-_Nanog_H3K27ac	chr15	34993006	35093006	ENSDART00000086954.6	sesn3	yes	WT	A	A	A	B	A	A	A	4. S+only
e56340	chr13	23864288	23864398	peak_51582	yes	1.PN	1	2	1	1	1	1	1	1.PN_0/-_sum_H3K27ac	1.PN_0_Sox19b_H3K27ac	1.PN_0_Pou5f3_H3K27ac	1.PN_-_Nanog_H3K27ac	chr13	23847974	23947974	ENSDART00000002244.6	sf3b5	yes	WT	B	A	A	B	A	A	B	N/A
e56341	chr25	13630078	13630188	peak_202522	yes	1.PN	1	2	1	2	1	2	1	1.PN_0/-_sum_H3K27ac	1.PN_+_Sox19b_H3K27ac	1.PN_+_Pou5f3_H3K27ac	1.PN_0_Nanog_H3K27ac	chr25	13570554	13670554	ENSDART00000163642.2	si:ch211-172l8.4	yes	MZps	A	A	B	C	C	C	A	4. S+only
e54533	chr25	17880494	17880604	peak_203645	yes	1.PN	1	2	1	1	1	1	1	1.PN_0/-_sum_H3K27ac	1.PN_-_Sox19b_H3K27ac	1.PN_-_Pou5f3_H3K27ac	1.PN_0_Nanog_H3K27ac	chr25	17802944	17902944	ENSDART00000155169.2	si:ch211-176l24.4	yes	WT	A	A	B	B	B	B	B	N/A
e54535	chr22	17527530	17527640	peak_173036	yes	1.PN	1	2	1	1	1	1	1	1.PN_0/-_sum_H3K27ac	1.PN_0_Sox19b_H3K27ac	1.PN_+_Pou5f3_H3K27ac	1.PN_0_Nanog_H3K27ac	chr22	17439040	17539040	ENSDART00000141286.3	si:ch211-197g15.6	no	WT	C	B	B	B	B	C	B	N/A
e54537	chr12	42365136	42365246	peak_44412	yes	1.PN	1	2	1	1	1	1	1	1.PN_0/-_sum_H3K27ac	none	none	none	chr12	42350276	42450276	ENSDART00000166590.2	si:ch211-221j21.3	yes	MZpn	B	B	B	B	C	B	B	N/A
e54539	chr12	41367466	41367576	peak_44233	yes	1.PN	1	2	1	1	1	1	1	1.PN_0/-_sum_H3K27ac	none	none	none	chr12	41298968	41398968	ENSDART00000171352.2	si:ch211-27e6.1	no	MZpn	C	B	B	C	C	C	B	N/A
e54541	chr20	27048100	27048210	peak_151715	yes	1.PN	1	1	1	1	1	1	1	1.PN_0/-_sum_H3K27ac	1.PN_+_Sox19b_H3K27ac	1.PN_+_Pou5f3_H3K27ac	1.PN_0_Nanog_H3K27ac	chr20	26953556	27053556	ENSDART00000125688.4	si:dkey-177p2.18	yes	MZpn	B	A	C	B	C	B	C	N/A
e54543	chr4	42305698	42305808	peak_231443	yes	1.PN	1	2	1	1	1	1	1	1.PN_0/-_sum_H3K27ac	none	none	none	chr4	42244516	42344516	ENSDART00000133558.4	si:dkey-4e4.1	no	MZps	B	B	B	C	B	B	B	N/A
e54545	chr4	58066856	58066966	peak_232450	yes	1.PN	1	2	1	2	1	1	1	1.PN_0/-_sum_H3K27ac	1.PN_-_Sox19b_H3K27ac	1.PN_0_Pou5f3_H3K27ac	1.PN_-_Nanog_H3K27ac	chr4	58007166	58107166	ENSDART00000161097.2	si:dkey-57k17.1	yes	WT	A	A	A	A	A	A	A	3b. P-N+
e54547	chr7	21867268	21867378	peak_271442	yes	1.PN	1	2	1	1	1	2	1	1.PN_0/-_sum_H3K27ac	none	none	none	chr7	21809336	21909336	ENSDART00000159626.2	si:dkey-85k7.7	yes	WT	A	A	A	A	A	A	A	3a. P0N+
e54549	chr4	33375530	33375640	peak_230880	yes	1.PN	1	1	1	1	1	1	1	1.PN_0/-_sum_H3K27ac	1.PN_-_Sox19b_H3K27ac	1.PN_-_Pou5f3_H3K27ac	1.PN_0_Nanog_H3K27ac	chr4	33321634	33421634	ENSDART00000150712.2	si:dkeyp-4f2.3	yes	WT	A	A	B	B	A	A	A	3a. P0N+
e65952	chr20	13926794	13926904	peak_148723	yes	1.PN	1	1	1	1	1	1	1	1.PN_0/-_sum_H3K27ac	1.PN_0_Sox19b_H3K27ac	1.PN_+_Pou5f3_H3K27ac	1.PN_0_Nanog_H3K27ac	chr20	13844122	13944122	ENSDART00000007744.5	slc30a1a	yes	WT	A	A	A	B	A	A	A	1. P+N+
e65953	chr13	250230	250340	peak_46195	yes	1.PN	1	2	1	1	1	1	1	1.PN_0/-_sum_H3K27ac	none	none	none	chr13	230828	330828	ENSDART00000144819.2	slc30a6	yes	WT	B	B	B	B	B	B	B	N/A
e65954	chr13	250230	250340	peak_46195	yes	1.PN	1	2	1	1	1	1	1	1.PN_0/-_sum_H3K27ac	none	none	none	chr13	230652	330652	ENSDART00000193627.1	slc30a6	yes	WT	B	B	B	B	B	B	B	N/A
e65955	chr1	52834870	52834980	peak_12112	yes	1.PN	1	2	1	2	1	1	1	1.PN_0/-_sum_H3K27ac	1.PN_-_Sox19b_H3K27ac	1.PN_0_Pou5f3_H3K27ac	1.PN_+_Nanog_H3K27ac	chr1	52742438	52842438	ENSDART00000123972.3	smarca5	yes	WT	B	B	B	B	B	B	B	N/A
e65956	chr23	17334892	17335002	peak_181569a	yes	1.PN	1	2	1	1	1	1	1	1.PN_0/-_sum_H3K27ac	1.PN_+_Sox19b_H3K27ac	1.PN_+_Pou5f3_H3K27ac	1.PN_+_Nanog_H3K27ac	chr23	17304152	17404152	ENSDART00000155808.2	SRMS	yes	WT	A	A	A	A	A	A	A	1. P+N+
e65957	chr4	26338528	26338638	peak_229698	yes	1.PN	1	2	1	1	1	1	1	1.PN_0/-_sum_H3K27ac	none	none	none	chr4	26272834	26372834	ENSDART00000170709.2	st8sia1	yes	MZnanog	A	A	C	A	A	A	A	2b. P+N-
e65958	chr5	72257272	72257382	peak_252153	yes	1.PN	1	2	1	1	1	1	1	1.PN_0/-_sum_H3K27ac	1.PN_+_Sox19b_H3K27ac	1.PN_+_Pou5f3_H3K27ac	1.PN_+_Nanog_H3K27ac	chr5	72239648	72339648	ENSDART00000037691.6	tbx5a	yes	MZps	C	C	A	C	A	A	A	3b. P-N+
e26749	chr16	34048668	34048778	peak_90227	yes	1.PN	1	2	1	2	1	1	1	1.PN_0/-_sum_H3K27ac	1.PN_-_Sox19b_H3K27ac	1.PN_+_Pou5f3_H3K27ac	1.PN_+_Nanog_H3K27ac	chr16	33996732	34096732	ENSDART00000058424.5	tent5ba	no	MZsox19b	B	C	B	B	B	B	B	N/A
e26750	chr2	37883636	37883746	peak_140545	yes	1.PN	1	2	1	2	1	2	1	1.PN_0/-_sum_H3K27ac	1.PN_-_Sox19b_H3K27ac	1.PN_-_Pou5f3_H3K27ac	1.PN_-_Nanog_H3K27ac	chr2	37847078	37947078	ENSDART00000141784.2	tep1	yes	WT	A	A	A	B	B	A	A	4. S+only
e26751	chr17	49987146	49987256	peak_106683	yes	1.PN	1	2	1	1	1	2	1	1.PN_0/-_sum_H3K27ac	1.PN_0_Sox19b_H3K27ac	1.PN_0_Pou5f3_H3K27ac	1.PN_+_Nanog_H3K27ac	chr17	49960122	50060122	ENSDART00000122747.3	tmem30aa	no	WT	B	B	C	B	B	C	B	N/A
e26752	chr1	59291106	59291216	peak_13573	yes	1.PN	1	2	1	2	1	1	1	1.PN_0/-_sum_H3K27ac	1.PN_+_Sox19b_H3K27ac	1.PN_+_Pou5f3_H3K27ac	1.PN_+_Nanog_H3K27ac	chr1	59263486	59363486	ENSDART00000159419.2	txndc11	no	MZnanog	B	B	C	B	B	C	B	N/A
e26753	chr22	22237806	22237916	peak_174213	yes	1.PN	1	1	1	2	1	2	1	1.PN_0/-_sum_H3K27ac	1.PN_0_Sox19b_H3K27ac	1.PN_+_Pou5f3_H3K27ac	1.PN_0_Nanog_H3K27ac	chr22	22210208	22310208	ENSDART00000017755.4	ubxn6	no	MZtriple	B	B	B	B	B	B	C	N/A
e26754	chr3	43351932	43352042	peak_218083	yes	1.PN	1	2	1	1	1	1	1	1.PN_0/-_sum_H3K27ac	1.PN_+_Sox19b_H3K27ac	1.PN_0_Pou5f3_H3K27ac	1.PN_0_Nanog_H3K27ac	chr3	43306082	43406082	ENSDART00000171213.2	uncx	no	WT	B	B	B	B	C	B	C	N/A
e26755	chr13	50593794	50593904	peak_58132	yes	1.PN	1	2	1	2	1	2	1	1.PN_0/-_sum_H3K27ac	1.PN_0_Sox19b_H3K27ac	1.PN_+_Pou5f3_H3K27ac	1.PN_+_Nanog_H3K27ac	chr13	50564640	50664640	ENSDART00000170527.2	vent	yes	WT	A	A	A	A	A	A	A	3b. P-N+
e26756	chr13	50593794	50593904	peak_58132	yes	1.PN	1	2	1	2	1	2	1	1.PN_0/-_sum_H3K27ac	1.PN_0_Sox19b_H3K27ac	1.PN_+_Pou5f3_H3K27ac	1.PN_+_Nanog_H3K27ac	chr13	50574174	50674174	ENSDART00000184181.1	vox	yes	WT	A	A	A	A	A	A	A	3b. P-N+
e26757	chr2	37883636	37883746	peak_140545	yes	1.PN	1	2	1	2	1	2	1	1.PN_0/-_sum_H3K27ac	1.PN_-_Sox19b_H3K27ac	1.PN_-_Pou5f3_H3K27ac	1.PN_-_Nanog_H3K27ac	chr2	37824648	37924648	ENSDART00000039386.6	zgc:66427	yes	WT	B	A	A	A	A	A	A	3a. P0N+
e31517	chr25	16918648	16918758	peak_203403	yes	1.PN	1	2	1	2	1	1	1	1.PN_0/-_sum_H3K27ac	1.PN_-_Sox19b_H3K27ac	1.PN_-_Pou5f3_H3K27ac	1.PN_0_Nanog_H3K27ac	chr25	16830988	16930988	ENSDART00000020259.10	zgc:77158	no	MZnanog	B	B	C	B	B	B	B	N/A
e31518	chr12	48672488	48672598	peak_45927	yes	1.PN	1	2	1	2	2	2	1	1.PN_0/-_sum_H3K27ac	none	none	none	chr12	48621612	48721612	ENSDART00000007202.9	zgc:92749	yes	MZsn	A	A	B	A	C	C	B	N/A
e31519	chr4	33375530	33375640	peak_230880	yes	1.PN	1	1	1	1	1	1	1	1.PN_0/-_sum_H3K27ac	1.PN_-_Sox19b_H3K27ac	1.PN_-_Pou5f3_H3K27ac	1.PN_0_Nanog_H3K27ac	chr4	33284772	33384772	ENSDART00000150500.2	znf1055	yes	MZps	A	B	B	C	B	B	B	N/A
e31521	chr4	42305698	42305808	peak_231443	yes	1.PN	1	2	1	1	1	1	1	1.PN_0/-_sum_H3K27ac	none	none	none	chr4	42246224	42346224	ENSDART00000168471.2	znf1118	yes	MZps	A	B	B	C	B	B	A	2a. P+N0
e31523	chr4	60368844	60368954	peak_232631	yes	1.PN	1	1	1	1	1	1	1	1.PN_0/-_sum_H3K27ac	1.PN_0_Sox19b_H3K27ac	1.PN_-_Pou5f3_H3K27ac	1.PN_0_Nanog_H3K27ac	chr4	60331606	60431606	ENSDART00000167351.2	znf1130	yes	MZps	B	B	B	C	B	B	B	N/A
e54550	chr4	56041902	56042012	peak_232362	yes	1.PN	1	2	1	1	1	2	1	1.PN_0/-_sum_H3K27ac	1.PN_0_Sox19b_H3K27ac	1.PN_+_Pou5f3_H3K27ac	1.PN_0_Nanog_H3K27ac	chr4	56018512	56118512	ENSDART00000168345.2	znf1133	yes	WT	A	A	A	A	A	A	A	3a. P0N+
e54552	chr25	13630078	13630188	peak_202522	yes	1.PN	1	2	1	2	1	2	1	1.PN_0/-_sum_H3K27ac	1.PN_+_Sox19b_H3K27ac	1.PN_+_Pou5f3_H3K27ac	1.PN_0_Nanog_H3K27ac	chr25	13626682	13726682	ENSDART00000090226.6	znf319b	yes	WT	B	A	B	B	B	B	B	N/A
e54554	chr4	36181788	36181898	peak_231022	yes	1.PN	1	1	1	1	1	2	1	1.PN_0/-_sum_H3K27ac	1.PN_0_Sox19b_H3K27ac	1.PN_0_Pou5f3_H3K27ac	1.PN_-_Nanog_H3K27ac	chr4	36094500	36194500	ENSDART00000170896.2	znf992	yes	WT	A	A	A	A	A	A	A	3a. P0N+
e38553	chr3	28570982	28571092	peak_214228	yes	1.PN	1	2	1	1	1	1	1	1.PN_+_sum_H3K27ac	1.PN_0_Sox19b_H3K27ac	1.PN_+_Pou5f3_H3K27ac	1.PN_0_Nanog_H3K27ac	chr3	28531396	28631396	ENSDART00000150893.2	2012-09-01	yes	WT	A	A	A	A	A	A	A	2a. P+N0
e38554	chr18	45756016	45756126	peak_118386	yes	1.PN	1	1	1	2	1	1	1	1.PN_+_sum_H3K27ac	1.PN_-_Sox19b_H3K27ac	1.PN_0_Pou5f3_H3K27ac	1.PN_-_Nanog_H3K27ac	chr18	45746094	45846094	ENSDART00000087070.7	abcc5	yes	MZsn	B	B	B	B	C	C	C	N/A
e38555	chr19	30468238	30468348	peak_127209b	yes	1.PN	1	2	1	1	1	1	1	1.PN_+_sum_H3K27ac	1.PN_-_Sox19b_H3K27ac	1.PN_-_Pou5f3_H3K27ac	1.PN_0_Nanog_H3K27ac	chr19	30397638	30497638	ENSDART00000048977.6	abcf1	yes	WT	B	A	A	B	A	A	A	3b. P-N+
e38556	chr7	24070000	24070110	peak_271991	yes	1.PN	1	2	1	1	1	1	1	1.PN_+_sum_H3K27ac	1.PN_0_Sox19b_H3K27ac	1.PN_+_Pou5f3_H3K27ac	1.PN_0_Nanog_H3K27ac	chr7	24019420	24119420	ENSDART00000034218.9	acin1b	yes	WT	A	A	A	A	A	A	A	1. P+N+
e38557	chr7	24070000	24070110	peak_271991	yes	1.PN	1	2	1	1	1	1	1	1.PN_+_sum_H3K27ac	1.PN_0_Sox19b_H3K27ac	1.PN_+_Pou5f3_H3K27ac	1.PN_0_Nanog_H3K27ac	chr7	24037252	24137252	ENSDART00000173902.2	acin1b	yes	WT	A	A	A	A	A	A	A	1. P+N+
e38558	chr7	24072202	24072312	peak_271992	yes	1.PN	1	2	1	1	1	1	1	1.PN_+_sum_H3K27ac	1.PN_0_Sox19b_H3K27ac	1.PN_+_Pou5f3_H3K27ac	1.PN_+_Nanog_H3K27ac	chr7	24019420	24119420	ENSDART00000034218.9	acin1b	yes	WT	A	A	A	A	A	A	A	1. P+N+
e38559	chr7	24072202	24072312	peak_271992	yes	1.PN	1	2	1	1	1	1	1	1.PN_+_sum_H3K27ac	1.PN_0_Sox19b_H3K27ac	1.PN_+_Pou5f3_H3K27ac	1.PN_+_Nanog_H3K27ac	chr7	24037252	24137252	ENSDART00000173902.2	acin1b	yes	WT	A	A	A	A	A	A	A	1. P+N+
e38560	chr7	24075244	24075354	peak_271993a	yes	1.PN	1	2	1	1	1	1	1	1.PN_+_sum_H3K27ac	1.PN_0_Sox19b_H3K27ac	1.PN_+_Pou5f3_H3K27ac	1.PN_+_Nanog_H3K27ac	chr7	24019420	24119420	ENSDART00000034218.9	acin1b	yes	WT	A	A	A	A	A	A	A	1. P+N+
e38561	chr7	24075244	24075354	peak_271993a	yes	1.PN	1	2	1	1	1	1	1	1.PN_+_sum_H3K27ac	1.PN_0_Sox19b_H3K27ac	1.PN_+_Pou5f3_H3K27ac	1.PN_+_Nanog_H3K27ac	chr7	24037252	24137252	ENSDART00000173902.2	acin1b	yes	WT	A	A	A	A	A	A	A	1. P+N+
e38562	chr7	24077772	24077882	peak_271994	yes	1.PN	1	2	1	1	1	1	1	1.PN_+_sum_H3K27ac	1.PN_0_Sox19b_H3K27ac	1.PN_+_Pou5f3_H3K27ac	1.PN_+_Nanog_H3K27ac	chr7	24019420	24119420	ENSDART00000034218.9	acin1b	yes	WT	A	A	A	A	A	A	A	1. P+N+
e38563	chr7	24077772	24077882	peak_271994	yes	1.PN	1	2	1	1	1	1	1	1.PN_+_sum_H3K27ac	1.PN_0_Sox19b_H3K27ac	1.PN_+_Pou5f3_H3K27ac	1.PN_+_Nanog_H3K27ac	chr7	24037252	24137252	ENSDART00000173902.2	acin1b	yes	WT	A	A	A	A	A	A	A	1. P+N+
e30052	chr7	24070000	24070110	peak_271991	yes	1.PN	1	2	1	1	1	1	1	1.PN_+_sum_H3K27ac	1.PN_0_Sox19b_H3K27ac	1.PN_+_Pou5f3_H3K27ac	1.PN_0_Nanog_H3K27ac	chr7	24031166	24131166	ENSDART00000141749.3	acin1b	yes	WT	A	B	B	B	B	A	B	N/A
e30053	chr7	24072202	24072312	peak_271992	yes	1.PN	1	2	1	1	1	1	1	1.PN_+_sum_H3K27ac	1.PN_0_Sox19b_H3K27ac	1.PN_+_Pou5f3_H3K27ac	1.PN_+_Nanog_H3K27ac	chr7	24031166	24131166	ENSDART00000141749.3	acin1b	yes	WT	A	B	B	B	B	A	B	N/A
e30054	chr7	24075244	24075354	peak_271993a	yes	1.PN	1	2	1	1	1	1	1	1.PN_+_sum_H3K27ac	1.PN_0_Sox19b_H3K27ac	1.PN_+_Pou5f3_H3K27ac	1.PN_+_Nanog_H3K27ac	chr7	24031166	24131166	ENSDART00000141749.3	acin1b	yes	WT	A	B	B	B	B	A	B	N/A
e30055	chr7	24077772	24077882	peak_271994	yes	1.PN	1	2	1	1	1	1	1	1.PN_+_sum_H3K27ac	1.PN_0_Sox19b_H3K27ac	1.PN_+_Pou5f3_H3K27ac	1.PN_+_Nanog_H3K27ac	chr7	24031166	24131166	ENSDART00000141749.3	acin1b	yes	WT	A	B	B	B	B	A	B	N/A
e59097	chr8	20192798	20192908	peak_289264	yes	1.PN	1	2	1	1	1	1	1	1.PN_+_sum_H3K27ac	1.PN_0_Sox19b_H3K27ac	1.PN_+_Pou5f3_H3K27ac	1.PN_0_Nanog_H3K27ac	chr8	20107796	20207796	ENSDART00000124809.4	acsbg2	yes	WT	A	A	A	A	A	A	A	2a. P+N0
e59098	chr2	44747568	44747678	peak_142364	yes	1.PN	1	2	1	2	1	1	1	1.PN_+_sum_H3K27ac	1.PN_-_Sox19b_H3K27ac	1.PN_0_Pou5f3_H3K27ac	1.PN_0_Nanog_H3K27ac	chr2	44696724	44796724	ENSDART00000041806.6	acsm3	yes	WT	A	A	A	A	A	A	A	1. P+N+
e59099	chr15	43352772	43352882	peak_80824	yes	1.PN	1	2	1	1	1	1	1	1.PN_+_sum_H3K27ac	1.PN_0_Sox19b_H3K27ac	1.PN_+_Pou5f3_H3K27ac	1.PN_+_Nanog_H3K27ac	chr15	43348316	43448316	ENSDART00000182528.1	actn4	yes	WT	B	B	B	B	B	B	B	N/A
e59100	chr7	42455622	42455732	peak_277282	yes	1.PN	1	2	1	1	1	1	1	1.PN_+_sum_H3K27ac	1.PN_0_Sox19b_H3K27ac	1.PN_0_Pou5f3_H3K27ac	1.PN_0_Nanog_H3K27ac	chr7	42410300	42510300	ENSDART00000004120.11	adamts18	yes	WT	A	A	B	A	A	A	A	4. S+only
e59101	chr7	42460164	42460274	peak_277283	yes	1.PN	1	2	1	2	1	2	1	1.PN_+_sum_H3K27ac	1.PN_0_Sox19b_H3K27ac	1.PN_0_Pou5f3_H3K27ac	1.PN_0_Nanog_H3K27ac	chr7	42410300	42510300	ENSDART00000004120.11	adamts18	yes	WT	A	A	B	A	A	A	A	4. S+only
e59103	chr7	42466372	42466482	peak_277285	yes	1.PN	1	2	1	1	1	1	1	1.PN_+_sum_H3K27ac	1.PN_0_Sox19b_H3K27ac	1.PN_0_Pou5f3_H3K27ac	1.PN_0_Nanog_H3K27ac	chr7	42410300	42510300	ENSDART00000004120.11	adamts18	yes	WT	A	A	B	A	A	A	A	4. S+only
e59105	chr7	37816262	37816372	peak_275942	yes	1.PN	1	2	1	1	1	1	1	1.PN_+_sum_H3K27ac	1.PN_+_Sox19b_H3K27ac	1.PN_+_Pou5f3_H3K27ac	1.PN_0_Nanog_H3K27ac	chr7	37808600	37908600	ENSDART00000173552.2	adcy7	no	MZnanog	B	B	C	B	B	B	B	N/A
e59107	chr21	2026934	2027044	peak_158904	yes	1.PN	1	2	1	1	1	1	1	1.PN_+_sum_H3K27ac	1.PN_0_Sox19b_H3K27ac	1.PN_+_Pou5f3_H3K27ac	1.PN_0_Nanog_H3K27ac	chr21	1992038	2092038	ENSDART00000171131.2	add1	yes	WT	B	B	B	B	B	B	B	N/A
e59109	chr20	35579578	35579688	peak_153854	yes	1.PN	1	2	1	1	1	1	1	1.PN_+_sum_H3K27ac	1.PN_0_Sox19b_H3K27ac	1.PN_0_Pou5f3_H3K27ac	1.PN_0_Nanog_H3K27ac	chr20	35528436	35628436	ENSDART00000142444.4	adgrf6	yes	WT	A	A	A	A	A	A	A	1. P+N+
e59111	chr2	53506958	53507068	peak_144276	yes	1.PN	1	3	1	2	1	1	1	1.PN_+_sum_H3K27ac	1.PN_0_Sox19b_H3K27ac	1.PN_+_Pou5f3_H3K27ac	1.PN_+_Nanog_H3K27ac	chr2	53450424	53550424	ENSDART00000037557.6	admp	yes	MZps	A	A	A	U	A	A	A	3b. P-N+
e59113	chr12	8515606	8515716	peak_36669	yes	1.PN	1	1	1	2	1	2	1	1.PN_+_sum_H3K27ac	1.PN_+_Sox19b_H3K27ac	1.PN_+_Pou5f3_H3K27ac	1.PN_+_Nanog_H3K27ac	chr12	8424866	8524866	ENSDART00000062858.6	adoa	yes	WT	B	A	B	B	B	B	B	N/A
e59115	chr16	45876946	45877056	peak_93005	yes	1.PN	1	2	1	2	1	2	1	1.PN_+_sum_H3K27ac	1.PN_-_Sox19b_H3K27ac	1.PN_0_Pou5f3_H3K27ac	1.PN_0_Nanog_H3K27ac	chr16	45860050	45960050	ENSDART00000133213.3	afp4	yes	WT	A	A	A	A	A	A	A	3a. P0N+
e59117	chr14	36415654	36415764	peak_66964	yes	1.PN	1	2	1	1	1	1	1	1.PN_+_sum_H3K27ac	1.PN_-_Sox19b_H3K27ac	1.PN_0_Pou5f3_H3K27ac	1.PN_0_Nanog_H3K27ac	chr14	36387250	36487250	ENSDART00000016728.9	aga	yes	WT	B	B	B	B	B	B	B	N/A
e67292	chr14	36417140	36417250	peak_66965	yes	1.PN	1	2	1	1	1	1	1	1.PN_+_sum_H3K27ac	1.PN_0_Sox19b_H3K27ac	1.PN_+_Pou5f3_H3K27ac	1.PN_0_Nanog_H3K27ac	chr14	36387250	36487250	ENSDART00000016728.9	aga	yes	WT	B	B	B	B	B	B	B	N/A
e67293	chr14	36426426	36426536	peak_66968	yes	1.PN	1	2	1	1	1	1	1	1.PN_+_sum_H3K27ac	1.PN_-_Sox19b_H3K27ac	1.PN_+_Pou5f3_H3K27ac	1.PN_0_Nanog_H3K27ac	chr14	36387250	36487250	ENSDART00000016728.9	aga	yes	WT	B	B	B	B	B	B	B	N/A
e67294	chr21	7187496	7187606	peak_160173	yes	1.PN	1	2	1	1	1	1	1	1.PN_+_sum_H3K27ac	1.PN_0_Sox19b_H3K27ac	1.PN_+_Pou5f3_H3K27ac	1.PN_+_Nanog_H3K27ac	chr21	7138942	7238942	ENSDART00000172174.3	agpat2	yes	WT	A	A	A	B	A	A	A	3b. P-N+
e67295	chr1	46832750	46832860	peak_10620	yes	1.PN	1	2	1	1	1	1	1	1.PN_+_sum_H3K27ac	1.PN_0_Sox19b_H3K27ac	1.PN_0_Pou5f3_H3K27ac	1.PN_0_Nanog_H3K27ac	chr1	46825494	46925494	ENSDART00000115081.4	agpat3	yes	WT	B	B	B	B	B	B	B	N/A
e67296	chr7	24070000	24070110	peak_271991	yes	1.PN	1	2	1	1	1	1	1	1.PN_+_sum_H3K27ac	1.PN_0_Sox19b_H3K27ac	1.PN_+_Pou5f3_H3K27ac	1.PN_0_Nanog_H3K27ac	chr7	24062484	24162484	ENSDART00000111923.5	ajuba	yes	WT	B	A	B	B	B	B	B	N/A
e67297	chr7	24072202	24072312	peak_271992	yes	1.PN	1	2	1	1	1	1	1	1.PN_+_sum_H3K27ac	1.PN_0_Sox19b_H3K27ac	1.PN_+_Pou5f3_H3K27ac	1.PN_+_Nanog_H3K27ac	chr7	24062484	24162484	ENSDART00000111923.5	ajuba	yes	WT	B	A	B	B	B	B	B	N/A
e67298	chr7	24075244	24075354	peak_271993a	yes	1.PN	1	2	1	1	1	1	1	1.PN_+_sum_H3K27ac	1.PN_0_Sox19b_H3K27ac	1.PN_+_Pou5f3_H3K27ac	1.PN_+_Nanog_H3K27ac	chr7	24062484	24162484	ENSDART00000111923.5	ajuba	yes	WT	B	A	B	B	B	B	B	N/A
e67299	chr7	24077772	24077882	peak_271994	yes	1.PN	1	2	1	1	1	1	1	1.PN_+_sum_H3K27ac	1.PN_0_Sox19b_H3K27ac	1.PN_+_Pou5f3_H3K27ac	1.PN_+_Nanog_H3K27ac	chr7	24062484	24162484	ENSDART00000111923.5	ajuba	yes	WT	B	A	B	B	B	B	B	N/A
e67300	chr5	61992422	61992532	peak_249765	yes	1.PN	1	2	1	1	1	1	1	1.PN_+_sum_H3K27ac	1.PN_-_Sox19b_H3K27ac	1.PN_+_Pou5f3_H3K27ac	1.PN_+_Nanog_H3K27ac	chr5	61959764	62059764	ENSDART00000134335.2	akap10	no	MZnanog	B	B	C	B	B	B	B	N/A
e67301	chr17	33213642	33213752	peak_103379	yes	1.PN	1	1	1	1	1	1	1	1.PN_+_sum_H3K27ac	1.PN_+_Sox19b_H3K27ac	1.PN_0_Pou5f3_H3K27ac	1.PN_+_Nanog_H3K27ac	chr17	33181714	33281714	ENSDART00000152068.3	AL590149.1	yes	WT	A	B	A	B	A	B	A	3a. P0N+
e67302	chr6	11785650	11785760	peak_255171	yes	1.PN	1	2	1	2	1	1	1	1.PN_+_sum_H3K27ac	none	none	none	chr6	11780250	11880250	ENSDART00000151602.3	AL929243.1	no	MZpn	B	B	B	B	C	B	B	N/A
e67304	chr4	23161900	23162010	peak_228978	yes	1.PN	1	2	1	1	1	1	1	1.PN_+_sum_H3K27ac	1.PN_-_Sox19b_H3K27ac	1.PN_0_Pou5f3_H3K27ac	1.PN_+_Nanog_H3K27ac	chr4	23073510	23173510	ENSDART00000131433.2	AL935183.1	yes	WT	B	B	A	B	B	A	A	3a. P0N+
e67306	chr5	40689008	40689118	peak_245010	yes	1.PN	1	1	1	1	1	1	1	1.PN_+_sum_H3K27ac	1.PN_+_Sox19b_H3K27ac	1.PN_0_Pou5f3_H3K27ac	1.PN_+_Nanog_H3K27ac	chr5	40649828	40749828	ENSDART00000133613.2	AL954694.1	yes	MZpn	B	A	B	A	C	B	B	N/A
e56056	chr6	22026786	22026896	peak_257180	yes	1.PN	1	2	1	1	1	1	1	1.PN_+_sum_H3K27ac	1.PN_0_Sox19b_H3K27ac	1.PN_0_Pou5f3_H3K27ac	1.PN_0_Nanog_H3K27ac	chr6	22018588	22118588	ENSDART00000151205.3	aldh1l1	no	MZpn	B	B	B	B	C	B	B	N/A
e56058	chr6	22037148	22037258	peak_257184a	yes	1.PN	1	2	1	1	1	1	1	1.PN_+_sum_H3K27ac	1.PN_0_Sox19b_H3K27ac	1.PN_0_Pou5f3_H3K27ac	1.PN_+_Nanog_H3K27ac	chr6	22018588	22118588	ENSDART00000151205.3	aldh1l1	no	MZpn	B	B	B	B	C	B	B	N/A
e56060	chr6	22060256	22060366	peak_257190	yes	1.PN	1	1	1	1	1	1	1	1.PN_+_sum_H3K27ac	1.PN_0_Sox19b_H3K27ac	1.PN_0_Pou5f3_H3K27ac	1.PN_0_Nanog_H3K27ac	chr6	22018588	22118588	ENSDART00000151205.3	aldh1l1	no	MZpn	B	B	B	B	C	B	B	N/A
e56062	chr6	22073680	22073790	peak_257194b	yes	1.PN	1	2	1	1	1	1	1	1.PN_+_sum_H3K27ac	1.PN_+_Sox19b_H3K27ac	1.PN_+_Pou5f3_H3K27ac	1.PN_+_Nanog_H3K27ac	chr6	22018588	22118588	ENSDART00000151205.3	aldh1l1	no	MZpn	B	B	B	B	C	B	B	N/A
e56064	chr4	9043324	9043434	peak_225197	yes	1.PN	1	2	1	1	1	1	1	1.PN_+_sum_H3K27ac	1.PN_0_Sox19b_H3K27ac	1.PN_+_Pou5f3_H3K27ac	1.PN_+_Nanog_H3K27ac	chr4	8978818	9078818	ENSDART00000102893.6	aldh1l2	yes	WT	A	A	B	B	B	B	B	N/A
e56065	chr6	32126586	32126696	peak_259560	yes	1.PN	1	2	1	2	1	1	1	1.PN_+_sum_H3K27ac	1.PN_-_Sox19b_H3K27ac	1.PN_+_Pou5f3_H3K27ac	1.PN_+_Nanog_H3K27ac	chr6	32037108	32137108	ENSDART00000150934.3	alg6	yes	WT	B	A	B	B	B	A	B	N/A
e56066	chr6	32130778	32130888	peak_259562	yes	1.PN	1	2	1	1	1	1	1	1.PN_+_sum_H3K27ac	1.PN_0_Sox19b_H3K27ac	1.PN_+_Pou5f3_H3K27ac	1.PN_+_Nanog_H3K27ac	chr6	32037108	32137108	ENSDART00000150934.3	alg6	yes	WT	B	A	B	B	B	A	B	N/A
e56067	chr6	32132824	32132934	peak_259563b	yes	1.PN	1	2	1	2	1	2	1	1.PN_+_sum_H3K27ac	1.PN_0_Sox19b_H3K27ac	1.PN_+_Pou5f3_H3K27ac	1.PN_+_Nanog_H3K27ac	chr6	32037108	32137108	ENSDART00000150934.3	alg6	yes	WT	B	A	B	B	B	A	B	N/A
e56068	chr6	32135882	32135992	peak_259564	yes	1.PN	1	2	1	1	1	1	1	1.PN_+_sum_H3K27ac	1.PN_+_Sox19b_H3K27ac	1.PN_+_Pou5f3_H3K27ac	1.PN_+_Nanog_H3K27ac	chr6	32037108	32137108	ENSDART00000150934.3	alg6	yes	WT	B	A	B	B	B	A	B	N/A
e56069	chr5	36613112	36613222	peak_243935a	yes	1.PN	1	2	1	1	1	1	1	1.PN_+_sum_H3K27ac	1.PN_0_Sox19b_H3K27ac	1.PN_0_Pou5f3_H3K27ac	1.PN_0_Nanog_H3K27ac	chr5	36600094	36700094	ENSDART00000111414.3	alkbh6	yes	WT	B	B	A	B	B	A	B	N/A
e56070	chr5	36613306	36613416	peak_243935b	yes	1.PN	1	2	1	1	1	1	1	1.PN_+_sum_H3K27ac	1.PN_0_Sox19b_H3K27ac	1.PN_0_Pou5f3_H3K27ac	1.PN_0_Nanog_H3K27ac	chr5	36600094	36700094	ENSDART00000111414.3	alkbh6	yes	WT	B	B	A	B	B	A	B	N/A
e56071	chr11	27947936	27948046	peak_30446	yes	1.PN	1	2	1	1	1	1	1	1.PN_+_sum_H3K27ac	1.PN_0_Sox19b_H3K27ac	1.PN_+_Pou5f3_H3K27ac	1.PN_+_Nanog_H3K27ac	chr11	27919044	28019044	ENSDART00000146461.3	alpl	yes	WT	B	A	A	B	A	A	A	3b. P-N+
e56072	chr11	27947936	27948046	peak_30446	yes	1.PN	1	2	1	1	1	1	1	1.PN_+_sum_H3K27ac	1.PN_0_Sox19b_H3K27ac	1.PN_+_Pou5f3_H3K27ac	1.PN_+_Nanog_H3K27ac	chr11	27918832	28018832	ENSDART00000147984.3	alpl	no	MZps	B	B	B	C	B	B	B	N/A
e56075	chr7	33323732	33323842	peak_274624	yes	1.PN	1	1	1	1	1	1	1	1.PN_+_sum_H3K27ac	1.PN_0_Sox19b_H3K27ac	1.PN_0_Pou5f3_H3K27ac	1.PN_-_Nanog_H3K27ac	chr7	33300082	33400082	ENSDART00000008785.9	anp32a	yes	WT	A	A	A	A	B	A	B	N/A
e56076	chr1	26617532	26617642	peak_5986	yes	1.PN	1	2	1	1	1	1	1	1.PN_+_sum_H3K27ac	1.PN_0_Sox19b_H3K27ac	1.PN_0_Pou5f3_H3K27ac	1.PN_+_Nanog_H3K27ac	chr1	26614840	26714840	ENSDART00000102500.5	anp32b	yes	WT	B	A	A	B	A	A	A	3a. P0N+
e56077	chr1	26620782	26620892	peak_5987a	yes	1.PN	1	2	1	1	1	1	1	1.PN_+_sum_H3K27ac	1.PN_0_Sox19b_H3K27ac	1.PN_+_Pou5f3_H3K27ac	1.PN_+_Nanog_H3K27ac	chr1	26614840	26714840	ENSDART00000102500.5	anp32b	yes	WT	B	A	A	B	A	A	A	3a. P0N+
e3724	chr1	26673350	26673460	peak_6005a	yes	1.PN	1	2	1	1	1	1	1	1.PN_+_sum_H3K27ac	1.PN_0_Sox19b_H3K27ac	1.PN_0_Pou5f3_H3K27ac	1.PN_0_Nanog_H3K27ac	chr1	26614840	26714840	ENSDART00000102500.5	anp32b	yes	WT	B	A	A	B	A	A	A	3a. P0N+
e3728	chr1	26673658	26673768	peak_6005b	yes	1.PN	1	2	1	1	1	1	1	1.PN_+_sum_H3K27ac	1.PN_0_Sox19b_H3K27ac	1.PN_0_Pou5f3_H3K27ac	1.PN_0_Nanog_H3K27ac	chr1	26614840	26714840	ENSDART00000102500.5	anp32b	yes	WT	B	A	A	B	A	A	A	3a. P0N+
e3731	chr1	26617532	26617642	peak_5986	yes	1.PN	1	2	1	1	1	1	1	1.PN_+_sum_H3K27ac	1.PN_0_Sox19b_H3K27ac	1.PN_0_Pou5f3_H3K27ac	1.PN_+_Nanog_H3K27ac	chr1	26613424	26713424	ENSDART00000152141.2	anp32b	yes	WT	B	A	A	A	A	A	A	3b. P-N+
e3734	chr1	26620782	26620892	peak_5987a	yes	1.PN	1	2	1	1	1	1	1	1.PN_+_sum_H3K27ac	1.PN_0_Sox19b_H3K27ac	1.PN_+_Pou5f3_H3K27ac	1.PN_+_Nanog_H3K27ac	chr1	26613424	26713424	ENSDART00000152141.2	anp32b	yes	WT	B	A	A	A	A	A	A	3b. P-N+
e3737	chr1	26673350	26673460	peak_6005a	yes	1.PN	1	2	1	1	1	1	1	1.PN_+_sum_H3K27ac	1.PN_0_Sox19b_H3K27ac	1.PN_0_Pou5f3_H3K27ac	1.PN_0_Nanog_H3K27ac	chr1	26613424	26713424	ENSDART00000152141.2	anp32b	yes	WT	B	A	A	A	A	A	A	3b. P-N+
e3740	chr1	26673658	26673768	peak_6005b	yes	1.PN	1	2	1	1	1	1	1	1.PN_+_sum_H3K27ac	1.PN_0_Sox19b_H3K27ac	1.PN_0_Pou5f3_H3K27ac	1.PN_0_Nanog_H3K27ac	chr1	26613424	26713424	ENSDART00000152141.2	anp32b	yes	WT	B	A	A	A	A	A	A	3b. P-N+
e3743	chr19	42322010	42322120	peak_130222	yes	1.PN	1	2	1	1	1	1	1	1.PN_+_sum_H3K27ac	1.PN_0_Sox19b_H3K27ac	1.PN_0_Pou5f3_H3K27ac	1.PN_+_Nanog_H3K27ac	chr19	42278422	42378422	ENSDART00000077059.5	anp32e	yes	WT	A	A	A	B	A	A	A	3a. P0N+
e3746	chr10	8612454	8612564	peak_15489	yes	1.PN	1	2	1	1	1	1	1	1.PN_+_sum_H3K27ac	1.PN_-_Sox19b_H3K27ac	1.PN_0_Pou5f3_H3K27ac	1.PN_+_Nanog_H3K27ac	chr10	8579274	8679274	ENSDART00000129643.3	aplnrb	yes	MZsox19b	B	C	A	A	A	A	A	1. P+N+
e3749	chr10	8624776	8624886	peak_15494	yes	1.PN	1	2	1	1	1	1	1	1.PN_+_sum_H3K27ac	1.PN_-_Sox19b_H3K27ac	1.PN_0_Pou5f3_H3K27ac	1.PN_0_Nanog_H3K27ac	chr10	8579274	8679274	ENSDART00000129643.3	aplnrb	yes	MZsox19b	B	C	A	A	A	A	A	1. P+N+
e3752	chr16	23947086	23947196	peak_87662	yes	1.PN	1	2	1	1	1	1	1	1.PN_+_sum_H3K27ac	1.PN_-_Sox19b_H3K27ac	1.PN_+_Pou5f3_H3K27ac	1.PN_0_Nanog_H3K27ac	chr16	23910908	24010908	ENSDART00000133484.2	apoeb	yes	WT	A	B	A	A	A	A	A	3b. P-N+
e3755	chr16	23955406	23955516	peak_87666	yes	1.PN	1	1	1	1	1	1	1	1.PN_+_sum_H3K27ac	1.PN_0_Sox19b_H3K27ac	1.PN_0_Pou5f3_H3K27ac	1.PN_0_Nanog_H3K27ac	chr16	23910908	24010908	ENSDART00000133484.2	apoeb	yes	WT	A	B	A	A	A	A	A	3b. P-N+
e3758	chr9	26107000	26107110	peak_303001	yes	1.PN	1	2	1	1	1	1	1	1.PN_+_sum_H3K27ac	1.PN_0_Sox19b_H3K27ac	1.PN_+_Pou5f3_H3K27ac	1.PN_+_Nanog_H3K27ac	chr9	26036234	26136234	ENSDART00000142272.2	arglu1a	yes	WT	A	A	B	B	B	B	B	N/A
e3761	chr3	27749968	27750078	peak_213984	yes	1.PN	1	2	1	1	1	1	1	1.PN_+_sum_H3K27ac	1.PN_+_Sox19b_H3K27ac	1.PN_0_Pou5f3_H3K27ac	1.PN_0_Nanog_H3K27ac	chr3	27663608	27763608	ENSDART00000019004.9	arhgdig	yes	WT	B	B	B	B	B	B	B	N/A
e3763	chr25	29052948	29053058	peak_205802	yes	1.PN	1	2	1	2	1	1	1	1.PN_+_sum_H3K27ac	1.PN_0_Sox19b_H3K27ac	1.PN_0_Pou5f3_H3K27ac	1.PN_+_Nanog_H3K27ac	chr25	29024064	29124064	ENSDART00000165603.2	arid3b	yes	WT	B	A	B	B	B	B	B	N/A
e3765	chr25	29063596	29063706	peak_205808	yes	1.PN	1	2	1	1	1	1	1	1.PN_+_sum_H3K27ac	1.PN_0_Sox19b_H3K27ac	1.PN_0_Pou5f3_H3K27ac	1.PN_0_Nanog_H3K27ac	chr25	29024064	29124064	ENSDART00000165603.2	arid3b	yes	WT	B	A	B	B	B	B	B	N/A
e32532	chr21	33172244	33172354	peak_166237	yes	1.PN	1	2	1	2	1	1	1	1.PN_+_sum_H3K27ac	1.PN_-_Sox19b_H3K27ac	1.PN_0_Pou5f3_H3K27ac	1.PN_0_Nanog_H3K27ac	chr21	33122524	33222524	ENSDART00000183532.1	arl3l1	yes	MZps	A	C	A	C	A	A	A	3b. P-N+
e32533	chr6	43279982	43280092	peak_262204	yes	1.PN	1	2	1	1	1	1	1	1.PN_+_sum_H3K27ac	1.PN_-_Sox19b_H3K27ac	1.PN_0_Pou5f3_H3K27ac	1.PN_+_Nanog_H3K27ac	chr6	43184212	43284212	ENSDART00000112474.3	arl6ip5a	yes	WT	B	A	A	B	A	A	A	3b. P-N+
e32534	chr2	57096430	57096540	peak_145092a	yes	1.PN	1	2	1	1	1	1	1	1.PN_+_sum_H3K27ac	1.PN_0_Sox19b_H3K27ac	1.PN_0_Pou5f3_H3K27ac	1.PN_+_Nanog_H3K27ac	chr2	57093478	57193478	ENSDART00000167441.2	ARMC6	no	MZsox19b	B	C	B	B	B	B	B	N/A
e32535	chr9	48054230	48054340	peak_308117	yes	1.PN	1	2	1	1	1	1	1	1.PN_+_sum_H3K27ac	1.PN_-_Sox19b_H3K27ac	1.PN_+_Pou5f3_H3K27ac	1.PN_-_Nanog_H3K27ac	chr9	48027034	48127034	ENSDART00000099803.5	arpc2	yes	WT	B	A	B	B	B	B	B	N/A
e32536	chr9	30356282	30356392	peak_303945	yes	1.PN	1	2	1	1	1	1	1	1.PN_+_sum_H3K27ac	1.PN_-_Sox19b_H3K27ac	1.PN_0_Pou5f3_H3K27ac	1.PN_+_Nanog_H3K27ac	chr9	30321248	30421248	ENSDART00000079068.6	asb11	yes	WT	A	A	A	A	A	A	A	3b. P-N+
e32537	chr9	30371204	30371314	peak_303951	yes	1.PN	1	2	1	1	1	1	1	1.PN_+_sum_H3K27ac	1.PN_0_Sox19b_H3K27ac	1.PN_0_Pou5f3_H3K27ac	1.PN_0_Nanog_H3K27ac	chr9	30321248	30421248	ENSDART00000079068.6	asb11	yes	WT	A	A	A	A	A	A	A	3b. P-N+
e32538	chr9	30373364	30373474	peak_303952	yes	1.PN	1	2	1	1	1	1	1	1.PN_+_sum_H3K27ac	1.PN_0_Sox19b_H3K27ac	1.PN_0_Pou5f3_H3K27ac	1.PN_0_Nanog_H3K27ac	chr9	30321248	30421248	ENSDART00000079068.6	asb11	yes	WT	A	A	A	A	A	A	A	3b. P-N+
e23346	chr9	30380864	30380974	peak_303954	yes	1.PN	1	2	1	1	1	1	1	1.PN_+_sum_H3K27ac	1.PN_-_Sox19b_H3K27ac	1.PN_0_Pou5f3_H3K27ac	1.PN_+_Nanog_H3K27ac	chr9	30321248	30421248	ENSDART00000079068.6	asb11	yes	WT	A	A	A	A	A	A	A	3b. P-N+
e23347	chr9	30397626	30397736	peak_303960	yes	1.PN	1	2	1	1	1	1	1	1.PN_+_sum_H3K27ac	1.PN_0_Sox19b_H3K27ac	1.PN_0_Pou5f3_H3K27ac	1.PN_+_Nanog_H3K27ac	chr9	30321248	30421248	ENSDART00000079068.6	asb11	yes	WT	A	A	A	A	A	A	A	3b. P-N+
e23348	chr1	5530802	5530912	peak_1359	yes	1.PN	1	2	1	1	1	1	1	1.PN_+_sum_H3K27ac	1.PN_+_Sox19b_H3K27ac	1.PN_+_Pou5f3_H3K27ac	1.PN_+_Nanog_H3K27ac	chr1	5435798	5535798	ENSDART00000022307.10	atic	yes	WT	B	B	B	A	B	B	B	N/A
e23349	chr1	5533936	5534046	peak_1360	yes	1.PN	1	2	1	1	1	1	1	1.PN_+_sum_H3K27ac	1.PN_+_Sox19b_H3K27ac	1.PN_+_Pou5f3_H3K27ac	1.PN_+_Nanog_H3K27ac	chr1	5435798	5535798	ENSDART00000022307.10	atic	yes	WT	B	B	B	A	B	B	B	N/A
e23350	chr6	29238560	29238670	peak_258854	yes	1.PN	1	2	1	1	1	1	1	1.PN_+_sum_H3K27ac	1.PN_0_Sox19b_H3K27ac	1.PN_0_Pou5f3_H3K27ac	1.PN_0_Nanog_H3K27ac	chr6	29167390	29267390	ENSDART00000006386.7	atp1b1a	yes	WT	A	A	A	A	A	A	A	2a. P+N0
e23351	chr6	29246390	29246500	peak_258858	yes	1.PN	1	2	1	1	1	1	1	1.PN_+_sum_H3K27ac	1.PN_+_Sox19b_H3K27ac	1.PN_+_Pou5f3_H3K27ac	1.PN_0_Nanog_H3K27ac	chr6	29167390	29267390	ENSDART00000006386.7	atp1b1a	yes	WT	A	A	A	A	A	A	A	2a. P+N0
e6735	chr6	29250916	29251026	peak_258862	yes	1.PN	1	2	1	1	1	1	1	1.PN_+_sum_H3K27ac	1.PN_+_Sox19b_H3K27ac	1.PN_+_Pou5f3_H3K27ac	1.PN_0_Nanog_H3K27ac	chr6	29167390	29267390	ENSDART00000006386.7	atp1b1a	yes	WT	A	A	A	A	A	A	A	2a. P+N0
e6738	chr3	16073686	16073796	peak_210914	yes	1.PN	1	2	1	1	1	1	1	1.PN_+_sum_H3K27ac	1.PN_+_Sox19b_H3K27ac	1.PN_+_Pou5f3_H3K27ac	1.PN_0_Nanog_H3K27ac	chr3	16005464	16105464	ENSDART00000023859.9	atp6v0ca	yes	WT	B	B	B	B	B	B	B	N/A
e6744	chr24	21197632	21197742	peak_194495	yes	1.PN	1	2	1	1	1	1	1	1.PN_+_sum_H3K27ac	1.PN_+_Sox19b_H3K27ac	1.PN_+_Pou5f3_H3K27ac	1.PN_+_Nanog_H3K27ac	chr24	21122122	21222122	ENSDART00000154259.2	atp6v1ab	yes	WT	B	B	B	B	A	B	A	3a. P0N+
e6746	chr15	20028866	20028976	peak_75219	yes	1.PN	1	2	1	1	1	1	1	1.PN_+_sum_H3K27ac	1.PN_+_Sox19b_H3K27ac	1.PN_+_Pou5f3_H3K27ac	1.PN_+_Nanog_H3K27ac	chr15	19974206	20074206	ENSDART00000161379.2	auts2b	yes	WT	B	A	A	A	A	A	A	3b. P-N+
e6748	chr17	24036860	24036970	peak_100978	yes	1.PN	1	2	1	1	1	1	1	1.PN_+_sum_H3K27ac	1.PN_0_Sox19b_H3K27ac	1.PN_0_Pou5f3_H3K27ac	1.PN_0_Nanog_H3K27ac	chr17	24014116	24114116	ENSDART00000132755.2	b3gnt2b	yes	WT	A	A	A	A	A	A	A	3a. P0N+
e6750	chr17	24050634	24050744	peak_100980	yes	1.PN	1	2	1	1	1	1	1	1.PN_+_sum_H3K27ac	1.PN_0_Sox19b_H3K27ac	1.PN_+_Pou5f3_H3K27ac	1.PN_0_Nanog_H3K27ac	chr17	24014116	24114116	ENSDART00000132755.2	b3gnt2b	yes	WT	A	A	A	A	A	A	A	3a. P0N+
e6752	chr12	23401380	23401490	peak_40063	yes	1.PN	1	2	1	1	1	1	1	1.PN_+_sum_H3K27ac	none	none	none	chr12	23374106	23474106	ENSDART00000077732.5	bambia	yes	WT	B	A	A	A	A	A	A	3b. P-N+
e6757	chr23	6768920	6769030	peak_179171	yes	1.PN	1	2	1	1	1	1	1	1.PN_+_sum_H3K27ac	1.PN_0_Sox19b_H3K27ac	1.PN_0_Pou5f3_H3K27ac	1.PN_+_Nanog_H3K27ac	chr23	6672102	6772102	ENSDART00000157828.2	baz2a	no	MZtriple	B	B	B	B	B	B	C	N/A
e6759	chr16	29356194	29356304	peak_89095	yes	1.PN	1	2	1	2	1	2	1	1.PN_+_sum_H3K27ac	1.PN_-_Sox19b_H3K27ac	1.PN_-_Pou5f3_H3K27ac	1.PN_-_Nanog_H3K27ac	chr16	29284672	29384672	ENSDART00000162835.2	bcan	no	WT	C	B	B	C	B	B	B	N/A
e6761	chr18	36101736	36101846	peak_116231	yes	1.PN	1	2	1	1	1	1	1	1.PN_+_sum_H3K27ac	1.PN_+_Sox19b_H3K27ac	1.PN_+_Pou5f3_H3K27ac	1.PN_+_Nanog_H3K27ac	chr18	36016388	36116388	ENSDART00000059347.5	bckdha	yes	WT	B	B	B	B	B	B	B	N/A
e6763	chr2	1930530	1930640	peak_132524	yes	1.PN	1	2	1	1	1	1	1	1.PN_+_sum_H3K27ac	1.PN_0_Sox19b_H3K27ac	1.PN_+_Pou5f3_H3K27ac	1.PN_+_Nanog_H3K27ac	chr2	1895210	1995210	ENSDART00000109668.4	bcl10	no	MZpn	B	B	B	B	C	B	B	N/A
e6765	chr18	41544254	41544364	peak_117438	yes	1.PN	1	1	1	1	1	1	1	1.PN_+_sum_H3K27ac	1.PN_+_Sox19b_H3K27ac	1.PN_+_Pou5f3_H3K27ac	1.PN_-_Nanog_H3K27ac	chr18	41499762	41599762	ENSDART00000059135.6	bcl7bb	yes	WT	B	A	A	B	A	B	A	3a. P0N+
e6770	chr14	2998714	2998824	peak_59499	yes	1.PN	1	1	1	1	1	1	1	1.PN_+_sum_H3K27ac	1.PN_+_Sox19b_H3K27ac	1.PN_+_Pou5f3_H3K27ac	1.PN_+_Nanog_H3K27ac	chr14	2929878	3029878	ENSDART00000031211.7	bicc2	yes	WT	A	A	B	A	A	A	A	2b. P+N-
e6771	chr19	25646394	25646504	peak_126019	yes	1.PN	1	2	1	1	1	1	1	1.PN_+_sum_H3K27ac	1.PN_0_Sox19b_H3K27ac	1.PN_0_Pou5f3_H3K27ac	1.PN_+_Nanog_H3K27ac	chr19	25643728	25743728	ENSDART00000136187.2	bloc1s4	yes	WT	B	B	B	B	B	B	B	N/A
e6772	chr20	45888242	45888352	peak_156071b	yes	1.PN	1	2	1	1	1	1	1	1.PN_+_sum_H3K27ac	1.PN_0_Sox19b_H3K27ac	1.PN_0_Pou5f3_H3K27ac	1.PN_0_Nanog_H3K27ac	chr20	45843172	45943172	ENSDART00000131169.4	bmp2b	yes	WT	A	A	A	A	A	A	A	3a. P0N+
e64353	chr17	50568590	50568700	peak_106805	yes	1.PN	1	2	1	1	1	1	1	1.PN_+_sum_H3K27ac	1.PN_0_Sox19b_H3K27ac	1.PN_+_Pou5f3_H3K27ac	1.PN_+_Nanog_H3K27ac	chr17	50514068	50614068	ENSDART00000075150.5	bmp4	yes	WT	A	A	A	A	A	A	A	2a. P+N0
e64355	chr17	50569334	50569444	peak_106806	yes	1.PN	1	2	1	1	1	1	1	1.PN_+_sum_H3K27ac	1.PN_0_Sox19b_H3K27ac	1.PN_+_Pou5f3_H3K27ac	1.PN_+_Nanog_H3K27ac	chr17	50514068	50614068	ENSDART00000075150.5	bmp4	yes	WT	A	A	A	A	A	A	A	2a. P+N0
e64357	chr11	7131368	7131478	peak_25805	yes	1.PN	1	2	1	1	1	1	1	1.PN_+_sum_H3K27ac	1.PN_0_Sox19b_H3K27ac	1.PN_+_Pou5f3_H3K27ac	1.PN_+_Nanog_H3K27ac	chr11	7089556	7189556	ENSDART00000016472.9	bmp7a	yes	WT	B	A	A	A	A	A	A	3a. P0N+
e64359	chr16	7153898	7154008	peak_84007a	yes	1.PN	1	2	1	1	1	1	1	1.PN_+_sum_H3K27ac	1.PN_0_Sox19b_H3K27ac	1.PN_0_Pou5f3_H3K27ac	1.PN_0_Nanog_H3K27ac	chr16	7104264	7204264	ENSDART00000168830.2	bmper	yes	WT	A	A	A	A	A	A	A	2a. P+N0
e64360	chr16	7154138	7154248	peak_84007b	yes	1.PN	1	2	1	1	1	1	1	1.PN_+_sum_H3K27ac	1.PN_0_Sox19b_H3K27ac	1.PN_0_Pou5f3_H3K27ac	1.PN_0_Nanog_H3K27ac	chr16	7104264	7204264	ENSDART00000168830.2	bmper	yes	WT	A	A	A	A	A	A	A	2a. P+N0
e64361	chr16	46250260	46250370	peak_93105b	yes	1.PN	1	1	1	1	1	1	1	1.PN_+_sum_H3K27ac	1.PN_+_Sox19b_H3K27ac	1.PN_-_Pou5f3_H3K27ac	1.PN_+_Nanog_H3K27ac	chr16	46155692	46255692	ENSDART00000058385.3	bola1	no	MZps	B	B	B	C	B	B	B	N/A
e64362	chr25	29675112	29675222	peak_205927	yes	1.PN	1	2	1	3	1	1	1	1.PN_+_sum_H3K27ac	1.PN_0_Sox19b_H3K27ac	1.PN_+_Pou5f3_H3K27ac	1.PN_+_Nanog_H3K27ac	chr25	29638670	29738670	ENSDART00000073478.6	brd1b	yes	WT	B	B	B	B	B	B	B	N/A
e23544	chr25	29675112	29675222	peak_205927	yes	1.PN	1	2	1	3	1	1	1	1.PN_+_sum_H3K27ac	1.PN_0_Sox19b_H3K27ac	1.PN_+_Pou5f3_H3K27ac	1.PN_+_Nanog_H3K27ac	chr25	29644156	29744156	ENSDART00000174568.2	brd1b	yes	MZspg	C	B	B	B	B	B	B	N/A
e23546	chr9	36153720	36153830	peak_305298	yes	1.PN	1	2	1	1	1	1	1	1.PN_+_sum_H3K27ac	1.PN_+_Sox19b_H3K27ac	1.PN_+_Pou5f3_H3K27ac	1.PN_+_Nanog_H3K27ac	chr9	36070526	36170526	ENSDART00000139693.2	BX005438.1	yes	WT	B	A	B	B	B	B	B	N/A
e23548	chr7	28212128	28212238	peak_273181a	yes	1.PN	1	2	1	1	1	1	1	1.PN_+_sum_H3K27ac	1.PN_-_Sox19b_H3K27ac	1.PN_0_Pou5f3_H3K27ac	1.PN_+_Nanog_H3K27ac	chr7	28205094	28305094	ENSDART00000173564.2	BX072554.2	yes	MZsn	B	B	B	A	B	C	B	N/A
e23550	chr20	30079100	30079210	peak_152498	yes	1.PN	1	2	1	1	1	1	1	1.PN_+_sum_H3K27ac	1.PN_0_Sox19b_H3K27ac	1.PN_0_Pou5f3_H3K27ac	1.PN_+_Nanog_H3K27ac	chr20	29981576	30081576	ENSDART00000151892.2	BX248324.1	yes	WT	B	A	A	B	A	A	A	3b. P-N+
e23552	chr3	5924188	5924298	peak_208733	yes	1.PN	1	2	1	1	1	1	1	1.PN_+_sum_H3K27ac	1.PN_0_Sox19b_H3K27ac	1.PN_0_Pou5f3_H3K27ac	1.PN_0_Nanog_H3K27ac	chr3	5914558	6014558	ENSDART00000184738.1	BX284638.1	yes	MZpn	A	B	B	B	C	C	B	N/A
e23554	chr3	5949992	5950102	peak_208740	yes	1.PN	1	1	1	1	1	1	1	1.PN_+_sum_H3K27ac	1.PN_+_Sox19b_H3K27ac	1.PN_+_Pou5f3_H3K27ac	1.PN_+_Nanog_H3K27ac	chr3	5914558	6014558	ENSDART00000184738.1	BX284638.1	yes	MZpn	A	B	B	B	C	C	B	N/A
e23556	chr2	33040262	33040372	peak_139390	yes	1.PN	1	2	1	1	1	1	1	1.PN_+_sum_H3K27ac	1.PN_0_Sox19b_H3K27ac	1.PN_0_Pou5f3_H3K27ac	1.PN_0_Nanog_H3K27ac	chr2	32991664	33091664	ENSDART00000153813.2	BX294160.1	yes	MZps	A	A	A	C	A	A	A	3b. P-N+
e23558	chr7	38043506	38043616	peak_276003	yes	1.PN	1	2	1	1	1	1	1	1.PN_+_sum_H3K27ac	1.PN_0_Sox19b_H3K27ac	1.PN_+_Pou5f3_H3K27ac	1.PN_+_Nanog_H3K27ac	chr7	37989046	38089046	ENSDART00000173464.2	BX323060.3	yes	WT	A	A	B	B	B	B	B	N/A
e23560	chr24	1364396	1364506	peak_189888	yes	1.PN	1	2	1	1	1	1	1	1.PN_+_sum_H3K27ac	1.PN_-_Sox19b_H3K27ac	1.PN_+_Pou5f3_H3K27ac	1.PN_+_Nanog_H3K27ac	chr24	1320626	1420626	ENSDART00000143875.2	BX323074.2	yes	MZspg	C	B	A	B	C	B	B	N/A
e23562	chr3	16832412	16832522	peak_211113	yes	1.PN	1	2	1	1	1	1	1	1.PN_+_sum_H3K27ac	1.PN_0_Sox19b_H3K27ac	1.PN_0_Pou5f3_H3K27ac	1.PN_+_Nanog_H3K27ac	chr3	16824400	16924400	ENSDART00000132163.3	BX470185.1	yes	MZpn	C	B	A	B	C	B	B	N/A
e23564	chr3	16834100	16834210	peak_211115	yes	1.PN	1	2	1	1	1	1	1	1.PN_+_sum_H3K27ac	1.PN_0_Sox19b_H3K27ac	1.PN_0_Pou5f3_H3K27ac	1.PN_+_Nanog_H3K27ac	chr3	16824400	16924400	ENSDART00000132163.3	BX470185.1	yes	MZpn	C	B	A	B	C	B	B	N/A
e23566	chr2	36864880	36864990	peak_140269	yes	1.PN	1	2	1	1	1	1	1	1.PN_+_sum_H3K27ac	1.PN_+_Sox19b_H3K27ac	1.PN_+_Pou5f3_H3K27ac	1.PN_+_Nanog_H3K27ac	chr2	36855394	36955394	ENSDART00000166792.2	BX470229.1	yes	WT	A	A	B	A	A	A	A	4. S+only
e23568	chr21	2182568	2182678	peak_158939	yes	1.PN	1	2	1	1	1	1	1	1.PN_+_sum_H3K27ac	1.PN_-_Sox19b_H3K27ac	1.PN_-_Pou5f3_H3K27ac	1.PN_0_Nanog_H3K27ac	chr21	2118516	2218516	ENSDART00000165455.2	BX510922.2	yes	WT	A	A	A	A	A	A	A	3a. P0N+
e23570	chr3	24727172	24727282	peak_213151	yes	1.PN	1	2	1	2	2	1	1	1.PN_+_sum_H3K27ac	1.PN_0_Sox19b_H3K27ac	1.PN_+_Pou5f3_H3K27ac	1.PN_0_Nanog_H3K27ac	chr3	24631404	24731404	ENSDART00000161612.2	BX569789.1	no	MZspg	C	B	B	B	B	B	B	N/A
e75	chr25	10753942	10754052	peak_201929	yes	1.PN	1	2	1	1	1	1	1	1.PN_+_sum_H3K27ac	1.PN_0_Sox19b_H3K27ac	1.PN_+_Pou5f3_H3K27ac	1.PN_+_Nanog_H3K27ac	chr25	10741438	10841438	ENSDART00000127054.3	BX572619.1	yes	WT	B	B	B	B	A	A	B	N/A
e76	chr4	50434520	50434630	peak_231986	yes	1.PN	1	2	1	1	1	1	1	1.PN_+_sum_H3K27ac	1.PN_-_Sox19b_H3K27ac	1.PN_0_Pou5f3_H3K27ac	1.PN_0_Nanog_H3K27ac	chr4	50413618	50513618	ENSDART00000150365.2	BX663613.1	yes	WT	A	B	B	B	B	B	B	N/A
e77	chr6	27948720	27948830	peak_258569	yes	1.PN	1	2	1	1	1	1	1	1.PN_+_sum_H3K27ac	1.PN_+_Sox19b_H3K27ac	1.PN_+_Pou5f3_H3K27ac	1.PN_0_Nanog_H3K27ac	chr6	27904594	28004594	ENSDART00000163747.2	BX914220.1	yes	WT	A	A	A	A	A	A	A	1. P+N+
e78	chr6	27954418	27954528	peak_258570	yes	1.PN	1	2	1	1	1	1	1	1.PN_+_sum_H3K27ac	1.PN_+_Sox19b_H3K27ac	1.PN_+_Pou5f3_H3K27ac	1.PN_+_Nanog_H3K27ac	chr6	27904594	28004594	ENSDART00000163747.2	BX914220.1	yes	WT	A	A	A	A	A	A	A	1. P+N+
e79	chr6	27978498	27978608	peak_258577	yes	1.PN	1	2	1	1	1	1	1	1.PN_+_sum_H3K27ac	1.PN_+_Sox19b_H3K27ac	1.PN_0_Pou5f3_H3K27ac	1.PN_+_Nanog_H3K27ac	chr6	27904594	28004594	ENSDART00000163747.2	BX914220.1	yes	WT	A	A	A	A	A	A	A	1. P+N+
e80	chr6	27985820	27985930	peak_258579	yes	1.PN	1	2	1	1	1	1	1	1.PN_+_sum_H3K27ac	1.PN_0_Sox19b_H3K27ac	1.PN_0_Pou5f3_H3K27ac	1.PN_0_Nanog_H3K27ac	chr6	27904594	28004594	ENSDART00000163747.2	BX914220.1	yes	WT	A	A	A	A	A	A	A	1. P+N+
e81	chr5	63083334	63083444	peak_249992	yes	1.PN	1	2	1	2	1	1	1	1.PN_+_sum_H3K27ac	1.PN_-_Sox19b_H3K27ac	1.PN_0_Pou5f3_H3K27ac	1.PN_+_Nanog_H3K27ac	chr5	63033284	63133284	ENSDART00000185337.1	BX927212.1	no	MZsox19b	B	C	B	B	B	B	B	N/A
e82	chr20	31761334	31761444	peak_152905	yes	1.PN	1	2	1	1	1	1	1	1.PN_+_sum_H3K27ac	1.PN_+_Sox19b_H3K27ac	1.PN_+_Pou5f3_H3K27ac	1.PN_0_Nanog_H3K27ac	chr20	31672250	31772250	ENSDART00000139791.2	BX927258.1	yes	MZsn	A	A	B	A	B	C	A	2b. P+N-
e83	chr7	51780746	51780856	peak_279470	yes	1.PN	1	1	1	1	1	1	1	1.PN_+_sum_H3K27ac	1.PN_+_Sox19b_H3K27ac	1.PN_+_Pou5f3_H3K27ac	1.PN_0_Nanog_H3K27ac	chr7	51775556	51875556	ENSDART00000174097.2	BX957362.1	yes	WT	B	B	A	B	B	A	B	N/A
e43827	chr22	513362	513472	peak_169290a	yes	1.PN	1	2	1	2	1	1	1	1.PN_+_sum_H3K27ac	1.PN_0_Sox19b_H3K27ac	1.PN_0_Pou5f3_H3K27ac	1.PN_0_Nanog_H3K27ac	chr22	507966	607966	ENSDART00000001201.8	bysl	yes	WT	B	A	A	B	A	A	A	3a. P0N+
e43830	chr1	56207886	56207996	peak_12962	yes	1.PN	1	2	1	1	1	1	1	1.PN_+_sum_H3K27ac	1.PN_0_Sox19b_H3K27ac	1.PN_+_Pou5f3_H3K27ac	1.PN_0_Nanog_H3K27ac	chr1	56126976	56226976	ENSDART00000052688.7	c3a.1	no	MZps	B	B	B	C	B	B	B	N/A
e43834	chr10	6431114	6431224	peak_15046	yes	1.PN	1	2	1	1	1	1	1	1.PN_+_sum_H3K27ac	1.PN_+_Sox19b_H3K27ac	1.PN_+_Pou5f3_H3K27ac	1.PN_0_Nanog_H3K27ac	chr10	6404386	6504386	ENSDART00000168549.2	ca9	yes	WT	A	A	A	A	A	A	A	1. P+N+
e43837	chr10	6452816	6452926	peak_15052	yes	1.PN	1	2	1	1	1	1	1	1.PN_+_sum_H3K27ac	1.PN_0_Sox19b_H3K27ac	1.PN_+_Pou5f3_H3K27ac	1.PN_+_Nanog_H3K27ac	chr10	6404386	6504386	ENSDART00000168549.2	ca9	yes	WT	A	A	A	A	A	A	A	1. P+N+
e43840	chr10	6454342	6454452	peak_15053	yes	1.PN	1	2	1	1	1	1	1	1.PN_+_sum_H3K27ac	1.PN_0_Sox19b_H3K27ac	1.PN_+_Pou5f3_H3K27ac	1.PN_+_Nanog_H3K27ac	chr10	6404386	6504386	ENSDART00000168549.2	ca9	yes	WT	A	A	A	A	A	A	A	1. P+N+
e43843	chr10	6457412	6457522	peak_15054a	yes	1.PN	1	2	1	1	1	1	1	1.PN_+_sum_H3K27ac	1.PN_0_Sox19b_H3K27ac	1.PN_+_Pou5f3_H3K27ac	1.PN_0_Nanog_H3K27ac	chr10	6404386	6504386	ENSDART00000168549.2	ca9	yes	WT	A	A	A	A	A	A	A	1. P+N+
e43846	chr10	6457788	6457898	peak_15054b	yes	1.PN	1	2	1	1	1	1	1	1.PN_+_sum_H3K27ac	1.PN_0_Sox19b_H3K27ac	1.PN_+_Pou5f3_H3K27ac	1.PN_0_Nanog_H3K27ac	chr10	6404386	6504386	ENSDART00000168549.2	ca9	yes	WT	A	A	A	A	A	A	A	1. P+N+
e43849	chr10	6460378	6460488	peak_15055	yes	1.PN	1	1	1	1	1	1	1	1.PN_+_sum_H3K27ac	1.PN_0_Sox19b_H3K27ac	1.PN_+_Pou5f3_H3K27ac	1.PN_+_Nanog_H3K27ac	chr10	6404386	6504386	ENSDART00000168549.2	ca9	yes	WT	A	A	A	A	A	A	A	1. P+N+
e43852	chr1	46551052	46551162	peak_10525	yes	1.PN	1	2	1	1	1	1	1	1.PN_+_sum_H3K27ac	1.PN_+_Sox19b_H3K27ac	1.PN_+_Pou5f3_H3K27ac	1.PN_+_Nanog_H3K27ac	chr1	46548762	46648762	ENSDART00000053240.6	cab39l	no	MZpn	B	B	B	B	C	C	B	N/A
e43855	chr1	50794178	50794288	peak_11548	yes	1.PN	1	1	1	1	1	1	1	1.PN_+_sum_H3K27ac	1.PN_+_Sox19b_H3K27ac	1.PN_0_Pou5f3_H3K27ac	1.PN_+_Nanog_H3K27ac	chr1	50741280	50841280	ENSDART00000181224.1	CABZ01031870.1	yes	WT	A	A	A	A	A	A	A	3a. P0N+
e43858	chr25	33288426	33288536	peak_206659	yes	1.PN	1	2	1	1	1	1	1	1.PN_+_sum_H3K27ac	1.PN_+_Sox19b_H3K27ac	1.PN_0_Pou5f3_H3K27ac	1.PN_0_Nanog_H3K27ac	chr25	33225666	33325666	ENSDART00000193605.1	CABZ01046954.1	no	MZtriple	B	B	B	B	B	B	C	N/A
e43861	chr15	45361890	45362000	peak_81300	yes	1.PN	1	2	1	1	1	1	1	1.PN_+_sum_H3K27ac	1.PN_0_Sox19b_H3K27ac	1.PN_+_Pou5f3_H3K27ac	1.PN_0_Nanog_H3K27ac	chr15	45270474	45370474	ENSDART00000159858.2	CABZ01068244.1	no	MZtriple	B	B	B	B	B	B	C	N/A
e43864	chr21	5865558	5865668	peak_159851b	yes	1.PN	1	2	1	1	1	2	1	1.PN_+_sum_H3K27ac	1.PN_0_Sox19b_H3K27ac	1.PN_0_Pou5f3_H3K27ac	1.PN_+_Nanog_H3K27ac	chr21	5806050	5906050	ENSDART00000115367.4	CABZ01071020.1	no	MZsn	B	B	B	B	C	C	C	N/A
e43867	chr17	48942758	48942868	peak_106464	yes	1.PN	1	2	1	1	1	1	1	1.PN_+_sum_H3K27ac	1.PN_+_Sox19b_H3K27ac	1.PN_0_Pou5f3_H3K27ac	1.PN_0_Nanog_H3K27ac	chr17	48914630	49014630	ENSDART00000161898.2	CABZ01088109.1	yes	WT	B	B	B	B	B	B	B	N/A
e43869	chr17	48944472	48944582	peak_106465	yes	1.PN	1	2	1	1	1	1	1	1.PN_+_sum_H3K27ac	1.PN_+_Sox19b_H3K27ac	1.PN_+_Pou5f3_H3K27ac	1.PN_0_Nanog_H3K27ac	chr17	48914630	49014630	ENSDART00000161898.2	CABZ01088109.1	yes	WT	B	B	B	B	B	B	B	N/A
e11436	chr8	25764790	25764900	peak_290584	yes	1.PN	1	2	1	1	1	1	1	1.PN_+_sum_H3K27ac	1.PN_0_Sox19b_H3K27ac	1.PN_0_Pou5f3_H3K27ac	1.PN_+_Nanog_H3K27ac	chr8	25717608	25817608	ENSDART00000062406.6	cacna1sb	yes	WT	A	A	A	A	A	A	A	3b. P-N+
e11438	chr19	43755554	43755664	peak_130646	yes	1.PN	1	2	1	2	1	1	1	1.PN_+_sum_H3K27ac	1.PN_-_Sox19b_H3K27ac	1.PN_0_Pou5f3_H3K27ac	1.PN_+_Nanog_H3K27ac	chr19	43665910	43765910	ENSDART00000006344.9	cap1	no	MZtriple	B	B	B	B	C	B	C	N/A
e11440	chr11	37111836	37111946	peak_32632	yes	1.PN	1	2	1	1	1	1	1	1.PN_+_sum_H3K27ac	1.PN_+_Sox19b_H3K27ac	1.PN_+_Pou5f3_H3K27ac	1.PN_+_Nanog_H3K27ac	chr11	37045164	37145164	ENSDART00000124997.3	card19	yes	MZspg	C	B	A	B	B	A	B	N/A
e11442	chr6	57658400	57658510	peak_265650	yes	1.PN	1	2	1	1	1	1	1	1.PN_+_sum_H3K27ac	1.PN_0_Sox19b_H3K27ac	1.PN_0_Pou5f3_H3K27ac	1.PN_0_Nanog_H3K27ac	chr6	57605300	57705300	ENSDART00000083807.7	cbfa2t2	yes	WT	A	A	A	A	A	A	A	3a. P0N+
e11444	chr6	57678190	57678300	peak_265657	yes	1.PN	1	2	1	1	1	1	1	1.PN_+_sum_H3K27ac	1.PN_-_Sox19b_H3K27ac	1.PN_-_Pou5f3_H3K27ac	1.PN_+_Nanog_H3K27ac	chr6	57605300	57705300	ENSDART00000083807.7	cbfa2t2	yes	WT	A	A	A	A	A	A	A	3a. P0N+
e11446	chr6	57682286	57682396	peak_265660	yes	1.PN	1	1	1	1	1	1	1	1.PN_+_sum_H3K27ac	1.PN_+_Sox19b_H3K27ac	1.PN_+_Pou5f3_H3K27ac	1.PN_0_Nanog_H3K27ac	chr6	57605300	57705300	ENSDART00000083807.7	cbfa2t2	yes	WT	A	A	A	A	A	A	A	3a. P0N+
e11448	chr23	36273988	36274098	peak_186960	yes	1.PN	1	2	1	1	1	1	1	1.PN_+_sum_H3K27ac	1.PN_0_Sox19b_H3K27ac	1.PN_0_Pou5f3_H3K27ac	1.PN_+_Nanog_H3K27ac	chr23	36256356	36356356	ENSDART00000143340.3	cbx5	yes	WT	B	B	B	B	B	B	B	N/A
e11450	chr23	36301398	36301508	peak_186968	yes	1.PN	1	2	1	1	1	1	1	1.PN_+_sum_H3K27ac	1.PN_0_Sox19b_H3K27ac	1.PN_0_Pou5f3_H3K27ac	1.PN_+_Nanog_H3K27ac	chr23	36256356	36356356	ENSDART00000143340.3	cbx5	yes	WT	B	B	B	B	B	B	B	N/A
e11452	chr23	36303016	36303126	peak_186969	yes	1.PN	1	2	1	1	1	1	1	1.PN_+_sum_H3K27ac	1.PN_0_Sox19b_H3K27ac	1.PN_+_Pou5f3_H3K27ac	1.PN_+_Nanog_H3K27ac	chr23	36256356	36356356	ENSDART00000143340.3	cbx5	yes	WT	B	B	B	B	B	B	B	N/A
e11454	chr17	33374506	33374616	peak_103424	yes	1.PN	1	2	1	1	1	1	1	1.PN_+_sum_H3K27ac	1.PN_0_Sox19b_H3K27ac	1.PN_+_Pou5f3_H3K27ac	1.PN_0_Nanog_H3K27ac	chr17	33366020	33466020	ENSDART00000140149.2	ccdc28a	yes	WT	A	A	B	A	B	B	A	4. S+only
e11456	chr6	6340198	6340308	peak_253905	yes	1.PN	1	2	1	1	1	1	1	1.PN_+_sum_H3K27ac	1.PN_0_Sox19b_H3K27ac	1.PN_+_Pou5f3_H3K27ac	1.PN_+_Nanog_H3K27ac	chr6	6296558	6396558	ENSDART00000115018.5	ccdc88aa	no	MZsn	B	B	B	B	B	C	B	N/A
e11458	chr7	54624348	54624458	peak_280064	yes	1.PN	1	2	1	1	1	1	1	1.PN_+_sum_H3K27ac	1.PN_0_Sox19b_H3K27ac	1.PN_0_Pou5f3_H3K27ac	1.PN_+_Nanog_H3K27ac	chr7	54623818	54723818	ENSDART00000171395.2	ccnd1	yes	WT	A	A	A	A	A	B	A	1. P+N+
e53510	chr7	54688184	54688294	peak_280083a	yes	1.PN	1	2	1	1	1	1	1	1.PN_+_sum_H3K27ac	1.PN_0_Sox19b_H3K27ac	1.PN_0_Pou5f3_H3K27ac	1.PN_+_Nanog_H3K27ac	chr7	54623818	54723818	ENSDART00000171395.2	ccnd1	yes	WT	A	A	A	A	A	B	A	1. P+N+
e53511	chr7	54697936	54698046	peak_280085	yes	1.PN	1	2	1	1	1	1	1	1.PN_+_sum_H3K27ac	1.PN_0_Sox19b_H3K27ac	1.PN_0_Pou5f3_H3K27ac	1.PN_0_Nanog_H3K27ac	chr7	54623818	54723818	ENSDART00000171395.2	ccnd1	yes	WT	A	A	A	A	A	B	A	1. P+N+
e53512	chr7	54710868	54710978	peak_280086	yes	1.PN	1	2	1	1	1	2	1	1.PN_+_sum_H3K27ac	1.PN_0_Sox19b_H3K27ac	1.PN_+_Pou5f3_H3K27ac	1.PN_0_Nanog_H3K27ac	chr7	54623818	54723818	ENSDART00000171395.2	ccnd1	yes	WT	A	A	A	A	A	B	A	1. P+N+
e53513	chr7	54713534	54713644	peak_280087	yes	1.PN	1	2	1	1	1	1	1	1.PN_+_sum_H3K27ac	1.PN_0_Sox19b_H3K27ac	1.PN_0_Pou5f3_H3K27ac	1.PN_+_Nanog_H3K27ac	chr7	54623818	54723818	ENSDART00000171395.2	ccnd1	yes	WT	A	A	A	A	A	B	A	1. P+N+
e50181	chr7	54718766	54718876	peak_280089	yes	1.PN	1	2	1	1	1	1	1	1.PN_+_sum_H3K27ac	1.PN_0_Sox19b_H3K27ac	1.PN_+_Pou5f3_H3K27ac	1.PN_+_Nanog_H3K27ac	chr7	54623818	54723818	ENSDART00000171395.2	ccnd1	yes	WT	A	A	A	A	A	B	A	1. P+N+
e50182	chr7	54722062	54722172	peak_280091	yes	1.PN	1	2	1	1	1	1	1	1.PN_+_sum_H3K27ac	1.PN_-_Sox19b_H3K27ac	1.PN_+_Pou5f3_H3K27ac	1.PN_+_Nanog_H3K27ac	chr7	54623818	54723818	ENSDART00000171395.2	ccnd1	yes	WT	A	A	A	A	A	B	A	1. P+N+
e50183	chr7	54688184	54688294	peak_280083a	yes	1.PN	1	2	1	1	1	1	1	1.PN_+_sum_H3K27ac	1.PN_0_Sox19b_H3K27ac	1.PN_0_Pou5f3_H3K27ac	1.PN_+_Nanog_H3K27ac	chr7	54627144	54727144	ENSDART00000163748.2	ccnd1	yes	WT	A	A	A	A	A	A	A	3b. P-N+
e50184	chr7	54697936	54698046	peak_280085	yes	1.PN	1	2	1	1	1	1	1	1.PN_+_sum_H3K27ac	1.PN_0_Sox19b_H3K27ac	1.PN_0_Pou5f3_H3K27ac	1.PN_0_Nanog_H3K27ac	chr7	54627144	54727144	ENSDART00000163748.2	ccnd1	yes	WT	A	A	A	A	A	A	A	3b. P-N+
e50185	chr7	54710868	54710978	peak_280086	yes	1.PN	1	2	1	1	1	2	1	1.PN_+_sum_H3K27ac	1.PN_0_Sox19b_H3K27ac	1.PN_+_Pou5f3_H3K27ac	1.PN_0_Nanog_H3K27ac	chr7	54627144	54727144	ENSDART00000163748.2	ccnd1	yes	WT	A	A	A	A	A	A	A	3b. P-N+
e50186	chr7	54713534	54713644	peak_280087	yes	1.PN	1	2	1	1	1	1	1	1.PN_+_sum_H3K27ac	1.PN_0_Sox19b_H3K27ac	1.PN_0_Pou5f3_H3K27ac	1.PN_+_Nanog_H3K27ac	chr7	54627144	54727144	ENSDART00000163748.2	ccnd1	yes	WT	A	A	A	A	A	A	A	3b. P-N+
e50187	chr7	54718766	54718876	peak_280089	yes	1.PN	1	2	1	1	1	1	1	1.PN_+_sum_H3K27ac	1.PN_0_Sox19b_H3K27ac	1.PN_+_Pou5f3_H3K27ac	1.PN_+_Nanog_H3K27ac	chr7	54627144	54727144	ENSDART00000163748.2	ccnd1	yes	WT	A	A	A	A	A	A	A	3b. P-N+
e50188	chr7	54722062	54722172	peak_280091	yes	1.PN	1	2	1	1	1	1	1	1.PN_+_sum_H3K27ac	1.PN_-_Sox19b_H3K27ac	1.PN_+_Pou5f3_H3K27ac	1.PN_+_Nanog_H3K27ac	chr7	54627144	54727144	ENSDART00000163748.2	ccnd1	yes	WT	A	A	A	A	A	A	A	3b. P-N+
e50189	chr7	54725340	54725450	peak_280092	yes	1.PN	1	2	1	1	1	1	1	1.PN_+_sum_H3K27ac	1.PN_0_Sox19b_H3K27ac	1.PN_+_Pou5f3_H3K27ac	1.PN_+_Nanog_H3K27ac	chr7	54627144	54727144	ENSDART00000163748.2	ccnd1	yes	WT	A	A	A	A	A	A	A	3b. P-N+
e50190	chr22	513362	513472	peak_169290a	yes	1.PN	1	2	1	2	1	1	1	1.PN_+_sum_H3K27ac	1.PN_0_Sox19b_H3K27ac	1.PN_0_Pou5f3_H3K27ac	1.PN_0_Nanog_H3K27ac	chr22	497748	597748	ENSDART00000037455.7	ccnd3	no	MZspg	C	B	B	B	B	B	B	N/A
e50191	chr2	36694998	36695108	peak_140223	yes	1.PN	1	2	1	1	1	1	1	1.PN_+_sum_H3K27ac	1.PN_+_Sox19b_H3K27ac	1.PN_0_Pou5f3_H3K27ac	1.PN_0_Nanog_H3K27ac	chr2	36624006	36724006	ENSDART00000004899.6	ccnl1b	yes	WT	B	B	A	B	A	A	A	3a. P0N+
e50131	chr2	36703820	36703930	peak_140227	yes	1.PN	1	2	1	1	1	1	1	1.PN_+_sum_H3K27ac	1.PN_+_Sox19b_H3K27ac	1.PN_+_Pou5f3_H3K27ac	1.PN_0_Nanog_H3K27ac	chr2	36624006	36724006	ENSDART00000004899.6	ccnl1b	yes	WT	B	B	A	B	A	A	A	3a. P0N+
e50132	chr16	30427904	30428014	peak_89308	yes	1.PN	1	2	1	1	1	1	1	1.PN_+_sum_H3K27ac	1.PN_+_Sox19b_H3K27ac	1.PN_0_Pou5f3_H3K27ac	1.PN_+_Nanog_H3K27ac	chr16	30371276	30471276	ENSDART00000003752.9	cct3	yes	WT	B	B	B	B	B	B	A	3b. P-N+
e50133	chr20	35861150	35861260	peak_153900	yes	1.PN	1	2	1	1	1	1	1	1.PN_+_sum_H3K27ac	1.PN_0_Sox19b_H3K27ac	1.PN_+_Pou5f3_H3K27ac	1.PN_0_Nanog_H3K27ac	chr20	35807398	35907398	ENSDART00000102611.5	cd2ap	yes	WT	B	B	B	B	B	B	B	N/A
e50134	chr21	33503906	33504016	peak_166352	yes	1.PN	1	2	1	2	1	1	1	1.PN_+_sum_H3K27ac	1.PN_-_Sox19b_H3K27ac	1.PN_0_Pou5f3_H3K27ac	1.PN_-_Nanog_H3K27ac	chr21	33409522	33509522	ENSDART00000053205.6	cd74b	no	MZpn	B	B	B	B	C	B	C	N/A
e50135	chr7	32978080	32978190	peak_274535	yes	1.PN	1	1	1	1	1	1	1	1.PN_+_sum_H3K27ac	1.PN_0_Sox19b_H3K27ac	1.PN_0_Pou5f3_H3K27ac	1.PN_+_Nanog_H3K27ac	chr7	32973404	33073404	ENSDART00000052383.7	cd81a	yes	MZpn	B	A	A	A	C	A	A	4. S+only
e50136	chr18	27583196	27583306	peak_114137	yes	1.PN	1	1	1	1	1	1	1	1.PN_+_sum_H3K27ac	1.PN_+_Sox19b_H3K27ac	1.PN_+_Pou5f3_H3K27ac	1.PN_+_Nanog_H3K27ac	chr18	27521446	27621446	ENSDART00000147886.2	cd82b	no	MZsn	B	B	B	B	B	C	B	N/A
e50137	chr18	7151330	7151440	peak_109408	yes	1.PN	1	1	1	1	1	1	1	1.PN_+_sum_H3K27ac	1.PN_+_Sox19b_H3K27ac	1.PN_+_Pou5f3_H3K27ac	1.PN_0_Nanog_H3K27ac	chr18	7093920	7193920	ENSDART00000135587.2	cd9a	no	MZnanog	B	B	C	B	B	B	B	N/A
e48523	chr4	4251724	4251834	peak_223818	yes	1.PN	1	1	1	1	1	1	1	1.PN_+_sum_H3K27ac	1.PN_0_Sox19b_H3K27ac	1.PN_0_Pou5f3_H3K27ac	1.PN_0_Nanog_H3K27ac	chr4	4200318	4300318	ENSDART00000103316.5	cd9b	yes	WT	A	A	B	A	B	A	A	4. S+only
e48524	chr4	4251724	4251834	peak_223818	yes	1.PN	1	1	1	1	1	1	1	1.PN_+_sum_H3K27ac	1.PN_0_Sox19b_H3K27ac	1.PN_0_Pou5f3_H3K27ac	1.PN_0_Nanog_H3K27ac	chr4	4206300	4306300	ENSDART00000103319.5	cd9b	yes	WT	B	B	B	B	B	A	A	4. S+only
e48525	chr4	4274168	4274278	peak_223829	yes	1.PN	1	2	1	1	1	1	1	1.PN_+_sum_H3K27ac	1.PN_+_Sox19b_H3K27ac	1.PN_+_Pou5f3_H3K27ac	1.PN_+_Nanog_H3K27ac	chr4	4200318	4300318	ENSDART00000103316.5	cd9b	yes	WT	A	A	B	A	B	A	A	4. S+only
e48526	chr4	4274168	4274278	peak_223829	yes	1.PN	1	2	1	1	1	1	1	1.PN_+_sum_H3K27ac	1.PN_+_Sox19b_H3K27ac	1.PN_+_Pou5f3_H3K27ac	1.PN_+_Nanog_H3K27ac	chr4	4206300	4306300	ENSDART00000103319.5	cd9b	yes	WT	B	B	B	B	B	A	A	4. S+only
e48527	chr7	56077526	56077636	peak_280430	yes	1.PN	1	2	1	1	1	1	1	1.PN_+_sum_H3K27ac	1.PN_+_Sox19b_H3K27ac	1.PN_+_Pou5f3_H3K27ac	1.PN_0_Nanog_H3K27ac	chr7	56048588	56148588	ENSDART00000098453.4	cdh15	no	MZpn	B	B	B	B	C	B	B	N/A
e48528	chr2	27035088	27035198	peak_137872	yes	1.PN	1	2	1	1	1	1	1	1.PN_+_sum_H3K27ac	1.PN_+_Sox19b_H3K27ac	1.PN_+_Pou5f3_H3K27ac	1.PN_+_Nanog_H3K27ac	chr2	26960438	27060438	ENSDART00000030547.8	cdh7a	yes	WT	B	A	A	B	A	A	A	3a. P0N+
e48529	chr19	40241394	40241504	peak_129688	yes	1.PN	1	2	1	1	1	1	1	1.PN_+_sum_H3K27ac	1.PN_+_Sox19b_H3K27ac	1.PN_+_Pou5f3_H3K27ac	1.PN_0_Nanog_H3K27ac	chr19	40198696	40298696	ENSDART00000151269.3	cdk6	yes	WT	A	A	B	A	A	A	A	2b. P+N-
e48530	chr5	51989508	51989618	peak_247688	yes	1.PN	1	2	1	1	1	1	1	1.PN_+_sum_H3K27ac	1.PN_0_Sox19b_H3K27ac	1.PN_0_Pou5f3_H3K27ac	1.PN_+_Nanog_H3K27ac	chr5	51960214	52060214	ENSDART00000051003.6	cdk7	yes	WT	B	B	A	B	B	A	B	N/A
e48531	chr25	7535424	7535534	peak_201276	yes	1.PN	1	2	1	1	1	1	1	1.PN_+_sum_H3K27ac	1.PN_-_Sox19b_H3K27ac	1.PN_0_Pou5f3_H3K27ac	1.PN_0_Nanog_H3K27ac	chr25	7470938	7570938	ENSDART00000170050.2	cdkn1cb	yes	WT	A	A	A	A	B	A	A	3a. P0N+
e48532	chr18	44137628	44137738	peak_118000	yes	1.PN	1	2	1	2	1	1	1	1.PN_+_sum_H3K27ac	1.PN_0_Sox19b_H3K27ac	1.PN_0_Pou5f3_H3K27ac	1.PN_-_Nanog_H3K27ac	chr18	44079152	44179152	ENSDART00000087339.6	cdon	yes	WT	A	A	B	B	A	A	A	3b. P-N+
e48533	chr18	44147178	44147288	peak_118005	yes	1.PN	1	2	1	1	1	1	1	1.PN_+_sum_H3K27ac	1.PN_0_Sox19b_H3K27ac	1.PN_+_Pou5f3_H3K27ac	1.PN_0_Nanog_H3K27ac	chr18	44079152	44179152	ENSDART00000087339.6	cdon	yes	WT	A	A	B	B	A	A	A	3b. P-N+
e26686	chr7	55497382	55497492	peak_280277	yes	1.PN	1	2	1	1	1	1	1	1.PN_+_sum_H3K27ac	1.PN_-_Sox19b_H3K27ac	1.PN_-_Pou5f3_H3K27ac	1.PN_0_Nanog_H3K27ac	chr7	55468518	55568518	ENSDART00000098476.6	cdt1	yes	WT	B	B	B	B	A	A	B	N/A
e26687	chr7	55499612	55499722	peak_280279	yes	1.PN	1	2	1	1	1	1	1	1.PN_+_sum_H3K27ac	1.PN_-_Sox19b_H3K27ac	1.PN_-_Pou5f3_H3K27ac	1.PN_0_Nanog_H3K27ac	chr7	55468518	55568518	ENSDART00000098476.6	cdt1	yes	WT	B	B	B	B	A	A	B	N/A
e26688	chr7	38043506	38043616	peak_276003	yes	1.PN	1	2	1	1	1	1	1	1.PN_+_sum_H3K27ac	1.PN_0_Sox19b_H3K27ac	1.PN_+_Pou5f3_H3K27ac	1.PN_+_Nanog_H3K27ac	chr7	38037866	38137866	ENSDART00000052366.6	cebpa	yes	WT	A	A	A	A	A	A	A	3b. P-N+
e26689	chr22	513362	513472	peak_169290a	yes	1.PN	1	2	1	2	1	1	1	1.PN_+_sum_H3K27ac	1.PN_0_Sox19b_H3K27ac	1.PN_0_Pou5f3_H3K27ac	1.PN_0_Nanog_H3K27ac	chr22	415268	515268	ENSDART00000145767.2	celsr2	yes	WT	A	A	B	B	B	B	A	4. S+only
e26690	chr10	10319310	10319420	peak_15873	yes	1.PN	1	2	1	1	1	1	1	1.PN_+_sum_H3K27ac	1.PN_0_Sox19b_H3K27ac	1.PN_0_Pou5f3_H3K27ac	1.PN_0_Nanog_H3K27ac	chr10	10301684	10401684	ENSDART00000109432.4	cercam	yes	MZsn	B	A	B	B	C	C	C	N/A
e26691	chr16	1389450	1389560	peak_82632	yes	1.PN	1	2	1	1	1	1	1	1.PN_+_sum_H3K27ac	1.PN_+_Sox19b_H3K27ac	1.PN_+_Pou5f3_H3K27ac	1.PN_+_Nanog_H3K27ac	chr16	1312248	1412248	ENSDART00000149299.3	cers2b	yes	WT	A	A	B	A	A	A	A	2a. P+N0
e26692	chr16	1389450	1389560	peak_82632	yes	1.PN	1	2	1	1	1	1	1	1.PN_+_sum_H3K27ac	1.PN_+_Sox19b_H3K27ac	1.PN_+_Pou5f3_H3K27ac	1.PN_+_Nanog_H3K27ac	chr16	1333912	1433912	ENSDART00000185089.1	cers2b	yes	WT	A	A	B	A	A	A	A	2a. P+N0
e26693	chr6	22026786	22026896	peak_257180	yes	1.PN	1	2	1	1	1	1	1	1.PN_+_sum_H3K27ac	1.PN_0_Sox19b_H3K27ac	1.PN_0_Pou5f3_H3K27ac	1.PN_0_Nanog_H3K27ac	chr6	22014158	22114158	ENSDART00000153585.2	cfap100	yes	WT	A	A	A	A	A	A	A	1. P+N+
e24337	chr6	22037148	22037258	peak_257184a	yes	1.PN	1	2	1	1	1	1	1	1.PN_+_sum_H3K27ac	1.PN_0_Sox19b_H3K27ac	1.PN_0_Pou5f3_H3K27ac	1.PN_+_Nanog_H3K27ac	chr6	22014158	22114158	ENSDART00000153585.2	cfap100	yes	WT	A	A	A	A	A	A	A	1. P+N+
e24338	chr6	22060256	22060366	peak_257190	yes	1.PN	1	1	1	1	1	1	1	1.PN_+_sum_H3K27ac	1.PN_0_Sox19b_H3K27ac	1.PN_0_Pou5f3_H3K27ac	1.PN_0_Nanog_H3K27ac	chr6	22014158	22114158	ENSDART00000153585.2	cfap100	yes	WT	A	A	A	A	A	A	A	1. P+N+
e24339	chr6	22073680	22073790	peak_257194b	yes	1.PN	1	2	1	1	1	1	1	1.PN_+_sum_H3K27ac	1.PN_+_Sox19b_H3K27ac	1.PN_+_Pou5f3_H3K27ac	1.PN_+_Nanog_H3K27ac	chr6	22014158	22114158	ENSDART00000153585.2	cfap100	yes	WT	A	A	A	A	A	A	A	1. P+N+
e24340	chr7	52544352	52544462	peak_279582	yes	1.PN	1	1	1	1	1	1	1	1.PN_+_sum_H3K27ac	1.PN_+_Sox19b_H3K27ac	1.PN_+_Pou5f3_H3K27ac	1.PN_+_Nanog_H3K27ac	chr7	52448176	52548176	ENSDART00000129769.4	cgnl1	yes	WT	B	B	B	B	B	B	B	N/A
e24341	chr2	21773518	21773628	peak_136673	yes	1.PN	1	2	1	1	1	1	1	1.PN_+_sum_H3K27ac	1.PN_0_Sox19b_H3K27ac	1.PN_+_Pou5f3_H3K27ac	1.PN_+_Nanog_H3K27ac	chr2	21770698	21870698	ENSDART00000135230.2	chd7	yes	WT	B	B	B	B	B	B	B	N/A
e24342	chr7	36547556	36547666	peak_275581	yes	1.PN	1	2	1	1	1	1	1	1.PN_+_sum_H3K27ac	1.PN_-_Sox19b_H3K27ac	1.PN_+_Pou5f3_H3K27ac	1.PN_0_Nanog_H3K27ac	chr7	36502724	36602724	ENSDART00000173682.2	chd9	yes	WT	A	A	A	A	A	A	A	1. P+N+
e24343	chr20	45712704	45712814	peak_156031	yes	1.PN	1	1	1	1	1	1	1	1.PN_+_sum_H3K27ac	1.PN_+_Sox19b_H3K27ac	1.PN_+_Pou5f3_H3K27ac	1.PN_0_Nanog_H3K27ac	chr20	45691564	45791564	ENSDART00000113454.4	chgb	yes	WT	B	A	A	B	A	A	A	3a. P0N+
e24344	chr20	45720660	45720770	peak_156035	yes	1.PN	1	1	1	1	1	1	1	1.PN_+_sum_H3K27ac	1.PN_+_Sox19b_H3K27ac	1.PN_+_Pou5f3_H3K27ac	1.PN_+_Nanog_H3K27ac	chr20	45691564	45791564	ENSDART00000113454.4	chgb	yes	WT	B	A	A	B	A	A	A	3a. P0N+
e49986	chr5	23050758	23050868	peak_240382	yes	1.PN	1	1	1	1	1	1	1	1.PN_+_sum_H3K27ac	1.PN_+_Sox19b_H3K27ac	1.PN_0_Pou5f3_H3K27ac	1.PN_0_Nanog_H3K27ac	chr5	22974032	23074032	ENSDART00000171199.2	chmp1b	yes	WT	B	A	A	B	B	A	B	N/A
e49991	chr15	46838182	46838292	peak_81707	yes	1.PN	1	2	1	1	1	1	1	1.PN_+_sum_H3K27ac	1.PN_-_Sox19b_H3K27ac	1.PN_0_Pou5f3_H3K27ac	1.PN_+_Nanog_H3K27ac	chr15	46778958	46878958	ENSDART00000045110.8	chrd	yes	WT	A	A	A	B	A	A	A	3b. P-N+
e49996	chr11	12967020	12967130	peak_26966	yes	1.PN	1	2	1	1	1	1	1	1.PN_+_sum_H3K27ac	1.PN_0_Sox19b_H3K27ac	1.PN_0_Pou5f3_H3K27ac	1.PN_0_Nanog_H3K27ac	chr11	12948400	13048400	ENSDART00000018614.7	chrna4b	no	MZsn	B	C	B	B	B	C	B	N/A
e50000	chr11	12972226	12972336	peak_26967	yes	1.PN	1	2	1	1	1	1	1	1.PN_+_sum_H3K27ac	1.PN_0_Sox19b_H3K27ac	1.PN_+_Pou5f3_H3K27ac	1.PN_+_Nanog_H3K27ac	chr11	12948400	13048400	ENSDART00000018614.7	chrna4b	no	MZsn	B	C	B	B	B	C	B	N/A
e50003	chr11	13038076	13038186	peak_26980	yes	1.PN	1	2	1	2	1	1	1	1.PN_+_sum_H3K27ac	1.PN_0_Sox19b_H3K27ac	1.PN_0_Pou5f3_H3K27ac	1.PN_+_Nanog_H3K27ac	chr11	12948400	13048400	ENSDART00000018614.7	chrna4b	no	MZsn	B	C	B	B	B	C	B	N/A
e50006	chr6	37604594	37604704	peak_260756a	yes	1.PN	1	2	1	1	1	1	1	1.PN_+_sum_H3K27ac	1.PN_-_Sox19b_H3K27ac	1.PN_0_Pou5f3_H3K27ac	1.PN_+_Nanog_H3K27ac	chr6	37572576	37672576	ENSDART00000154363.2	chst7	yes	MZps	A	U	A	C	A	A	A	3b. P-N+
e50009	chr24	25189792	25189902	peak_195411	yes	1.PN	1	2	1	1	1	1	1	1.PN_+_sum_H3K27ac	1.PN_+_Sox19b_H3K27ac	1.PN_+_Pou5f3_H3K27ac	1.PN_+_Nanog_H3K27ac	chr24	25160014	25260014	ENSDART00000081043.7	cip2a	yes	WT	B	A	B	B	B	B	B	N/A
e50012	chr24	25191608	25191718	peak_195412	yes	1.PN	1	1	1	1	1	1	1	1.PN_+_sum_H3K27ac	1.PN_+_Sox19b_H3K27ac	1.PN_+_Pou5f3_H3K27ac	1.PN_0_Nanog_H3K27ac	chr24	25160014	25260014	ENSDART00000081043.7	cip2a	yes	WT	B	A	B	B	B	B	B	N/A
e50014	chr22	18548910	18549020	peak_173253	yes	1.PN	1	2	1	1	1	1	1	1.PN_+_sum_H3K27ac	1.PN_0_Sox19b_H3K27ac	1.PN_0_Pou5f3_H3K27ac	1.PN_0_Nanog_H3K27ac	chr22	18494702	18594702	ENSDART00000132156.2	cirbpb	yes	WT	A	A	A	A	A	A	A	3a. P0N+
e50017	chr22	18548910	18549020	peak_173253	yes	1.PN	1	2	1	1	1	1	1	1.PN_+_sum_H3K27ac	1.PN_0_Sox19b_H3K27ac	1.PN_0_Pou5f3_H3K27ac	1.PN_0_Nanog_H3K27ac	chr22	18496274	18596274	ENSDART00000138915.2	cirbpb	yes	WT	A	A	A	A	A	A	A	3a. P0N+
e37896	chr22	18583682	18583792	peak_173264a	yes	1.PN	1	2	1	1	1	1	1	1.PN_+_sum_H3K27ac	1.PN_-_Sox19b_H3K27ac	1.PN_+_Pou5f3_H3K27ac	1.PN_+_Nanog_H3K27ac	chr22	18494702	18594702	ENSDART00000132156.2	cirbpb	yes	WT	A	A	A	A	A	A	A	3a. P0N+
e37898	chr22	18583682	18583792	peak_173264a	yes	1.PN	1	2	1	1	1	1	1	1.PN_+_sum_H3K27ac	1.PN_-_Sox19b_H3K27ac	1.PN_+_Pou5f3_H3K27ac	1.PN_+_Nanog_H3K27ac	chr22	18496274	18596274	ENSDART00000138915.2	cirbpb	yes	WT	A	A	A	A	A	A	A	3a. P0N+
e37900	chr20	36952030	36952140	peak_154164	yes	1.PN	1	2	1	1	1	1	1	1.PN_+_sum_H3K27ac	1.PN_0_Sox19b_H3K27ac	1.PN_+_Pou5f3_H3K27ac	1.PN_+_Nanog_H3K27ac	chr20	36867670	36967670	ENSDART00000046716.6	cited2	no	MZps	B	C	B	C	B	B	B	N/A
e37903	chr5	53958024	53958134	peak_248067	yes	1.PN	1	2	1	2	1	2	1	1.PN_+_sum_H3K27ac	1.PN_-_Sox19b_H3K27ac	1.PN_+_Pou5f3_H3K27ac	1.PN_0_Nanog_H3K27ac	chr5	53905184	54005184	ENSDART00000165740.2	cldn15b	yes	WT	B	B	A	B	B	A	B	N/A
e37905	chr23	29673646	29673756	peak_185050	yes	1.PN	1	2	1	1	1	1	1	1.PN_+_sum_H3K27ac	1.PN_0_Sox19b_H3K27ac	1.PN_0_Pou5f3_H3K27ac	1.PN_0_Nanog_H3K27ac	chr23	29617722	29717722	ENSDART00000133902.3	clstn1	yes	WT	B	B	B	B	B	B	A	3b. P-N+
e37907	chr16	41502994	41503104	peak_91978	yes	1.PN	1	2	1	1	1	1	1	1.PN_+_sum_H3K27ac	1.PN_-_Sox19b_H3K27ac	1.PN_0_Pou5f3_H3K27ac	1.PN_0_Nanog_H3K27ac	chr16	41453926	41553926	ENSDART00000029492.7	cmtm7	yes	WT	A	A	A	A	A	A	A	1. P+N+
e37909	chr16	41511050	41511160	peak_91983	yes	1.PN	1	1	1	1	1	1	1	1.PN_+_sum_H3K27ac	1.PN_+_Sox19b_H3K27ac	1.PN_0_Pou5f3_H3K27ac	1.PN_0_Nanog_H3K27ac	chr16	41453926	41553926	ENSDART00000029492.7	cmtm7	yes	WT	A	A	A	A	A	A	A	1. P+N+
e37911	chr1	10451036	10451146	peak_2586	yes	1.PN	1	2	1	1	1	1	1	1.PN_+_sum_H3K27ac	1.PN_+_Sox19b_H3K27ac	1.PN_+_Pou5f3_H3K27ac	1.PN_+_Nanog_H3K27ac	chr1	10423630	10523630	ENSDART00000040116.8	cnpy3	no	MZsox19b	B	C	B	B	B	B	B	N/A
e37913	chr9	7098936	7099046	peak_298712	yes	1.PN	1	2	1	1	1	1	1	1.PN_+_sum_H3K27ac	1.PN_+_Sox19b_H3K27ac	1.PN_+_Pou5f3_H3K27ac	1.PN_+_Nanog_H3K27ac	chr9	7039304	7139304	ENSDART00000146609.2	coa5	yes	WT	B	B	A	B	A	A	B	N/A
e37915	chr9	7115006	7115116	peak_298714	yes	1.PN	1	2	1	1	1	1	1	1.PN_+_sum_H3K27ac	1.PN_0_Sox19b_H3K27ac	1.PN_+_Pou5f3_H3K27ac	1.PN_0_Nanog_H3K27ac	chr9	7039304	7139304	ENSDART00000146609.2	coa5	yes	WT	B	B	A	B	A	A	B	N/A
e37917	chr9	42668634	42668744	peak_306784	yes	1.PN	1	3	1	2	1	1	1	1.PN_+_sum_H3K27ac	1.PN_-_Sox19b_H3K27ac	1.PN_0_Pou5f3_H3K27ac	1.PN_+_Nanog_H3K27ac	chr9	42646408	42746408	ENSDART00000144744.2	col5a2a	yes	MZps	B	B	A	C	A	A	A	3b. P-N+
e37919	chr9	42731294	42731404	peak_306808	yes	1.PN	1	2	1	1	1	1	1	1.PN_+_sum_H3K27ac	1.PN_-_Sox19b_H3K27ac	1.PN_+_Pou5f3_H3K27ac	1.PN_+_Nanog_H3K27ac	chr9	42646408	42746408	ENSDART00000144744.2	col5a2a	yes	MZps	B	B	A	C	A	A	A	3b. P-N+
e37895	chr9	42732828	42732938	peak_306810	yes	1.PN	1	2	1	1	1	1	1	1.PN_+_sum_H3K27ac	1.PN_0_Sox19b_H3K27ac	1.PN_+_Pou5f3_H3K27ac	1.PN_0_Nanog_H3K27ac	chr9	42646408	42746408	ENSDART00000144744.2	col5a2a	yes	MZps	B	B	A	C	A	A	A	3b. P-N+
e37897	chr23	36301398	36301508	peak_186968	yes	1.PN	1	2	1	1	1	1	1	1.PN_+_sum_H3K27ac	1.PN_0_Sox19b_H3K27ac	1.PN_0_Pou5f3_H3K27ac	1.PN_+_Nanog_H3K27ac	chr23	36290518	36390518	ENSDART00000011201.7	copz1	yes	WT	B	B	A	B	B	A	B	N/A
e37899	chr23	36303016	36303126	peak_186969	yes	1.PN	1	2	1	1	1	1	1	1.PN_+_sum_H3K27ac	1.PN_0_Sox19b_H3K27ac	1.PN_+_Pou5f3_H3K27ac	1.PN_+_Nanog_H3K27ac	chr23	36290518	36390518	ENSDART00000011201.7	copz1	yes	WT	B	B	A	B	B	A	B	N/A
e37901	chr22	5708124	5708234	peak_170730	yes	1.PN	1	2	1	1	1	1	1	1.PN_+_sum_H3K27ac	1.PN_0_Sox19b_H3K27ac	1.PN_+_Pou5f3_H3K27ac	1.PN_0_Nanog_H3K27ac	chr22	5702256	5802256	ENSDART00000143052.3	cox14	yes	WT	B	B	A	B	B	B	B	N/A
e37904	chr25	29052948	29053058	peak_205802	yes	1.PN	1	2	1	2	1	1	1	1.PN_+_sum_H3K27ac	1.PN_0_Sox19b_H3K27ac	1.PN_0_Pou5f3_H3K27ac	1.PN_+_Nanog_H3K27ac	chr25	29030126	29130126	ENSDART00000138087.2	cox5aa	yes	WT	B	B	B	B	B	B	B	N/A
e37906	chr25	29063596	29063706	peak_205808	yes	1.PN	1	2	1	1	1	1	1	1.PN_+_sum_H3K27ac	1.PN_0_Sox19b_H3K27ac	1.PN_0_Pou5f3_H3K27ac	1.PN_0_Nanog_H3K27ac	chr25	29030126	29130126	ENSDART00000138087.2	cox5aa	yes	WT	B	B	B	B	B	B	B	N/A
e37908	chr8	39795798	39795908	peak_293678a	yes	1.PN	1	2	1	1	1	1	1	1.PN_+_sum_H3K27ac	1.PN_0_Sox19b_H3K27ac	1.PN_0_Pou5f3_H3K27ac	1.PN_0_Nanog_H3K27ac	chr8	39710256	39810256	ENSDART00000037914.6	cox6a1	yes	WT	B	B	B	B	B	B	B	N/A
e37910	chr12	25155284	25155394	peak_40554	yes	1.PN	1	2	1	1	1	1	1	1.PN_+_sum_H3K27ac	1.PN_+_Sox19b_H3K27ac	1.PN_+_Pou5f3_H3K27ac	1.PN_+_Nanog_H3K27ac	chr12	25151576	25251576	ENSDART00000077188.5	cox7a2l	yes	WT	B	A	A	B	A	A	A	3a. P0N+
e37912	chr4	4251724	4251834	peak_223818	yes	1.PN	1	1	1	1	1	1	1	1.PN_+_sum_H3K27ac	1.PN_0_Sox19b_H3K27ac	1.PN_0_Pou5f3_H3K27ac	1.PN_0_Nanog_H3K27ac	chr4	4178682	4278682	ENSDART00000161244.2	CR293509.1	no	MZsn	B	B	B	B	B	C	B	N/A
e37914	chr4	4274168	4274278	peak_223829	yes	1.PN	1	2	1	1	1	1	1	1.PN_+_sum_H3K27ac	1.PN_+_Sox19b_H3K27ac	1.PN_+_Pou5f3_H3K27ac	1.PN_+_Nanog_H3K27ac	chr4	4178682	4278682	ENSDART00000161244.2	CR293509.1	no	MZsn	B	B	B	B	B	C	B	N/A
e37916	chr4	29158082	29158192	peak_230506b	yes	1.PN	1	1	1	1	1	1	1	1.PN_+_sum_H3K27ac	1.PN_+_Sox19b_H3K27ac	1.PN_+_Pou5f3_H3K27ac	1.PN_0_Nanog_H3K27ac	chr4	29115838	29215838	ENSDART00000169539.2	CR388132.2	yes	WT	A	A	A	A	A	A	A	1. P+N+
e37918	chr3	151660	151770	peak_207875	yes	1.PN	1	2	1	1	1	1	1	1.PN_+_sum_H3K27ac	1.PN_+_Sox19b_H3K27ac	1.PN_+_Pou5f3_H3K27ac	1.PN_0_Nanog_H3K27ac	chr3	97368	197368	ENSDART00000159073.2	CR391944.1	yes	WT	A	A	A	A	A	A	A	3a. P0N+
e46552	chr4	30327746	30327856	peak_230653	yes	1.PN	1	2	1	1	1	1	1	1.PN_+_sum_H3K27ac	1.PN_0_Sox19b_H3K27ac	1.PN_+_Pou5f3_H3K27ac	1.PN_+_Nanog_H3K27ac	chr4	30249434	30349434	ENSDART00000183084.1	CR394552.1	yes	WT	A	A	A	A	A	A	A	2a. P+N0
e46553	chr22	8795876	8795986	peak_171132	yes	1.PN	1	2	1	1	1	1	1	1.PN_+_sum_H3K27ac	1.PN_+_Sox19b_H3K27ac	1.PN_0_Pou5f3_H3K27ac	1.PN_0_Nanog_H3K27ac	chr22	8747226	8847226	ENSDART00000148005.3	CR450686.3	yes	WT	A	A	A	A	A	A	A	1. P+N+
e46554	chr10	26932724	26932834	peak_19551	yes	1.PN	1	2	1	1	1	1	1	1.PN_+_sum_H3K27ac	1.PN_0_Sox19b_H3K27ac	1.PN_0_Pou5f3_H3K27ac	1.PN_0_Nanog_H3K27ac	chr10	26885154	26985154	ENSDART00000129993.3	CR450793.1	yes	MZspg	C	A	A	A	A	A	A	3b. P-N+
e46556	chr6	25188454	25188564	peak_257875	yes	1.PN	1	2	1	1	1	1	1	1.PN_+_sum_H3K27ac	1.PN_+_Sox19b_H3K27ac	1.PN_+_Pou5f3_H3K27ac	1.PN_0_Nanog_H3K27ac	chr6	25138784	25238784	ENSDART00000172155.2	CR790380.1	yes	WT	A	A	A	A	A	A	A	1. P+N+
e46558	chr6	25200958	25201068	peak_257880	yes	1.PN	1	2	1	2	1	1	1	1.PN_+_sum_H3K27ac	1.PN_0_Sox19b_H3K27ac	1.PN_+_Pou5f3_H3K27ac	1.PN_0_Nanog_H3K27ac	chr6	25138784	25238784	ENSDART00000172155.2	CR790380.1	yes	WT	A	A	A	A	A	A	A	1. P+N+
e46560	chr11	7131368	7131478	peak_25805	yes	1.PN	1	2	1	1	1	1	1	1.PN_+_sum_H3K27ac	1.PN_0_Sox19b_H3K27ac	1.PN_+_Pou5f3_H3K27ac	1.PN_+_Nanog_H3K27ac	chr11	7045174	7145174	ENSDART00000130328.3	CR925817.1	no	MZnanog	B	B	C	B	B	B	B	N/A
e46562	chr1	56207886	56207996	peak_12962	yes	1.PN	1	2	1	1	1	1	1	1.PN_+_sum_H3K27ac	1.PN_0_Sox19b_H3K27ac	1.PN_+_Pou5f3_H3K27ac	1.PN_0_Nanog_H3K27ac	chr1	56130414	56230414	ENSDART00000089358.6	crb3b	yes	WT	B	A	B	B	B	B	B	N/A
e46564	chr4	847300	847410	peak_222657	yes	1.PN	1	2	1	1	1	1	1	1.PN_+_sum_H3K27ac	1.PN_0_Sox19b_H3K27ac	1.PN_0_Pou5f3_H3K27ac	1.PN_0_Nanog_H3K27ac	chr4	840220	940220	ENSDART00000022668.11	crybg1b	yes	WT	A	A	A	A	A	A	A	1. P+N+
e46566	chr4	847300	847410	peak_222657	yes	1.PN	1	2	1	1	1	1	1	1.PN_+_sum_H3K27ac	1.PN_0_Sox19b_H3K27ac	1.PN_0_Pou5f3_H3K27ac	1.PN_0_Nanog_H3K27ac	chr4	830416	930416	ENSDART00000149162.3	crybg1b	yes	WT	A	A	A	A	A	A	A	1. P+N+
e46568	chr4	860316	860426	peak_222660	yes	1.PN	1	2	1	1	1	1	1	1.PN_+_sum_H3K27ac	1.PN_0_Sox19b_H3K27ac	1.PN_0_Pou5f3_H3K27ac	1.PN_0_Nanog_H3K27ac	chr4	840220	940220	ENSDART00000022668.11	crybg1b	yes	WT	A	A	A	A	A	A	A	1. P+N+
e46570	chr4	860316	860426	peak_222660	yes	1.PN	1	2	1	1	1	1	1	1.PN_+_sum_H3K27ac	1.PN_0_Sox19b_H3K27ac	1.PN_0_Pou5f3_H3K27ac	1.PN_0_Nanog_H3K27ac	chr4	830416	930416	ENSDART00000149162.3	crybg1b	yes	WT	A	A	A	A	A	A	A	1. P+N+
e46572	chr4	887760	887870	peak_222674	yes	1.PN	1	2	1	1	1	1	1	1.PN_+_sum_H3K27ac	1.PN_0_Sox19b_H3K27ac	1.PN_0_Pou5f3_H3K27ac	1.PN_+_Nanog_H3K27ac	chr4	840220	940220	ENSDART00000022668.11	crybg1b	yes	WT	A	A	A	A	A	A	A	1. P+N+
e46574	chr4	887760	887870	peak_222674	yes	1.PN	1	2	1	1	1	1	1	1.PN_+_sum_H3K27ac	1.PN_0_Sox19b_H3K27ac	1.PN_0_Pou5f3_H3K27ac	1.PN_+_Nanog_H3K27ac	chr4	830416	930416	ENSDART00000149162.3	crybg1b	yes	WT	A	A	A	A	A	A	A	1. P+N+
e46576	chr11	2400742	2400852	peak_24750	yes	1.PN	1	2	1	1	1	1	1	1.PN_+_sum_H3K27ac	1.PN_+_Sox19b_H3K27ac	1.PN_+_Pou5f3_H3K27ac	1.PN_+_Nanog_H3K27ac	chr11	2384260	2484260	ENSDART00000166445.2	csnk2a4	no	MZsn	B	B	B	B	B	C	B	N/A
e46578	chr18	45756016	45756126	peak_118386	yes	1.PN	1	1	1	2	1	1	1	1.PN_+_sum_H3K27ac	1.PN_-_Sox19b_H3K27ac	1.PN_0_Pou5f3_H3K27ac	1.PN_-_Nanog_H3K27ac	chr18	45711868	45811868	ENSDART00000025423.9	cstf3	yes	WT	B	B	B	B	B	B	B	N/A
e13575	chr10	16483578	16483688	peak_17265	yes	1.PN	1	1	1	1	1	1	1	1.PN_+_sum_H3K27ac	1.PN_0_Sox19b_H3K27ac	1.PN_0_Pou5f3_H3K27ac	1.PN_0_Nanog_H3K27ac	chr10	16445598	16545598	ENSDART00000067709.5	CT027815.1	no	MZnanog	B	B	C	B	B	B	B	N/A
e13578	chr18	22071238	22071348	peak_112882a	yes	1.PN	1	2	1	1	1	1	1	1.PN_+_sum_H3K27ac	1.PN_-_Sox19b_H3K27ac	1.PN_+_Pou5f3_H3K27ac	1.PN_+_Nanog_H3K27ac	chr18	22028142	22128142	ENSDART00000134400.2	CT573204.1	yes	MZpn	B	B	B	A	C	B	A	3b. P-N+
e13582	chr6	37409538	37409648	peak_260701	yes	1.PN	1	1	1	1	1	1	1	1.PN_+_sum_H3K27ac	1.PN_0_Sox19b_H3K27ac	1.PN_0_Pou5f3_H3K27ac	1.PN_0_Nanog_H3K27ac	chr6	37372842	37472842	ENSDART00000138351.2	cth	yes	MZpn	A	A	A	A	U	A	A	1. P+N+
e13586	chr19	16040240	16040350	peak_123926	yes	1.PN	1	2	1	1	1	1	1	1.PN_+_sum_H3K27ac	1.PN_+_Sox19b_H3K27ac	1.PN_+_Pou5f3_H3K27ac	1.PN_0_Nanog_H3K27ac	chr19	15965880	16065880	ENSDART00000187135.1	ctps1a	yes	WT	A	A	A	B	A	A	A	3a. P0N+
e13590	chr7	66694620	66694730	peak_282507	yes	1.PN	1	2	1	1	1	1	1	1.PN_+_sum_H3K27ac	1.PN_0_Sox19b_H3K27ac	1.PN_-_Pou5f3_H3K27ac	1.PN_-_Nanog_H3K27ac	chr7	66643712	66743712	ENSDART00000021317.10	ctr9	yes	WT	B	B	B	B	B	B	B	N/A
e13594	chr7	66732032	66732142	peak_282515	yes	1.PN	1	2	1	1	1	1	1	1.PN_+_sum_H3K27ac	1.PN_0_Sox19b_H3K27ac	1.PN_-_Pou5f3_H3K27ac	1.PN_-_Nanog_H3K27ac	chr7	66643712	66743712	ENSDART00000021317.10	ctr9	yes	WT	B	B	B	B	B	B	B	N/A
e13598	chr5	44800244	44800354	peak_246086	yes	1.PN	1	2	1	1	1	1	1	1.PN_+_sum_H3K27ac	1.PN_0_Sox19b_H3K27ac	1.PN_0_Pou5f3_H3K27ac	1.PN_0_Nanog_H3K27ac	chr5	44755026	44855026	ENSDART00000141198.3	ctsla	yes	WT	A	A	B	A	B	A	B	N/A
e13602	chr5	24274356	24274466	peak_240746	yes	1.PN	1	2	1	2	1	1	1	1.PN_+_sum_H3K27ac	1.PN_0_Sox19b_H3K27ac	1.PN_-_Pou5f3_H3K27ac	1.PN_0_Nanog_H3K27ac	chr5	24255876	24355876	ENSDART00000144226.2	ctsll	yes	WT	B	A	A	B	A	A	A	3b. P-N+
e13606	chr5	24311300	24311410	peak_240763	yes	1.PN	1	1	1	1	1	1	1	1.PN_+_sum_H3K27ac	1.PN_0_Sox19b_H3K27ac	1.PN_+_Pou5f3_H3K27ac	1.PN_+_Nanog_H3K27ac	chr5	24255876	24355876	ENSDART00000144226.2	ctsll	yes	WT	B	A	A	B	A	A	A	3b. P-N+
e13610	chr16	29507518	29507628	peak_89131	yes	1.PN	1	2	1	1	1	1	1	1.PN_+_sum_H3K27ac	1.PN_0_Sox19b_H3K27ac	1.PN_0_Pou5f3_H3K27ac	1.PN_+_Nanog_H3K27ac	chr16	29459132	29559132	ENSDART00000112116.4	ctss2.1	yes	WT	B	B	A	B	A	A	A	3a. P0N+
e13613	chr22	5708124	5708234	peak_170730	yes	1.PN	1	2	1	1	1	1	1	1.PN_+_sum_H3K27ac	1.PN_0_Sox19b_H3K27ac	1.PN_+_Pou5f3_H3K27ac	1.PN_0_Nanog_H3K27ac	chr22	5663794	5763794	ENSDART00000138507.2	CU459089.1	yes	WT	A	A	A	A	A	A	A	1. P+N+
e13547	chr17	8630064	8630174	peak_97207	yes	1.PN	1	2	1	1	1	1	1	1.PN_+_sum_H3K27ac	1.PN_+_Sox19b_H3K27ac	1.PN_+_Pou5f3_H3K27ac	1.PN_+_Nanog_H3K27ac	chr17	8542824	8642824	ENSDART00000127022.4	CU462878.1	yes	WT	B	A	B	B	B	B	B	N/A
e13548	chr17	8630436	8630546	peak_97208	yes	1.PN	1	2	1	2	1	1	1	1.PN_+_sum_H3K27ac	1.PN_+_Sox19b_H3K27ac	1.PN_+_Pou5f3_H3K27ac	1.PN_+_Nanog_H3K27ac	chr17	8542824	8642824	ENSDART00000127022.4	CU462878.1	yes	WT	B	A	B	B	B	B	B	N/A
e13549	chr15	44123582	44123692	peak_81021	yes	1.PN	1	2	1	1	1	1	1	1.PN_+_sum_H3K27ac	1.PN_-_Sox19b_H3K27ac	1.PN_0_Pou5f3_H3K27ac	1.PN_0_Nanog_H3K27ac	chr15	44067290	44167290	ENSDART00000078086.5	CU655961.1	yes	WT	B	A	A	B	B	A	A	3a. P0N+
e13550	chr6	57658400	57658510	peak_265650	yes	1.PN	1	2	1	1	1	1	1	1.PN_+_sum_H3K27ac	1.PN_0_Sox19b_H3K27ac	1.PN_0_Pou5f3_H3K27ac	1.PN_0_Nanog_H3K27ac	chr6	57581164	57681164	ENSDART00000157096.2	CU693502.1	yes	WT	A	A	A	A	A	A	A	3a. P0N+
e13552	chr6	57678190	57678300	peak_265657	yes	1.PN	1	2	1	1	1	1	1	1.PN_+_sum_H3K27ac	1.PN_-_Sox19b_H3K27ac	1.PN_-_Pou5f3_H3K27ac	1.PN_+_Nanog_H3K27ac	chr6	57581164	57681164	ENSDART00000157096.2	CU693502.1	yes	WT	A	A	A	A	A	A	A	3a. P0N+
e13553	chr2	312682	312792	peak_132077	yes	1.PN	1	2	1	1	1	2	1	1.PN_+_sum_H3K27ac	1.PN_-_Sox19b_H3K27ac	1.PN_+_Pou5f3_H3K27ac	1.PN_-_Nanog_H3K27ac	chr2	272140	372140	ENSDART00000156282.2	CU928013.1	yes	WT	A	B	B	B	B	B	B	N/A
e13554	chr5	37447146	37447256	peak_244138	yes	1.PN	1	1	1	1	1	1	1	1.PN_+_sum_H3K27ac	1.PN_+_Sox19b_H3K27ac	1.PN_+_Pou5f3_H3K27ac	1.PN_0_Nanog_H3K27ac	chr5	37437686	37537686	ENSDART00000184659.1	CU984579.1	no	MZtriple	C	B	B	C	C	B	C	N/A
e13555	chr13	30796742	30796852	peak_53359	yes	1.PN	1	2	1	1	1	1	1	1.PN_+_sum_H3K27ac	1.PN_0_Sox19b_H3K27ac	1.PN_0_Pou5f3_H3K27ac	1.PN_+_Nanog_H3K27ac	chr13	30754366	30854366	ENSDART00000053946.4	cxcl12a	yes	MZps	U	A	A	C	A	A	A	3b. P-N+
e13557	chr13	30805126	30805236	peak_53362	yes	1.PN	1	2	1	1	1	1	1	1.PN_+_sum_H3K27ac	1.PN_0_Sox19b_H3K27ac	1.PN_0_Pou5f3_H3K27ac	1.PN_+_Nanog_H3K27ac	chr13	30754366	30854366	ENSDART00000053946.4	cxcl12a	yes	MZps	U	A	A	C	A	A	A	3b. P-N+
e50481	chr22	26989450	26989560	peak_175128b	yes	1.PN	1	2	1	1	2	1	1	1.PN_+_sum_H3K27ac	1.PN_0_Sox19b_H3K27ac	1.PN_-_Pou5f3_H3K27ac	1.PN_+_Nanog_H3K27ac	chr22	26895494	26995494	ENSDART00000077411.5	cxcl12b	yes	MZpn	A	C	A	A	U	A	A	4. S+only
e50482	chr6	12908926	12909036	peak_255449	yes	1.PN	1	2	1	2	1	1	1	1.PN_+_sum_H3K27ac	1.PN_0_Sox19b_H3K27ac	1.PN_0_Pou5f3_H3K27ac	1.PN_+_Nanog_H3K27ac	chr6	12872000	12972000	ENSDART00000080350.5	cxcr4a	yes	MZps	A	B	A	C	A	A	A	3b. P-N+
e50483	chr6	12921196	12921306	peak_255454	yes	1.PN	1	2	1	1	1	1	1	1.PN_+_sum_H3K27ac	1.PN_0_Sox19b_H3K27ac	1.PN_0_Pou5f3_H3K27ac	1.PN_+_Nanog_H3K27ac	chr6	12872000	12972000	ENSDART00000080350.5	cxcr4a	yes	MZps	A	B	A	C	A	A	A	3b. P-N+
e50484	chr6	12932386	12932496	peak_255458	yes	1.PN	1	2	1	2	1	1	1	1.PN_+_sum_H3K27ac	1.PN_0_Sox19b_H3K27ac	1.PN_0_Pou5f3_H3K27ac	1.PN_+_Nanog_H3K27ac	chr6	12872000	12972000	ENSDART00000080350.5	cxcr4a	yes	MZps	A	B	A	C	A	A	A	3b. P-N+
e50485	chr9	10656278	10656388	peak_299431	yes	1.PN	1	2	1	1	1	1	1	1.PN_+_sum_H3K27ac	1.PN_0_Sox19b_H3K27ac	1.PN_0_Pou5f3_H3K27ac	1.PN_0_Nanog_H3K27ac	chr9	10642904	10742904	ENSDART00000061499.7	cxcr4b	yes	WT	A	B	A	A	A	A	A	2a. P+N0
e50486	chr9	10662098	10662208	peak_299433	yes	1.PN	1	2	1	1	1	1	1	1.PN_+_sum_H3K27ac	1.PN_0_Sox19b_H3K27ac	1.PN_0_Pou5f3_H3K27ac	1.PN_+_Nanog_H3K27ac	chr9	10642904	10742904	ENSDART00000061499.7	cxcr4b	yes	WT	A	B	A	A	A	A	A	2a. P+N0
e50487	chr9	10691306	10691416	peak_299445	yes	1.PN	1	2	1	1	1	1	1	1.PN_+_sum_H3K27ac	1.PN_-_Sox19b_H3K27ac	1.PN_-_Pou5f3_H3K27ac	1.PN_0_Nanog_H3K27ac	chr9	10642904	10742904	ENSDART00000061499.7	cxcr4b	yes	WT	A	B	A	A	A	A	A	2a. P+N0
e50488	chr9	10696664	10696774	peak_299448	yes	1.PN	1	2	1	1	1	1	1	1.PN_+_sum_H3K27ac	1.PN_-_Sox19b_H3K27ac	1.PN_0_Pou5f3_H3K27ac	1.PN_0_Nanog_H3K27ac	chr9	10642904	10742904	ENSDART00000061499.7	cxcr4b	yes	WT	A	B	A	A	A	A	A	2a. P+N0
e50489	chr6	50424906	50425016	peak_263789	yes	1.PN	1	2	1	1	1	1	1	1.PN_+_sum_H3K27ac	1.PN_0_Sox19b_H3K27ac	1.PN_+_Pou5f3_H3K27ac	1.PN_0_Nanog_H3K27ac	chr6	50331346	50431346	ENSDART00000055504.6	cyc1	yes	WT	B	B	B	B	B	B	B	N/A
e56289	chr6	50428324	50428434	peak_263790	yes	1.PN	1	2	1	1	1	1	1	1.PN_+_sum_H3K27ac	1.PN_0_Sox19b_H3K27ac	1.PN_+_Pou5f3_H3K27ac	1.PN_0_Nanog_H3K27ac	chr6	50331346	50431346	ENSDART00000055504.6	cyc1	yes	WT	B	B	B	B	B	B	B	N/A
e56290	chr6	55872804	55872914	peak_265215	yes	1.PN	1	2	1	1	1	1	1	1.PN_+_sum_H3K27ac	1.PN_0_Sox19b_H3K27ac	1.PN_+_Pou5f3_H3K27ac	1.PN_+_Nanog_H3K27ac	chr6	55814688	55914688	ENSDART00000160991.3	cyp24a1	yes	MZsox19b	A	C	A	A	A	A	A	1. P+N+
e56291	chr6	55875406	55875516	peak_265216a	yes	1.PN	1	2	1	1	1	1	1	1.PN_+_sum_H3K27ac	1.PN_0_Sox19b_H3K27ac	1.PN_+_Pou5f3_H3K27ac	1.PN_+_Nanog_H3K27ac	chr6	55814688	55914688	ENSDART00000160991.3	cyp24a1	yes	MZsox19b	A	C	A	A	A	A	A	1. P+N+
e50822	chr20	25516710	25516820	peak_151272	yes	1.PN	1	2	1	1	1	1	1	1.PN_+_sum_H3K27ac	1.PN_-_Sox19b_H3K27ac	1.PN_0_Pou5f3_H3K27ac	1.PN_0_Nanog_H3K27ac	chr20	25513104	25613104	ENSDART00000063100.6	cyp2p6	no	MZspg	C	B	B	B	C	B	B	N/A
e50824	chr15	41796	41906	peak_70820	yes	1.PN	1	2	1	2	1	1	1	1.PN_+_sum_H3K27ac	1.PN_-_Sox19b_H3K27ac	1.PN_0_Pou5f3_H3K27ac	1.PN_+_Nanog_H3K27ac	chr15	1	82152	ENSDART00000164323.2	cyp2y3	yes	WT	A	A	A	B	A	A	A	3b. P-N+
e50826	chr15	41796	41906	peak_70820	yes	1.PN	1	2	1	2	1	1	1	1.PN_+_sum_H3K27ac	1.PN_-_Sox19b_H3K27ac	1.PN_0_Pou5f3_H3K27ac	1.PN_+_Nanog_H3K27ac	chr15	1	70710	ENSDART00000161218.2	cyp2y3	no	MZspg	C	B	B	B	B	B	B	N/A
e50827	chr8	52646132	52646242	peak_296369	yes	1.PN	1	2	1	1	1	1	1	1.PN_+_sum_H3K27ac	1.PN_-_Sox19b_H3K27ac	1.PN_+_Pou5f3_H3K27ac	1.PN_+_Nanog_H3K27ac	chr8	52569364	52669364	ENSDART00000162953.2	cyr61l2	yes	WT	A	A	B	A	A	A	A	3a. P0N+
e50828	chr19	5310348	5310458	peak_121346b	yes	1.PN	1	2	1	1	1	1	1	1.PN_+_sum_H3K27ac	1.PN_0_Sox19b_H3K27ac	1.PN_+_Pou5f3_H3K27ac	1.PN_0_Nanog_H3K27ac	chr19	5308444	5408444	ENSDART00000105036.7	cyt1l	yes	WT	A	A	A	A	A	A	A	1. P+N+
e50829	chr19	5399680	5399790	peak_121376	yes	1.PN	1	2	1	1	1	1	1	1.PN_+_sum_H3K27ac	1.PN_0_Sox19b_H3K27ac	1.PN_+_Pou5f3_H3K27ac	1.PN_+_Nanog_H3K27ac	chr19	5308444	5408444	ENSDART00000105036.7	cyt1l	yes	WT	A	A	A	A	A	A	A	1. P+N+
e50830	chr17	10990156	10990266	peak_97866	yes	1.PN	1	2	1	1	1	1	1	1.PN_+_sum_H3K27ac	1.PN_+_Sox19b_H3K27ac	1.PN_+_Pou5f3_H3K27ac	1.PN_0_Nanog_H3K27ac	chr17	10965878	11065878	ENSDART00000162249.2	dact1	yes	WT	A	A	A	A	A	A	A	2b. P+N-
e50831	chr17	11013746	11013856	peak_97876	yes	1.PN	1	2	1	1	1	1	1	1.PN_+_sum_H3K27ac	1.PN_0_Sox19b_H3K27ac	1.PN_+_Pou5f3_H3K27ac	1.PN_0_Nanog_H3K27ac	chr17	10965878	11065878	ENSDART00000162249.2	dact1	yes	WT	A	A	A	A	A	A	A	2b. P+N-
e50832	chr13	43418636	43418746	peak_56326	yes	1.PN	1	2	1	1	1	1	1	1.PN_+_sum_H3K27ac	1.PN_0_Sox19b_H3K27ac	1.PN_+_Pou5f3_H3K27ac	1.PN_0_Nanog_H3K27ac	chr13	43350442	43450442	ENSDART00000084321.5	dact2	yes	MZnanog	A	A	C	A	A	A	A	2b. P+N-
e50833	chr13	43438246	43438356	peak_56331	yes	1.PN	1	2	1	1	1	1	1	1.PN_+_sum_H3K27ac	1.PN_0_Sox19b_H3K27ac	1.PN_0_Pou5f3_H3K27ac	1.PN_0_Nanog_H3K27ac	chr13	43350442	43450442	ENSDART00000084321.5	dact2	yes	MZnanog	A	A	C	A	A	A	A	2b. P+N-
e50834	chr9	52447234	52447344	peak_309008a	yes	1.PN	1	2	1	1	1	1	1	1.PN_+_sum_H3K27ac	none	none	none	chr9	52348530	52448530	ENSDART00000126215.3	dap1b	yes	WT	B	B	B	B	B	B	B	N/A
e50835	chr20	42351408	42351518	peak_155327	yes	1.PN	1	2	1	1	1	1	1	1.PN_+_sum_H3K27ac	1.PN_0_Sox19b_H3K27ac	1.PN_+_Pou5f3_H3K27ac	1.PN_0_Nanog_H3K27ac	chr20	42328866	42428866	ENSDART00000139912.3	dcbld1	yes	WT	A	A	A	A	A	A	A	1. P+N+
e50836	chr10	6452816	6452926	peak_15052	yes	1.PN	1	2	1	1	1	1	1	1.PN_+_sum_H3K27ac	1.PN_0_Sox19b_H3K27ac	1.PN_+_Pou5f3_H3K27ac	1.PN_+_Nanog_H3K27ac	chr10	6444070	6544070	ENSDART00000171320.2	dcp2	yes	WT	A	A	B	B	B	B	B	N/A
e49287	chr10	6454342	6454452	peak_15053	yes	1.PN	1	2	1	1	1	1	1	1.PN_+_sum_H3K27ac	1.PN_0_Sox19b_H3K27ac	1.PN_+_Pou5f3_H3K27ac	1.PN_+_Nanog_H3K27ac	chr10	6444070	6544070	ENSDART00000171320.2	dcp2	yes	WT	A	A	B	B	B	B	B	N/A
e49290	chr10	6457412	6457522	peak_15054a	yes	1.PN	1	2	1	1	1	1	1	1.PN_+_sum_H3K27ac	1.PN_0_Sox19b_H3K27ac	1.PN_+_Pou5f3_H3K27ac	1.PN_0_Nanog_H3K27ac	chr10	6444070	6544070	ENSDART00000171320.2	dcp2	yes	WT	A	A	B	B	B	B	B	N/A
e49293	chr10	6457788	6457898	peak_15054b	yes	1.PN	1	2	1	1	1	1	1	1.PN_+_sum_H3K27ac	1.PN_0_Sox19b_H3K27ac	1.PN_+_Pou5f3_H3K27ac	1.PN_0_Nanog_H3K27ac	chr10	6444070	6544070	ENSDART00000171320.2	dcp2	yes	WT	A	A	B	B	B	B	B	N/A
e49296	chr10	6460378	6460488	peak_15055	yes	1.PN	1	1	1	1	1	1	1	1.PN_+_sum_H3K27ac	1.PN_0_Sox19b_H3K27ac	1.PN_+_Pou5f3_H3K27ac	1.PN_+_Nanog_H3K27ac	chr10	6444070	6544070	ENSDART00000171320.2	dcp2	yes	WT	A	A	B	B	B	B	B	N/A
e49299	chr6	22060256	22060366	peak_257190	yes	1.PN	1	1	1	1	1	1	1	1.PN_+_sum_H3K27ac	1.PN_0_Sox19b_H3K27ac	1.PN_0_Pou5f3_H3K27ac	1.PN_0_Nanog_H3K27ac	chr6	22054856	22154856	ENSDART00000129202.4	DDX17	yes	WT	B	A	B	B	B	A	B	N/A
e49302	chr6	22073680	22073790	peak_257194b	yes	1.PN	1	2	1	1	1	1	1	1.PN_+_sum_H3K27ac	1.PN_+_Sox19b_H3K27ac	1.PN_+_Pou5f3_H3K27ac	1.PN_+_Nanog_H3K27ac	chr6	22054856	22154856	ENSDART00000129202.4	DDX17	yes	WT	B	A	B	B	B	A	B	N/A
e49305	chr3	31879162	31879272	peak_215166	yes	1.PN	1	2	1	1	1	1	1	1.PN_+_sum_H3K27ac	1.PN_+_Sox19b_H3K27ac	1.PN_+_Pou5f3_H3K27ac	1.PN_0_Nanog_H3K27ac	chr3	31843008	31943008	ENSDART00000127297.4	ddx42	yes	WT	A	B	B	B	B	B	B	N/A
e49308	chr13	27342998	27343108	peak_52512	yes	1.PN	1	2	1	1	1	1	1	1.PN_+_sum_H3K27ac	1.PN_0_Sox19b_H3K27ac	1.PN_0_Pou5f3_H3K27ac	1.PN_+_Nanog_H3K27ac	chr13	27304004	27404004	ENSDART00000101479.5	ddx43	yes	WT	B	B	B	B	B	B	B	N/A
e49311	chr3	25276572	25276682	peak_213295	yes	1.PN	1	2	1	1	1	1	1	1.PN_+_sum_H3K27ac	1.PN_0_Sox19b_H3K27ac	1.PN_0_Pou5f3_H3K27ac	1.PN_0_Nanog_H3K27ac	chr3	25225404	25325404	ENSDART00000055492.7	ddx5	yes	WT	B	A	A	A	A	A	A	3b. P-N+
e49314	chr18	45756016	45756126	peak_118386	yes	1.PN	1	1	1	2	1	1	1	1.PN_+_sum_H3K27ac	1.PN_-_Sox19b_H3K27ac	1.PN_0_Pou5f3_H3K27ac	1.PN_-_Nanog_H3K27ac	chr18	45658742	45758742	ENSDART00000077341.5	depdc7a	yes	WT	A	A	A	A	A	A	A	3b. P-N+
e49317	chr15	29016152	29016262	peak_77551	yes	1.PN	1	2	1	1	1	1	1	1.PN_+_sum_H3K27ac	1.PN_-_Sox19b_H3K27ac	1.PN_0_Pou5f3_H3K27ac	1.PN_0_Nanog_H3K27ac	chr15	28962494	29062494	ENSDART00000060018.8	dharma	yes	MZsox19b	A	C	A	B	B	B	B	N/A
e49319	chr9	48724384	48724494	peak_308254a	yes	1.PN	1	2	1	1	1	1	1	1.PN_+_sum_H3K27ac	1.PN_0_Sox19b_H3K27ac	1.PN_0_Pou5f3_H3K27ac	1.PN_+_Nanog_H3K27ac	chr9	48686388	48786388	ENSDART00000022074.8	dhrs9	yes	WT	B	B	A	B	A	A	A	3b. P-N+
e49320	chr9	48724982	48725092	peak_308254c	yes	1.PN	1	2	1	2	1	1	1	1.PN_+_sum_H3K27ac	1.PN_0_Sox19b_H3K27ac	1.PN_0_Pou5f3_H3K27ac	1.PN_+_Nanog_H3K27ac	chr9	48686388	48786388	ENSDART00000022074.8	dhrs9	yes	WT	B	B	A	B	A	A	A	3b. P-N+
e34584	chr5	2010942	2011052	peak_235314	yes	1.PN	1	2	1	3	1	2	1	1.PN_+_sum_H3K27ac	1.PN_+_Sox19b_H3K27ac	1.PN_+_Pou5f3_H3K27ac	1.PN_+_Nanog_H3K27ac	chr5	1915294	2015294	ENSDART00000156224.2	dhx33	yes	WT	B	B	B	B	B	B	B	N/A
e34586	chr13	6052058	6052168	peak_47669	yes	1.PN	1	2	1	1	1	1	1	1.PN_+_sum_H3K27ac	1.PN_+_Sox19b_H3K27ac	1.PN_+_Pou5f3_H3K27ac	1.PN_0_Nanog_H3K27ac	chr13	6031804	6131804	ENSDART00000099224.4	dld	yes	MZsn	A	A	A	A	A	U	A	3a. P0N+
e34588	chr25	26901956	26902066	peak_205439b	yes	1.PN	1	1	1	1	1	1	1	1.PN_+_sum_H3K27ac	1.PN_+_Sox19b_H3K27ac	1.PN_+_Pou5f3_H3K27ac	1.PN_0_Nanog_H3K27ac	chr25	26843006	26943006	ENSDART00000006709.7	dldh	yes	WT	B	B	B	B	B	B	B	N/A
e34590	chr9	3357584	3357694	peak_297960	yes	1.PN	1	2	1	1	1	1	1	1.PN_+_sum_H3K27ac	1.PN_+_Sox19b_H3K27ac	1.PN_+_Pou5f3_H3K27ac	1.PN_+_Nanog_H3K27ac	chr9	3338098	3438098	ENSDART00000019910.8	dlx1a	no	MZsn	B	C	B	B	B	C	B	N/A
e34592	chr23	19705742	19705852	peak_182207	yes	1.PN	1	2	1	1	1	1	1	1.PN_+_sum_H3K27ac	1.PN_+_Sox19b_H3K27ac	1.PN_+_Pou5f3_H3K27ac	1.PN_0_Nanog_H3K27ac	chr23	19651586	19751586	ENSDART00000104425.4	dnase1l1	yes	WT	A	A	B	A	B	A	A	2a. P+N0
e34610	chr22	5708124	5708234	peak_170730	yes	1.PN	1	2	1	1	1	1	1	1.PN_+_sum_H3K27ac	1.PN_0_Sox19b_H3K27ac	1.PN_+_Pou5f3_H3K27ac	1.PN_0_Nanog_H3K27ac	chr22	5632494	5732494	ENSDART00000012686.9	dnase1l4.1	yes	WT	A	A	A	A	A	A	A	1. P+N+
e34613	chr22	5708124	5708234	peak_170730	yes	1.PN	1	2	1	1	1	1	1	1.PN_+_sum_H3K27ac	1.PN_0_Sox19b_H3K27ac	1.PN_+_Pou5f3_H3K27ac	1.PN_0_Nanog_H3K27ac	chr22	5637630	5737630	ENSDART00000019854.8	dnase1l4.2	yes	WT	A	A	A	A	A	A	A	1. P+N+
e34627	chr1	31684466	31684576	peak_7283	yes	1.PN	1	2	1	1	1	1	1	1.PN_+_sum_H3K27ac	1.PN_0_Sox19b_H3K27ac	1.PN_+_Pou5f3_H3K27ac	1.PN_0_Nanog_H3K27ac	chr1	31607854	31707854	ENSDART00000085309.6	dpcd	yes	WT	A	B	A	B	B	B	B	N/A
e34708	chr5	72063922	72064032	peak_252070	yes	1.PN	1	2	1	1	1	2	1	1.PN_+_sum_H3K27ac	1.PN_-_Sox19b_H3K27ac	1.PN_+_Pou5f3_H3K27ac	1.PN_+_Nanog_H3K27ac	chr5	72025456	72125456	ENSDART00000082651.6	dqx1	no	MZnanog	B	B	C	B	B	B	B	N/A
e34710	chr5	61622358	61622468	peak_249665	yes	1.PN	1	1	1	1	1	1	1	1.PN_+_sum_H3K27ac	1.PN_-_Sox19b_H3K27ac	1.PN_0_Pou5f3_H3K27ac	1.PN_0_Nanog_H3K27ac	chr5	61602254	61702254	ENSDART00000097364.4	drl	yes	WT	A	A	A	A	A	A	A	1. P+N+
e34712	chr5	61634906	61635016	peak_249667b	yes	1.PN	1	2	1	1	1	1	1	1.PN_+_sum_H3K27ac	1.PN_-_Sox19b_H3K27ac	1.PN_-_Pou5f3_H3K27ac	1.PN_+_Nanog_H3K27ac	chr5	61602254	61702254	ENSDART00000097364.4	drl	yes	WT	A	A	A	A	A	A	A	1. P+N+
e47316	chr5	61649368	61649478	peak_249672	yes	1.PN	1	2	1	1	1	1	1	1.PN_+_sum_H3K27ac	1.PN_-_Sox19b_H3K27ac	1.PN_0_Pou5f3_H3K27ac	1.PN_+_Nanog_H3K27ac	chr5	61602254	61702254	ENSDART00000097364.4	drl	yes	WT	A	A	A	A	A	A	A	1. P+N+
e47320	chr5	61651776	61651886	peak_249673	yes	1.PN	1	2	1	1	1	1	1	1.PN_+_sum_H3K27ac	1.PN_0_Sox19b_H3K27ac	1.PN_0_Pou5f3_H3K27ac	1.PN_+_Nanog_H3K27ac	chr5	61602254	61702254	ENSDART00000097364.4	drl	yes	WT	A	A	A	A	A	A	A	1. P+N+
e47325	chr5	61652184	61652294	peak_249674	yes	1.PN	1	2	1	1	1	1	1	1.PN_+_sum_H3K27ac	1.PN_-_Sox19b_H3K27ac	1.PN_-_Pou5f3_H3K27ac	1.PN_0_Nanog_H3K27ac	chr5	61602254	61702254	ENSDART00000097364.4	drl	yes	WT	A	A	A	A	A	A	A	1. P+N+
e47328	chr22	513362	513472	peak_169290a	yes	1.PN	1	2	1	2	1	1	1	1.PN_+_sum_H3K27ac	1.PN_0_Sox19b_H3K27ac	1.PN_0_Pou5f3_H3K27ac	1.PN_0_Nanog_H3K27ac	chr22	456522	556522	ENSDART00000106645.6	dstyk	no	MZnanog	B	B	C	B	B	B	B	N/A
e47331	chr11	27947936	27948046	peak_30446	yes	1.PN	1	2	1	1	1	1	1	1.PN_+_sum_H3K27ac	1.PN_0_Sox19b_H3K27ac	1.PN_+_Pou5f3_H3K27ac	1.PN_+_Nanog_H3K27ac	chr11	27912758	28012758	ENSDART00000147386.2	ece1	no	MZps	B	B	B	C	B	B	B	N/A
e47334	chr2	44747568	44747678	peak_142364	yes	1.PN	1	2	1	2	1	1	1	1.PN_+_sum_H3K27ac	1.PN_-_Sox19b_H3K27ac	1.PN_0_Pou5f3_H3K27ac	1.PN_0_Nanog_H3K27ac	chr2	44731184	44831184	ENSDART00000187103.1	ece2a	no	MZsox19b	B	C	B	B	B	B	B	N/A
e47337	chr19	43153658	43153768	peak_130490	yes	1.PN	1	2	1	1	1	1	1	1.PN_+_sum_H3K27ac	1.PN_0_Sox19b_H3K27ac	1.PN_+_Pou5f3_H3K27ac	1.PN_0_Nanog_H3K27ac	chr19	43069696	43169696	ENSDART00000167847.2	eef1a1l1	yes	WT	A	A	A	B	A	A	A	3b. P-N+
e47340	chr19	43153658	43153768	peak_130490	yes	1.PN	1	2	1	1	1	1	1	1.PN_+_sum_H3K27ac	1.PN_0_Sox19b_H3K27ac	1.PN_+_Pou5f3_H3K27ac	1.PN_0_Nanog_H3K27ac	chr19	43069012	43169012	ENSDART00000023156.7	eef1a1l1	yes	WT	B	A	B	B	A	B	A	4. S+only
e47343	chr14	26678440	26678550	peak_64440b	yes	1.PN	1	1	1	1	1	1	1	1.PN_+_sum_H3K27ac	1.PN_+_Sox19b_H3K27ac	1.PN_0_Pou5f3_H3K27ac	1.PN_0_Nanog_H3K27ac	chr14	26669690	26769690	ENSDART00000078522.6	eef1g	yes	WT	B	B	B	B	B	B	B	N/A
e47346	chr8	25838190	25838300	peak_290602a	yes	1.PN	1	2	1	1	1	1	1	1.PN_+_sum_H3K27ac	1.PN_-_Sox19b_H3K27ac	1.PN_+_Pou5f3_H3K27ac	1.PN_0_Nanog_H3K27ac	chr8	25796188	25896188	ENSDART00000047008.7	efhd2	yes	WT	B	B	A	B	B	A	A	3b. P-N+
e47349	chr8	25857588	25857698	peak_290613	yes	1.PN	1	2	1	2	1	1	1	1.PN_+_sum_H3K27ac	1.PN_0_Sox19b_H3K27ac	1.PN_0_Pou5f3_H3K27ac	1.PN_0_Nanog_H3K27ac	chr8	25796188	25896188	ENSDART00000047008.7	efhd2	yes	WT	B	B	A	B	B	A	A	3b. P-N+
e47352	chr19	8451302	8451412	peak_122088	yes	1.PN	1	1	1	1	1	1	1	1.PN_+_sum_H3K27ac	1.PN_0_Sox19b_H3K27ac	1.PN_0_Pou5f3_H3K27ac	1.PN_0_Nanog_H3K27ac	chr19	8431800	8531800	ENSDART00000050217.7	efna1a	yes	MZsn	B	A	A	B	A	U	B	N/A
e47355	chr16	23275464	23275574	peak_87495	yes	1.PN	1	1	1	1	1	1	1	1.PN_+_sum_H3K27ac	1.PN_0_Sox19b_H3K27ac	1.PN_0_Pou5f3_H3K27ac	1.PN_0_Nanog_H3K27ac	chr16	23232654	23332654	ENSDART00000015956.7	efna1b	yes	WT	A	A	A	A	A	A	A	2a. P+N0
e47360	chr16	23277658	23277768	peak_87497	yes	1.PN	1	2	1	1	1	1	1	1.PN_+_sum_H3K27ac	1.PN_0_Sox19b_H3K27ac	1.PN_+_Pou5f3_H3K27ac	1.PN_0_Nanog_H3K27ac	chr16	23232654	23332654	ENSDART00000015956.7	efna1b	yes	WT	A	A	A	A	A	A	A	2a. P+N0
e47363	chr21	20459142	20459252	peak_163159	yes	1.PN	1	2	1	1	1	2	1	1.PN_+_sum_H3K27ac	1.PN_-_Sox19b_H3K27ac	1.PN_+_Pou5f3_H3K27ac	1.PN_0_Nanog_H3K27ac	chr21	20438660	20538660	ENSDART00000147951.3	efna5a	yes	WT	B	A	A	B	B	A	A	4. S+only
e47365	chr9	26107000	26107110	peak_303001	yes	1.PN	1	2	1	1	1	1	1	1.PN_+_sum_H3K27ac	1.PN_0_Sox19b_H3K27ac	1.PN_+_Pou5f3_H3K27ac	1.PN_+_Nanog_H3K27ac	chr9	26053812	26153812	ENSDART00000026011.9	efnb2a	yes	MZpn	A	A	A	A	U	A	A	3a. P0N+
e10837	chr7	24070000	24070110	peak_271991	yes	1.PN	1	2	1	1	1	1	1	1.PN_+_sum_H3K27ac	1.PN_0_Sox19b_H3K27ac	1.PN_+_Pou5f3_H3K27ac	1.PN_0_Nanog_H3K27ac	chr7	23999774	24099774	ENSDART00000166559.3	efs	yes	WT	A	A	A	A	A	A	A	1. P+N+
e10838	chr7	24072202	24072312	peak_271992	yes	1.PN	1	2	1	1	1	1	1	1.PN_+_sum_H3K27ac	1.PN_0_Sox19b_H3K27ac	1.PN_+_Pou5f3_H3K27ac	1.PN_+_Nanog_H3K27ac	chr7	23999774	24099774	ENSDART00000166559.3	efs	yes	WT	A	A	A	A	A	A	A	1. P+N+
e10839	chr7	24075244	24075354	peak_271993a	yes	1.PN	1	2	1	1	1	1	1	1.PN_+_sum_H3K27ac	1.PN_0_Sox19b_H3K27ac	1.PN_+_Pou5f3_H3K27ac	1.PN_+_Nanog_H3K27ac	chr7	23999774	24099774	ENSDART00000166559.3	efs	yes	WT	A	A	A	A	A	A	A	1. P+N+
e10840	chr7	24077772	24077882	peak_271994	yes	1.PN	1	2	1	1	1	1	1	1.PN_+_sum_H3K27ac	1.PN_0_Sox19b_H3K27ac	1.PN_+_Pou5f3_H3K27ac	1.PN_+_Nanog_H3K27ac	chr7	23999774	24099774	ENSDART00000166559.3	efs	yes	WT	A	A	A	A	A	A	A	1. P+N+
e10841	chr19	5399680	5399790	peak_121376	yes	1.PN	1	2	1	1	1	1	1	1.PN_+_sum_H3K27ac	1.PN_0_Sox19b_H3K27ac	1.PN_+_Pou5f3_H3K27ac	1.PN_+_Nanog_H3K27ac	chr19	5368004	5468004	ENSDART00000132874.3	eif1b	yes	WT	B	A	B	B	B	B	B	N/A
e10842	chr3	54537308	54537418	peak_220542	yes	1.PN	1	2	1	1	1	1	1	1.PN_+_sum_H3K27ac	1.PN_0_Sox19b_H3K27ac	1.PN_-_Pou5f3_H3K27ac	1.PN_-_Nanog_H3K27ac	chr3	54531986	54631986	ENSDART00000018071.9	eif3g	yes	WT	B	A	A	B	B	A	A	3b. P-N+
e10843	chr7	26476918	26477028	peak_272640	yes	1.PN	1	2	1	1	1	1	1	1.PN_+_sum_H3K27ac	1.PN_0_Sox19b_H3K27ac	1.PN_+_Pou5f3_H3K27ac	1.PN_0_Nanog_H3K27ac	chr7	26468086	26568086	ENSDART00000058913.5	eif4a1a	yes	WT	B	B	B	B	B	B	B	N/A
e10844	chr7	26528850	26528960	peak_272656b	yes	1.PN	1	2	1	1	1	1	1	1.PN_+_sum_H3K27ac	1.PN_+_Sox19b_H3K27ac	1.PN_+_Pou5f3_H3K27ac	1.PN_0_Nanog_H3K27ac	chr7	26468086	26568086	ENSDART00000058913.5	eif4a1a	yes	WT	B	B	B	B	B	B	B	N/A
e10845	chr14	6977850	6977960	peak_60287	yes	1.PN	1	1	1	1	1	1	1	1.PN_+_sum_H3K27ac	1.PN_0_Sox19b_H3K27ac	1.PN_0_Pou5f3_H3K27ac	1.PN_0_Nanog_H3K27ac	chr14	6937650	7037650	ENSDART00000060990.5	eif4ebp3l	yes	WT	A	A	B	A	A	A	A	2a. P+N0
e46981	chr14	7003642	7003752	peak_60297	yes	1.PN	1	2	1	1	1	1	1	1.PN_+_sum_H3K27ac	1.PN_+_Sox19b_H3K27ac	1.PN_+_Pou5f3_H3K27ac	1.PN_0_Nanog_H3K27ac	chr14	6937650	7037650	ENSDART00000060990.5	eif4ebp3l	yes	WT	A	A	B	A	A	A	A	2a. P+N0
e46983	chr2	37094406	37094516	peak_140327	yes	1.PN	1	2	1	1	1	1	1	1.PN_+_sum_H3K27ac	1.PN_0_Sox19b_H3K27ac	1.PN_+_Pou5f3_H3K27ac	1.PN_0_Nanog_H3K27ac	chr2	37084170	37184170	ENSDART00000146123.3	elavl1a	yes	MZtriple	B	A	B	B	C	A	C	N/A
e46985	chr3	46811230	46811340	peak_218962	yes	1.PN	1	2	1	1	1	1	1	1.PN_+_sum_H3K27ac	1.PN_+_Sox19b_H3K27ac	1.PN_+_Pou5f3_H3K27ac	1.PN_+_Nanog_H3K27ac	chr3	46768002	46868002	ENSDART00000166505.3	elavl3	no	MZspg	C	B	B	B	C	B	B	N/A
e46987	chr21	11741354	11741464	peak_161096	yes	1.PN	1	2	1	1	1	1	1	1.PN_+_sum_H3K27ac	1.PN_-_Sox19b_H3K27ac	1.PN_0_Pou5f3_H3K27ac	1.PN_+_Nanog_H3K27ac	chr21	11699096	11799096	ENSDART00000102408.5	ell2	yes	WT	B	B	B	B	B	B	B	N/A
e46990	chr13	14982728	14982838	peak_49396	yes	1.PN	1	2	1	1	1	1	1	1.PN_+_sum_H3K27ac	1.PN_0_Sox19b_H3K27ac	1.PN_0_Pou5f3_H3K27ac	1.PN_0_Nanog_H3K27ac	chr13	14954396	15054396	ENSDART00000057810.6	emx1	no	MZps	C	B	B	C	B	B	B	N/A
e46993	chr17	21277530	21277640	peak_100261	yes	1.PN	1	2	1	2	1	1	1	1.PN_+_sum_H3K27ac	1.PN_-_Sox19b_H3K27ac	1.PN_0_Pou5f3_H3K27ac	1.PN_+_Nanog_H3K27ac	chr17	21245130	21345130	ENSDART00000103845.5	eno4	yes	MZps	A	B	A	C	A	A	A	3b. P-N+
e46995	chr14	4058048	4058158	peak_59687	yes	1.PN	1	2	1	1	1	1	1	1.PN_+_sum_H3K27ac	1.PN_+_Sox19b_H3K27ac	1.PN_+_Pou5f3_H3K27ac	1.PN_0_Nanog_H3K27ac	chr14	4026480	4126480	ENSDART00000059231.6	enpp6	yes	WT	A	A	A	A	A	A	A	1. P+N+
e46997	chr16	38946174	38946284	peak_91355	yes	1.PN	1	2	1	1	1	1	1	1.PN_+_sum_H3K27ac	1.PN_+_Sox19b_H3K27ac	1.PN_+_Pou5f3_H3K27ac	1.PN_+_Nanog_H3K27ac	chr16	38890784	38990784	ENSDART00000136215.2	eny2	yes	WT	B	A	A	B	A	A	A	3a. P0N+
e46999	chr19	22399242	22399352	peak_125444	yes	1.PN	1	2	1	1	1	1	1	1.PN_+_sum_H3K27ac	1.PN_0_Sox19b_H3K27ac	1.PN_0_Pou5f3_H3K27ac	1.PN_0_Nanog_H3K27ac	chr19	22337142	22437142	ENSDART00000151234.2	eppk1	yes	WT	A	A	A	A	A	A	A	3b. P-N+
e47001	chr4	16319232	16319342	peak_227212	yes	1.PN	1	2	1	1	1	1	1	1.PN_+_sum_H3K27ac	1.PN_+_Sox19b_H3K27ac	1.PN_+_Pou5f3_H3K27ac	1.PN_0_Nanog_H3K27ac	chr4	16284362	16384362	ENSDART00000101461.5	epyc	yes	WT	A	A	A	A	A	A	A	3b. P-N+
e47003	chr6	3781446	3781556	peak_253335a	yes	1.PN	1	2	1	1	1	1	1	1.PN_+_sum_H3K27ac	1.PN_-_Sox19b_H3K27ac	1.PN_-_Pou5f3_H3K27ac	1.PN_0_Nanog_H3K27ac	chr6	3766240	3866240	ENSDART00000178545.2	erich2	yes	WT	B	B	A	B	A	A	A	3a. P0N+
e47005	chr1	51188692	51188802	peak_11667	yes	1.PN	1	2	1	2	1	1	1	1.PN_+_sum_H3K27ac	1.PN_0_Sox19b_H3K27ac	1.PN_0_Pou5f3_H3K27ac	1.PN_+_Nanog_H3K27ac	chr1	51169966	51269966	ENSDART00000146612.2	esf1	yes	WT	A	B	A	B	A	A	A	3a. P0N+
e47007	chr2	42488714	42488824	peak_141705	yes	1.PN	1	2	1	1	1	1	1	1.PN_+_sum_H3K27ac	1.PN_0_Sox19b_H3K27ac	1.PN_+_Pou5f3_H3K27ac	1.PN_0_Nanog_H3K27ac	chr2	42442446	42542446	ENSDART00000139929.3	esyt2a	yes	WT	A	B	A	A	A	A	A	2a. P+N0
e47009	chr6	23079704	23079814	peak_257367	yes	1.PN	1	2	1	2	1	2	1	1.PN_+_sum_H3K27ac	1.PN_0_Sox19b_H3K27ac	1.PN_0_Pou5f3_H3K27ac	1.PN_+_Nanog_H3K27ac	chr6	23007310	23107310	ENSDART00000026448.9	evpla	yes	WT	A	A	A	A	A	A	A	1. P+N+
e47011	chr10	7983376	7983486	peak_15326	yes	1.PN	1	2	1	1	1	1	1	1.PN_+_sum_H3K27ac	1.PN_0_Sox19b_H3K27ac	1.PN_+_Pou5f3_H3K27ac	1.PN_0_Nanog_H3K27ac	chr10	7938418	8038418	ENSDART00000024282.9	ewsr1a	yes	WT	B	A	B	B	B	A	B	N/A
e47013	chr5	24871674	24871784	peak_240953a	yes	1.PN	1	1	1	1	1	1	1	1.PN_+_sum_H3K27ac	1.PN_0_Sox19b_H3K27ac	1.PN_0_Pou5f3_H3K27ac	1.PN_0_Nanog_H3K27ac	chr5	24826070	24926070	ENSDART00000146742.2	ewsr1b	yes	WT	B	B	A	B	A	B	B	N/A
e47015	chr5	24871674	24871784	peak_240953a	yes	1.PN	1	1	1	1	1	1	1	1.PN_+_sum_H3K27ac	1.PN_0_Sox19b_H3K27ac	1.PN_0_Pou5f3_H3K27ac	1.PN_0_Nanog_H3K27ac	chr5	24830938	24930938	ENSDART00000139998.2	ewsr1b	yes	WT	A	B	B	B	B	B	B	N/A
e47017	chr1	54664518	54664628	peak_12669	yes	1.PN	1	2	1	1	1	1	1	1.PN_+_sum_H3K27ac	1.PN_0_Sox19b_H3K27ac	1.PN_+_Pou5f3_H3K27ac	1.PN_0_Nanog_H3K27ac	chr1	54656040	54756040	ENSDART00000083633.6	exosc1	yes	WT	B	B	B	B	B	B	B	N/A
e47019	chr1	54740248	54740358	peak_12691	yes	1.PN	1	1	1	1	1	1	1	1.PN_+_sum_H3K27ac	1.PN_0_Sox19b_H3K27ac	1.PN_0_Pou5f3_H3K27ac	1.PN_0_Nanog_H3K27ac	chr1	54656040	54756040	ENSDART00000083633.6	exosc1	yes	WT	B	B	B	B	B	B	B	N/A
e47022	chr2	1930530	1930640	peak_132524	yes	1.PN	1	2	1	1	1	1	1	1.PN_+_sum_H3K27ac	1.PN_0_Sox19b_H3K27ac	1.PN_+_Pou5f3_H3K27ac	1.PN_+_Nanog_H3K27ac	chr2	1889390	1989390	ENSDART00000163310.2	exosc4	yes	WT	B	A	A	A	A	A	A	3a. P0N+
e47024	chr18	36101736	36101846	peak_116231	yes	1.PN	1	2	1	1	1	1	1	1.PN_+_sum_H3K27ac	1.PN_+_Sox19b_H3K27ac	1.PN_+_Pou5f3_H3K27ac	1.PN_+_Nanog_H3K27ac	chr18	36016088	36116088	ENSDART00000059352.6	exosc5	yes	WT	A	A	B	B	A	A	A	4. S+only
e47027	chr25	13657868	13657978	peak_202536a	yes	1.PN	1	2	1	1	1	2	1	1.PN_+_sum_H3K27ac	1.PN_-_Sox19b_H3K27ac	1.PN_-_Pou5f3_H3K27ac	1.PN_-_Nanog_H3K27ac	chr25	13564864	13664864	ENSDART00000121859.3	fa2h	yes	WT	A	A	A	A	A	A	A	4. S+only
e47029	chr10	7651038	7651148	peak_15248	yes	1.PN	1	2	1	1	1	1	1	1.PN_+_sum_H3K27ac	1.PN_+_Sox19b_H3K27ac	1.PN_0_Pou5f3_H3K27ac	1.PN_+_Nanog_H3K27ac	chr10	7621258	7721258	ENSDART00000157608.2	fam136a	yes	MZspg	C	A	A	A	A	A	A	3a. P0N+
e47032	chr1	50730320	50730430	peak_11526	yes	1.PN	1	2	1	1	1	1	1	1.PN_+_sum_H3K27ac	1.PN_0_Sox19b_H3K27ac	1.PN_+_Pou5f3_H3K27ac	1.PN_0_Nanog_H3K27ac	chr1	50660468	50760468	ENSDART00000080389.5	fam13a	yes	WT	A	B	A	B	A	A	A	3b. P-N+
e47034	chr1	50733138	50733248	peak_11527	yes	1.PN	1	2	1	2	1	1	1	1.PN_+_sum_H3K27ac	1.PN_-_Sox19b_H3K27ac	1.PN_+_Pou5f3_H3K27ac	1.PN_+_Nanog_H3K27ac	chr1	50660468	50760468	ENSDART00000080389.5	fam13a	yes	WT	A	B	A	B	A	A	A	3b. P-N+
e47037	chr1	50737848	50737958	peak_11529	yes	1.PN	1	2	1	1	1	1	1	1.PN_+_sum_H3K27ac	1.PN_0_Sox19b_H3K27ac	1.PN_0_Pou5f3_H3K27ac	1.PN_+_Nanog_H3K27ac	chr1	50660468	50760468	ENSDART00000080389.5	fam13a	yes	WT	A	B	A	B	A	A	A	3b. P-N+
e47039	chr22	12693302	12693412	peak_171951	yes	1.PN	1	2	1	1	1	1	1	1.PN_+_sum_H3K27ac	1.PN_-_Sox19b_H3K27ac	1.PN_-_Pou5f3_H3K27ac	1.PN_+_Nanog_H3K27ac	chr22	12676556	12776556	ENSDART00000105776.4	fam207a	yes	WT	B	B	A	B	A	A	B	N/A
e47042	chr23	25112428	25112538	peak_183750	yes	1.PN	1	2	1	1	1	1	1	1.PN_+_sum_H3K27ac	1.PN_+_Sox19b_H3K27ac	1.PN_+_Pou5f3_H3K27ac	1.PN_+_Nanog_H3K27ac	chr23	25085856	25185856	ENSDART00000103986.4	fam3a	yes	WT	A	A	B	A	B	A	A	4. S+only
e47044	chr8	23762748	23762858	peak_290188	yes	1.PN	1	2	1	1	1	1	1	1.PN_+_sum_H3K27ac	1.PN_+_Sox19b_H3K27ac	1.PN_-_Pou5f3_H3K27ac	1.PN_+_Nanog_H3K27ac	chr8	23681482	23781482	ENSDART00000099751.5	fance	yes	WT	B	A	A	B	B	B	B	N/A
e47047	chr6	26972760	26972870	peak_258348b	yes	1.PN	1	2	1	1	1	1	1	1.PN_+_sum_H3K27ac	1.PN_-_Sox19b_H3K27ac	1.PN_+_Pou5f3_H3K27ac	1.PN_+_Nanog_H3K27ac	chr6	26898092	26998092	ENSDART00000153595.3	farp2	yes	WT	B	B	B	B	B	B	B	N/A
e47049	chr6	26977618	26977728	peak_258351	yes	1.PN	1	2	1	2	1	1	1	1.PN_+_sum_H3K27ac	1.PN_0_Sox19b_H3K27ac	1.PN_+_Pou5f3_H3K27ac	1.PN_+_Nanog_H3K27ac	chr6	26898092	26998092	ENSDART00000153595.3	farp2	yes	WT	B	B	B	B	B	B	B	N/A
e47052	chr6	26979086	26979196	peak_258352	yes	1.PN	1	2	1	1	1	1	1	1.PN_+_sum_H3K27ac	1.PN_0_Sox19b_H3K27ac	1.PN_+_Pou5f3_H3K27ac	1.PN_+_Nanog_H3K27ac	chr6	26898092	26998092	ENSDART00000153595.3	farp2	yes	WT	B	B	B	B	B	B	B	N/A
e47054	chr15	42311206	42311316	peak_80620	yes	1.PN	1	2	1	1	1	1	1	1.PN_+_sum_H3K27ac	1.PN_-_Sox19b_H3K27ac	1.PN_0_Pou5f3_H3K27ac	1.PN_+_Nanog_H3K27ac	chr15	42233830	42333830	ENSDART00000015979.6	farsb	yes	WT	B	B	B	B	B	B	B	N/A
e47057	chr16	42148876	42148986	peak_92142	yes	1.PN	1	2	1	1	1	1	1	1.PN_+_sum_H3K27ac	1.PN_-_Sox19b_H3K27ac	1.PN_+_Pou5f3_H3K27ac	1.PN_+_Nanog_H3K27ac	chr16	42136094	42236094	ENSDART00000076030.5	fbl	yes	WT	B	A	A	B	A	B	A	3a. P0N+
e47059	chr22	4692794	4692904	peak_170482	yes	1.PN	1	2	1	1	1	1	1	1.PN_+_sum_H3K27ac	1.PN_-_Sox19b_H3K27ac	1.PN_+_Pou5f3_H3K27ac	1.PN_+_Nanog_H3K27ac	chr22	4594484	4694484	ENSDART00000167748.2	fbn2b	yes	MZps	B	A	A	C	B	B	B	N/A
e47062	chr5	44800244	44800354	peak_246086	yes	1.PN	1	2	1	1	1	1	1	1.PN_+_sum_H3K27ac	1.PN_0_Sox19b_H3K27ac	1.PN_0_Pou5f3_H3K27ac	1.PN_0_Nanog_H3K27ac	chr5	44793738	44893738	ENSDART00000003926.8	fbp1a	yes	WT	B	A	A	B	B	A	B	N/A
e47064	chr2	21615010	21615120	peak_136637	yes	1.PN	1	2	1	1	1	1	1	1.PN_+_sum_H3K27ac	1.PN_0_Sox19b_H3K27ac	1.PN_0_Pou5f3_H3K27ac	1.PN_+_Nanog_H3K27ac	chr2	21584126	21684126	ENSDART00000089822.5	fbxl7	yes	WT	A	A	A	A	A	A	A	1. P+N+
e47068	chr14	5549122	5549232	peak_59984	yes	1.PN	1	2	1	1	1	1	1	1.PN_+_sum_H3K27ac	1.PN_+_Sox19b_H3K27ac	1.PN_+_Pou5f3_H3K27ac	1.PN_0_Nanog_H3K27ac	chr14	5496498	5596498	ENSDART00000054877.7	fgf24	yes	MZnanog	A	A	C	A	A	A	A	2a. P+N0
e47070	chr7	54607044	54607154	peak_280053	yes	1.PN	1	2	1	1	1	1	1	1.PN_+_sum_H3K27ac	1.PN_0_Sox19b_H3K27ac	1.PN_0_Pou5f3_H3K27ac	1.PN_0_Nanog_H3K27ac	chr7	54555638	54655638	ENSDART00000168474.2	fgf3	yes	WT	A	A	A	A	A	A	A	3b. P-N+
e47073	chr7	54613386	54613496	peak_280057	yes	1.PN	1	2	1	2	1	1	1	1.PN_+_sum_H3K27ac	1.PN_+_Sox19b_H3K27ac	1.PN_0_Pou5f3_H3K27ac	1.PN_+_Nanog_H3K27ac	chr7	54555638	54655638	ENSDART00000168474.2	fgf3	yes	WT	A	A	A	A	A	A	A	3b. P-N+
e47075	chr7	54624348	54624458	peak_280064	yes	1.PN	1	2	1	1	1	1	1	1.PN_+_sum_H3K27ac	1.PN_0_Sox19b_H3K27ac	1.PN_0_Pou5f3_H3K27ac	1.PN_+_Nanog_H3K27ac	chr7	54555638	54655638	ENSDART00000168474.2	fgf3	yes	WT	A	A	A	A	A	A	A	3b. P-N+
e47078	chr7	54607044	54607154	peak_280053	yes	1.PN	1	2	1	1	1	1	1	1.PN_+_sum_H3K27ac	1.PN_0_Sox19b_H3K27ac	1.PN_0_Pou5f3_H3K27ac	1.PN_0_Nanog_H3K27ac	chr7	54567058	54667058	ENSDART00000158898.2	fgf4	yes	MZps	U	U	A	C	A	A	A	3b. P-N+
e47080	chr7	54613386	54613496	peak_280057	yes	1.PN	1	2	1	2	1	1	1	1.PN_+_sum_H3K27ac	1.PN_+_Sox19b_H3K27ac	1.PN_0_Pou5f3_H3K27ac	1.PN_+_Nanog_H3K27ac	chr7	54567058	54667058	ENSDART00000158898.2	fgf4	yes	MZps	U	U	A	C	A	A	A	3b. P-N+
e47083	chr7	54624348	54624458	peak_280064	yes	1.PN	1	2	1	1	1	1	1	1.PN_+_sum_H3K27ac	1.PN_0_Sox19b_H3K27ac	1.PN_0_Pou5f3_H3K27ac	1.PN_+_Nanog_H3K27ac	chr7	54567058	54667058	ENSDART00000158898.2	fgf4	yes	MZps	U	U	A	C	A	A	A	3b. P-N+
e47084	chr13	28459764	28459874	peak_52774	yes	1.PN	1	1	1	1	1	1	1	1.PN_+_sum_H3K27ac	1.PN_0_Sox19b_H3K27ac	1.PN_0_Pou5f3_H3K27ac	1.PN_0_Nanog_H3K27ac	chr13	28445418	28545418	ENSDART00000025583.7	fgf8a	yes	WT	A	A	B	A	B	A	A	4. S+only
e47088	chr13	28528770	28528880	peak_52799b	yes	1.PN	1	2	1	1	1	1	1	1.PN_+_sum_H3K27ac	1.PN_0_Sox19b_H3K27ac	1.PN_0_Pou5f3_H3K27ac	1.PN_+_Nanog_H3K27ac	chr13	28445418	28545418	ENSDART00000025583.7	fgf8a	yes	WT	A	A	B	A	B	A	A	4. S+only
e47089	chr9	42731294	42731404	peak_306808	yes	1.PN	1	2	1	1	1	1	1	1.PN_+_sum_H3K27ac	1.PN_-_Sox19b_H3K27ac	1.PN_+_Pou5f3_H3K27ac	1.PN_+_Nanog_H3K27ac	chr9	42680672	42780672	ENSDART00000136728.2	fkbp7	yes	WT	A	A	A	A	A	A	A	3a. P0N+
e47093	chr9	42732828	42732938	peak_306810	yes	1.PN	1	2	1	1	1	1	1	1.PN_+_sum_H3K27ac	1.PN_0_Sox19b_H3K27ac	1.PN_+_Pou5f3_H3K27ac	1.PN_0_Nanog_H3K27ac	chr9	42680672	42780672	ENSDART00000136728.2	fkbp7	yes	WT	A	A	A	A	A	A	A	3a. P0N+
e47094	chr3	37246268	37246378	peak_216624	yes	1.PN	1	2	1	1	1	1	1	1.PN_+_sum_H3K27ac	1.PN_-_Sox19b_H3K27ac	1.PN_0_Pou5f3_H3K27ac	1.PN_0_Nanog_H3K27ac	chr3	37147684	37247684	ENSDART00000151144.2	fmnl1a	yes	WT	A	A	A	A	A	A	A	1. P+N+
e47098	chr6	13445664	13445774	peak_255567	yes	1.PN	1	2	1	1	1	2	1	1.PN_+_sum_H3K27ac	1.PN_0_Sox19b_H3K27ac	1.PN_+_Pou5f3_H3K27ac	1.PN_0_Nanog_H3K27ac	chr6	13358680	13458680	ENSDART00000151566.3	fmnl2b	yes	WT	A	A	A	A	A	A	A	1. P+N+
e47099	chr8	15119900	15120010	peak_287925	yes	1.PN	1	2	1	1	1	1	1	1.PN_+_sum_H3K27ac	1.PN_0_Sox19b_H3K27ac	1.PN_0_Pou5f3_H3K27ac	1.PN_0_Nanog_H3K27ac	chr8	15028118	15128118	ENSDART00000141448.2	fnbp1l	yes	WT	B	A	A	B	B	B	A	4. S+only
e47103	chr18	46340360	46340470	peak_118562	yes	1.PN	1	2	1	1	1	1	1	1.PN_+_sum_H3K27ac	1.PN_0_Sox19b_H3K27ac	1.PN_0_Pou5f3_H3K27ac	1.PN_0_Nanog_H3K27ac	chr18	46304270	46404270	ENSDART00000010813.9	foxa3	yes	WT	A	A	A	B	A	A	A	3b. P-N+
e47104	chr18	46342376	46342486	peak_118563a	yes	1.PN	1	2	1	1	1	1	1	1.PN_+_sum_H3K27ac	1.PN_0_Sox19b_H3K27ac	1.PN_+_Pou5f3_H3K27ac	1.PN_0_Nanog_H3K27ac	chr18	46304270	46404270	ENSDART00000010813.9	foxa3	yes	WT	A	A	A	B	A	A	A	3b. P-N+
e47108	chr25	34129500	34129610	peak_206840b	yes	1.PN	1	2	1	1	1	1	1	1.PN_+_sum_H3K27ac	1.PN_0_Sox19b_H3K27ac	1.PN_0_Pou5f3_H3K27ac	1.PN_0_Nanog_H3K27ac	chr25	34106152	34206152	ENSDART00000125036.3	foxb1a	yes	MZnanog	A	A	C	A	A	C	A	2b. P+N-
e47109	chr25	34161692	34161802	peak_206854	yes	1.PN	1	2	1	1	1	1	1	1.PN_+_sum_H3K27ac	1.PN_0_Sox19b_H3K27ac	1.PN_-_Pou5f3_H3K27ac	1.PN_0_Nanog_H3K27ac	chr25	34106152	34206152	ENSDART00000125036.3	foxb1a	yes	MZnanog	A	A	C	A	A	C	A	2b. P+N-
e47113	chr2	686616	686726	peak_132212	yes	1.PN	1	2	1	1	1	1	1	1.PN_+_sum_H3K27ac	1.PN_+_Sox19b_H3K27ac	1.PN_+_Pou5f3_H3K27ac	1.PN_0_Nanog_H3K27ac	chr2	639048	739048	ENSDART00000122732.3	foxc1a	yes	MZsn	A	U	U	U	A	C	C	N/A
e47114	chr6	32126586	32126696	peak_259560	yes	1.PN	1	2	1	2	1	1	1	1.PN_+_sum_H3K27ac	1.PN_-_Sox19b_H3K27ac	1.PN_+_Pou5f3_H3K27ac	1.PN_+_Nanog_H3K27ac	chr6	32043830	32143830	ENSDART00000017695.6	foxd3	yes	WT	A	A	A	A	A	A	A	2a. P+N0
e47118	chr6	32130778	32130888	peak_259562	yes	1.PN	1	2	1	1	1	1	1	1.PN_+_sum_H3K27ac	1.PN_0_Sox19b_H3K27ac	1.PN_+_Pou5f3_H3K27ac	1.PN_+_Nanog_H3K27ac	chr6	32043830	32143830	ENSDART00000017695.6	foxd3	yes	WT	A	A	A	A	A	A	A	2a. P+N0
e47119	chr6	32132824	32132934	peak_259563b	yes	1.PN	1	2	1	2	1	2	1	1.PN_+_sum_H3K27ac	1.PN_0_Sox19b_H3K27ac	1.PN_+_Pou5f3_H3K27ac	1.PN_+_Nanog_H3K27ac	chr6	32043830	32143830	ENSDART00000017695.6	foxd3	yes	WT	A	A	A	A	A	A	A	2a. P+N0
e47123	chr6	32135882	32135992	peak_259564	yes	1.PN	1	2	1	1	1	1	1	1.PN_+_sum_H3K27ac	1.PN_+_Sox19b_H3K27ac	1.PN_+_Pou5f3_H3K27ac	1.PN_+_Nanog_H3K27ac	chr6	32043830	32143830	ENSDART00000017695.6	foxd3	yes	WT	A	A	A	A	A	A	A	2a. P+N0
e47127	chr2	686616	686726	peak_132212	yes	1.PN	1	2	1	1	1	1	1	1.PN_+_sum_H3K27ac	1.PN_+_Sox19b_H3K27ac	1.PN_+_Pou5f3_H3K27ac	1.PN_0_Nanog_H3K27ac	chr2	666426	766426	ENSDART00000028159.8	foxf2a	yes	MZsn	A	A	A	A	A	U	A	2a. P+N0
e46989	chr12	43639960	43640070	peak_44733	yes	1.PN	1	2	1	1	1	1	1	1.PN_+_sum_H3K27ac	1.PN_0_Sox19b_H3K27ac	1.PN_+_Pou5f3_H3K27ac	1.PN_+_Nanog_H3K27ac	chr12	43614682	43714682	ENSDART00000159423.2	foxi1	yes	MZsox19b	A	C	A	A	A	A	A	2a. P+N0
e46992	chr19	15619982	15620092	peak_123819	yes	1.PN	1	2	1	1	1	1	1	1.PN_+_sum_H3K27ac	1.PN_0_Sox19b_H3K27ac	1.PN_0_Pou5f3_H3K27ac	1.PN_+_Nanog_H3K27ac	chr19	15521288	15621288	ENSDART00000131134.3	foxo6b	no	MZsn	B	B	B	B	B	C	B	N/A
e46996	chr4	6474610	6474720	peak_224475	yes	1.PN	1	2	1	1	1	1	1	1.PN_+_sum_H3K27ac	1.PN_-_Sox19b_H3K27ac	1.PN_-_Pou5f3_H3K27ac	1.PN_+_Nanog_H3K27ac	chr4	6401732	6501732	ENSDART00000136572.3	foxp2	no	MZps	C	B	B	C	B	B	B	N/A
e47000	chr23	29867666	29867776	peak_185100	yes	1.PN	1	2	1	1	1	1	1	1.PN_+_sum_H3K27ac	1.PN_+_Sox19b_H3K27ac	1.PN_0_Pou5f3_H3K27ac	1.PN_0_Nanog_H3K27ac	chr23	29794314	29894314	ENSDART00000159229.2	FP101914.1	yes	MZtriple	B	A	B	B	B	B	C	N/A
e47004	chr23	6768920	6769030	peak_179171	yes	1.PN	1	2	1	1	1	1	1	1.PN_+_sum_H3K27ac	1.PN_0_Sox19b_H3K27ac	1.PN_0_Pou5f3_H3K27ac	1.PN_+_Nanog_H3K27ac	chr23	6715654	6815654	ENSDART00000192310.1	FP102169.1	yes	WT	A	A	A	A	A	A	A	3b. P-N+
e47008	chr1	16721182	16721292	peak_3799	yes	1.PN	1	2	1	1	1	1	1	1.PN_+_sum_H3K27ac	1.PN_-_Sox19b_H3K27ac	1.PN_+_Pou5f3_H3K27ac	1.PN_+_Nanog_H3K27ac	chr1	16639024	16739024	ENSDART00000178599.2	frg1	yes	WT	A	A	A	B	A	A	A	3a. P0N+
e47012	chr13	39234050	39234160	peak_55464	yes	1.PN	1	2	1	1	1	1	1	1.PN_+_sum_H3K27ac	1.PN_+_Sox19b_H3K27ac	1.PN_0_Pou5f3_H3K27ac	1.PN_0_Nanog_H3K27ac	chr13	39186140	39286140	ENSDART00000111458.3	FRMD1	yes	MZnanog	A	A	C	A	A	A	A	2b. P+N-
e47016	chr13	36939900	36940010	peak_54958	yes	1.PN	1	2	1	1	1	1	1	1.PN_+_sum_H3K27ac	1.PN_0_Sox19b_H3K27ac	1.PN_+_Pou5f3_H3K27ac	1.PN_+_Nanog_H3K27ac	chr13	36929108	37029108	ENSDART00000138104.3	frmd6	yes	WT	B	B	A	B	B	A	B	N/A
e47020	chr14	4226838	4226948	peak_59727a	yes	1.PN	1	2	1	2	1	1	1	1.PN_+_sum_H3K27ac	1.PN_+_Sox19b_H3K27ac	1.PN_+_Pou5f3_H3K27ac	1.PN_+_Nanog_H3K27ac	chr14	4223396	4323396	ENSDART00000127318.3	frmpd1b	no	MZsn	B	B	C	B	B	C	B	N/A
e47025	chr3	40546806	40546916	peak_217438	yes	1.PN	1	2	1	2	1	1	1	1.PN_+_sum_H3K27ac	1.PN_-_Sox19b_H3K27ac	1.PN_0_Pou5f3_H3K27ac	1.PN_0_Nanog_H3K27ac	chr3	40526446	40626446	ENSDART00000083212.5	fscn1a	yes	WT	A	A	A	B	A	A	A	3b. P-N+
e47030	chr2	47961322	47961432	peak_143170	yes	1.PN	1	2	1	1	1	1	1	1.PN_+_sum_H3K27ac	1.PN_0_Sox19b_H3K27ac	1.PN_0_Pou5f3_H3K27ac	1.PN_0_Nanog_H3K27ac	chr2	47895358	47995358	ENSDART00000098054.4	ftr19	yes	WT	B	B	A	B	B	A	B	N/A
e47035	chr22	3188468	3188578	peak_170086	yes	1.PN	1	2	1	2	1	1	1	1.PN_+_sum_H3K27ac	1.PN_-_Sox19b_H3K27ac	1.PN_0_Pou5f3_H3K27ac	1.PN_+_Nanog_H3K27ac	chr22	3134498	3234498	ENSDART00000176409.2	ftsj3	yes	WT	B	B	B	B	B	B	B	N/A
e47040	chr2	8636318	8636428	peak_133939	yes	1.PN	1	2	1	1	1	1	1	1.PN_+_sum_H3K27ac	1.PN_0_Sox19b_H3K27ac	1.PN_+_Pou5f3_H3K27ac	1.PN_0_Nanog_H3K27ac	chr2	8599354	8699354	ENSDART00000186024.1	fubp1	yes	WT	B	A	B	B	A	A	B	N/A
e47045	chr2	8636318	8636428	peak_133939	yes	1.PN	1	2	1	1	1	1	1	1.PN_+_sum_H3K27ac	1.PN_0_Sox19b_H3K27ac	1.PN_+_Pou5f3_H3K27ac	1.PN_0_Nanog_H3K27ac	chr2	8599292	8699292	ENSDART00000081442.4	fubp1	yes	WT	B	A	B	B	B	B	B	N/A
e47050	chr2	8637124	8637234	peak_133940	yes	1.PN	1	2	1	1	1	1	1	1.PN_+_sum_H3K27ac	1.PN_0_Sox19b_H3K27ac	1.PN_+_Pou5f3_H3K27ac	1.PN_0_Nanog_H3K27ac	chr2	8599354	8699354	ENSDART00000186024.1	fubp1	yes	WT	B	A	B	B	A	A	B	N/A
e47055	chr2	8637124	8637234	peak_133940	yes	1.PN	1	2	1	1	1	1	1	1.PN_+_sum_H3K27ac	1.PN_0_Sox19b_H3K27ac	1.PN_+_Pou5f3_H3K27ac	1.PN_0_Nanog_H3K27ac	chr2	8599292	8699292	ENSDART00000081442.4	fubp1	yes	WT	B	A	B	B	B	B	B	N/A
e47060	chr25	7535424	7535534	peak_201276	yes	1.PN	1	2	1	1	1	1	1	1.PN_+_sum_H3K27ac	1.PN_-_Sox19b_H3K27ac	1.PN_0_Pou5f3_H3K27ac	1.PN_0_Nanog_H3K27ac	chr25	7521918	7621918	ENSDART00000042928.8	fuk	no	MZnanog	B	B	C	B	B	B	B	N/A
e47065	chr6	9733478	9733588	peak_254725a	yes	1.PN	1	2	1	1	1	1	1	1.PN_+_sum_H3K27ac	1.PN_0_Sox19b_H3K27ac	1.PN_0_Pou5f3_H3K27ac	1.PN_0_Nanog_H3K27ac	chr6	9657600	9757600	ENSDART00000039280.6	fzd7b	yes	WT	B	A	B	A	B	A	A	2b. P+N-
e47071	chr24	4467552	4467662	peak_190658	yes	1.PN	1	2	1	1	1	1	1	1.PN_+_sum_H3K27ac	1.PN_-_Sox19b_H3K27ac	1.PN_-_Pou5f3_H3K27ac	1.PN_0_Nanog_H3K27ac	chr24	4400238	4500238	ENSDART00000066835.6	fzd8a	yes	WT	B	A	B	A	A	A	A	3b. P-N+
e47076	chr2	47961322	47961432	peak_143170	yes	1.PN	1	2	1	1	1	1	1	1.PN_+_sum_H3K27ac	1.PN_0_Sox19b_H3K27ac	1.PN_0_Pou5f3_H3K27ac	1.PN_0_Nanog_H3K27ac	chr2	47907674	48007674	ENSDART00000056305.5	fzd8b	yes	WT	A	A	A	A	A	A	A	3a. P0N+
e47081	chr14	25891310	25891420	peak_64230	yes	1.PN	1	2	1	1	1	1	1	1.PN_+_sum_H3K27ac	1.PN_+_Sox19b_H3K27ac	1.PN_+_Pou5f3_H3K27ac	1.PN_+_Nanog_H3K27ac	chr14	25885168	25985168	ENSDART00000139855.3	g3bp1	yes	WT	B	B	B	B	B	B	B	N/A
e47085	chr14	25894084	25894194	peak_64231	yes	1.PN	1	2	1	1	1	1	1	1.PN_+_sum_H3K27ac	1.PN_+_Sox19b_H3K27ac	1.PN_+_Pou5f3_H3K27ac	1.PN_+_Nanog_H3K27ac	chr14	25885168	25985168	ENSDART00000139855.3	g3bp1	yes	WT	B	B	B	B	B	B	B	N/A
e47090	chr14	25979288	25979398	peak_64250	yes	1.PN	1	2	1	1	1	1	1	1.PN_+_sum_H3K27ac	1.PN_+_Sox19b_H3K27ac	1.PN_0_Pou5f3_H3K27ac	1.PN_+_Nanog_H3K27ac	chr14	25885168	25985168	ENSDART00000139855.3	g3bp1	yes	WT	B	B	B	B	B	B	B	N/A
e47095	chr19	7463962	7464072	peak_121880	yes	1.PN	1	2	1	1	1	1	1	1.PN_+_sum_H3K27ac	1.PN_-_Sox19b_H3K27ac	1.PN_0_Pou5f3_H3K27ac	1.PN_+_Nanog_H3K27ac	chr19	7391948	7491948	ENSDART00000003544.7	gabpb2a	yes	WT	B	B	B	B	B	B	B	N/A
e47100	chr5	32365810	32365920	peak_242860	yes	1.PN	1	2	1	2	1	1	1	1.PN_+_sum_H3K27ac	1.PN_-_Sox19b_H3K27ac	1.PN_0_Pou5f3_H3K27ac	1.PN_+_Nanog_H3K27ac	chr5	32313372	32413372	ENSDART00000098045.4	gas1b	yes	MZps	B	B	B	C	B	A	A	3a. P0N+
e47105	chr5	24871674	24871784	peak_240953a	yes	1.PN	1	1	1	1	1	1	1	1.PN_+_sum_H3K27ac	1.PN_0_Sox19b_H3K27ac	1.PN_0_Pou5f3_H3K27ac	1.PN_0_Nanog_H3K27ac	chr5	24819214	24919214	ENSDART00000112287.4	gas2l1	yes	WT	B	A	A	A	A	A	A	3b. P-N+
e47110	chr11	3861296	3861406	peak_25116	yes	1.PN	1	2	1	1	1	1	1	1.PN_+_sum_H3K27ac	1.PN_+_Sox19b_H3K27ac	1.PN_+_Pou5f3_H3K27ac	1.PN_+_Nanog_H3K27ac	chr11	3810534	3910534	ENSDART00000082425.5	gata2a	yes	WT	A	A	A	A	A	A	A	1. P+N+
e47115	chr23	7381700	7381810	peak_179295	yes	1.PN	1	2	1	1	1	1	1	1.PN_+_sum_H3K27ac	1.PN_+_Sox19b_H3K27ac	1.PN_+_Pou5f3_H3K27ac	1.PN_+_Nanog_H3K27ac	chr23	7329726	7429726	ENSDART00000012194.9	gata5	yes	WT	A	A	A	A	A	A	A	4. S+only
e47120	chr5	20083934	20084044	peak_239600	yes	1.PN	1	1	1	1	1	1	1	1.PN_+_sum_H3K27ac	1.PN_+_Sox19b_H3K27ac	1.PN_+_Pou5f3_H3K27ac	1.PN_0_Nanog_H3K27ac	chr5	20053084	20153084	ENSDART00000079424.6	gatc	yes	WT	A	A	B	A	A	A	A	4. S+only
e47124	chr5	20084758	20084868	peak_239601	yes	1.PN	1	2	1	1	1	1	1	1.PN_+_sum_H3K27ac	1.PN_+_Sox19b_H3K27ac	1.PN_+_Pou5f3_H3K27ac	1.PN_0_Nanog_H3K27ac	chr5	20053084	20153084	ENSDART00000079424.6	gatc	yes	WT	A	A	B	A	A	A	A	4. S+only
e47128	chr5	20096592	20096702	peak_239604b	yes	1.PN	1	2	1	1	1	1	1	1.PN_+_sum_H3K27ac	1.PN_0_Sox19b_H3K27ac	1.PN_+_Pou5f3_H3K27ac	1.PN_0_Nanog_H3K27ac	chr5	20053084	20153084	ENSDART00000079424.6	gatc	yes	WT	A	A	B	A	A	A	A	4. S+only
e42102	chr5	20097412	20097522	peak_239605	yes	1.PN	1	2	1	1	1	1	1	1.PN_+_sum_H3K27ac	1.PN_0_Sox19b_H3K27ac	1.PN_+_Pou5f3_H3K27ac	1.PN_0_Nanog_H3K27ac	chr5	20053084	20153084	ENSDART00000079424.6	gatc	yes	WT	A	A	B	A	A	A	A	4. S+only
e42103	chr5	20099672	20099782	peak_239606	yes	1.PN	1	2	1	2	1	1	1	1.PN_+_sum_H3K27ac	1.PN_+_Sox19b_H3K27ac	1.PN_+_Pou5f3_H3K27ac	1.PN_0_Nanog_H3K27ac	chr5	20053084	20153084	ENSDART00000079424.6	gatc	yes	WT	A	A	B	A	A	A	A	4. S+only
e42104	chr21	2182568	2182678	peak_158939	yes	1.PN	1	2	1	1	1	1	1	1.PN_+_sum_H3K27ac	1.PN_-_Sox19b_H3K27ac	1.PN_-_Pou5f3_H3K27ac	1.PN_0_Nanog_H3K27ac	chr21	2108298	2208298	ENSDART00000182199.1	gb:ai877918	yes	WT	B	B	B	B	B	B	B	N/A
e42105	chr22	11586324	11586434	peak_171650	yes	1.PN	1	2	1	1	1	1	1	1.PN_+_sum_H3K27ac	1.PN_0_Sox19b_H3K27ac	1.PN_0_Pou5f3_H3K27ac	1.PN_0_Nanog_H3K27ac	chr22	11576014	11676014	ENSDART00000063133.5	gcga	no	MZtriple	B	B	B	B	B	B	C	N/A
e42106	chr3	26204744	26204854	peak_213520	yes	1.PN	1	1	1	1	1	1	1	1.PN_+_sum_H3K27ac	1.PN_+_Sox19b_H3K27ac	1.PN_+_Pou5f3_H3K27ac	1.PN_+_Nanog_H3K27ac	chr3	26154868	26254868	ENSDART00000103748.6	gdpd3a	yes	WT	A	A	A	A	A	A	A	1. P+N+
e42107	chr21	32390442	32390552	peak_166004	yes	1.PN	1	2	1	1	1	1	1	1.PN_+_sum_H3K27ac	1.PN_+_Sox19b_H3K27ac	1.PN_+_Pou5f3_H3K27ac	1.PN_0_Nanog_H3K27ac	chr21	32386680	32486680	ENSDART00000076974.5	gfpt2	yes	MZpn	B	A	A	B	C	A	A	4. S+only
e42108	chr21	32391158	32391268	peak_166005	yes	1.PN	1	2	1	1	1	2	1	1.PN_+_sum_H3K27ac	1.PN_+_Sox19b_H3K27ac	1.PN_+_Pou5f3_H3K27ac	1.PN_+_Nanog_H3K27ac	chr21	32386680	32486680	ENSDART00000076974.5	gfpt2	yes	MZpn	B	A	A	B	C	A	A	4. S+only
e42109	chr23	2523464	2523574	peak_178245	yes	1.PN	1	2	1	1	1	1	1	1.PN_+_sum_H3K27ac	1.PN_0_Sox19b_H3K27ac	1.PN_0_Pou5f3_H3K27ac	1.PN_0_Nanog_H3K27ac	chr23	2510004	2610004	ENSDART00000186906.1	GGT7	no	MZnanog	B	B	C	B	B	C	B	N/A
e42110	chr2	50961242	50961352	peak_143762	yes	1.PN	1	1	1	1	1	1	1	1.PN_+_sum_H3K27ac	1.PN_+_Sox19b_H3K27ac	1.PN_0_Pou5f3_H3K27ac	1.PN_+_Nanog_H3K27ac	chr2	50916124	51016124	ENSDART00000170470.2	ghrhra	yes	WT	B	A	A	A	A	A	A	3b. P-N+
e42111	chr9	37145994	37146104	peak_305500	yes	1.PN	1	2	1	2	1	1	1	1.PN_+_sum_H3K27ac	1.PN_0_Sox19b_H3K27ac	1.PN_0_Pou5f3_H3K27ac	1.PN_0_Nanog_H3K27ac	chr9	37091834	37191834	ENSDART00000024555.7	gli2a	yes	WT	A	A	B	B	B	A	B	N/A
e42112	chr13	44827636	44827746	peak_56641	yes	1.PN	1	2	1	1	1	1	1	1.PN_+_sum_H3K27ac	1.PN_+_Sox19b_H3K27ac	1.PN_+_Pou5f3_H3K27ac	1.PN_+_Nanog_H3K27ac	chr13	44758784	44858784	ENSDART00000099984.4	glo1	yes	WT	B	A	A	B	B	A	B	N/A
e42113	chr13	44839278	44839388	peak_56647	yes	1.PN	1	2	1	1	1	1	1	1.PN_+_sum_H3K27ac	1.PN_0_Sox19b_H3K27ac	1.PN_0_Pou5f3_H3K27ac	1.PN_0_Nanog_H3K27ac	chr13	44758784	44858784	ENSDART00000099984.4	glo1	yes	WT	B	A	A	B	B	A	B	N/A
e42114	chr1	38547748	38547858	peak_8569	yes	1.PN	1	2	1	1	1	1	1	1.PN_+_sum_H3K27ac	1.PN_+_Sox19b_H3K27ac	1.PN_-_Pou5f3_H3K27ac	1.PN_+_Nanog_H3K27ac	chr1	38488284	38588284	ENSDART00000009777.9	glra3	no	MZpn	B	B	B	B	C	B	B	N/A
e42115	chr12	42433694	42433804	peak_44438	yes	1.PN	1	2	1	1	1	1	1	1.PN_+_sum_H3K27ac	1.PN_-_Sox19b_H3K27ac	1.PN_0_Pou5f3_H3K27ac	1.PN_0_Nanog_H3K27ac	chr12	42347002	42447002	ENSDART00000160497.2	glrx3	yes	WT	B	B	B	B	B	B	B	N/A
e42116	chr13	22659090	22659200	peak_51310	yes	1.PN	1	1	1	1	1	1	1	1.PN_+_sum_H3K27ac	1.PN_0_Sox19b_H3K27ac	1.PN_+_Pou5f3_H3K27ac	1.PN_+_Nanog_H3K27ac	chr13	22649024	22749024	ENSDART00000016946.10	glud1a	yes	WT	A	B	B	B	B	B	B	N/A
e42117	chr13	22660418	22660528	peak_51311	yes	1.PN	1	1	1	1	1	1	1	1.PN_+_sum_H3K27ac	1.PN_-_Sox19b_H3K27ac	1.PN_+_Pou5f3_H3K27ac	1.PN_+_Nanog_H3K27ac	chr13	22649024	22749024	ENSDART00000016946.10	glud1a	yes	WT	A	B	B	B	B	B	B	N/A
e42120	chr13	22661836	22661946	peak_51313	yes	1.PN	1	2	1	1	1	1	1	1.PN_+_sum_H3K27ac	1.PN_-_Sox19b_H3K27ac	1.PN_+_Pou5f3_H3K27ac	1.PN_+_Nanog_H3K27ac	chr13	22649024	22749024	ENSDART00000016946.10	glud1a	yes	WT	A	B	B	B	B	B	B	N/A
e30544	chr2	19015768	19015878	peak_136008	yes	1.PN	1	2	1	1	1	1	1	1.PN_+_sum_H3K27ac	1.PN_+_Sox19b_H3K27ac	1.PN_+_Pou5f3_H3K27ac	1.PN_+_Nanog_H3K27ac	chr2	18938406	19038406	ENSDART00000170216.2	glula	yes	MZps	C	A	A	C	A	A	A	3b. P-N+
e30546	chr19	16040240	16040350	peak_123926	yes	1.PN	1	2	1	1	1	1	1	1.PN_+_sum_H3K27ac	1.PN_+_Sox19b_H3K27ac	1.PN_+_Pou5f3_H3K27ac	1.PN_0_Nanog_H3K27ac	chr19	16014438	16114438	ENSDART00000151169.3	gmeb1	no	MZtriple	B	B	C	B	C	C	C	N/A
e30548	chr14	4226838	4226948	peak_59727a	yes	1.PN	1	2	1	2	1	1	1	1.PN_+_sum_H3K27ac	1.PN_+_Sox19b_H3K27ac	1.PN_+_Pou5f3_H3K27ac	1.PN_+_Nanog_H3K27ac	chr14	4226392	4326392	ENSDART00000038301.8	gnpda2	yes	WT	B	B	B	B	B	B	B	N/A
e30549	chr10	45002164	45002274	peak_23892	yes	1.PN	1	2	1	2	1	1	1	1.PN_+_sum_H3K27ac	1.PN_0_Sox19b_H3K27ac	1.PN_0_Pou5f3_H3K27ac	1.PN_+_Nanog_H3K27ac	chr10	44981396	45081396	ENSDART00000160536.2	gnsb	no	MZtriple	B	B	C	B	B	C	C	N/A
e30550	chr2	36694998	36695108	peak_140223	yes	1.PN	1	2	1	1	1	1	1	1.PN_+_sum_H3K27ac	1.PN_+_Sox19b_H3K27ac	1.PN_0_Pou5f3_H3K27ac	1.PN_0_Nanog_H3K27ac	chr2	36651320	36751320	ENSDART00000002510.3	golim4b	yes	WT	A	A	A	A	A	A	A	2a. P+N0
e30552	chr2	36703820	36703930	peak_140227	yes	1.PN	1	2	1	1	1	1	1	1.PN_+_sum_H3K27ac	1.PN_+_Sox19b_H3K27ac	1.PN_+_Pou5f3_H3K27ac	1.PN_0_Nanog_H3K27ac	chr2	36651320	36751320	ENSDART00000002510.3	golim4b	yes	WT	A	A	A	A	A	A	A	2a. P+N0
e30553	chr7	51780746	51780856	peak_279470	yes	1.PN	1	1	1	1	1	1	1	1.PN_+_sum_H3K27ac	1.PN_+_Sox19b_H3K27ac	1.PN_+_Pou5f3_H3K27ac	1.PN_0_Nanog_H3K27ac	chr7	51724500	51824500	ENSDART00000007767.6	got2b	no	MZsn	B	B	B	B	B	C	B	N/A
e30555	chr14	31167716	31167826	peak_65512a	yes	1.PN	1	2	1	1	1	1	1	1.PN_+_sum_H3K27ac	1.PN_0_Sox19b_H3K27ac	1.PN_+_Pou5f3_H3K27ac	1.PN_0_Nanog_H3K27ac	chr14	31101148	31201148	ENSDART00000026569.9	gpc4	yes	WT	A	A	B	A	A	A	A	1. P+N+
e49278	chr14	31177236	31177346	peak_65515	yes	1.PN	1	2	1	1	1	1	1	1.PN_+_sum_H3K27ac	1.PN_+_Sox19b_H3K27ac	1.PN_0_Pou5f3_H3K27ac	1.PN_+_Nanog_H3K27ac	chr14	31101148	31201148	ENSDART00000026569.9	gpc4	yes	WT	A	A	B	A	A	A	A	1. P+N+
e49280	chr20	45712704	45712814	peak_156031	yes	1.PN	1	1	1	1	1	1	1	1.PN_+_sum_H3K27ac	1.PN_+_Sox19b_H3K27ac	1.PN_+_Pou5f3_H3K27ac	1.PN_0_Nanog_H3K27ac	chr20	45659990	45759990	ENSDART00000027482.10	gpcpd1	yes	WT	B	B	B	B	B	B	B	N/A
e49282	chr20	45720660	45720770	peak_156035	yes	1.PN	1	1	1	1	1	1	1	1.PN_+_sum_H3K27ac	1.PN_+_Sox19b_H3K27ac	1.PN_+_Pou5f3_H3K27ac	1.PN_+_Nanog_H3K27ac	chr20	45659990	45759990	ENSDART00000027482.10	gpcpd1	yes	WT	B	B	B	B	B	B	B	N/A
e49284	chr17	26961718	26961828	peak_101755	yes	1.PN	1	2	1	1	1	1	1	1.PN_+_sum_H3K27ac	1.PN_0_Sox19b_H3K27ac	1.PN_0_Pou5f3_H3K27ac	1.PN_0_Nanog_H3K27ac	chr17	26915350	27015350	ENSDART00000114215.5	grhl3	yes	MZpn	A	A	A	A	C	A	A	4. S+only
e49286	chr3	36621838	36621948	peak_216460	yes	1.PN	1	2	1	1	1	1	1	1.PN_+_sum_H3K27ac	1.PN_0_Sox19b_H3K27ac	1.PN_+_Pou5f3_H3K27ac	1.PN_0_Nanog_H3K27ac	chr3	36596096	36696096	ENSDART00000159948.2	gspt1l	yes	WT	B	B	B	B	B	B	B	N/A
e49289	chr4	13941260	13941370	peak_226584b	yes	1.PN	1	1	1	1	1	1	1	1.PN_+_sum_H3K27ac	1.PN_+_Sox19b_H3K27ac	1.PN_+_Pou5f3_H3K27ac	1.PN_0_Nanog_H3K27ac	chr4	13852188	13952188	ENSDART00000032805.6	gxylt1b	yes	MZps	B	A	B	C	C	C	C	N/A
e49292	chr10	45002164	45002274	peak_23892	yes	1.PN	1	2	1	2	1	1	1	1.PN_+_sum_H3K27ac	1.PN_0_Sox19b_H3K27ac	1.PN_0_Pou5f3_H3K27ac	1.PN_+_Nanog_H3K27ac	chr10	44934944	45034944	ENSDART00000182520.1	h2afvb	yes	WT	B	A	B	B	B	A	B	N/A
e49295	chr5	30561530	30561640	peak_242395	yes	1.PN	1	2	1	2	1	1	1	1.PN_+_sum_H3K27ac	1.PN_-_Sox19b_H3K27ac	1.PN_0_Pou5f3_H3K27ac	1.PN_+_Nanog_H3K27ac	chr5	30485328	30585328	ENSDART00000040328.4	h2afx	no	MZsox19b	B	C	B	B	B	B	B	N/A
e49298	chr13	7724766	7724876	peak_48000	yes	1.PN	1	2	1	1	1	1	1	1.PN_+_sum_H3K27ac	1.PN_+_Sox19b_H3K27ac	1.PN_+_Pou5f3_H3K27ac	1.PN_+_Nanog_H3K27ac	chr13	7717600	7817600	ENSDART00000121952.3	h2afy2	yes	WT	B	A	A	B	B	A	B	N/A
e49301	chr1	38181062	38181172	peak_8483	yes	1.PN	1	2	1	1	1	1	1	1.PN_+_sum_H3K27ac	1.PN_0_Sox19b_H3K27ac	1.PN_0_Pou5f3_H3K27ac	1.PN_+_Nanog_H3K27ac	chr1	38145012	38245012	ENSDART00000020409.8	hand2	no	MZsn	B	B	B	B	B	C	B	N/A
e49304	chr1	38182764	38182874	peak_8484	yes	1.PN	1	2	1	1	1	1	1	1.PN_+_sum_H3K27ac	1.PN_+_Sox19b_H3K27ac	1.PN_+_Pou5f3_H3K27ac	1.PN_+_Nanog_H3K27ac	chr1	38145012	38245012	ENSDART00000020409.8	hand2	no	MZsn	B	B	B	B	B	C	B	N/A
e49307	chr16	15397024	15397134	peak_85752	yes	1.PN	1	2	1	1	1	1	1	1.PN_+_sum_H3K27ac	1.PN_0_Sox19b_H3K27ac	1.PN_0_Pou5f3_H3K27ac	1.PN_0_Nanog_H3K27ac	chr16	15337460	15437460	ENSDART00000053754.7	has2	yes	WT	A	A	A	A	A	A	A	1. P+N+
e49310	chr16	15429728	15429838	peak_85762	yes	1.PN	1	2	1	1	1	1	1	1.PN_+_sum_H3K27ac	1.PN_0_Sox19b_H3K27ac	1.PN_-_Pou5f3_H3K27ac	1.PN_+_Nanog_H3K27ac	chr16	15337460	15437460	ENSDART00000053754.7	has2	yes	WT	A	A	A	A	A	A	A	1. P+N+
e49313	chr14	7003642	7003752	peak_60297	yes	1.PN	1	2	1	1	1	1	1	1.PN_+_sum_H3K27ac	1.PN_+_Sox19b_H3K27ac	1.PN_+_Pou5f3_H3K27ac	1.PN_0_Nanog_H3K27ac	chr14	6998928	7098928	ENSDART00000109138.4	hbegfa	yes	WT	A	B	B	A	A	B	A	2a. P+N0
e49316	chr14	7057598	7057708	peak_60310	yes	1.PN	1	2	1	1	1	1	1	1.PN_+_sum_H3K27ac	1.PN_+_Sox19b_H3K27ac	1.PN_+_Pou5f3_H3K27ac	1.PN_+_Nanog_H3K27ac	chr14	6998928	7098928	ENSDART00000109138.4	hbegfa	yes	WT	A	B	B	A	A	B	A	2a. P+N0
e56747	chr20	30857846	30857956	peak_152694	yes	1.PN	1	2	1	2	1	1	1	1.PN_+_sum_H3K27ac	1.PN_0_Sox19b_H3K27ac	1.PN_-_Pou5f3_H3K27ac	1.PN_+_Nanog_H3K27ac	chr20	30851034	30951034	ENSDART00000062536.6	hebp2	yes	WT	A	B	B	B	B	B	A	3a. P0N+
e56748	chr1	26620782	26620892	peak_5987a	yes	1.PN	1	2	1	1	1	1	1	1.PN_+_sum_H3K27ac	1.PN_0_Sox19b_H3K27ac	1.PN_+_Pou5f3_H3K27ac	1.PN_+_Nanog_H3K27ac	chr1	26617870	26717870	ENSDART00000152803.4	hemgn	yes	WT	A	A	A	A	A	A	A	1. P+N+
e56749	chr1	26673350	26673460	peak_6005a	yes	1.PN	1	2	1	1	1	1	1	1.PN_+_sum_H3K27ac	1.PN_0_Sox19b_H3K27ac	1.PN_0_Pou5f3_H3K27ac	1.PN_0_Nanog_H3K27ac	chr1	26617870	26717870	ENSDART00000152803.4	hemgn	yes	WT	A	A	A	A	A	A	A	1. P+N+
e56751	chr1	26673658	26673768	peak_6005b	yes	1.PN	1	2	1	1	1	1	1	1.PN_+_sum_H3K27ac	1.PN_0_Sox19b_H3K27ac	1.PN_0_Pou5f3_H3K27ac	1.PN_0_Nanog_H3K27ac	chr1	26617870	26717870	ENSDART00000152803.4	hemgn	yes	WT	A	A	A	A	A	A	A	1. P+N+
e56753	chr8	46638300	46638410	peak_295062	yes	1.PN	1	2	1	1	1	1	1	1.PN_+_sum_H3K27ac	1.PN_+_Sox19b_H3K27ac	1.PN_+_Pou5f3_H3K27ac	1.PN_-_Nanog_H3K27ac	chr8	46591312	46691312	ENSDART00000113803.4	her3	yes	MZnanog	A	A	C	A	A	A	A	2b. P+N-
e56755	chr8	46690364	46690474	peak_295078	yes	1.PN	1	2	1	1	1	1	1	1.PN_+_sum_H3K27ac	1.PN_-_Sox19b_H3K27ac	1.PN_+_Pou5f3_H3K27ac	1.PN_+_Nanog_H3K27ac	chr8	46591312	46691312	ENSDART00000113803.4	her3	yes	MZnanog	A	A	C	A	A	A	A	2b. P+N-
e56757	chr7	26476918	26477028	peak_272640	yes	1.PN	1	2	1	1	1	1	1	1.PN_+_sum_H3K27ac	1.PN_0_Sox19b_H3K27ac	1.PN_+_Pou5f3_H3K27ac	1.PN_0_Nanog_H3K27ac	chr7	26386480	26486480	ENSDART00000123395.4	her8a	no	MZps	C	B	B	C	B	B	B	N/A
e56759	chr2	22569248	22569358	peak_136834	yes	1.PN	1	1	1	2	1	1	1	1.PN_+_sum_H3K27ac	1.PN_-_Sox19b_H3K27ac	1.PN_-_Pou5f3_H3K27ac	1.PN_-_Nanog_H3K27ac	chr2	22481184	22581184	ENSDART00000171959.2	hfm1	no	MZpn	B	B	B	B	C	C	B	N/A
e56761	chr10	3147246	3147356	peak_14513b	yes	1.PN	1	2	1	1	1	1	1	1.PN_+_sum_H3K27ac	1.PN_-_Sox19b_H3K27ac	1.PN_0_Pou5f3_H3K27ac	1.PN_0_Nanog_H3K27ac	chr10	3095706	3195706	ENSDART00000160046.2	hic2	yes	WT	B	B	B	B	B	B	B	N/A
e56763	chr20	52159600	52159710	peak_157528	yes	1.PN	1	2	1	2	1	1	1	1.PN_+_sum_H3K27ac	1.PN_0_Sox19b_H3K27ac	1.PN_+_Pou5f3_H3K27ac	1.PN_+_Nanog_H3K27ac	chr20	52149296	52249296	ENSDART00000131806.3	hlx1	no	MZps	B	B	B	C	B	B	C	N/A
e56765	chr8	32713376	32713486	peak_292264	yes	1.PN	1	2	1	1	1	1	1	1.PN_+_sum_H3K27ac	1.PN_0_Sox19b_H3K27ac	1.PN_0_Pou5f3_H3K27ac	1.PN_+_Nanog_H3K27ac	chr8	32705686	32805686	ENSDART00000137897.2	hmcn2	no	MZsn	B	B	B	B	B	C	B	N/A
e56767	chr1	38181062	38181172	peak_8483	yes	1.PN	1	2	1	1	1	1	1	1.PN_+_sum_H3K27ac	1.PN_0_Sox19b_H3K27ac	1.PN_0_Pou5f3_H3K27ac	1.PN_+_Nanog_H3K27ac	chr1	38121788	38221788	ENSDART00000047159.7	hmgb2a	yes	WT	B	A	A	B	A	A	B	N/A
e56769	chr1	38181062	38181172	peak_8483	yes	1.PN	1	2	1	1	1	1	1	1.PN_+_sum_H3K27ac	1.PN_0_Sox19b_H3K27ac	1.PN_0_Pou5f3_H3K27ac	1.PN_+_Nanog_H3K27ac	chr1	38120998	38220998	ENSDART00000142811.2	hmgb2a	yes	WT	B	B	A	B	B	B	B	N/A
e56772	chr1	38182764	38182874	peak_8484	yes	1.PN	1	2	1	1	1	1	1	1.PN_+_sum_H3K27ac	1.PN_+_Sox19b_H3K27ac	1.PN_+_Pou5f3_H3K27ac	1.PN_+_Nanog_H3K27ac	chr1	38121788	38221788	ENSDART00000047159.7	hmgb2a	yes	WT	B	A	A	B	A	A	B	N/A
e56776	chr1	38182764	38182874	peak_8484	yes	1.PN	1	2	1	1	1	1	1	1.PN_+_sum_H3K27ac	1.PN_+_Sox19b_H3K27ac	1.PN_+_Pou5f3_H3K27ac	1.PN_+_Nanog_H3K27ac	chr1	38120998	38220998	ENSDART00000142811.2	hmgb2a	yes	WT	B	B	A	B	B	B	B	N/A
e56780	chr16	51197018	51197128	peak_94169	yes	1.PN	1	2	1	1	2	1	1	1.PN_+_sum_H3K27ac	1.PN_-_Sox19b_H3K27ac	1.PN_0_Pou5f3_H3K27ac	1.PN_0_Nanog_H3K27ac	chr16	51132070	51232070	ENSDART00000157736.2	hmgn2	no	MZps	B	B	B	C	B	B	B	N/A
e56784	chr16	51197018	51197128	peak_94169	yes	1.PN	1	2	1	1	2	1	1	1.PN_+_sum_H3K27ac	1.PN_-_Sox19b_H3K27ac	1.PN_0_Pou5f3_H3K27ac	1.PN_0_Nanog_H3K27ac	chr16	51130936	51230936	ENSDART00000169022.2	hmgn2	yes	MZpn	B	A	A	B	C	B	B	N/A
e56788	chr14	28580812	28580922	peak_64876a	yes	1.PN	1	2	1	1	1	1	1	1.PN_+_sum_H3K27ac	1.PN_0_Sox19b_H3K27ac	1.PN_+_Pou5f3_H3K27ac	1.PN_+_Nanog_H3K27ac	chr14	28495196	28595196	ENSDART00000125362.5	hmmr	yes	WT	A	B	A	A	A	A	A	2a. P+N0
e56792	chr14	38841244	38841354	peak_67519	yes	1.PN	1	2	1	1	1	1	1	1.PN_+_sum_H3K27ac	1.PN_0_Sox19b_H3K27ac	1.PN_0_Pou5f3_H3K27ac	1.PN_+_Nanog_H3K27ac	chr14	38799430	38899430	ENSDART00000052511.6	hnrnpa0l	yes	WT	B	B	A	B	A	A	B	N/A
e56796	chr14	38843678	38843788	peak_67520	yes	1.PN	1	2	1	1	1	1	1	1.PN_+_sum_H3K27ac	1.PN_0_Sox19b_H3K27ac	1.PN_+_Pou5f3_H3K27ac	1.PN_+_Nanog_H3K27ac	chr14	38799430	38899430	ENSDART00000052511.6	hnrnpa0l	yes	WT	B	B	A	B	A	A	B	N/A
e52277	chr11	2213296	2213406	peak_24695	yes	1.PN	1	2	1	1	1	1	1	1.PN_+_sum_H3K27ac	1.PN_+_Sox19b_H3K27ac	1.PN_0_Pou5f3_H3K27ac	1.PN_+_Nanog_H3K27ac	chr11	2200768	2300768	ENSDART00000018131.8	hnrnpa1a	yes	WT	B	A	B	B	B	B	B	N/A
e52279	chr23	36273988	36274098	peak_186960	yes	1.PN	1	2	1	1	1	1	1	1.PN_+_sum_H3K27ac	1.PN_0_Sox19b_H3K27ac	1.PN_0_Pou5f3_H3K27ac	1.PN_+_Nanog_H3K27ac	chr23	36258716	36358716	ENSDART00000131711.2	hnrnpa1b	yes	WT	B	B	A	A	B	A	B	N/A
e52281	chr23	36273988	36274098	peak_186960	yes	1.PN	1	2	1	1	1	1	1	1.PN_+_sum_H3K27ac	1.PN_0_Sox19b_H3K27ac	1.PN_0_Pou5f3_H3K27ac	1.PN_+_Nanog_H3K27ac	chr23	36256538	36356538	ENSDART00000053267.6	hnrnpa1b	yes	WT	A	A	B	B	B	B	B	N/A
e52283	chr23	36301398	36301508	peak_186968	yes	1.PN	1	2	1	1	1	1	1	1.PN_+_sum_H3K27ac	1.PN_0_Sox19b_H3K27ac	1.PN_0_Pou5f3_H3K27ac	1.PN_+_Nanog_H3K27ac	chr23	36258716	36358716	ENSDART00000131711.2	hnrnpa1b	yes	WT	B	B	A	A	B	A	B	N/A
e52285	chr23	36301398	36301508	peak_186968	yes	1.PN	1	2	1	1	1	1	1	1.PN_+_sum_H3K27ac	1.PN_0_Sox19b_H3K27ac	1.PN_0_Pou5f3_H3K27ac	1.PN_+_Nanog_H3K27ac	chr23	36256538	36356538	ENSDART00000053267.6	hnrnpa1b	yes	WT	A	A	B	B	B	B	B	N/A
e52287	chr23	36303016	36303126	peak_186969	yes	1.PN	1	2	1	1	1	1	1	1.PN_+_sum_H3K27ac	1.PN_0_Sox19b_H3K27ac	1.PN_+_Pou5f3_H3K27ac	1.PN_+_Nanog_H3K27ac	chr23	36258716	36358716	ENSDART00000131711.2	hnrnpa1b	yes	WT	B	B	A	A	B	A	B	N/A
e52289	chr23	36303016	36303126	peak_186969	yes	1.PN	1	2	1	1	1	1	1	1.PN_+_sum_H3K27ac	1.PN_0_Sox19b_H3K27ac	1.PN_+_Pou5f3_H3K27ac	1.PN_+_Nanog_H3K27ac	chr23	36256538	36356538	ENSDART00000053267.6	hnrnpa1b	yes	WT	A	A	B	B	B	B	B	N/A
e52291	chr14	6977850	6977960	peak_60287	yes	1.PN	1	1	1	1	1	1	1	1.PN_+_sum_H3K27ac	1.PN_0_Sox19b_H3K27ac	1.PN_0_Pou5f3_H3K27ac	1.PN_0_Nanog_H3K27ac	chr14	6912270	7012270	ENSDART00000148447.3	hnrnpaba	yes	WT	B	A	B	B	B	B	B	N/A
e52293	chr14	7003642	7003752	peak_60297	yes	1.PN	1	2	1	1	1	1	1	1.PN_+_sum_H3K27ac	1.PN_+_Sox19b_H3K27ac	1.PN_+_Pou5f3_H3K27ac	1.PN_0_Nanog_H3K27ac	chr14	6912270	7012270	ENSDART00000148447.3	hnrnpaba	yes	WT	B	A	B	B	B	B	B	N/A
e52295	chr18	35867578	35867688	peak_116174b	yes	1.PN	1	2	1	1	1	1	1	1.PN_+_sum_H3K27ac	1.PN_+_Sox19b_H3K27ac	1.PN_0_Pou5f3_H3K27ac	1.PN_0_Nanog_H3K27ac	chr18	35787674	35887674	ENSDART00000059360.5	hnrnpul1	yes	WT	B	A	A	B	B	B	A	4. S+only
e52300	chr3	23768698	23768808	peak_212884a	yes	1.PN	1	2	1	1	1	1	1	1.PN_+_sum_H3K27ac	1.PN_0_Sox19b_H3K27ac	1.PN_+_Pou5f3_H3K27ac	1.PN_+_Nanog_H3K27ac	chr3	23718896	23818896	ENSDART00000110682.4	hoxb1a	no	MZsn	B	B	B	B	B	C	B	N/A
e52302	chr2	53506958	53507068	peak_144276	yes	1.PN	1	3	1	2	1	1	1	1.PN_+_sum_H3K27ac	1.PN_0_Sox19b_H3K27ac	1.PN_+_Pou5f3_H3K27ac	1.PN_+_Nanog_H3K27ac	chr2	53431912	53531912	ENSDART00000189610.1	hsd11b1lb	no	MZps	B	B	B	C	B	B	B	N/A
e52304	chr17	25602090	25602200	peak_101402b	yes	1.PN	1	2	1	1	1	1	1	1.PN_+_sum_H3K27ac	1.PN_+_Sox19b_H3K27ac	1.PN_+_Pou5f3_H3K27ac	1.PN_+_Nanog_H3K27ac	chr17	25540126	25640126	ENSDART00000064803.6	iars2	yes	WT	B	B	B	B	B	B	B	N/A
e52306	chr11	18714096	18714206	peak_28294	yes	1.PN	1	2	1	1	1	1	1	1.PN_+_sum_H3K27ac	1.PN_0_Sox19b_H3K27ac	1.PN_0_Pou5f3_H3K27ac	1.PN_+_Nanog_H3K27ac	chr11	18655304	18755304	ENSDART00000059732.5	id1	yes	WT	A	A	A	A	A	A	A	3b. P-N+
e22785	chr11	18722898	18723008	peak_28297a	yes	1.PN	1	2	1	1	1	1	1	1.PN_+_sum_H3K27ac	1.PN_0_Sox19b_H3K27ac	1.PN_0_Pou5f3_H3K27ac	1.PN_0_Nanog_H3K27ac	chr11	18655304	18755304	ENSDART00000059732.5	id1	yes	WT	A	A	A	A	A	A	A	3b. P-N+
e22788	chr12	17035572	17035682	peak_38595	yes	1.PN	1	2	1	1	1	1	1	1.PN_+_sum_H3K27ac	none	none	none	chr12	16940896	17040896	ENSDART00000152402.2	ifit12	no	MZpn	B	B	B	B	C	B	B	N/A
e22790	chr13	17676308	17676418	peak_50124	yes	1.PN	1	2	1	1	1	1	1	1.PN_+_sum_H3K27ac	1.PN_0_Sox19b_H3K27ac	1.PN_+_Pou5f3_H3K27ac	1.PN_0_Nanog_H3K27ac	chr13	17644844	17744844	ENSDART00000079778.4	ifit8	yes	MZtriple	A	C	C	C	C	C	C	N/A
e22792	chr10	29740668	29740778	peak_20271	yes	1.PN	1	2	1	1	1	1	1	1.PN_+_sum_H3K27ac	1.PN_-_Sox19b_H3K27ac	1.PN_-_Pou5f3_H3K27ac	1.PN_0_Nanog_H3K27ac	chr10	29694922	29794922	ENSDART00000088605.7	ift46	no	MZsn	B	B	B	B	C	C	B	N/A
e22794	chr7	48869314	48869424	peak_278816	yes	1.PN	1	2	1	1	1	1	1	1.PN_+_sum_H3K27ac	1.PN_0_Sox19b_H3K27ac	1.PN_0_Pou5f3_H3K27ac	1.PN_0_Nanog_H3K27ac	chr7	48820494	48920494	ENSDART00000009642.7	igf2a	yes	MZsox19b	A	U	A	A	B	A	A	2a. P+N0
e22796	chr7	48871182	48871292	peak_278818	yes	1.PN	1	2	1	1	1	1	1	1.PN_+_sum_H3K27ac	1.PN_0_Sox19b_H3K27ac	1.PN_0_Pou5f3_H3K27ac	1.PN_+_Nanog_H3K27ac	chr7	48820494	48920494	ENSDART00000009642.7	igf2a	yes	MZsox19b	A	U	A	A	B	A	A	2a. P+N0
e22798	chr7	48871800	48871910	peak_278819	yes	1.PN	1	2	1	1	1	1	1	1.PN_+_sum_H3K27ac	1.PN_0_Sox19b_H3K27ac	1.PN_0_Pou5f3_H3K27ac	1.PN_+_Nanog_H3K27ac	chr7	48820494	48920494	ENSDART00000009642.7	igf2a	yes	MZsox19b	A	U	A	A	B	A	A	2a. P+N0
e22801	chr3	45380264	45380374	peak_218587b	yes	1.PN	1	2	1	1	1	1	1	1.PN_+_sum_H3K27ac	1.PN_0_Sox19b_H3K27ac	1.PN_+_Pou5f3_H3K27ac	1.PN_+_Nanog_H3K27ac	chr3	45311574	45411574	ENSDART00000154796.3	il21r.1	no	MZsn	B	B	B	B	B	C	B	N/A
e22803	chr3	45388288	45388398	peak_218588	yes	1.PN	1	2	1	1	1	1	1	1.PN_+_sum_H3K27ac	1.PN_-_Sox19b_H3K27ac	1.PN_+_Pou5f3_H3K27ac	1.PN_+_Nanog_H3K27ac	chr3	45311574	45411574	ENSDART00000154796.3	il21r.1	no	MZsn	B	B	B	B	B	C	B	N/A
e22805	chr3	45389064	45389174	peak_218589	yes	1.PN	1	2	1	1	1	1	1	1.PN_+_sum_H3K27ac	1.PN_-_Sox19b_H3K27ac	1.PN_+_Pou5f3_H3K27ac	1.PN_+_Nanog_H3K27ac	chr3	45311574	45411574	ENSDART00000154796.3	il21r.1	no	MZsn	B	B	B	B	B	C	B	N/A
e22807	chr3	45390846	45390956	peak_218590	yes	1.PN	1	2	1	2	1	2	1	1.PN_+_sum_H3K27ac	1.PN_-_Sox19b_H3K27ac	1.PN_+_Pou5f3_H3K27ac	1.PN_+_Nanog_H3K27ac	chr3	45311574	45411574	ENSDART00000154796.3	il21r.1	no	MZsn	B	B	B	B	B	C	B	N/A
e22808	chr14	30960256	30960366	peak_65451	yes	1.PN	1	2	1	1	1	1	1	1.PN_+_sum_H3K27ac	1.PN_-_Sox19b_H3K27ac	1.PN_-_Pou5f3_H3K27ac	1.PN_0_Nanog_H3K27ac	chr14	30917284	31017284	ENSDART00000149435.3	il2rgb	no	MZtriple	B	B	B	B	B	B	C	N/A
e22809	chr2	53506958	53507068	peak_144276	yes	1.PN	1	3	1	2	1	1	1	1.PN_+_sum_H3K27ac	1.PN_0_Sox19b_H3K27ac	1.PN_+_Pou5f3_H3K27ac	1.PN_+_Nanog_H3K27ac	chr2	53475896	53575896	ENSDART00000057053.6	im:7138239	yes	WT	A	A	A	A	A	A	A	3a. P0N+
e22810	chr9	36970334	36970444	peak_305463	yes	1.PN	1	1	1	1	1	2	1	1.PN_+_sum_H3K27ac	none	none	none	chr9	36917292	37017292	ENSDART00000059753.4	inhbb	no	MZpn	B	B	B	B	C	B	B	N/A
e22811	chr11	35048734	35048844	peak_32170	yes	1.PN	1	2	1	1	1	1	1	1.PN_+_sum_H3K27ac	1.PN_0_Sox19b_H3K27ac	1.PN_0_Pou5f3_H3K27ac	1.PN_+_Nanog_H3K27ac	chr11	35000252	35100252	ENSDART00000124800.3	inka1a	yes	MZsox19b	A	U	A	A	A	A	A	1. P+N+
e50789	chr11	35066854	35066964	peak_32179	yes	1.PN	1	2	1	1	1	1	1	1.PN_+_sum_H3K27ac	1.PN_0_Sox19b_H3K27ac	1.PN_0_Pou5f3_H3K27ac	1.PN_+_Nanog_H3K27ac	chr11	35000252	35100252	ENSDART00000124800.3	inka1a	yes	MZsox19b	A	U	A	A	A	A	A	1. P+N+
e50791	chr11	35075370	35075480	peak_32182	yes	1.PN	1	2	1	2	1	1	1	1.PN_+_sum_H3K27ac	1.PN_-_Sox19b_H3K27ac	1.PN_0_Pou5f3_H3K27ac	1.PN_+_Nanog_H3K27ac	chr11	35000252	35100252	ENSDART00000124800.3	inka1a	yes	MZsox19b	A	U	A	A	A	A	A	1. P+N+
e50793	chr11	35077498	35077608	peak_32184	yes	1.PN	1	2	1	1	1	1	1	1.PN_+_sum_H3K27ac	1.PN_0_Sox19b_H3K27ac	1.PN_+_Pou5f3_H3K27ac	1.PN_+_Nanog_H3K27ac	chr11	35000252	35100252	ENSDART00000124800.3	inka1a	yes	MZsox19b	A	U	A	A	A	A	A	1. P+N+
e50795	chr11	35077900	35078010	peak_32185	yes	1.PN	1	2	1	1	1	1	1	1.PN_+_sum_H3K27ac	1.PN_0_Sox19b_H3K27ac	1.PN_+_Pou5f3_H3K27ac	1.PN_+_Nanog_H3K27ac	chr11	35000252	35100252	ENSDART00000124800.3	inka1a	yes	MZsox19b	A	U	A	A	A	A	A	1. P+N+
e50797	chr11	35080026	35080136	peak_32186	yes	1.PN	1	2	1	1	1	1	1	1.PN_+_sum_H3K27ac	1.PN_0_Sox19b_H3K27ac	1.PN_0_Pou5f3_H3K27ac	1.PN_+_Nanog_H3K27ac	chr11	35000252	35100252	ENSDART00000124800.3	inka1a	yes	MZsox19b	A	U	A	A	A	A	A	1. P+N+
e50799	chr11	35084914	35085024	peak_32188	yes	1.PN	1	2	1	2	1	1	1	1.PN_+_sum_H3K27ac	1.PN_-_Sox19b_H3K27ac	1.PN_0_Pou5f3_H3K27ac	1.PN_+_Nanog_H3K27ac	chr11	35000252	35100252	ENSDART00000124800.3	inka1a	yes	MZsox19b	A	U	A	A	A	A	A	1. P+N+
e50801	chr8	38430680	38430790	peak_293373	yes	1.PN	1	2	1	2	1	1	1	1.PN_+_sum_H3K27ac	1.PN_-_Sox19b_H3K27ac	1.PN_-_Pou5f3_H3K27ac	1.PN_+_Nanog_H3K27ac	chr8	38427818	38527818	ENSDART00000075989.6	inpp5l	no	MZpn	B	B	C	B	C	C	C	N/A
e50803	chr6	40094436	40094546	peak_261416	yes	1.PN	1	2	1	1	1	1	1	1.PN_+_sum_H3K27ac	1.PN_0_Sox19b_H3K27ac	1.PN_+_Pou5f3_H3K27ac	1.PN_0_Nanog_H3K27ac	chr6	40048642	40148642	ENSDART00000017402.7	ip6k2b	yes	MZpn	B	A	A	B	C	A	C	N/A
e50805	chr1	39855622	39855732	peak_8922	yes	1.PN	1	2	1	1	1	1	1	1.PN_+_sum_H3K27ac	1.PN_0_Sox19b_H3K27ac	1.PN_+_Pou5f3_H3K27ac	1.PN_0_Nanog_H3K27ac	chr1	39815752	39915752	ENSDART00000130270.2	irf2a	yes	WT	B	B	A	A	A	A	A	3a. P0N+
e50807	chr1	39863730	39863840	peak_8925	yes	1.PN	1	2	1	1	1	1	1	1.PN_+_sum_H3K27ac	1.PN_0_Sox19b_H3K27ac	1.PN_0_Pou5f3_H3K27ac	1.PN_+_Nanog_H3K27ac	chr1	39815752	39915752	ENSDART00000130270.2	irf2a	yes	WT	B	B	A	A	A	A	A	3a. P0N+
e50809	chr17	11326124	11326234	peak_97949	yes	1.PN	1	2	1	1	1	1	1	1.PN_+_sum_H3K27ac	1.PN_-_Sox19b_H3K27ac	1.PN_+_Pou5f3_H3K27ac	1.PN_0_Nanog_H3K27ac	chr17	11279960	11379960	ENSDART00000015418.7	irf2bpl	yes	WT	A	A	B	B	A	A	A	2a. P+N0
e50811	chr23	37818052	37818162	peak_187383	yes	1.PN	1	2	1	1	1	1	1	1.PN_+_sum_H3K27ac	1.PN_-_Sox19b_H3K27ac	1.PN_-_Pou5f3_H3K27ac	1.PN_-_Nanog_H3K27ac	chr23	37765644	37865644	ENSDART00000011627.8	irx7	no	MZnanog	B	B	C	B	B	B	B	N/A
e50813	chr5	20083934	20084044	peak_239600	yes	1.PN	1	1	1	1	1	1	1	1.PN_+_sum_H3K27ac	1.PN_+_Sox19b_H3K27ac	1.PN_+_Pou5f3_H3K27ac	1.PN_0_Nanog_H3K27ac	chr5	20062030	20162030	ENSDART00000130554.3	isg15	yes	MZtriple	C	C	C	C	C	C	C	N/A
e50815	chr5	20084758	20084868	peak_239601	yes	1.PN	1	2	1	1	1	1	1	1.PN_+_sum_H3K27ac	1.PN_+_Sox19b_H3K27ac	1.PN_+_Pou5f3_H3K27ac	1.PN_0_Nanog_H3K27ac	chr5	20062030	20162030	ENSDART00000130554.3	isg15	yes	MZtriple	C	C	C	C	C	C	C	N/A
e50817	chr5	20096592	20096702	peak_239604b	yes	1.PN	1	2	1	1	1	1	1	1.PN_+_sum_H3K27ac	1.PN_0_Sox19b_H3K27ac	1.PN_+_Pou5f3_H3K27ac	1.PN_0_Nanog_H3K27ac	chr5	20062030	20162030	ENSDART00000130554.3	isg15	yes	MZtriple	C	C	C	C	C	C	C	N/A
e50819	chr5	20097412	20097522	peak_239605	yes	1.PN	1	2	1	1	1	1	1	1.PN_+_sum_H3K27ac	1.PN_0_Sox19b_H3K27ac	1.PN_+_Pou5f3_H3K27ac	1.PN_0_Nanog_H3K27ac	chr5	20062030	20162030	ENSDART00000130554.3	isg15	yes	MZtriple	C	C	C	C	C	C	C	N/A
e50820	chr5	20099672	20099782	peak_239606	yes	1.PN	1	2	1	2	1	1	1	1.PN_+_sum_H3K27ac	1.PN_+_Sox19b_H3K27ac	1.PN_+_Pou5f3_H3K27ac	1.PN_0_Nanog_H3K27ac	chr5	20062030	20162030	ENSDART00000130554.3	isg15	yes	MZtriple	C	C	C	C	C	C	C	N/A
e50821	chr7	56446404	56446514	peak_280536	yes	1.PN	1	2	1	1	1	1	1	1.PN_+_sum_H3K27ac	1.PN_-_Sox19b_H3K27ac	1.PN_-_Pou5f3_H3K27ac	1.PN_0_Nanog_H3K27ac	chr7	56432800	56532800	ENSDART00000137729.2	ist1	yes	WT	B	A	A	B	B	B	B	N/A
e50823	chr17	35199174	35199284	peak_103844	yes	1.PN	1	2	1	1	1	1	1	1.PN_+_sum_H3K27ac	1.PN_-_Sox19b_H3K27ac	1.PN_0_Pou5f3_H3K27ac	1.PN_+_Nanog_H3K27ac	chr17	35188360	35288360	ENSDART00000005784.8	itgb1bp1	no	MZspg	C	B	B	B	B	B	B	N/A
e50825	chr1	51188692	51188802	peak_11667	yes	1.PN	1	2	1	2	1	1	1	1.PN_+_sum_H3K27ac	1.PN_0_Sox19b_H3K27ac	1.PN_0_Pou5f3_H3K27ac	1.PN_+_Nanog_H3K27ac	chr1	51107660	51207660	ENSDART00000137172.3	jag1a	yes	WT	A	A	A	A	A	A	A	1. P+N+
e60999	chr19	25990678	25990788	peak_126123	yes	1.PN	1	2	1	1	1	1	1	1.PN_+_sum_H3K27ac	1.PN_-_Sox19b_H3K27ac	1.PN_+_Pou5f3_H3K27ac	1.PN_+_Nanog_H3K27ac	chr19	25920998	26020998	ENSDART00000089836.6	jarid2b	no	MZsn	B	B	B	B	B	C	B	N/A
e61000	chr1	51755082	51755192	peak_11832	yes	1.PN	1	1	1	1	1	1	1	1.PN_+_sum_H3K27ac	1.PN_+_Sox19b_H3K27ac	1.PN_+_Pou5f3_H3K27ac	1.PN_0_Nanog_H3K27ac	chr1	51684536	51784536	ENSDART00000122628.3	junba	no	MZsn	B	B	B	B	C	C	C	N/A
e61001	chr14	5821036	5821146	peak_60055	yes	1.PN	1	2	1	1	1	1	1	1.PN_+_sum_H3K27ac	1.PN_0_Sox19b_H3K27ac	1.PN_-_Pou5f3_H3K27ac	1.PN_-_Nanog_H3K27ac	chr14	5767040	5867040	ENSDART00000131820.2	kazald2	yes	MZnanog	A	A	C	A	A	A	A	2b. P+N-
e61002	chr3	45309540	45309650	peak_218561	yes	1.PN	1	1	1	1	1	1	1	1.PN_+_sum_H3K27ac	1.PN_+_Sox19b_H3K27ac	1.PN_+_Pou5f3_H3K27ac	1.PN_0_Nanog_H3K27ac	chr3	45231350	45331350	ENSDART00000020168.10	kctd5a	yes	WT	B	B	A	B	B	B	B	N/A
e61003	chr13	45024740	45024850	peak_56710	yes	1.PN	1	2	1	1	1	1	1	1.PN_+_sum_H3K27ac	1.PN_0_Sox19b_H3K27ac	1.PN_0_Pou5f3_H3K27ac	1.PN_0_Nanog_H3K27ac	chr13	44972376	45072376	ENSDART00000074787.4	khdrbs1a	yes	WT	B	A	A	A	A	A	A	3a. P0N+
e61004	chr19	30396480	30396590	peak_127185b	yes	1.PN	1	1	1	1	1	1	1	1.PN_+_sum_H3K27ac	1.PN_+_Sox19b_H3K27ac	1.PN_0_Pou5f3_H3K27ac	1.PN_+_Nanog_H3K27ac	chr19	30309060	30409060	ENSDART00000103471.5	khdrbs1b	yes	WT	B	B	B	B	B	B	B	N/A
e61005	chr2	33922630	33922740	peak_139626	yes	1.PN	1	2	1	1	1	1	1	1.PN_+_sum_H3K27ac	1.PN_-_Sox19b_H3K27ac	1.PN_0_Pou5f3_H3K27ac	1.PN_-_Nanog_H3K27ac	chr2	33876604	33976604	ENSDART00000111430.2	kif2c	yes	MZpn	B	B	B	B	C	B	C	N/A
e61006	chr15	36968382	36968492	peak_79367a	yes	1.PN	1	2	1	1	1	1	1	1.PN_+_sum_H3K27ac	1.PN_0_Sox19b_H3K27ac	1.PN_0_Pou5f3_H3K27ac	1.PN_0_Nanog_H3K27ac	chr15	36927206	37027206	ENSDART00000183625.1	kirrel3l	yes	MZtriple	A	A	A	A	A	B	C	N/A
e61007	chr15	36968382	36968492	peak_79367a	yes	1.PN	1	2	1	1	1	1	1	1.PN_+_sum_H3K27ac	1.PN_0_Sox19b_H3K27ac	1.PN_0_Pou5f3_H3K27ac	1.PN_0_Nanog_H3K27ac	chr15	36891488	36991488	ENSDART00000172664.2	kirrel3l	yes	MZtriple	A	A	A	B	A	B	C	N/A
e61008	chr9	30693166	30693276	peak_304035	yes	1.PN	1	2	1	1	1	1	1	1.PN_+_sum_H3K27ac	1.PN_+_Sox19b_H3K27ac	1.PN_0_Pou5f3_H3K27ac	1.PN_+_Nanog_H3K27ac	chr9	30670046	30770046	ENSDART00000146115.2	klf12b	no	MZpn	B	B	B	B	C	B	B	N/A
e61009	chr2	33309448	33309558	peak_139489	yes	1.PN	1	2	1	1	1	1	1	1.PN_+_sum_H3K27ac	1.PN_0_Sox19b_H3K27ac	1.PN_+_Pou5f3_H3K27ac	1.PN_+_Nanog_H3K27ac	chr2	33276520	33376520	ENSDART00000056655.5	klf17	yes	WT	A	A	A	A	A	A	A	1. P+N+
e61010	chr2	33311808	33311918	peak_139490	yes	1.PN	1	2	1	2	1	1	1	1.PN_+_sum_H3K27ac	1.PN_0_Sox19b_H3K27ac	1.PN_+_Pou5f3_H3K27ac	1.PN_+_Nanog_H3K27ac	chr2	33276520	33376520	ENSDART00000056655.5	klf17	yes	WT	A	A	A	A	A	A	A	1. P+N+
e61011	chr2	33320864	33320974	peak_139492	yes	1.PN	1	2	1	1	1	1	1	1.PN_+_sum_H3K27ac	1.PN_0_Sox19b_H3K27ac	1.PN_+_Pou5f3_H3K27ac	1.PN_+_Nanog_H3K27ac	chr2	33276520	33376520	ENSDART00000056655.5	klf17	yes	WT	A	A	A	A	A	A	A	1. P+N+
e61012	chr2	33323462	33323572	peak_139493	yes	1.PN	1	2	1	1	1	1	1	1.PN_+_sum_H3K27ac	1.PN_0_Sox19b_H3K27ac	1.PN_+_Pou5f3_H3K27ac	1.PN_0_Nanog_H3K27ac	chr2	33276520	33376520	ENSDART00000056655.5	klf17	yes	WT	A	A	A	A	A	A	A	1. P+N+
e61014	chr2	55655702	55655812	peak_144733	yes	1.PN	1	2	1	1	1	1	1	1.PN_+_sum_H3K27ac	1.PN_-_Sox19b_H3K27ac	1.PN_+_Pou5f3_H3K27ac	1.PN_+_Nanog_H3K27ac	chr2	55615094	55715094	ENSDART00000059188.5	klf2b	yes	WT	A	B	B	A	A	A	A	2b. P+N-
e61015	chr2	55658390	55658500	peak_144734	yes	1.PN	1	2	1	1	1	1	1	1.PN_+_sum_H3K27ac	1.PN_-_Sox19b_H3K27ac	1.PN_+_Pou5f3_H3K27ac	1.PN_+_Nanog_H3K27ac	chr2	55615094	55715094	ENSDART00000059188.5	klf2b	yes	WT	A	B	B	A	A	A	A	2b. P+N-
e52488	chr1	18638484	18638594	peak_4161b	yes	1.PN	1	2	1	1	1	1	1	1.PN_+_sum_H3K27ac	1.PN_0_Sox19b_H3K27ac	1.PN_+_Pou5f3_H3K27ac	1.PN_+_Nanog_H3K27ac	chr1	18565064	18665064	ENSDART00000014916.8	klf3	yes	WT	B	A	B	A	B	A	B	N/A
e52489	chr1	18641414	18641524	peak_4162	yes	1.PN	1	2	1	1	1	1	1	1.PN_+_sum_H3K27ac	1.PN_0_Sox19b_H3K27ac	1.PN_+_Pou5f3_H3K27ac	1.PN_+_Nanog_H3K27ac	chr1	18565064	18665064	ENSDART00000014916.8	klf3	yes	WT	B	A	B	A	B	A	B	N/A
e52490	chr9	30848344	30848454	peak_304079	yes	1.PN	1	2	1	1	1	1	1	1.PN_+_sum_H3K27ac	1.PN_0_Sox19b_H3K27ac	1.PN_+_Pou5f3_H3K27ac	1.PN_+_Nanog_H3K27ac	chr9	30758074	30858074	ENSDART00000146300.2	klf5b	yes	WT	A	A	A	A	A	A	A	2a. P+N0
e52491	chr1	54634536	54634646	peak_12664	yes	1.PN	1	2	1	2	1	1	1	1.PN_+_sum_H3K27ac	none	none	none	chr1	54633654	54733654	ENSDART00000132785.4	knop1	yes	WT	B	B	A	B	B	A	B	N/A
e52492	chr1	54664518	54664628	peak_12669	yes	1.PN	1	2	1	1	1	1	1	1.PN_+_sum_H3K27ac	1.PN_0_Sox19b_H3K27ac	1.PN_+_Pou5f3_H3K27ac	1.PN_0_Nanog_H3K27ac	chr1	54633654	54733654	ENSDART00000132785.4	knop1	yes	WT	B	B	A	B	B	A	B	N/A
e52494	chr19	5399680	5399790	peak_121376	yes	1.PN	1	2	1	1	1	1	1	1.PN_+_sum_H3K27ac	1.PN_0_Sox19b_H3K27ac	1.PN_+_Pou5f3_H3K27ac	1.PN_+_Nanog_H3K27ac	chr19	5319486	5419486	ENSDART00000105004.7	krt17	yes	WT	A	A	A	A	A	A	A	3a. P0N+
e52499	chr23	10392628	10392738	peak_179928	yes	1.PN	1	2	1	2	2	2	1	1.PN_+_sum_H3K27ac	1.PN_-_Sox19b_H3K27ac	1.PN_0_Pou5f3_H3K27ac	1.PN_+_Nanog_H3K27ac	chr23	10297850	10397850	ENSDART00000127667.3	krt18a.1	yes	WT	A	A	A	A	B	A	A	3a. P0N+
e52502	chr6	39279152	39279262	peak_261197	yes	1.PN	1	2	1	2	1	1	1	1.PN_+_sum_H3K27ac	1.PN_+_Sox19b_H3K27ac	1.PN_+_Pou5f3_H3K27ac	1.PN_+_Nanog_H3K27ac	chr6	39263028	39363028	ENSDART00000012644.7	krt4	yes	WT	A	A	A	A	A	A	A	3b. P-N+
e11273	chr19	5399680	5399790	peak_121376	yes	1.PN	1	2	1	1	1	1	1	1.PN_+_sum_H3K27ac	1.PN_0_Sox19b_H3K27ac	1.PN_+_Pou5f3_H3K27ac	1.PN_+_Nanog_H3K27ac	chr19	5330770	5430770	ENSDART00000000221.9	krt91	yes	WT	A	A	A	A	A	A	A	3a. P0N+
e11276	chr11	11578522	11578632	peak_26693	yes	1.PN	1	2	1	1	1	1	1	1.PN_+_sum_H3K27ac	1.PN_0_Sox19b_H3K27ac	1.PN_+_Pou5f3_H3K27ac	1.PN_+_Nanog_H3K27ac	chr11	11525070	11625070	ENSDART00000142208.2	krt99	yes	WT	A	A	A	A	A	A	A	3a. P0N+
e11279	chr11	11583582	11583692	peak_26694	yes	1.PN	1	2	1	1	1	1	1	1.PN_+_sum_H3K27ac	1.PN_0_Sox19b_H3K27ac	1.PN_+_Pou5f3_H3K27ac	1.PN_+_Nanog_H3K27ac	chr11	11525070	11625070	ENSDART00000142208.2	krt99	yes	WT	A	A	A	A	A	A	A	3a. P0N+
e11282	chr4	12973598	12973708	peak_226316	yes	1.PN	1	2	1	2	1	2	1	1.PN_+_sum_H3K27ac	1.PN_-_Sox19b_H3K27ac	1.PN_-_Pou5f3_H3K27ac	1.PN_-_Nanog_H3K27ac	chr4	12880086	12980086	ENSDART00000013604.8	lemd3	yes	WT	B	B	B	B	B	B	B	N/A
e11286	chr3	41890812	41890922	peak_217717	yes	1.PN	1	2	1	2	1	1	1	1.PN_+_sum_H3K27ac	1.PN_-_Sox19b_H3K27ac	1.PN_0_Pou5f3_H3K27ac	1.PN_-_Nanog_H3K27ac	chr3	41867498	41967498	ENSDART00000028673.7	lfng	yes	MZnanog	A	A	U	A	A	A	A	2b. P+N-
e11290	chr3	41903240	41903350	peak_217721	yes	1.PN	1	2	1	1	1	1	1	1.PN_+_sum_H3K27ac	1.PN_0_Sox19b_H3K27ac	1.PN_0_Pou5f3_H3K27ac	1.PN_0_Nanog_H3K27ac	chr3	41867498	41967498	ENSDART00000028673.7	lfng	yes	MZnanog	A	A	U	A	A	A	A	2b. P+N-
e11294	chr3	41908310	41908420	peak_217723	yes	1.PN	1	2	1	1	1	1	1	1.PN_+_sum_H3K27ac	1.PN_0_Sox19b_H3K27ac	1.PN_0_Pou5f3_H3K27ac	1.PN_0_Nanog_H3K27ac	chr3	41867498	41967498	ENSDART00000028673.7	lfng	yes	MZnanog	A	A	U	A	A	A	A	2b. P+N-
e11298	chr3	41909688	41909798	peak_217725	yes	1.PN	1	2	1	1	1	1	1	1.PN_+_sum_H3K27ac	1.PN_0_Sox19b_H3K27ac	1.PN_0_Pou5f3_H3K27ac	1.PN_0_Nanog_H3K27ac	chr3	41867498	41967498	ENSDART00000028673.7	lfng	yes	MZnanog	A	A	U	A	A	A	A	2b. P+N-
e11302	chr17	10824410	10824520	peak_97814	yes	1.PN	1	2	1	1	1	1	1	1.PN_+_sum_H3K27ac	1.PN_0_Sox19b_H3K27ac	1.PN_+_Pou5f3_H3K27ac	1.PN_+_Nanog_H3K27ac	chr17	10788434	10888434	ENSDART00000064597.8	lgals3b	yes	WT	B	A	A	A	B	A	B	N/A
e11306	chr15	31023056	31023166	peak_78051	yes	1.PN	1	2	1	3	1	1	1	1.PN_+_sum_H3K27ac	1.PN_-_Sox19b_H3K27ac	1.PN_+_Pou5f3_H3K27ac	1.PN_+_Nanog_H3K27ac	chr15	31017590	31117590	ENSDART00000060157.4	lgals9l3	yes	WT	A	A	A	B	B	B	A	4. S+only
e11310	chr15	27709380	27709490	peak_77184	yes	1.PN	1	2	1	1	1	1	1	1.PN_+_sum_H3K27ac	none	none	none	chr15	27660514	27760514	ENSDART00000005641.6	lhx1a	yes	WT	A	A	A	B	A	A	A	3b. P-N+
e11313	chr15	27709380	27709490	peak_77184	yes	1.PN	1	2	1	1	1	1	1	1.PN_+_sum_H3K27ac	none	none	none	chr15	27660576	27760576	ENSDART00000134373.2	lhx1a	yes	WT	A	A	A	B	A	A	A	3b. P-N+
e11316	chr8	14451296	14451406	peak_287750a	yes	1.PN	1	1	1	1	1	1	1	1.PN_+_sum_H3K27ac	1.PN_0_Sox19b_H3K27ac	1.PN_+_Pou5f3_H3K27ac	1.PN_0_Nanog_H3K27ac	chr8	14434600	14534600	ENSDART00000057644.7	lhx4	yes	MZps	B	B	A	C	A	U	C	N/A
e11319	chr8	14451772	14451882	peak_287750b	yes	1.PN	1	2	1	2	1	2	1	1.PN_+_sum_H3K27ac	1.PN_0_Sox19b_H3K27ac	1.PN_+_Pou5f3_H3K27ac	1.PN_0_Nanog_H3K27ac	chr8	14434600	14534600	ENSDART00000057644.7	lhx4	yes	MZps	B	B	A	C	A	U	C	N/A
e11322	chr3	31879162	31879272	peak_215166	yes	1.PN	1	2	1	1	1	1	1	1.PN_+_sum_H3K27ac	1.PN_+_Sox19b_H3K27ac	1.PN_+_Pou5f3_H3K27ac	1.PN_0_Nanog_H3K27ac	chr3	31825138	31925138	ENSDART00000155298.2	limd2	no	WT	B	B	C	B	B	C	B	N/A
e11325	chr22	3188468	3188578	peak_170086	yes	1.PN	1	2	1	2	1	1	1	1.PN_+_sum_H3K27ac	1.PN_-_Sox19b_H3K27ac	1.PN_0_Pou5f3_H3K27ac	1.PN_+_Nanog_H3K27ac	chr22	3102358	3202358	ENSDART00000170983.2	lmnb2	yes	WT	B	B	B	B	B	B	B	N/A
e11328	chr23	2523464	2523574	peak_178245	yes	1.PN	1	2	1	1	1	1	1	1.PN_+_sum_H3K27ac	1.PN_0_Sox19b_H3K27ac	1.PN_0_Pou5f3_H3K27ac	1.PN_0_Nanog_H3K27ac	chr23	2492156	2592156	ENSDART00000182197.1	LO017835.1	yes	WT	A	B	B	B	B	B	A	1. P+N+
e11331	chr23	2477420	2477530	peak_178224b	yes	1.PN	1	2	1	1	1	1	1	1.PN_+_sum_H3K27ac	1.PN_0_Sox19b_H3K27ac	1.PN_+_Pou5f3_H3K27ac	1.PN_+_Nanog_H3K27ac	chr23	2398234	2498234	ENSDART00000082097.5	LO018513.1	no	MZsox19b	B	C	B	C	B	C	C	N/A
e11641	chr22	3188468	3188578	peak_170086	yes	1.PN	1	2	1	2	1	1	1	1.PN_+_sum_H3K27ac	1.PN_-_Sox19b_H3K27ac	1.PN_0_Pou5f3_H3K27ac	1.PN_+_Nanog_H3K27ac	chr22	3132966	3232966	ENSDART00000158009.2	lonp1	yes	WT	B	B	A	B	A	A	B	N/A
e11643	chr25	10753942	10754052	peak_201929	yes	1.PN	1	2	1	1	1	1	1	1.PN_+_sum_H3K27ac	1.PN_0_Sox19b_H3K27ac	1.PN_+_Pou5f3_H3K27ac	1.PN_+_Nanog_H3K27ac	chr25	10719040	10819040	ENSDART00000121724.4	lrp5	yes	WT	B	B	B	B	B	B	B	N/A
e11645	chr6	25188454	25188564	peak_257875	yes	1.PN	1	2	1	1	1	1	1	1.PN_+_sum_H3K27ac	1.PN_+_Sox19b_H3K27ac	1.PN_+_Pou5f3_H3K27ac	1.PN_0_Nanog_H3K27ac	chr6	25151810	25251810	ENSDART00000168683.2	lrrc8c	yes	WT	A	A	B	A	A	A	A	1. P+N+
e11647	chr6	25200958	25201068	peak_257880	yes	1.PN	1	2	1	2	1	1	1	1.PN_+_sum_H3K27ac	1.PN_0_Sox19b_H3K27ac	1.PN_+_Pou5f3_H3K27ac	1.PN_0_Nanog_H3K27ac	chr6	25151810	25251810	ENSDART00000168683.2	lrrc8c	yes	WT	A	A	B	A	A	A	A	1. P+N+
e11649	chr5	61454690	61454800	peak_249615	yes	1.PN	1	2	1	3	1	1	1	1.PN_+_sum_H3K27ac	1.PN_-_Sox19b_H3K27ac	1.PN_-_Pou5f3_H3K27ac	1.PN_-_Nanog_H3K27ac	chr5	61426012	61526012	ENSDART00000050906.6	lrwd1	yes	WT	A	A	A	A	A	A	A	3a. P0N+
e11651	chr7	54607044	54607154	peak_280053	yes	1.PN	1	2	1	1	1	1	1	1.PN_+_sum_H3K27ac	1.PN_0_Sox19b_H3K27ac	1.PN_0_Pou5f3_H3K27ac	1.PN_0_Nanog_H3K27ac	chr7	54601108	54701108	ENSDART00000169987.2	lto1	yes	WT	B	A	A	B	B	A	A	3a. P0N+
e35962	chr7	54613386	54613496	peak_280057	yes	1.PN	1	2	1	2	1	1	1	1.PN_+_sum_H3K27ac	1.PN_+_Sox19b_H3K27ac	1.PN_0_Pou5f3_H3K27ac	1.PN_+_Nanog_H3K27ac	chr7	54601108	54701108	ENSDART00000169987.2	lto1	yes	WT	B	A	A	B	B	A	A	3a. P0N+
e35963	chr7	54624348	54624458	peak_280064	yes	1.PN	1	2	1	1	1	1	1	1.PN_+_sum_H3K27ac	1.PN_0_Sox19b_H3K27ac	1.PN_0_Pou5f3_H3K27ac	1.PN_+_Nanog_H3K27ac	chr7	54601108	54701108	ENSDART00000169987.2	lto1	yes	WT	B	A	A	B	B	A	A	3a. P0N+
e35964	chr7	54688184	54688294	peak_280083a	yes	1.PN	1	2	1	1	1	1	1	1.PN_+_sum_H3K27ac	1.PN_0_Sox19b_H3K27ac	1.PN_0_Pou5f3_H3K27ac	1.PN_+_Nanog_H3K27ac	chr7	54601108	54701108	ENSDART00000169987.2	lto1	yes	WT	B	A	A	B	B	A	A	3a. P0N+
e35965	chr7	54697936	54698046	peak_280085	yes	1.PN	1	2	1	1	1	1	1	1.PN_+_sum_H3K27ac	1.PN_0_Sox19b_H3K27ac	1.PN_0_Pou5f3_H3K27ac	1.PN_0_Nanog_H3K27ac	chr7	54601108	54701108	ENSDART00000169987.2	lto1	yes	WT	B	A	A	B	B	A	A	3a. P0N+
e35966	chr11	18909520	18909630	peak_28345	yes	1.PN	1	2	1	1	2	2	1	1.PN_+_sum_H3K27ac	1.PN_0_Sox19b_H3K27ac	1.PN_0_Pou5f3_H3K27ac	1.PN_0_Nanog_H3K27ac	chr11	18823112	18923112	ENSDART00000103969.6	magi1b	yes	WT	A	A	A	A	A	A	A	1. P+N+
e32979	chr8	45441060	45441170	peak_294837	yes	1.PN	1	2	1	1	1	1	1	1.PN_+_sum_H3K27ac	1.PN_0_Sox19b_H3K27ac	1.PN_0_Pou5f3_H3K27ac	1.PN_+_Nanog_H3K27ac	chr8	45352124	45452124	ENSDART00000113837.5	mak16	yes	WT	B	A	A	A	A	A	A	3a. P0N+
e32982	chr10	15705916	15706026	peak_17097	yes	1.PN	1	2	1	2	1	2	1	1.PN_+_sum_H3K27ac	1.PN_+_Sox19b_H3K27ac	1.PN_+_Pou5f3_H3K27ac	1.PN_+_Nanog_H3K27ac	chr10	15622862	15722862	ENSDART00000109231.5	mamdc2b	yes	WT	B	A	A	B	B	B	B	N/A
e33089	chr25	12484914	12485024	peak_202276	yes	1.PN	1	1	1	1	1	1	1	1.PN_+_sum_H3K27ac	1.PN_0_Sox19b_H3K27ac	1.PN_+_Pou5f3_H3K27ac	1.PN_+_Nanog_H3K27ac	chr25	12444078	12544078	ENSDART00000163508.2	map1lc3b	yes	WT	B	A	B	B	B	B	B	N/A
e33094	chr25	12501978	12502088	peak_202282	yes	1.PN	1	2	1	1	1	1	1	1.PN_+_sum_H3K27ac	1.PN_+_Sox19b_H3K27ac	1.PN_+_Pou5f3_H3K27ac	1.PN_0_Nanog_H3K27ac	chr25	12444078	12544078	ENSDART00000163508.2	map1lc3b	yes	WT	B	A	B	B	B	B	B	N/A
e33119	chr2	44747568	44747678	peak_142364	yes	1.PN	1	2	1	2	1	1	1	1.PN_+_sum_H3K27ac	1.PN_-_Sox19b_H3K27ac	1.PN_0_Pou5f3_H3K27ac	1.PN_0_Nanog_H3K27ac	chr2	44670552	44770552	ENSDART00000146380.2	map6d1	no	MZnanog	B	B	C	B	B	B	B	N/A
e33159	chr3	26204744	26204854	peak_213520	yes	1.PN	1	1	1	1	1	1	1	1.PN_+_sum_H3K27ac	1.PN_+_Sox19b_H3K27ac	1.PN_+_Pou5f3_H3K27ac	1.PN_+_Nanog_H3K27ac	chr3	26172382	26272382	ENSDART00000103746.6	mapk3	yes	WT	B	B	B	B	B	B	B	N/A
e33197	chr19	29768580	29768690	peak_127026	yes	1.PN	1	2	1	1	1	1	1	1.PN_+_sum_H3K27ac	1.PN_0_Sox19b_H3K27ac	1.PN_0_Pou5f3_H3K27ac	1.PN_0_Nanog_H3K27ac	chr19	29748104	29848104	ENSDART00000051804.4	marcksl1b	yes	WT	B	A	A	B	A	A	A	3b. P-N+
e33198	chr19	29785082	29785192	peak_127031	yes	1.PN	1	2	1	2	1	1	1	1.PN_+_sum_H3K27ac	1.PN_0_Sox19b_H3K27ac	1.PN_0_Pou5f3_H3K27ac	1.PN_+_Nanog_H3K27ac	chr19	29748104	29848104	ENSDART00000051804.4	marcksl1b	yes	WT	B	A	A	B	A	A	A	3b. P-N+
e33199	chr15	23562458	23562568	peak_76143	yes	1.PN	1	2	1	2	1	1	1	1.PN_+_sum_H3K27ac	1.PN_0_Sox19b_H3K27ac	1.PN_+_Pou5f3_H3K27ac	1.PN_+_Nanog_H3K27ac	chr15	23500966	23600966	ENSDART00000152720.3	MARK4	yes	MZnanog	A	A	C	A	B	B	B	N/A
e33200	chr15	23341022	23341132	peak_76070	yes	1.PN	1	2	1	1	1	1	1	1.PN_+_sum_H3K27ac	1.PN_0_Sox19b_H3K27ac	1.PN_+_Pou5f3_H3K27ac	1.PN_+_Nanog_H3K27ac	chr15	23292752	23392752	ENSDART00000020425.9	mcamb	yes	WT	A	A	A	A	A	A	A	2a. P+N0
e33253	chr6	12921196	12921306	peak_255454	yes	1.PN	1	2	1	1	1	1	1	1.PN_+_sum_H3K27ac	1.PN_0_Sox19b_H3K27ac	1.PN_0_Pou5f3_H3K27ac	1.PN_+_Nanog_H3K27ac	chr6	12918100	13018100	ENSDART00000013781.9	mcm6	yes	WT	B	A	A	A	A	A	A	3a. P0N+
e33266	chr6	12932386	12932496	peak_255458	yes	1.PN	1	2	1	2	1	1	1	1.PN_+_sum_H3K27ac	1.PN_0_Sox19b_H3K27ac	1.PN_0_Pou5f3_H3K27ac	1.PN_+_Nanog_H3K27ac	chr6	12918100	13018100	ENSDART00000013781.9	mcm6	yes	WT	B	A	A	A	A	A	A	3a. P0N+
e33267	chr13	47574058	47574168	peak_57327	yes	1.PN	1	2	1	1	1	1	1	1.PN_+_sum_H3K27ac	1.PN_0_Sox19b_H3K27ac	1.PN_+_Pou5f3_H3K27ac	1.PN_+_Nanog_H3K27ac	chr13	47573914	47673914	ENSDART00000109266.5	mertka	yes	WT	B	B	A	B	A	A	A	3b. P-N+
e33275	chr25	11040414	11040524	peak_201963	yes	1.PN	1	2	1	1	1	1	1	1.PN_+_sum_H3K27ac	1.PN_+_Sox19b_H3K27ac	1.PN_+_Pou5f3_H3K27ac	1.PN_+_Nanog_H3K27ac	chr25	10966676	11066676	ENSDART00000099572.3	mespab	yes	WT	A	A	A	A	A	U	U	3a. P0N+
e33276	chr25	11040414	11040524	peak_201963	yes	1.PN	1	2	1	1	1	1	1	1.PN_+_sum_H3K27ac	1.PN_+_Sox19b_H3K27ac	1.PN_+_Pou5f3_H3K27ac	1.PN_+_Nanog_H3K27ac	chr25	10976908	11076908	ENSDART00000156846.2	mespbb	no	MZsn	B	B	B	B	B	C	C	N/A
e33317	chr23	18101074	18101184	peak_181787	yes	1.PN	1	2	1	1	1	1	1	1.PN_+_sum_H3K27ac	1.PN_0_Sox19b_H3K27ac	1.PN_+_Pou5f3_H3K27ac	1.PN_+_Nanog_H3K27ac	chr23	18053078	18153078	ENSDART00000010270.6	mfsd4ab	yes	WT	A	A	A	A	A	A	A	1. P+N+
e33318	chr23	18102064	18102174	peak_181788	yes	1.PN	1	2	1	1	1	1	1	1.PN_+_sum_H3K27ac	1.PN_-_Sox19b_H3K27ac	1.PN_+_Pou5f3_H3K27ac	1.PN_+_Nanog_H3K27ac	chr23	18053078	18153078	ENSDART00000010270.6	mfsd4ab	yes	WT	A	A	A	A	A	A	A	1. P+N+
e42615	chr1	47195866	47195976	peak_10723	yes	1.PN	1	2	1	1	1	1	1	1.PN_+_sum_H3K27ac	1.PN_0_Sox19b_H3K27ac	1.PN_+_Pou5f3_H3K27ac	1.PN_+_Nanog_H3K27ac	chr1	47111996	47211996	ENSDART00000053153.6	mhc1zba	yes	MZps	C	B	A	C	B	B	B	N/A
e42617	chr18	29895596	29895706	peak_114675	yes	1.PN	1	2	1	2	1	1	1	1.PN_+_sum_H3K27ac	1.PN_-_Sox19b_H3K27ac	1.PN_+_Pou5f3_H3K27ac	1.PN_0_Nanog_H3K27ac	chr18	29875718	29975718	ENSDART00000099281.4	mhc2dbb	no	MZpn	B	B	B	B	C	B	B	N/A
e42619	chr22	11474036	11474146	peak_171613	yes	1.PN	1	2	1	1	1	1	1	1.PN_+_sum_H3K27ac	1.PN_-_Sox19b_H3K27ac	1.PN_-_Pou5f3_H3K27ac	1.PN_0_Nanog_H3K27ac	chr22	11388628	11488628	ENSDART00000007649.6	mid1ip1b	no	MZspg	C	B	B	B	B	C	B	N/A
e42621	chr8	23762748	23762858	peak_290188	yes	1.PN	1	2	1	1	1	1	1	1.PN_+_sum_H3K27ac	1.PN_+_Sox19b_H3K27ac	1.PN_-_Pou5f3_H3K27ac	1.PN_+_Nanog_H3K27ac	chr8	23676242	23776242	ENSDART00000132734.2	mkrn4	yes	WT	B	B	B	B	B	B	B	N/A
e42623	chr1	47195866	47195976	peak_10723	yes	1.PN	1	2	1	1	1	1	1	1.PN_+_sum_H3K27ac	1.PN_0_Sox19b_H3K27ac	1.PN_+_Pou5f3_H3K27ac	1.PN_+_Nanog_H3K27ac	chr1	47128528	47228528	ENSDART00000074450.7	morc3b	yes	MZspg	C	A	A	C	A	A	A	3b. P-N+
e42625	chr7	30801226	30801336	peak_273896	yes	1.PN	1	2	1	1	1	1	1	1.PN_+_sum_H3K27ac	1.PN_+_Sox19b_H3K27ac	1.PN_0_Pou5f3_H3K27ac	1.PN_+_Nanog_H3K27ac	chr7	30729576	30829576	ENSDART00000004782.8	mphosph10	yes	WT	B	B	B	B	B	B	B	N/A
e42627	chr2	21571156	21571266	peak_136624	yes	1.PN	1	2	1	1	1	1	1	1.PN_+_sum_H3K27ac	1.PN_0_Sox19b_H3K27ac	1.PN_+_Pou5f3_H3K27ac	1.PN_+_Nanog_H3K27ac	chr2	21555546	21655546	ENSDART00000112014.4	mplkip	yes	WT	A	A	A	A	A	A	A	1. P+N+
e42629	chr2	21577048	21577158	peak_136625a	yes	1.PN	1	2	1	1	1	1	1	1.PN_+_sum_H3K27ac	1.PN_0_Sox19b_H3K27ac	1.PN_+_Pou5f3_H3K27ac	1.PN_+_Nanog_H3K27ac	chr2	21555546	21655546	ENSDART00000112014.4	mplkip	yes	WT	A	A	A	A	A	A	A	1. P+N+
e42631	chr2	21615010	21615120	peak_136637	yes	1.PN	1	2	1	1	1	1	1	1.PN_+_sum_H3K27ac	1.PN_0_Sox19b_H3K27ac	1.PN_0_Pou5f3_H3K27ac	1.PN_+_Nanog_H3K27ac	chr2	21555546	21655546	ENSDART00000112014.4	mplkip	yes	WT	A	A	A	A	A	A	A	1. P+N+
e42633	chr3	38697436	38697546	peak_216946	yes	1.PN	1	2	1	1	1	1	1	1.PN_+_sum_H3K27ac	1.PN_-_Sox19b_H3K27ac	1.PN_-_Pou5f3_H3K27ac	1.PN_-_Nanog_H3K27ac	chr3	38642920	38742920	ENSDART00000155042.2	mpp3a	no	MZpn	B	B	B	B	C	B	B	N/A
e65888	chr16	15135386	15135496	peak_85687	yes	1.PN	1	2	1	1	1	1	1	1.PN_+_sum_H3K27ac	1.PN_0_Sox19b_H3K27ac	1.PN_+_Pou5f3_H3K27ac	1.PN_+_Nanog_H3K27ac	chr16	15047514	15147514	ENSDART00000079480.6	mrpl13	yes	WT	B	B	B	B	B	B	A	3a. P0N+
e65889	chr21	36352278	36352388	peak_166964	yes	1.PN	1	2	1	1	1	1	1	1.PN_+_sum_H3K27ac	1.PN_+_Sox19b_H3K27ac	1.PN_+_Pou5f3_H3K27ac	1.PN_+_Nanog_H3K27ac	chr21	36346334	36446334	ENSDART00000183627.1	mrpl22	yes	WT	B	A	A	B	B	A	B	N/A
e65890	chr19	7463962	7464072	peak_121880	yes	1.PN	1	2	1	1	1	1	1	1.PN_+_sum_H3K27ac	1.PN_-_Sox19b_H3K27ac	1.PN_0_Pou5f3_H3K27ac	1.PN_+_Nanog_H3K27ac	chr19	7445790	7545790	ENSDART00000010862.7	mrpl24	yes	WT	B	A	A	B	B	A	B	N/A
e65891	chr19	30396480	30396590	peak_127185b	yes	1.PN	1	1	1	1	1	1	1	1.PN_+_sum_H3K27ac	1.PN_+_Sox19b_H3K27ac	1.PN_0_Pou5f3_H3K27ac	1.PN_+_Nanog_H3K27ac	chr19	30373116	30473116	ENSDART00000023074.8	mrps18b	yes	WT	B	B	B	B	B	B	B	N/A
e65892	chr19	30468238	30468348	peak_127209b	yes	1.PN	1	2	1	1	1	1	1	1.PN_+_sum_H3K27ac	1.PN_-_Sox19b_H3K27ac	1.PN_-_Pou5f3_H3K27ac	1.PN_0_Nanog_H3K27ac	chr19	30373116	30473116	ENSDART00000023074.8	mrps18b	yes	WT	B	B	B	B	B	B	B	N/A
e65893	chr11	41822220	41822330	peak_33657	yes	1.PN	1	2	1	1	1	1	1	1.PN_+_sum_H3K27ac	1.PN_+_Sox19b_H3K27ac	1.PN_+_Pou5f3_H3K27ac	1.PN_+_Nanog_H3K27ac	chr11	41803874	41903874	ENSDART00000002556.8	mrto4	yes	WT	A	A	A	B	A	A	A	3a. P0N+
e65894	chr7	66694620	66694730	peak_282507	yes	1.PN	1	2	1	1	1	1	1	1.PN_+_sum_H3K27ac	1.PN_0_Sox19b_H3K27ac	1.PN_-_Pou5f3_H3K27ac	1.PN_-_Nanog_H3K27ac	chr7	66689164	66789164	ENSDART00000154634.3	mrvi1	no	MZpn	B	B	B	B	C	B	B	N/A
e65895	chr7	66732032	66732142	peak_282515	yes	1.PN	1	2	1	1	1	1	1	1.PN_+_sum_H3K27ac	1.PN_0_Sox19b_H3K27ac	1.PN_-_Pou5f3_H3K27ac	1.PN_-_Nanog_H3K27ac	chr7	66689164	66789164	ENSDART00000154634.3	mrvi1	no	MZpn	B	B	B	B	C	B	B	N/A
e65896	chr7	18508834	18508944	peak_270444	yes	1.PN	1	2	1	2	1	1	1	1.PN_+_sum_H3K27ac	1.PN_-_Sox19b_H3K27ac	1.PN_+_Pou5f3_H3K27ac	1.PN_+_Nanog_H3K27ac	chr7	18504604	18604604	ENSDART00000108938.5	msantd1	yes	MZps	A	A	A	C	B	A	B	N/A
e65897	chr7	18512958	18513068	peak_270445	yes	1.PN	1	2	1	1	1	1	1	1.PN_+_sum_H3K27ac	1.PN_0_Sox19b_H3K27ac	1.PN_+_Pou5f3_H3K27ac	1.PN_+_Nanog_H3K27ac	chr7	18504604	18604604	ENSDART00000108938.5	msantd1	yes	MZps	A	A	A	C	B	A	B	N/A
e65898	chr7	18528346	18528456	peak_270451	yes	1.PN	1	2	1	1	1	1	1	1.PN_+_sum_H3K27ac	1.PN_+_Sox19b_H3K27ac	1.PN_+_Pou5f3_H3K27ac	1.PN_+_Nanog_H3K27ac	chr7	18504604	18604604	ENSDART00000108938.5	msantd1	yes	MZps	A	A	A	C	B	A	B	N/A
e65899	chr3	18764702	18764812	peak_211590b	yes	1.PN	1	1	1	1	1	1	1	1.PN_+_sum_H3K27ac	1.PN_+_Sox19b_H3K27ac	1.PN_0_Pou5f3_H3K27ac	1.PN_+_Nanog_H3K27ac	chr3	18755222	18855222	ENSDART00000145904.3	msrb1a	yes	MZnanog	A	A	C	A	A	A	B	N/A
e36570	chr4	1026228	1026338	peak_222730	yes	1.PN	1	2	1	1	1	1	1	1.PN_+_sum_H3K27ac	1.PN_+_Sox19b_H3K27ac	1.PN_+_Pou5f3_H3K27ac	1.PN_+_Nanog_H3K27ac	chr4	1018156	1118156	ENSDART00000172320.2	mtpn	yes	WT	B	B	B	B	B	B	B	N/A
e36571	chr13	46930290	46930400	peak_57203	yes	1.PN	1	2	1	1	1	1	1	1.PN_+_sum_H3K27ac	1.PN_0_Sox19b_H3K27ac	1.PN_0_Pou5f3_H3K27ac	1.PN_0_Nanog_H3K27ac	chr13	46877348	46977348	ENSDART00000165041.2	mtrf1l	yes	WT	A	A	B	B	A	A	A	2b. P+N-
e36589	chr6	50424906	50425016	peak_263789	yes	1.PN	1	2	1	1	1	1	1	1.PN_+_sum_H3K27ac	1.PN_0_Sox19b_H3K27ac	1.PN_+_Pou5f3_H3K27ac	1.PN_0_Nanog_H3K27ac	chr6	50402698	50502698	ENSDART00000115049.3	mych	yes	WT	A	A	A	A	A	A	A	1. P+N+
e36590	chr6	50424906	50425016	peak_263789	yes	1.PN	1	2	1	1	1	1	1	1.PN_+_sum_H3K27ac	1.PN_0_Sox19b_H3K27ac	1.PN_+_Pou5f3_H3K27ac	1.PN_0_Nanog_H3K27ac	chr6	50401336	50501336	ENSDART00000155051.3	mych	yes	MZsox19b	A	U	A	A	A	A	A	1. P+N+
e36591	chr6	50428324	50428434	peak_263790	yes	1.PN	1	2	1	1	1	1	1	1.PN_+_sum_H3K27ac	1.PN_0_Sox19b_H3K27ac	1.PN_+_Pou5f3_H3K27ac	1.PN_0_Nanog_H3K27ac	chr6	50402698	50502698	ENSDART00000115049.3	mych	yes	WT	A	A	A	A	A	A	A	1. P+N+
e36595	chr6	50428324	50428434	peak_263790	yes	1.PN	1	2	1	1	1	1	1	1.PN_+_sum_H3K27ac	1.PN_0_Sox19b_H3K27ac	1.PN_+_Pou5f3_H3K27ac	1.PN_0_Nanog_H3K27ac	chr6	50401336	50501336	ENSDART00000155051.3	mych	yes	MZsox19b	A	U	A	A	A	A	A	1. P+N+
e36602	chr6	50431874	50431984	peak_263791	yes	1.PN	1	2	1	1	1	1	1	1.PN_+_sum_H3K27ac	1.PN_0_Sox19b_H3K27ac	1.PN_+_Pou5f3_H3K27ac	1.PN_+_Nanog_H3K27ac	chr6	50402698	50502698	ENSDART00000115049.3	mych	yes	WT	A	A	A	A	A	A	A	1. P+N+
e36609	chr6	50431874	50431984	peak_263791	yes	1.PN	1	2	1	1	1	1	1	1.PN_+_sum_H3K27ac	1.PN_0_Sox19b_H3K27ac	1.PN_+_Pou5f3_H3K27ac	1.PN_+_Nanog_H3K27ac	chr6	50401336	50501336	ENSDART00000155051.3	mych	yes	MZsox19b	A	U	A	A	A	A	A	1. P+N+
e36610	chr6	50436870	50436980	peak_263793	yes	1.PN	1	2	1	1	1	1	1	1.PN_+_sum_H3K27ac	1.PN_-_Sox19b_H3K27ac	1.PN_+_Pou5f3_H3K27ac	1.PN_+_Nanog_H3K27ac	chr6	50402698	50502698	ENSDART00000115049.3	mych	yes	WT	A	A	A	A	A	A	A	1. P+N+
e14854	chr6	50436870	50436980	peak_263793	yes	1.PN	1	2	1	1	1	1	1	1.PN_+_sum_H3K27ac	1.PN_-_Sox19b_H3K27ac	1.PN_+_Pou5f3_H3K27ac	1.PN_+_Nanog_H3K27ac	chr6	50401336	50501336	ENSDART00000155051.3	mych	yes	MZsox19b	A	U	A	A	A	A	A	1. P+N+
e14859	chr20	33317678	33317788	peak_153266	yes	1.PN	1	2	1	3	1	2	1	1.PN_+_sum_H3K27ac	1.PN_-_Sox19b_H3K27ac	1.PN_-_Pou5f3_H3K27ac	1.PN_-_Nanog_H3K27ac	chr20	33244426	33344426	ENSDART00000024104.7	mycn	yes	WT	A	A	A	A	A	A	A	3b. P-N+
e14864	chr20	33327650	33327760	peak_153270	yes	1.PN	1	2	1	1	1	1	1	1.PN_+_sum_H3K27ac	1.PN_0_Sox19b_H3K27ac	1.PN_0_Pou5f3_H3K27ac	1.PN_+_Nanog_H3K27ac	chr20	33244426	33344426	ENSDART00000024104.7	mycn	yes	WT	A	A	A	A	A	A	A	3b. P-N+
e14869	chr20	33330722	33330832	peak_153271	yes	1.PN	1	2	1	1	1	1	1	1.PN_+_sum_H3K27ac	1.PN_0_Sox19b_H3K27ac	1.PN_0_Pou5f3_H3K27ac	1.PN_+_Nanog_H3K27ac	chr20	33244426	33344426	ENSDART00000024104.7	mycn	yes	WT	A	A	A	A	A	A	A	3b. P-N+
e14875	chr20	33336690	33336800	peak_153272	yes	1.PN	1	2	1	1	1	1	1	1.PN_+_sum_H3K27ac	1.PN_0_Sox19b_H3K27ac	1.PN_0_Pou5f3_H3K27ac	1.PN_+_Nanog_H3K27ac	chr20	33244426	33344426	ENSDART00000024104.7	mycn	yes	WT	A	A	A	A	A	A	A	3b. P-N+
e14880	chr20	33341114	33341224	peak_153273	yes	1.PN	1	2	1	1	1	1	1	1.PN_+_sum_H3K27ac	1.PN_0_Sox19b_H3K27ac	1.PN_0_Pou5f3_H3K27ac	1.PN_+_Nanog_H3K27ac	chr20	33244426	33344426	ENSDART00000024104.7	mycn	yes	WT	A	A	A	A	A	A	A	3b. P-N+
e14885	chr9	12704480	12704590	peak_299859	yes	1.PN	1	1	1	1	1	1	1	1.PN_+_sum_H3K27ac	1.PN_+_Sox19b_H3K27ac	1.PN_+_Pou5f3_H3K27ac	1.PN_+_Nanog_H3K27ac	chr9	12686090	12786090	ENSDART00000088042.7	myo10l3	no	MZps	B	B	B	C	C	B	B	N/A
e14890	chr4	2413624	2413734	peak_223200	yes	1.PN	1	2	1	1	1	1	1	1.PN_+_sum_H3K27ac	1.PN_+_Sox19b_H3K27ac	1.PN_+_Pou5f3_H3K27ac	1.PN_+_Nanog_H3K27ac	chr4	2330174	2430174	ENSDART00000177727.2	nap1l1	yes	WT	B	B	B	B	B	B	B	N/A
e14895	chr5	61992422	61992532	peak_249765	yes	1.PN	1	2	1	1	1	1	1	1.PN_+_sum_H3K27ac	1.PN_-_Sox19b_H3K27ac	1.PN_+_Pou5f3_H3K27ac	1.PN_+_Nanog_H3K27ac	chr5	61892482	61992482	ENSDART00000097338.4	napaa	yes	WT	B	A	A	B	B	B	B	N/A
e14900	chr5	61454690	61454800	peak_249615	yes	1.PN	1	2	1	3	1	1	1	1.PN_+_sum_H3K27ac	1.PN_-_Sox19b_H3K27ac	1.PN_-_Pou5f3_H3K27ac	1.PN_-_Nanog_H3K27ac	chr5	61395698	61495698	ENSDART00000050898.5	ncf1	yes	WT	A	B	A	B	A	A	A	3b. P-N+
e14905	chr24	3393234	3393344	peak_190398	yes	1.PN	1	2	1	1	1	1	1	1.PN_+_sum_H3K27ac	1.PN_-_Sox19b_H3K27ac	1.PN_+_Pou5f3_H3K27ac	1.PN_+_Nanog_H3K27ac	chr24	3357508	3457508	ENSDART00000132648.3	nck1b	yes	WT	B	B	B	B	B	B	B	N/A
e14910	chr23	24593828	24593938	peak_183615	yes	1.PN	1	2	1	1	2	1	1	1.PN_+_sum_H3K27ac	1.PN_0_Sox19b_H3K27ac	1.PN_0_Pou5f3_H3K27ac	1.PN_0_Nanog_H3K27ac	chr23	24561746	24661746	ENSDART00000134978.2	nckap5l	yes	MZsn	A	A	A	B	A	C	A	3b. P-N+
e14915	chr12	48174612	48174722	peak_45770	yes	1.PN	1	2	1	1	1	1	1	1.PN_+_sum_H3K27ac	1.PN_0_Sox19b_H3K27ac	1.PN_+_Pou5f3_H3K27ac	1.PN_0_Nanog_H3K27ac	chr12	48154890	48254890	ENSDART00000190534.1	ndr2	yes	WT	A	B	A	A	A	A	A	3a. P0N+
e14918	chr3	1139512	1139622	peak_208092	yes	1.PN	1	2	1	2	1	1	1	1.PN_+_sum_H3K27ac	1.PN_0_Sox19b_H3K27ac	1.PN_0_Pou5f3_H3K27ac	1.PN_0_Nanog_H3K27ac	chr3	1132314	1232314	ENSDART00000055430.4	ndufa6	yes	WT	B	A	A	B	B	B	B	N/A
e14921	chr9	19564520	19564630	peak_301527	yes	1.PN	1	2	1	1	1	1	1	1.PN_+_sum_H3K27ac	1.PN_0_Sox19b_H3K27ac	1.PN_+_Pou5f3_H3K27ac	1.PN_+_Nanog_H3K27ac	chr9	19468672	19568672	ENSDART00000157395.2	ndufv3	no	WT	B	B	C	B	C	C	B	N/A
e14924	chr7	24246392	24246502	peak_272061	yes	1.PN	1	2	1	1	1	2	1	1.PN_+_sum_H3K27ac	1.PN_-_Sox19b_H3K27ac	1.PN_-_Pou5f3_H3K27ac	1.PN_0_Nanog_H3K27ac	chr7	24155032	24255032	ENSDART00000018580.7	nedd8	yes	WT	B	B	B	B	A	A	A	3b. P-N+
e3365	chr4	11568968	11569078	peak_225917b	yes	1.PN	1	2	1	1	1	1	1	1.PN_+_sum_H3K27ac	1.PN_0_Sox19b_H3K27ac	1.PN_0_Pou5f3_H3K27ac	1.PN_0_Nanog_H3K27ac	chr4	11553150	11653150	ENSDART00000150468.2	net1	yes	WT	A	A	B	B	B	B	B	N/A
e3370	chr4	11588708	11588818	peak_225927	yes	1.PN	1	2	1	1	1	1	1	1.PN_+_sum_H3K27ac	1.PN_-_Sox19b_H3K27ac	1.PN_-_Pou5f3_H3K27ac	1.PN_0_Nanog_H3K27ac	chr4	11553150	11653150	ENSDART00000150468.2	net1	yes	WT	A	A	B	B	B	B	B	N/A
e3376	chr4	11590840	11590950	peak_225928	yes	1.PN	1	2	1	1	1	1	1	1.PN_+_sum_H3K27ac	1.PN_-_Sox19b_H3K27ac	1.PN_0_Pou5f3_H3K27ac	1.PN_+_Nanog_H3K27ac	chr4	11553150	11653150	ENSDART00000150468.2	net1	yes	WT	A	A	B	B	B	B	B	N/A
e3393	chr14	26678440	26678550	peak_64440b	yes	1.PN	1	1	1	1	1	1	1	1.PN_+_sum_H3K27ac	1.PN_+_Sox19b_H3K27ac	1.PN_0_Pou5f3_H3K27ac	1.PN_0_Nanog_H3K27ac	chr14	26654830	26754830	ENSDART00000078563.5	neurog1	no	MZnanog	B	B	C	B	B	B	B	N/A
e3399	chr15	31023056	31023166	peak_78051	yes	1.PN	1	2	1	3	1	1	1	1.PN_+_sum_H3K27ac	1.PN_-_Sox19b_H3K27ac	1.PN_+_Pou5f3_H3K27ac	1.PN_+_Nanog_H3K27ac	chr15	30934804	31034804	ENSDART00000157005.3	nf1a	yes	WT	B	B	B	B	B	B	B	N/A
e3411	chr8	49428080	49428190	peak_295625	yes	1.PN	1	1	1	1	1	1	1	1.PN_+_sum_H3K27ac	1.PN_+_Sox19b_H3K27ac	1.PN_+_Pou5f3_H3K27ac	1.PN_+_Nanog_H3K27ac	chr8	49383662	49483662	ENSDART00000140481.2	nfu1	yes	WT	B	A	A	B	B	A	B	N/A
e3413	chr25	28867904	28868014	peak_205758	yes	1.PN	1	2	1	2	1	2	1	1.PN_+_sum_H3K27ac	1.PN_-_Sox19b_H3K27ac	1.PN_0_Pou5f3_H3K27ac	1.PN_+_Nanog_H3K27ac	chr25	28773950	28873950	ENSDART00000067072.6	nfybb	no	MZspg	C	B	B	B	B	B	B	N/A
e3438	chr24	14512404	14512514	peak_193004	yes	1.PN	1	2	1	1	1	1	1	1.PN_+_sum_H3K27ac	1.PN_+_Sox19b_H3K27ac	1.PN_+_Pou5f3_H3K27ac	1.PN_+_Nanog_H3K27ac	chr24	14491012	14591012	ENSDART00000066721.6	ngdn	yes	WT	B	B	A	B	B	A	B	N/A
e3441	chr24	14514496	14514606	peak_193005	yes	1.PN	1	2	1	1	1	1	1	1.PN_+_sum_H3K27ac	1.PN_0_Sox19b_H3K27ac	1.PN_+_Pou5f3_H3K27ac	1.PN_0_Nanog_H3K27ac	chr24	14491012	14591012	ENSDART00000066721.6	ngdn	yes	WT	B	B	A	B	B	A	B	N/A
e3456	chr24	14516298	14516408	peak_193006	yes	1.PN	1	2	1	1	1	1	1	1.PN_+_sum_H3K27ac	1.PN_+_Sox19b_H3K27ac	1.PN_+_Pou5f3_H3K27ac	1.PN_0_Nanog_H3K27ac	chr24	14491012	14591012	ENSDART00000066721.6	ngdn	yes	WT	B	B	A	B	B	A	B	N/A
e55005	chr11	29996314	29996424	peak_30906	yes	1.PN	1	2	1	1	1	1	1	1.PN_+_sum_H3K27ac	1.PN_-_Sox19b_H3K27ac	1.PN_+_Pou5f3_H3K27ac	1.PN_+_Nanog_H3K27ac	chr11	29949412	30049412	ENSDART00000161160.2	nhsb	yes	WT	A	A	A	A	A	A	A	1. P+N+
e55008	chr11	30005176	30005286	peak_30910	yes	1.PN	1	2	1	1	1	1	1	1.PN_+_sum_H3K27ac	1.PN_0_Sox19b_H3K27ac	1.PN_+_Pou5f3_H3K27ac	1.PN_+_Nanog_H3K27ac	chr11	29949412	30049412	ENSDART00000161160.2	nhsb	yes	WT	A	A	A	A	A	A	A	1. P+N+
e55011	chr11	30007598	30007708	peak_30911	yes	1.PN	1	2	1	1	1	1	1	1.PN_+_sum_H3K27ac	1.PN_0_Sox19b_H3K27ac	1.PN_+_Pou5f3_H3K27ac	1.PN_+_Nanog_H3K27ac	chr11	29949412	30049412	ENSDART00000161160.2	nhsb	yes	WT	A	A	A	A	A	A	A	1. P+N+
e55014	chr11	30009302	30009412	peak_30912	yes	1.PN	1	2	1	1	1	1	1	1.PN_+_sum_H3K27ac	1.PN_0_Sox19b_H3K27ac	1.PN_+_Pou5f3_H3K27ac	1.PN_+_Nanog_H3K27ac	chr11	29949412	30049412	ENSDART00000161160.2	nhsb	yes	WT	A	A	A	A	A	A	A	1. P+N+
e55017	chr11	30009302	30009412	peak_30912	yes	1.PN	1	2	1	1	1	1	1	1.PN_+_sum_H3K27ac	1.PN_0_Sox19b_H3K27ac	1.PN_+_Pou5f3_H3K27ac	1.PN_+_Nanog_H3K27ac	chr11	30007760	30107760	ENSDART00000164139.2	nhsb	yes	WT	A	A	A	A	A	A	A	1. P+N+
e55020	chr11	30010516	30010626	peak_30913b	yes	1.PN	1	2	1	2	1	1	1	1.PN_+_sum_H3K27ac	1.PN_0_Sox19b_H3K27ac	1.PN_+_Pou5f3_H3K27ac	1.PN_+_Nanog_H3K27ac	chr11	29949412	30049412	ENSDART00000161160.2	nhsb	yes	WT	A	A	A	A	A	A	A	1. P+N+
e55023	chr11	30010516	30010626	peak_30913b	yes	1.PN	1	2	1	2	1	1	1	1.PN_+_sum_H3K27ac	1.PN_0_Sox19b_H3K27ac	1.PN_+_Pou5f3_H3K27ac	1.PN_+_Nanog_H3K27ac	chr11	30007760	30107760	ENSDART00000164139.2	nhsb	yes	WT	A	A	A	A	A	A	A	1. P+N+
e55026	chr9	38114112	38114222	peak_305718	yes	1.PN	1	2	1	2	1	1	1	1.PN_+_sum_H3K27ac	1.PN_-_Sox19b_H3K27ac	1.PN_0_Pou5f3_H3K27ac	1.PN_+_Nanog_H3K27ac	chr9	38108568	38208568	ENSDART00000059549.6	nifk	yes	WT	B	A	A	B	A	A	A	3b. P-N+
e55029	chr8	38430680	38430790	peak_293373	yes	1.PN	1	2	1	2	1	1	1	1.PN_+_sum_H3K27ac	1.PN_-_Sox19b_H3K27ac	1.PN_-_Pou5f3_H3K27ac	1.PN_+_Nanog_H3K27ac	chr8	38365372	38465372	ENSDART00000085395.6	nkx6.3	no	MZps	B	B	B	C	B	B	B	N/A
e55032	chr14	6977850	6977960	peak_60287	yes	1.PN	1	1	1	1	1	1	1	1.PN_+_sum_H3K27ac	1.PN_0_Sox19b_H3K27ac	1.PN_0_Pou5f3_H3K27ac	1.PN_0_Nanog_H3K27ac	chr14	6904578	7004578	ENSDART00000060998.6	nme5	no	MZspg	C	B	B	B	B	B	B	N/A
e55035	chr14	7003642	7003752	peak_60297	yes	1.PN	1	2	1	1	1	1	1	1.PN_+_sum_H3K27ac	1.PN_+_Sox19b_H3K27ac	1.PN_+_Pou5f3_H3K27ac	1.PN_0_Nanog_H3K27ac	chr14	6904578	7004578	ENSDART00000060998.6	nme5	no	MZspg	C	B	B	B	B	B	B	N/A
e55038	chr3	1113160	1113270	peak_208078a	yes	1.PN	1	2	1	1	1	1	1	1.PN_+_sum_H3K27ac	1.PN_0_Sox19b_H3K27ac	1.PN_+_Pou5f3_H3K27ac	1.PN_-_Nanog_H3K27ac	chr3	1100346	1200346	ENSDART00000148524.3	nol12	yes	WT	B	B	B	B	B	B	B	N/A
e55041	chr3	1139512	1139622	peak_208092	yes	1.PN	1	2	1	2	1	1	1	1.PN_+_sum_H3K27ac	1.PN_0_Sox19b_H3K27ac	1.PN_0_Pou5f3_H3K27ac	1.PN_0_Nanog_H3K27ac	chr3	1100346	1200346	ENSDART00000148524.3	nol12	yes	WT	B	B	B	B	B	B	B	N/A
e55043	chr2	31842330	31842440	peak_139051	yes	1.PN	1	1	1	1	1	1	1	1.PN_+_sum_H3K27ac	1.PN_+_Sox19b_H3K27ac	1.PN_+_Pou5f3_H3K27ac	1.PN_0_Nanog_H3K27ac	chr2	31783348	31883348	ENSDART00000109460.3	nol7	yes	WT	B	A	A	B	A	A	A	1. P+N+
e55045	chr2	31845524	31845634	peak_139053	yes	1.PN	1	1	1	1	1	1	1	1.PN_+_sum_H3K27ac	1.PN_+_Sox19b_H3K27ac	1.PN_+_Pou5f3_H3K27ac	1.PN_0_Nanog_H3K27ac	chr2	31783348	31883348	ENSDART00000109460.3	nol7	yes	WT	B	A	A	B	A	A	A	1. P+N+
e23899	chr15	30306650	30306760	peak_77844	yes	1.PN	1	2	1	1	1	1	1	1.PN_+_sum_H3K27ac	1.PN_0_Sox19b_H3K27ac	1.PN_+_Pou5f3_H3K27ac	1.PN_+_Nanog_H3K27ac	chr15	30273490	30373490	ENSDART00000048847.8	nos2b	yes	WT	A	A	A	A	A	A	A	1. P+N+
e23900	chr13	14982728	14982838	peak_49396	yes	1.PN	1	2	1	1	1	1	1	1.PN_+_sum_H3K27ac	1.PN_0_Sox19b_H3K27ac	1.PN_0_Pou5f3_H3K27ac	1.PN_0_Nanog_H3K27ac	chr13	14926106	15026106	ENSDART00000011520.8	noto	yes	MZps	A	A	A	C	B	A	A	3a. P0N+
e23901	chr3	57945422	57945532	peak_221249	yes	1.PN	1	2	1	1	1	1	1	1.PN_+_sum_H3K27ac	1.PN_0_Sox19b_H3K27ac	1.PN_0_Pou5f3_H3K27ac	1.PN_0_Nanog_H3K27ac	chr3	57898376	57998376	ENSDART00000047418.9	notum1a	yes	WT	A	A	A	A	A	A	A	1. P+N+
e23902	chr5	36613112	36613222	peak_243935a	yes	1.PN	1	2	1	1	1	1	1	1.PN_+_sum_H3K27ac	1.PN_0_Sox19b_H3K27ac	1.PN_0_Pou5f3_H3K27ac	1.PN_0_Nanog_H3K27ac	chr5	36561126	36661126	ENSDART00000097684.7	nova1	yes	WT	A	A	B	A	A	A	A	2a. P+N0
e22226	chr5	36613306	36613416	peak_243935b	yes	1.PN	1	2	1	1	1	1	1	1.PN_+_sum_H3K27ac	1.PN_0_Sox19b_H3K27ac	1.PN_0_Pou5f3_H3K27ac	1.PN_0_Nanog_H3K27ac	chr5	36561126	36661126	ENSDART00000097684.7	nova1	yes	WT	A	A	B	A	A	A	A	2a. P+N0
e22229	chr14	15988388	15988498	peak_62061	yes	1.PN	1	2	1	1	1	1	1	1.PN_+_sum_H3K27ac	1.PN_0_Sox19b_H3K27ac	1.PN_0_Pou5f3_H3K27ac	1.PN_0_Nanog_H3K27ac	chr14	15972156	16072156	ENSDART00000167092.2	npy7r	yes	WT	A	A	A	B	A	A	A	3b. P-N+
e22232	chr16	54867724	54867834	peak_95173	yes	1.PN	1	2	1	1	1	1	1	1.PN_+_sum_H3K27ac	1.PN_0_Sox19b_H3K27ac	1.PN_+_Pou5f3_H3K27ac	1.PN_0_Nanog_H3K27ac	chr16	54825528	54925528	ENSDART00000149795.2	nr0b2a	yes	WT	A	A	A	A	A	A	A	3a. P0N+
e22235	chr16	46250260	46250370	peak_93105b	yes	1.PN	1	1	1	1	1	1	1	1.PN_+_sum_H3K27ac	1.PN_+_Sox19b_H3K27ac	1.PN_-_Pou5f3_H3K27ac	1.PN_+_Nanog_H3K27ac	chr16	46244336	46344336	ENSDART00000040769.7	nr2f5	no	MZspg	C	B	C	C	B	B	B	N/A
e22238	chr16	16333004	16333114	peak_85984	yes	1.PN	1	2	1	1	1	1	1	1.PN_+_sum_H3K27ac	1.PN_0_Sox19b_H3K27ac	1.PN_0_Pou5f3_H3K27ac	1.PN_0_Nanog_H3K27ac	chr16	16291028	16391028	ENSDART00000022685.9	nradd	yes	MZps	B	A	A	C	A	A	A	3b. P-N+
e22241	chr10	10910246	10910356	peak_16017	yes	1.PN	1	2	1	1	1	1	1	1.PN_+_sum_H3K27ac	1.PN_0_Sox19b_H3K27ac	1.PN_0_Pou5f3_H3K27ac	1.PN_0_Nanog_H3K27ac	chr10	10814332	10914332	ENSDART00000122657.3	nrarpa	no	MZpn	B	B	C	B	C	B	C	N/A
e22244	chr13	13029794	13029904	peak_48996b	yes	1.PN	1	2	1	1	1	1	1	1.PN_+_sum_H3K27ac	1.PN_0_Sox19b_H3K27ac	1.PN_0_Pou5f3_H3K27ac	1.PN_0_Nanog_H3K27ac	chr13	12980852	13080852	ENSDART00000009499.9	nsd2	no	MZnanog	B	B	C	B	B	B	B	N/A
e22247	chr22	513362	513472	peak_169290a	yes	1.PN	1	2	1	2	1	1	1	1.PN_+_sum_H3K27ac	1.PN_0_Sox19b_H3K27ac	1.PN_0_Pou5f3_H3K27ac	1.PN_0_Nanog_H3K27ac	chr22	458288	558288	ENSDART00000135403.2	nuak2	yes	WT	B	A	A	B	A	A	A	3a. P0N+
e22249	chr23	18101074	18101184	peak_181787	yes	1.PN	1	2	1	1	1	1	1	1.PN_+_sum_H3K27ac	1.PN_0_Sox19b_H3K27ac	1.PN_+_Pou5f3_H3K27ac	1.PN_+_Nanog_H3K27ac	chr23	18080264	18180264	ENSDART00000016976.8	nucks1b	yes	WT	A	A	A	B	A	A	A	3b. P-N+
e22251	chr23	18102064	18102174	peak_181788	yes	1.PN	1	2	1	1	1	1	1	1.PN_+_sum_H3K27ac	1.PN_-_Sox19b_H3K27ac	1.PN_+_Pou5f3_H3K27ac	1.PN_+_Nanog_H3K27ac	chr23	18080264	18180264	ENSDART00000016976.8	nucks1b	yes	WT	A	A	A	B	A	A	A	3b. P-N+
e22252	chr8	450714	450824	peak_284575	yes	1.PN	1	2	1	2	1	1	1	1.PN_+_sum_H3K27ac	1.PN_0_Sox19b_H3K27ac	1.PN_0_Pou5f3_H3K27ac	1.PN_+_Nanog_H3K27ac	chr8	421340	521340	ENSDART00000167205.2	nudt12	yes	WT	B	A	B	B	B	B	B	N/A
e22253	chr3	26204744	26204854	peak_213520	yes	1.PN	1	1	1	1	1	1	1	1.PN_+_sum_H3K27ac	1.PN_+_Sox19b_H3K27ac	1.PN_+_Pou5f3_H3K27ac	1.PN_+_Nanog_H3K27ac	chr3	26173374	26273374	ENSDART00000128284.3	nudt9	yes	WT	B	A	A	B	A	A	A	3b. P-N+
e10858	chr23	4532848	4532958	peak_178695	yes	1.PN	1	1	1	1	1	1	1	1.PN_+_sum_H3K27ac	1.PN_+_Sox19b_H3K27ac	1.PN_0_Pou5f3_H3K27ac	1.PN_+_Nanog_H3K27ac	chr23	4433082	4533082	ENSDART00000092389.7	nup210	yes	WT	B	B	B	B	B	B	B	N/A
e10859	chr14	10640328	10640438	peak_60985	yes	1.PN	1	2	1	1	1	1	1	1.PN_+_sum_H3K27ac	1.PN_0_Sox19b_H3K27ac	1.PN_+_Pou5f3_H3K27ac	1.PN_0_Nanog_H3K27ac	chr14	10574910	10674910	ENSDART00000131295.4	nup62l	yes	WT	B	B	B	B	B	B	B	N/A
e10860	chr5	2010942	2011052	peak_235314	yes	1.PN	1	2	1	3	1	2	1	1.PN_+_sum_H3K27ac	1.PN_+_Sox19b_H3K27ac	1.PN_+_Pou5f3_H3K27ac	1.PN_+_Nanog_H3K27ac	chr5	1949418	2049418	ENSDART00000155437.3	nupr1a	yes	MZtriple	C	B	B	B	C	C	C	N/A
e10861	chr5	58532524	58532634	peak_249060	yes	1.PN	1	2	1	2	1	1	1	1.PN_+_sum_H3K27ac	1.PN_-_Sox19b_H3K27ac	1.PN_+_Pou5f3_H3K27ac	1.PN_-_Nanog_H3K27ac	chr5	58470264	58570264	ENSDART00000108889.4	oafb	no	MZnanog	B	B	C	B	B	C	B	N/A
e10862	chr21	13149376	13149486	peak_161424b	yes	1.PN	1	2	1	1	1	1	1	1.PN_+_sum_H3K27ac	1.PN_0_Sox19b_H3K27ac	1.PN_0_Pou5f3_H3K27ac	1.PN_0_Nanog_H3K27ac	chr21	13077740	13177740	ENSDART00000179221.2	odf2a	yes	WT	A	A	B	A	A	B	A	2b. P+N-
e10863	chr21	13149376	13149486	peak_161424b	yes	1.PN	1	2	1	1	1	1	1	1.PN_+_sum_H3K27ac	1.PN_0_Sox19b_H3K27ac	1.PN_0_Pou5f3_H3K27ac	1.PN_0_Nanog_H3K27ac	chr21	13078178	13178178	ENSDART00000081426.5	odf2a	yes	WT	A	B	B	A	A	B	A	2b. P+N-
e10864	chr18	31932624	31932734	peak_115206	yes	1.PN	1	2	1	2	1	2	1	1.PN_+_sum_H3K27ac	1.PN_0_Sox19b_H3K27ac	1.PN_0_Pou5f3_H3K27ac	1.PN_0_Nanog_H3K27ac	chr18	31866846	31966846	ENSDART00000165908.2	olfcs2	no	MZnanog	B	B	C	B	B	B	B	N/A
e10865	chr13	1303820	1303930	peak_46550	yes	1.PN	1	2	1	1	1	1	1	1.PN_+_sum_H3K27ac	1.PN_0_Sox19b_H3K27ac	1.PN_-_Pou5f3_H3K27ac	1.PN_0_Nanog_H3K27ac	chr13	1258020	1358020	ENSDART00000111052.4	olig3	no	MZnanog	B	B	C	B	B	B	B	N/A
e10866	chr22	20432574	20432684	peak_173740	yes	1.PN	1	2	1	2	1	1	1	1.PN_+_sum_H3K27ac	1.PN_-_Sox19b_H3K27ac	1.PN_0_Pou5f3_H3K27ac	1.PN_0_Nanog_H3K27ac	chr22	20411486	20511486	ENSDART00000135984.2	onecut3a	yes	WT	A	A	A	B	A	A	A	3b. P-N+
e10868	chr16	29507518	29507628	peak_89131	yes	1.PN	1	2	1	1	1	1	1	1.PN_+_sum_H3K27ac	1.PN_0_Sox19b_H3K27ac	1.PN_0_Pou5f3_H3K27ac	1.PN_+_Nanog_H3K27ac	chr16	29478198	29578198	ENSDART00000150028.2	onecutl	yes	MZps	C	A	A	C	A	A	A	3b. P-N+
e53802	chr2	32879974	32880084	peak_139340	yes	1.PN	1	2	1	1	1	1	1	1.PN_+_sum_H3K27ac	1.PN_+_Sox19b_H3K27ac	1.PN_+_Pou5f3_H3K27ac	1.PN_+_Nanog_H3K27ac	chr2	32793132	32893132	ENSDART00000018501.9	opn4.1	no	MZtriple	B	B	B	B	B	B	C	N/A
e53803	chr2	32884574	32884684	peak_139342	yes	1.PN	1	2	1	1	1	1	1	1.PN_+_sum_H3K27ac	1.PN_+_Sox19b_H3K27ac	1.PN_+_Pou5f3_H3K27ac	1.PN_+_Nanog_H3K27ac	chr2	32793132	32893132	ENSDART00000018501.9	opn4.1	no	MZtriple	B	B	B	B	B	B	C	N/A
e53804	chr19	14883960	14884070	peak_123658	yes	1.PN	1	2	1	2	1	1	1	1.PN_+_sum_H3K27ac	1.PN_0_Sox19b_H3K27ac	1.PN_+_Pou5f3_H3K27ac	1.PN_0_Nanog_H3K27ac	chr19	14870998	14970998	ENSDART00000144052.2	oprd1a	no	MZps	B	B	B	C	B	B	B	N/A
e53805	chr6	50681132	50681242	peak_263870	yes	1.PN	1	2	1	1	1	1	1	1.PN_+_sum_H3K27ac	1.PN_0_Sox19b_H3K27ac	1.PN_+_Pou5f3_H3K27ac	1.PN_+_Nanog_H3K27ac	chr6	50654690	50754690	ENSDART00000074100.4	osgn1	yes	WT	A	A	A	A	A	A	A	2b. P+N-
e53806	chr1	50886874	50886984	peak_11574	yes	1.PN	1	2	1	2	1	1	1	1.PN_+_sum_H3K27ac	1.PN_+_Sox19b_H3K27ac	1.PN_0_Pou5f3_H3K27ac	1.PN_0_Nanog_H3K27ac	chr1	50871264	50971264	ENSDART00000006538.8	otx2a	yes	MZnanog	A	A	C	B	A	A	A	4. S+only
e53807	chr17	44247848	44247958	peak_105749	yes	1.PN	1	2	1	1	1	1	1	1.PN_+_sum_H3K27ac	1.PN_+_Sox19b_H3K27ac	1.PN_-_Pou5f3_H3K27ac	1.PN_+_Nanog_H3K27ac	chr17	44197708	44297708	ENSDART00000126097.4	otx2b	no	MZps	C	B	B	C	B	B	B	N/A
e53808	chr19	20300138	20300248	peak_124957	yes	1.PN	1	2	1	1	1	1	1	1.PN_+_sum_H3K27ac	1.PN_0_Sox19b_H3K27ac	1.PN_+_Pou5f3_H3K27ac	1.PN_+_Nanog_H3K27ac	chr19	20224942	20324942	ENSDART00000151237.2	oxnad1	no	MZspg	C	B	B	B	B	B	B	N/A
e53809	chr3	54537308	54537418	peak_220542	yes	1.PN	1	2	1	1	1	1	1	1.PN_+_sum_H3K27ac	1.PN_0_Sox19b_H3K27ac	1.PN_-_Pou5f3_H3K27ac	1.PN_-_Nanog_H3K27ac	chr3	54522724	54622724	ENSDART00000156065.2	p2ry11	yes	MZpn	B	B	A	B	C	B	B	N/A
e53810	chr11	39068810	39068920	peak_33024b	yes	1.PN	1	1	1	1	1	1	1	1.PN_+_sum_H3K27ac	1.PN_+_Sox19b_H3K27ac	1.PN_+_Pou5f3_H3K27ac	1.PN_0_Nanog_H3K27ac	chr11	39055254	39155254	ENSDART00000102827.5	p3h1	yes	MZspg	U	A	B	A	B	A	B	N/A
e53811	chr16	54867724	54867834	peak_95173	yes	1.PN	1	2	1	1	1	1	1	1.PN_+_sum_H3K27ac	1.PN_0_Sox19b_H3K27ac	1.PN_+_Pou5f3_H3K27ac	1.PN_0_Nanog_H3K27ac	chr16	54779292	54879292	ENSDART00000024729.9	pabpc1a	yes	WT	B	A	B	B	B	B	B	N/A
e11523	chr6	47810228	47810338	peak_263111	yes	1.PN	1	2	1	1	1	1	1	1.PN_+_sum_H3K27ac	1.PN_0_Sox19b_H3K27ac	1.PN_+_Pou5f3_H3K27ac	1.PN_+_Nanog_H3K27ac	chr6	47796364	47896364	ENSDART00000064842.6	padi2	yes	WT	B	B	B	B	B	B	B	N/A
e11524	chr12	48174612	48174722	peak_45770	yes	1.PN	1	2	1	1	1	1	1	1.PN_+_sum_H3K27ac	1.PN_0_Sox19b_H3K27ac	1.PN_+_Pou5f3_H3K27ac	1.PN_0_Nanog_H3K27ac	chr12	48118136	48218136	ENSDART00000186624.1	pald1a	yes	WT	B	A	B	B	B	B	B	N/A
e11525	chr12	48174612	48174722	peak_45770	yes	1.PN	1	2	1	1	1	1	1	1.PN_+_sum_H3K27ac	1.PN_0_Sox19b_H3K27ac	1.PN_+_Pou5f3_H3K27ac	1.PN_0_Nanog_H3K27ac	chr12	48149228	48249228	ENSDART00000171058.2	pald1a	yes	WT	B	B	B	B	B	B	B	N/A
e11529	chr15	2505870	2505980	peak_71520b	yes	1.PN	1	1	1	1	1	1	1	1.PN_+_sum_H3K27ac	1.PN_-_Sox19b_H3K27ac	1.PN_+_Pou5f3_H3K27ac	1.PN_-_Nanog_H3K27ac	chr15	2425892	2525892	ENSDART00000035939.8	panx1a	yes	WT	B	B	B	B	B	A	A	3a. P0N+
e11530	chr20	4706912	4707022	peak_147031	yes	1.PN	1	1	1	1	1	1	1	1.PN_+_sum_H3K27ac	1.PN_+_Sox19b_H3K27ac	1.PN_+_Pou5f3_H3K27ac	1.PN_-_Nanog_H3K27ac	chr20	4688134	4788134	ENSDART00000053858.7	papola	yes	WT	B	A	B	B	B	B	A	4. S+only
e11531	chr18	22071238	22071348	peak_112882a	yes	1.PN	1	2	1	1	1	1	1	1.PN_+_sum_H3K27ac	1.PN_-_Sox19b_H3K27ac	1.PN_+_Pou5f3_H3K27ac	1.PN_+_Nanog_H3K27ac	chr18	22044102	22144102	ENSDART00000100904.4	pard6a	yes	WT	A	A	B	A	B	A	A	4. S+only
e11532	chr25	31859144	31859254	peak_206329	yes	1.PN	1	2	1	1	1	1	1	1.PN_+_sum_H3K27ac	1.PN_+_Sox19b_H3K27ac	1.PN_0_Pou5f3_H3K27ac	1.PN_+_Nanog_H3K27ac	chr25	31818266	31918266	ENSDART00000022325.8	parp16	yes	WT	A	A	B	B	B	B	A	4. S+only
e11533	chr3	53032640	53032750	peak_220265a	yes	1.PN	1	2	1	1	1	1	1	1.PN_+_sum_H3K27ac	1.PN_-_Sox19b_H3K27ac	1.PN_+_Pou5f3_H3K27ac	1.PN_+_Nanog_H3K27ac	chr3	52949960	53049960	ENSDART00000104683.6	pbx4	yes	WT	B	B	B	B	B	B	B	N/A
e11534	chr13	25761130	25761240	peak_52057	yes	1.PN	1	2	1	1	1	1	1	1.PN_+_sum_H3K27ac	1.PN_-_Sox19b_H3K27ac	1.PN_0_Pou5f3_H3K27ac	1.PN_0_Nanog_H3K27ac	chr13	25670968	25770968	ENSDART00000046050.7	pcbd1	yes	WT	B	B	B	B	B	B	B	N/A
e11535	chr1	29866030	29866140	peak_6892	yes	1.PN	1	2	1	1	1	1	1	1.PN_+_sum_H3K27ac	1.PN_0_Sox19b_H3K27ac	1.PN_0_Pou5f3_H3K27ac	1.PN_0_Nanog_H3K27ac	chr1	29812072	29912072	ENSDART00000133905.3	pcca	yes	WT	A	A	B	A	B	A	A	2a. P+N0
e11537	chr1	29871384	29871494	peak_6894	yes	1.PN	1	2	1	2	1	1	1	1.PN_+_sum_H3K27ac	1.PN_0_Sox19b_H3K27ac	1.PN_0_Pou5f3_H3K27ac	1.PN_0_Nanog_H3K27ac	chr1	29812072	29912072	ENSDART00000133905.3	pcca	yes	WT	A	A	B	A	B	A	A	2a. P+N0
e11538	chr1	29877870	29877980	peak_6896	yes	1.PN	1	2	1	1	1	1	1	1.PN_+_sum_H3K27ac	1.PN_0_Sox19b_H3K27ac	1.PN_0_Pou5f3_H3K27ac	1.PN_0_Nanog_H3K27ac	chr1	29812072	29912072	ENSDART00000133905.3	pcca	yes	WT	A	A	B	A	B	A	A	2a. P+N0
e4147	chr1	29911548	29911658	peak_6907	yes	1.PN	1	2	1	1	1	1	1	1.PN_+_sum_H3K27ac	1.PN_-_Sox19b_H3K27ac	1.PN_0_Pou5f3_H3K27ac	1.PN_-_Nanog_H3K27ac	chr1	29812072	29912072	ENSDART00000133905.3	pcca	yes	WT	A	A	B	A	B	A	A	2a. P+N0
e4154	chr14	14564514	14564624	peak_61780	yes	1.PN	1	2	1	1	1	1	1	1.PN_+_sum_H3K27ac	1.PN_+_Sox19b_H3K27ac	1.PN_+_Pou5f3_H3K27ac	1.PN_0_Nanog_H3K27ac	chr14	14518436	14618436	ENSDART00000164749.2	pcdh20	yes	WT	A	A	A	A	A	A	A	3a. P0N+
e4166	chr14	14568324	14568434	peak_61782	yes	1.PN	1	2	1	2	1	1	1	1.PN_+_sum_H3K27ac	1.PN_0_Sox19b_H3K27ac	1.PN_+_Pou5f3_H3K27ac	1.PN_0_Nanog_H3K27ac	chr14	14518436	14618436	ENSDART00000164749.2	pcdh20	yes	WT	A	A	A	A	A	A	A	3a. P0N+
e4172	chr6	55335640	55335750	peak_265095	yes	1.PN	1	2	1	1	1	1	1	1.PN_+_sum_H3K27ac	1.PN_-_Sox19b_H3K27ac	1.PN_0_Pou5f3_H3K27ac	1.PN_0_Nanog_H3K27ac	chr6	55297616	55397616	ENSDART00000172081.2	pcif1	yes	WT	A	B	B	A	A	A	A	1. P+N+
e4185	chr24	35192214	35192324	peak_197457	yes	1.PN	1	2	1	1	1	1	1	1.PN_+_sum_H3K27ac	1.PN_+_Sox19b_H3K27ac	1.PN_+_Pou5f3_H3K27ac	1.PN_+_Nanog_H3K27ac	chr24	35133594	35233594	ENSDART00000075142.5	pcmtd1	yes	WT	A	B	B	B	B	B	B	N/A
e4203	chr3	10381440	10381550	peak_209705	yes	1.PN	1	2	1	1	1	1	1	1.PN_+_sum_H3K27ac	1.PN_0_Sox19b_H3K27ac	1.PN_0_Pou5f3_H3K27ac	1.PN_+_Nanog_H3K27ac	chr3	10375314	10475314	ENSDART00000111833.4	pctp	yes	WT	B	B	B	B	B	B	B	N/A
e4237	chr2	36694998	36695108	peak_140223	yes	1.PN	1	2	1	1	1	1	1	1.PN_+_sum_H3K27ac	1.PN_+_Sox19b_H3K27ac	1.PN_0_Pou5f3_H3K27ac	1.PN_0_Nanog_H3K27ac	chr2	36671356	36771356	ENSDART00000019063.7	pdcd10b	yes	WT	B	A	B	B	B	A	B	N/A
e4290	chr2	36703820	36703930	peak_140227	yes	1.PN	1	2	1	1	1	1	1	1.PN_+_sum_H3K27ac	1.PN_+_Sox19b_H3K27ac	1.PN_+_Pou5f3_H3K27ac	1.PN_0_Nanog_H3K27ac	chr2	36671356	36771356	ENSDART00000019063.7	pdcd10b	yes	WT	B	A	B	B	B	A	B	N/A
e4308	chr15	22340504	22340614	peak_75836b	yes	1.PN	1	2	1	1	1	1	1	1.PN_+_sum_H3K27ac	1.PN_0_Sox19b_H3K27ac	1.PN_+_Pou5f3_H3K27ac	1.PN_0_Nanog_H3K27ac	chr15	22283776	22383776	ENSDART00000114937.4	pde9al	yes	WT	A	B	B	A	A	A	A	2a. P+N0
e4315	chr5	41062770	41062880	peak_245116	yes	1.PN	1	2	1	1	1	1	1	1.PN_+_sum_H3K27ac	1.PN_+_Sox19b_H3K27ac	1.PN_+_Pou5f3_H3K27ac	1.PN_0_Nanog_H3K27ac	chr5	40999690	41099690	ENSDART00000174936.2	pdzd2	yes	WT	A	A	A	A	A	A	A	2a. P+N0
e26387	chr5	41070980	41071090	peak_245118	yes	1.PN	1	2	1	1	1	1	1	1.PN_+_sum_H3K27ac	1.PN_0_Sox19b_H3K27ac	1.PN_+_Pou5f3_H3K27ac	1.PN_+_Nanog_H3K27ac	chr5	40999690	41099690	ENSDART00000174936.2	pdzd2	yes	WT	A	A	A	A	A	A	A	2a. P+N0
e26391	chr5	41071698	41071808	peak_245119	yes	1.PN	1	2	1	2	1	1	1	1.PN_+_sum_H3K27ac	1.PN_0_Sox19b_H3K27ac	1.PN_+_Pou5f3_H3K27ac	1.PN_+_Nanog_H3K27ac	chr5	40999690	41099690	ENSDART00000174936.2	pdzd2	yes	WT	A	A	A	A	A	A	A	2a. P+N0
e26395	chr5	41077590	41077700	peak_245121	yes	1.PN	1	2	1	1	1	1	1	1.PN_+_sum_H3K27ac	1.PN_+_Sox19b_H3K27ac	1.PN_+_Pou5f3_H3K27ac	1.PN_+_Nanog_H3K27ac	chr5	40999690	41099690	ENSDART00000174936.2	pdzd2	yes	WT	A	A	A	A	A	A	A	2a. P+N0
e26399	chr11	30399182	30399292	peak_31038	yes	1.PN	1	2	1	1	1	1	1	1.PN_+_sum_H3K27ac	1.PN_-_Sox19b_H3K27ac	1.PN_0_Pou5f3_H3K27ac	1.PN_+_Nanog_H3K27ac	chr11	30314848	30414848	ENSDART00000078387.4	pecr	yes	WT	B	A	A	B	B	A	B	N/A
e26403	chr11	30401100	30401210	peak_31039	yes	1.PN	1	2	1	2	1	1	1	1.PN_+_sum_H3K27ac	1.PN_-_Sox19b_H3K27ac	1.PN_0_Pou5f3_H3K27ac	1.PN_+_Nanog_H3K27ac	chr11	30314848	30414848	ENSDART00000078387.4	pecr	yes	WT	B	A	A	B	B	A	B	N/A
e26407	chr11	30405952	30406062	peak_31042	yes	1.PN	1	2	1	2	1	1	1	1.PN_+_sum_H3K27ac	1.PN_-_Sox19b_H3K27ac	1.PN_0_Pou5f3_H3K27ac	1.PN_+_Nanog_H3K27ac	chr11	30314848	30414848	ENSDART00000078387.4	pecr	yes	WT	B	A	A	B	B	A	B	N/A
e26411	chr2	37094406	37094516	peak_140327	yes	1.PN	1	2	1	1	1	1	1	1.PN_+_sum_H3K27ac	1.PN_0_Sox19b_H3K27ac	1.PN_+_Pou5f3_H3K27ac	1.PN_0_Nanog_H3K27ac	chr2	37084280	37184280	ENSDART00000020135.9	pex19	no	MZsox19b	B	C	B	B	B	B	B	N/A
e26414	chr4	25438580	25438690	peak_229480	yes	1.PN	1	2	1	1	1	1	1	1.PN_+_sum_H3K27ac	1.PN_+_Sox19b_H3K27ac	1.PN_+_Pou5f3_H3K27ac	1.PN_+_Nanog_H3K27ac	chr4	25435404	25535404	ENSDART00000041402.9	pfkfb3	no	MZps	C	B	B	C	B	B	B	N/A
e26417	chr1	54740248	54740358	peak_12691	yes	1.PN	1	1	1	1	1	1	1	1.PN_+_sum_H3K27ac	1.PN_0_Sox19b_H3K27ac	1.PN_0_Pou5f3_H3K27ac	1.PN_0_Nanog_H3K27ac	chr1	54668864	54768864	ENSDART00000122601.4	pgam1b	no	WT	C	B	B	B	C	C	B	N/A
e26420	chr22	5708124	5708234	peak_170730	yes	1.PN	1	2	1	1	1	1	1	1.PN_+_sum_H3K27ac	1.PN_0_Sox19b_H3K27ac	1.PN_+_Pou5f3_H3K27ac	1.PN_0_Nanog_H3K27ac	chr22	5674086	5774086	ENSDART00000110526.3	pgbd4	yes	WT	A	A	A	A	A	A	A	1. P+N+
e26423	chr22	5708124	5708234	peak_170730	yes	1.PN	1	2	1	1	1	1	1	1.PN_+_sum_H3K27ac	1.PN_0_Sox19b_H3K27ac	1.PN_+_Pou5f3_H3K27ac	1.PN_0_Nanog_H3K27ac	chr22	5674132	5774132	ENSDART00000140905.2	pgbd4	yes	WT	B	A	A	A	B	A	A	3a. P0N+
e26426	chr8	450714	450824	peak_284575	yes	1.PN	1	2	1	2	1	1	1	1.PN_+_sum_H3K27ac	1.PN_0_Sox19b_H3K27ac	1.PN_0_Pou5f3_H3K27ac	1.PN_+_Nanog_H3K27ac	chr8	368998	468998	ENSDART00000166683.1	pggt1b	yes	WT	B	B	B	B	A	B	B	N/A
e26429	chr6	31997002	31997112	peak_259510	yes	1.PN	1	2	1	1	1	1	1	1.PN_+_sum_H3K27ac	1.PN_0_Sox19b_H3K27ac	1.PN_+_Pou5f3_H3K27ac	1.PN_+_Nanog_H3K27ac	chr6	31975226	32075226	ENSDART00000006417.8	pgm1	no	MZps	B	B	B	C	B	B	B	N/A
e26432	chr9	48191892	48192002	peak_308152	yes	1.PN	1	2	1	1	1	2	1	1.PN_+_sum_H3K27ac	1.PN_0_Sox19b_H3K27ac	1.PN_+_Pou5f3_H3K27ac	1.PN_+_Nanog_H3K27ac	chr9	48164216	48264216	ENSDART00000012938.7	phgdh	yes	WT	B	B	B	B	B	B	B	N/A
e26435	chr15	18038826	18038936	peak_74789	yes	1.PN	1	2	1	1	1	1	1	1.PN_+_sum_H3K27ac	1.PN_+_Sox19b_H3K27ac	1.PN_+_Pou5f3_H3K27ac	1.PN_+_Nanog_H3K27ac	chr15	18017220	18117220	ENSDART00000113142.5	phldb1b	yes	WT	A	A	A	A	A	A	A	3a. P0N+
e26437	chr15	18044844	18044954	peak_74790	yes	1.PN	1	2	1	1	2	1	1	1.PN_+_sum_H3K27ac	1.PN_0_Sox19b_H3K27ac	1.PN_0_Pou5f3_H3K27ac	1.PN_0_Nanog_H3K27ac	chr15	18017220	18117220	ENSDART00000113142.5	phldb1b	yes	WT	A	A	A	A	A	A	A	3a. P0N+
e67944	chr15	18050254	18050364	peak_74792	yes	1.PN	1	2	1	1	1	1	1	1.PN_+_sum_H3K27ac	1.PN_+_Sox19b_H3K27ac	1.PN_0_Pou5f3_H3K27ac	1.PN_+_Nanog_H3K27ac	chr15	18017220	18117220	ENSDART00000113142.5	phldb1b	yes	WT	A	A	A	A	A	A	A	3a. P0N+
e67945	chr15	18052862	18052972	peak_74793	yes	1.PN	1	1	1	1	1	1	1	1.PN_+_sum_H3K27ac	1.PN_+_Sox19b_H3K27ac	1.PN_+_Pou5f3_H3K27ac	1.PN_+_Nanog_H3K27ac	chr15	18017220	18117220	ENSDART00000113142.5	phldb1b	yes	WT	A	A	A	A	A	A	A	3a. P0N+
e67946	chr15	18055202	18055312	peak_74794	yes	1.PN	1	2	1	1	1	1	1	1.PN_+_sum_H3K27ac	1.PN_+_Sox19b_H3K27ac	1.PN_+_Pou5f3_H3K27ac	1.PN_+_Nanog_H3K27ac	chr15	18017220	18117220	ENSDART00000113142.5	phldb1b	yes	WT	A	A	A	A	A	A	A	3a. P0N+
e67947	chr2	312682	312792	peak_132077	yes	1.PN	1	2	1	1	1	2	1	1.PN_+_sum_H3K27ac	1.PN_-_Sox19b_H3K27ac	1.PN_+_Pou5f3_H3K27ac	1.PN_-_Nanog_H3K27ac	chr2	219780	319780	ENSDART00000156019.3	phlpp1	no	MZpn	B	B	B	B	C	B	C	N/A
e67948	chr1	54740248	54740358	peak_12691	yes	1.PN	1	1	1	1	1	1	1	1.PN_+_sum_H3K27ac	1.PN_0_Sox19b_H3K27ac	1.PN_0_Pou5f3_H3K27ac	1.PN_0_Nanog_H3K27ac	chr1	54687352	54787352	ENSDART00000130675.4	pi4k2a	yes	WT	B	B	A	B	A	B	A	3a. P0N+
e67949	chr22	20432574	20432684	peak_173740	yes	1.PN	1	2	1	2	1	1	1	1.PN_+_sum_H3K27ac	1.PN_-_Sox19b_H3K27ac	1.PN_0_Pou5f3_H3K27ac	1.PN_0_Nanog_H3K27ac	chr22	20369660	20469660	ENSDART00000105520.4	pias4a	yes	WT	B	B	B	B	B	B	B	N/A
e67951	chr7	55497382	55497492	peak_280277	yes	1.PN	1	2	1	1	1	1	1	1.PN_+_sum_H3K27ac	1.PN_-_Sox19b_H3K27ac	1.PN_-_Pou5f3_H3K27ac	1.PN_0_Nanog_H3K27ac	chr7	55404406	55504406	ENSDART00000108646.4	piezo1	yes	WT	B	B	A	B	A	A	A	4. S+only
e67953	chr7	55499612	55499722	peak_280279	yes	1.PN	1	2	1	1	1	1	1	1.PN_+_sum_H3K27ac	1.PN_-_Sox19b_H3K27ac	1.PN_-_Pou5f3_H3K27ac	1.PN_0_Nanog_H3K27ac	chr7	55404406	55504406	ENSDART00000108646.4	piezo1	yes	WT	B	B	A	B	A	A	A	4. S+only
e67957	chr8	10270026	10270136	peak_286864	yes	1.PN	1	2	1	1	1	1	1	1.PN_+_sum_H3K27ac	1.PN_0_Sox19b_H3K27ac	1.PN_-_Pou5f3_H3K27ac	1.PN_0_Nanog_H3K27ac	chr8	10254980	10354980	ENSDART00000160766.2	pim1	yes	WT	B	A	B	A	A	A	A	2a. P+N0
e67961	chr8	8914890	8915000	peak_286560	yes	1.PN	1	2	1	2	1	1	1	1.PN_+_sum_H3K27ac	1.PN_0_Sox19b_H3K27ac	1.PN_0_Pou5f3_H3K27ac	1.PN_0_Nanog_H3K27ac	chr8	8877868	8977868	ENSDART00000081985.5	pim2	yes	MZpn	B	B	A	B	C	B	A	4. S+only
e67965	chr8	8918958	8919068	peak_286561	yes	1.PN	1	1	1	1	1	1	1	1.PN_+_sum_H3K27ac	1.PN_+_Sox19b_H3K27ac	1.PN_0_Pou5f3_H3K27ac	1.PN_+_Nanog_H3K27ac	chr8	8877868	8977868	ENSDART00000081985.5	pim2	yes	MZpn	B	B	A	B	C	B	A	4. S+only
e67969	chr14	36182198	36182308	peak_66878	yes	1.PN	1	2	1	1	1	1	1	1.PN_+_sum_H3K27ac	none	none	none	chr14	36176242	36276242	ENSDART00000052569.7	pitx2	yes	MZtriple	A	A	B	B	C	C	C	N/A
e67973	chr17	31138566	31138676	peak_102892	yes	1.PN	1	2	1	1	1	1	1	1.PN_+_sum_H3K27ac	1.PN_0_Sox19b_H3K27ac	1.PN_0_Pou5f3_H3K27ac	1.PN_0_Nanog_H3K27ac	chr17	31114220	31214220	ENSDART00000055754.5	pkdccb	yes	MZnanog	A	A	C	A	A	A	A	2b. P+N-
e67977	chr17	31140636	31140746	peak_102893	yes	1.PN	1	2	1	2	1	1	1	1.PN_+_sum_H3K27ac	1.PN_0_Sox19b_H3K27ac	1.PN_0_Pou5f3_H3K27ac	1.PN_0_Nanog_H3K27ac	chr17	31114220	31214220	ENSDART00000055754.5	pkdccb	yes	MZnanog	A	A	C	A	A	A	A	2b. P+N-
e954	chr9	19564520	19564630	peak_301527	yes	1.PN	1	2	1	1	1	1	1	1.PN_+_sum_H3K27ac	1.PN_0_Sox19b_H3K27ac	1.PN_+_Pou5f3_H3K27ac	1.PN_+_Nanog_H3K27ac	chr9	19479950	19579950	ENSDART00000125416.7	pknox1.1	yes	WT	B	A	B	B	B	A	B	N/A
e956	chr25	22212696	22212806	peak_204546	yes	1.PN	1	1	1	1	1	1	1	1.PN_+_sum_H3K27ac	1.PN_-_Sox19b_H3K27ac	1.PN_-_Pou5f3_H3K27ac	1.PN_-_Nanog_H3K27ac	chr25	22137398	22237398	ENSDART00000123211.3	pkp3a	yes	WT	A	A	A	A	A	A	A	2a. P+N0
e958	chr16	28799854	28799964	peak_88952	yes	1.PN	1	2	1	1	1	1	1	1.PN_+_sum_H3K27ac	1.PN_-_Sox19b_H3K27ac	1.PN_+_Pou5f3_H3K27ac	1.PN_+_Nanog_H3K27ac	chr16	28786524	28886524	ENSDART00000108596.3	plin6	yes	WT	A	A	A	B	B	B	A	4. S+only
e960	chr16	28804854	28804964	peak_88956b	yes	1.PN	1	2	1	1	1	1	1	1.PN_+_sum_H3K27ac	1.PN_-_Sox19b_H3K27ac	1.PN_+_Pou5f3_H3K27ac	1.PN_0_Nanog_H3K27ac	chr16	28786524	28886524	ENSDART00000108596.3	plin6	yes	WT	A	A	A	B	B	B	A	4. S+only
e962	chr10	8333202	8333312	peak_15416	yes	1.PN	1	2	1	1	1	1	1	1.PN_+_sum_H3K27ac	1.PN_0_Sox19b_H3K27ac	1.PN_+_Pou5f3_H3K27ac	1.PN_+_Nanog_H3K27ac	chr10	8245294	8345294	ENSDART00000075412.6	plpp1a	no	MZpn	B	B	B	B	C	B	B	N/A
e964	chr10	4227452	4227562	peak_14709	yes	1.PN	1	2	1	2	1	2	1	1.PN_+_sum_H3K27ac	1.PN_-_Sox19b_H3K27ac	1.PN_+_Pou5f3_H3K27ac	1.PN_0_Nanog_H3K27ac	chr10	4185996	4285996	ENSDART00000169328.2	plppr1	no	MZspg	C	B	B	B	B	B	B	N/A
e966	chr24	30086848	30086958	peak_196353	yes	1.PN	1	2	1	1	1	1	1	1.PN_+_sum_H3K27ac	1.PN_+_Sox19b_H3K27ac	1.PN_+_Pou5f3_H3K27ac	1.PN_0_Nanog_H3K27ac	chr24	30046666	30146666	ENSDART00000183285.1	plppr4b	no	MZsn	B	B	B	B	B	C	B	N/A
e968	chr6	55335640	55335750	peak_265095	yes	1.PN	1	2	1	1	1	1	1	1.PN_+_sum_H3K27ac	1.PN_-_Sox19b_H3K27ac	1.PN_0_Pou5f3_H3K27ac	1.PN_0_Nanog_H3K27ac	chr6	55315630	55415630	ENSDART00000169240.2	pltp	yes	WT	B	B	A	A	A	A	A	3a. P0N+
e970	chr4	15376980	15377090	peak_226988	yes	1.PN	1	2	1	1	1	1	1	1.PN_+_sum_H3K27ac	1.PN_-_Sox19b_H3K27ac	1.PN_-_Pou5f3_H3K27ac	1.PN_0_Nanog_H3K27ac	chr4	15370452	15470452	ENSDART00000016230.11	plxna4	no	MZps	C	C	B	C	B	B	B	N/A
e48420	chr10	8612454	8612564	peak_15489	yes	1.PN	1	2	1	1	1	1	1	1.PN_+_sum_H3K27ac	1.PN_-_Sox19b_H3K27ac	1.PN_0_Pou5f3_H3K27ac	1.PN_+_Nanog_H3K27ac	chr10	8606416	8706416	ENSDART00000123131.3	pmaip1	yes	WT	B	B	A	B	B	B	B	N/A
e48421	chr10	8624776	8624886	peak_15494	yes	1.PN	1	2	1	1	1	1	1	1.PN_+_sum_H3K27ac	1.PN_-_Sox19b_H3K27ac	1.PN_0_Pou5f3_H3K27ac	1.PN_0_Nanog_H3K27ac	chr10	8606416	8706416	ENSDART00000123131.3	pmaip1	yes	WT	B	B	A	B	B	B	B	N/A
e48422	chr4	8754912	8755022	peak_225108	yes	1.PN	1	2	1	1	1	1	1	1.PN_+_sum_H3K27ac	1.PN_0_Sox19b_H3K27ac	1.PN_0_Pou5f3_H3K27ac	1.PN_+_Nanog_H3K27ac	chr4	8745250	8845250	ENSDART00000169823.2	pnpla3	yes	MZnanog	A	A	C	A	A	A	A	2b. P+N-
e48423	chr3	1489342	1489452	peak_208212	yes	1.PN	1	2	1	2	1	1	1	1.PN_+_sum_H3K27ac	1.PN_+_Sox19b_H3K27ac	1.PN_0_Pou5f3_H3K27ac	1.PN_+_Nanog_H3K27ac	chr3	1470658	1570658	ENSDART00000053201.6	polr2f	yes	WT	B	A	A	B	B	A	A	3b. P-N+
e48424	chr14	26678440	26678550	peak_64440b	yes	1.PN	1	1	1	1	1	1	1	1.PN_+_sum_H3K27ac	1.PN_+_Sox19b_H3K27ac	1.PN_0_Pou5f3_H3K27ac	1.PN_0_Nanog_H3K27ac	chr14	26665624	26765624	ENSDART00000078557.6	polr2gl	yes	WT	B	A	A	B	B	A	B	N/A
e48425	chr5	61454690	61454800	peak_249615	yes	1.PN	1	2	1	3	1	1	1	1.PN_+_sum_H3K27ac	1.PN_-_Sox19b_H3K27ac	1.PN_-_Pou5f3_H3K27ac	1.PN_-_Nanog_H3K27ac	chr5	61409420	61509420	ENSDART00000050902.6	polr2j	yes	WT	A	B	A	B	B	A	B	N/A
e48426	chr18	15373650	15373760	peak_111255	yes	1.PN	1	2	1	1	1	1	1	1.PN_+_sum_H3K27ac	1.PN_+_Sox19b_H3K27ac	1.PN_+_Pou5f3_H3K27ac	1.PN_0_Nanog_H3K27ac	chr18	15370168	15470168	ENSDART00000091466.7	polr3b	yes	WT	B	B	A	B	B	B	B	N/A
e48427	chr18	15390756	15390866	peak_111263	yes	1.PN	1	2	1	1	1	1	1	1.PN_+_sum_H3K27ac	1.PN_-_Sox19b_H3K27ac	1.PN_+_Pou5f3_H3K27ac	1.PN_+_Nanog_H3K27ac	chr18	15370168	15470168	ENSDART00000091466.7	polr3b	yes	WT	B	B	A	B	B	B	B	N/A
e48428	chr18	15394992	15395102	peak_111264a	yes	1.PN	1	2	1	1	1	1	1	1.PN_+_sum_H3K27ac	1.PN_-_Sox19b_H3K27ac	1.PN_0_Pou5f3_H3K27ac	1.PN_0_Nanog_H3K27ac	chr18	15370168	15470168	ENSDART00000091466.7	polr3b	yes	WT	B	B	A	B	B	B	B	N/A
e48429	chr19	24553598	24553708	peak_125792	yes	1.PN	1	2	1	1	1	1	1	1.PN_+_sum_H3K27ac	1.PN_0_Sox19b_H3K27ac	1.PN_+_Pou5f3_H3K27ac	1.PN_+_Nanog_H3K27ac	chr19	24505624	24605624	ENSDART00000176022.2	polr3gla	yes	WT	A	A	A	A	A	A	A	3a. P0N+
e48430	chr19	24555910	24556020	peak_125793	yes	1.PN	1	2	1	1	1	1	1	1.PN_+_sum_H3K27ac	1.PN_0_Sox19b_H3K27ac	1.PN_+_Pou5f3_H3K27ac	1.PN_+_Nanog_H3K27ac	chr19	24505624	24605624	ENSDART00000176022.2	polr3gla	yes	WT	A	A	A	A	A	A	A	3a. P0N+
e48431	chr4	5718504	5718614	peak_224262	yes	1.PN	1	3	1	1	1	2	1	1.PN_+_sum_H3K27ac	1.PN_-_Sox19b_H3K27ac	1.PN_+_Pou5f3_H3K27ac	1.PN_0_Nanog_H3K27ac	chr4	5691732	5791732	ENSDART00000110243.4	pou3f2a	no	MZsn	B	B	C	B	B	C	B	N/A
e48432	chr3	54518994	54519104	peak_220537a	yes	1.PN	1	1	1	1	1	1	1	1.PN_+_sum_H3K27ac	1.PN_0_Sox19b_H3K27ac	1.PN_+_Pou5f3_H3K27ac	1.PN_0_Nanog_H3K27ac	chr3	54503930	54603930	ENSDART00000029387.8	ppan	yes	WT	B	B	A	B	A	A	A	3a. P0N+
e48433	chr3	54537308	54537418	peak_220542	yes	1.PN	1	2	1	1	1	1	1	1.PN_+_sum_H3K27ac	1.PN_0_Sox19b_H3K27ac	1.PN_-_Pou5f3_H3K27ac	1.PN_-_Nanog_H3K27ac	chr3	54503930	54603930	ENSDART00000029387.8	ppan	yes	WT	B	B	A	B	A	A	A	3a. P0N+
e48434	chr4	13941260	13941370	peak_226584b	yes	1.PN	1	1	1	1	1	1	1	1.PN_+_sum_H3K27ac	1.PN_+_Sox19b_H3K27ac	1.PN_+_Pou5f3_H3K27ac	1.PN_0_Nanog_H3K27ac	chr4	13881746	13981746	ENSDART00000067175.7	pphln1	yes	WT	B	B	B	B	B	B	B	N/A
e48927	chr4	13976444	13976554	peak_226599a	yes	1.PN	1	2	1	1	1	1	1	1.PN_+_sum_H3K27ac	1.PN_0_Sox19b_H3K27ac	1.PN_+_Pou5f3_H3K27ac	1.PN_0_Nanog_H3K27ac	chr4	13881746	13981746	ENSDART00000067175.7	pphln1	yes	WT	B	B	B	B	B	B	B	N/A
e48928	chr3	30883082	30883192	peak_214880	yes	1.PN	1	1	1	1	1	1	1	1.PN_+_sum_H3K27ac	1.PN_0_Sox19b_H3K27ac	1.PN_+_Pou5f3_H3K27ac	1.PN_0_Nanog_H3K27ac	chr3	30859488	30959488	ENSDART00000025046.7	ppp1caa	yes	WT	B	B	B	B	B	B	B	N/A
e48929	chr3	30947976	30948086	peak_214906	yes	1.PN	1	2	1	2	1	1	1	1.PN_+_sum_H3K27ac	1.PN_-_Sox19b_H3K27ac	1.PN_0_Pou5f3_H3K27ac	1.PN_+_Nanog_H3K27ac	chr3	30859488	30959488	ENSDART00000025046.7	ppp1caa	yes	WT	B	B	B	B	B	B	B	N/A
e48930	chr17	25602090	25602200	peak_101402b	yes	1.PN	1	2	1	1	1	1	1	1.PN_+_sum_H3K27ac	1.PN_+_Sox19b_H3K27ac	1.PN_+_Pou5f3_H3K27ac	1.PN_+_Nanog_H3K27ac	chr17	25599080	25699080	ENSDART00000130955.3	ppp1cb	yes	WT	B	B	B	B	B	B	B	N/A
e48931	chr15	20183992	20184102	peak_75264	yes	1.PN	1	1	1	1	1	1	1	1.PN_+_sum_H3K27ac	1.PN_+_Sox19b_H3K27ac	1.PN_0_Pou5f3_H3K27ac	1.PN_+_Nanog_H3K27ac	chr15	20183106	20283106	ENSDART00000123910.3	ppp1r14ab	yes	WT	A	A	A	A	A	A	A	2a. P+N0
e31405	chr1	51620860	51620970	peak_11797	yes	1.PN	1	2	1	1	1	1	1	1.PN_+_sum_H3K27ac	1.PN_0_Sox19b_H3K27ac	1.PN_+_Pou5f3_H3K27ac	1.PN_0_Nanog_H3K27ac	chr1	51541436	51641436	ENSDART00000100869.4	ppp3r1b	yes	WT	B	B	B	B	B	B	B	N/A
e31409	chr25	10583564	10583674	peak_201883	yes	1.PN	1	2	1	1	1	1	1	1.PN_+_sum_H3K27ac	1.PN_0_Sox19b_H3K27ac	1.PN_+_Pou5f3_H3K27ac	1.PN_+_Nanog_H3K27ac	chr25	10579966	10679966	ENSDART00000155231.3	ppp6r3	no	MZtriple	B	B	B	B	C	B	C	N/A
e31413	chr19	43755554	43755664	peak_130646	yes	1.PN	1	2	1	2	1	1	1	1.PN_+_sum_H3K27ac	1.PN_-_Sox19b_H3K27ac	1.PN_0_Pou5f3_H3K27ac	1.PN_+_Nanog_H3K27ac	chr19	43700108	43800108	ENSDART00000171806.3	ppt1	no	MZtriple	B	B	B	B	B	B	C	N/A
e31417	chr19	43755554	43755664	peak_130646	yes	1.PN	1	2	1	2	1	1	1	1.PN_+_sum_H3K27ac	1.PN_-_Sox19b_H3K27ac	1.PN_0_Pou5f3_H3K27ac	1.PN_+_Nanog_H3K27ac	chr19	43700660	43800660	ENSDART00000151309.2	ppt1	yes	MZsn	A	B	A	B	B	C	B	N/A
e31421	chr19	18860358	18860468	peak_124602	yes	1.PN	1	2	1	1	1	2	1	1.PN_+_sum_H3K27ac	1.PN_0_Sox19b_H3K27ac	1.PN_+_Pou5f3_H3K27ac	1.PN_0_Nanog_H3K27ac	chr19	18805514	18905514	ENSDART00000162708.2	ppt2	no	MZpn	B	B	B	B	C	C	B	N/A
e31425	chr19	18860358	18860468	peak_124602	yes	1.PN	1	2	1	1	1	2	1	1.PN_+_sum_H3K27ac	1.PN_0_Sox19b_H3K27ac	1.PN_+_Pou5f3_H3K27ac	1.PN_0_Nanog_H3K27ac	chr19	18805718	18905718	ENSDART00000158192.2	ppt2	no	MZsn	B	B	B	B	B	C	B	N/A
e31429	chr19	7463962	7464072	peak_121880	yes	1.PN	1	2	1	1	1	1	1	1.PN_+_sum_H3K27ac	1.PN_-_Sox19b_H3K27ac	1.PN_0_Pou5f3_H3K27ac	1.PN_+_Nanog_H3K27ac	chr19	7457328	7557328	ENSDART00000092265.5	prcc	yes	WT	B	B	B	B	B	B	B	N/A
e31432	chr18	44312516	44312626	peak_118046	yes	1.PN	1	2	1	1	1	1	1	1.PN_+_sum_H3K27ac	1.PN_+_Sox19b_H3K27ac	1.PN_+_Pou5f3_H3K27ac	1.PN_+_Nanog_H3K27ac	chr18	44309726	44409726	ENSDART00000166935.2	prdm10	no	WT	B	B	B	B	C	B	C	N/A
e31435	chr24	14476242	14476352	peak_192989	yes	1.PN	1	1	1	1	1	1	1	1.PN_+_sum_H3K27ac	1.PN_+_Sox19b_H3K27ac	1.PN_+_Pou5f3_H3K27ac	1.PN_0_Nanog_H3K27ac	chr24	14401402	14501402	ENSDART00000123674.3	prdm14	yes	MZnanog	A	A	C	A	A	A	A	2a. P+N0
e31437	chr24	14480478	14480588	peak_192990	yes	1.PN	1	2	1	1	1	1	1	1.PN_+_sum_H3K27ac	1.PN_+_Sox19b_H3K27ac	1.PN_+_Pou5f3_H3K27ac	1.PN_0_Nanog_H3K27ac	chr24	14401402	14501402	ENSDART00000123674.3	prdm14	yes	MZnanog	A	A	C	A	A	A	A	2a. P+N0
e31438	chr24	14485366	14485476	peak_192993	yes	1.PN	1	2	1	1	1	1	1	1.PN_+_sum_H3K27ac	1.PN_+_Sox19b_H3K27ac	1.PN_+_Pou5f3_H3K27ac	1.PN_0_Nanog_H3K27ac	chr24	14401402	14501402	ENSDART00000123674.3	prdm14	yes	MZnanog	A	A	C	A	A	A	A	2a. P+N0
e31439	chr1	51755082	51755192	peak_11832	yes	1.PN	1	1	1	1	1	1	1	1.PN_+_sum_H3K27ac	1.PN_+_Sox19b_H3K27ac	1.PN_+_Pou5f3_H3K27ac	1.PN_0_Nanog_H3K27ac	chr1	51671850	51771850	ENSDART00000040397.5	prdx2	no	MZpn	B	B	C	B	C	C	C	N/A
e31440	chr14	15988388	15988498	peak_62061	yes	1.PN	1	2	1	1	1	1	1	1.PN_+_sum_H3K27ac	1.PN_0_Sox19b_H3K27ac	1.PN_0_Pou5f3_H3K27ac	1.PN_0_Nanog_H3K27ac	chr14	15984446	16084446	ENSDART00000161348.2	prelid1a	yes	MZspg	C	B	A	B	B	A	B	N/A
e31441	chr16	25260030	25260140	peak_87992	yes	1.PN	1	2	1	1	1	1	1	1.PN_+_sum_H3K27ac	1.PN_0_Sox19b_H3K27ac	1.PN_-_Pou5f3_H3K27ac	1.PN_-_Nanog_H3K27ac	chr16	25235582	25335582	ENSDART00000154543.2	prelid3a	yes	WT	A	A	A	B	A	A	A	3a. P0N+
e31444	chr25	373140	373250	peak_199381	yes	1.PN	1	2	1	1	1	1	1	1.PN_+_sum_H3K27ac	1.PN_-_Sox19b_H3K27ac	1.PN_-_Pou5f3_H3K27ac	1.PN_+_Nanog_H3K27ac	chr25	298784	398784	ENSDART00000059514.7	prickle1a	yes	WT	A	A	B	A	B	A	A	4. S+only
e67429	chr25	378004	378114	peak_199383	yes	1.PN	1	2	1	1	1	1	1	1.PN_+_sum_H3K27ac	1.PN_-_Sox19b_H3K27ac	1.PN_-_Pou5f3_H3K27ac	1.PN_+_Nanog_H3K27ac	chr25	298784	398784	ENSDART00000059514.7	prickle1a	yes	WT	A	A	B	A	B	A	A	4. S+only
e67430	chr15	11796736	11796846	peak_73333	yes	1.PN	1	2	1	1	1	1	1	1.PN_+_sum_H3K27ac	1.PN_+_Sox19b_H3K27ac	1.PN_+_Pou5f3_H3K27ac	1.PN_0_Nanog_H3K27ac	chr15	11775364	11875364	ENSDART00000190042.1	prkd2	no	MZsn	B	B	B	B	B	C	B	N/A
e67431	chr21	5865558	5865668	peak_159851b	yes	1.PN	1	2	1	1	1	2	1	1.PN_+_sum_H3K27ac	1.PN_0_Sox19b_H3K27ac	1.PN_0_Pou5f3_H3K27ac	1.PN_+_Nanog_H3K27ac	chr21	5838640	5938640	ENSDART00000091331.7	prodha	yes	WT	A	A	B	A	A	B	A	2a. P+N0
e67432	chr5	72063922	72064032	peak_252070	yes	1.PN	1	2	1	1	1	2	1	1.PN_+_sum_H3K27ac	1.PN_-_Sox19b_H3K27ac	1.PN_+_Pou5f3_H3K27ac	1.PN_+_Nanog_H3K27ac	chr5	72008646	72108646	ENSDART00000112955.4	PRRC2B	yes	WT	B	B	B	B	B	B	B	N/A
e67433	chr8	18628802	18628912	peak_288847	yes	1.PN	1	2	1	1	1	1	1	1.PN_+_sum_H3K27ac	1.PN_+_Sox19b_H3K27ac	1.PN_+_Pou5f3_H3K27ac	1.PN_0_Nanog_H3K27ac	chr8	18538550	18638550	ENSDART00000177476.2	prrg1	yes	MZspg	C	A	A	B	C	A	C	N/A
e67434	chr16	26043200	26043310	peak_88224	yes	1.PN	1	2	1	1	1	1	1	1.PN_+_sum_H3K27ac	1.PN_-_Sox19b_H3K27ac	1.PN_-_Pou5f3_H3K27ac	1.PN_-_Nanog_H3K27ac	chr16	25962568	26062568	ENSDART00000148846.2	prss59.1	no	MZspg	C	B	B	C	C	B	B	N/A
e67435	chr6	16467562	16467672	peak_256221	yes	1.PN	1	2	1	1	1	1	1	1.PN_+_sum_H3K27ac	1.PN_0_Sox19b_H3K27ac	1.PN_+_Pou5f3_H3K27ac	1.PN_+_Nanog_H3K27ac	chr6	16443516	16543516	ENSDART00000022499.9	psmb3	yes	WT	B	A	A	B	B	A	A	3a. P0N+
e14061	chr2	38345714	38345824	peak_140675b	yes	1.PN	1	2	1	1	1	1	1	1.PN_+_sum_H3K27ac	1.PN_0_Sox19b_H3K27ac	1.PN_0_Pou5f3_H3K27ac	1.PN_+_Nanog_H3K27ac	chr2	38323270	38423270	ENSDART00000113111.3	psmb5	yes	MZtriple	B	A	B	B	B	B	C	N/A
e14062	chr24	30874218	30874328	peak_196530	yes	1.PN	1	2	1	1	1	1	1	1.PN_+_sum_H3K27ac	1.PN_+_Sox19b_H3K27ac	1.PN_+_Pou5f3_H3K27ac	1.PN_+_Nanog_H3K27ac	chr24	30812168	30912168	ENSDART00000168540.2	ptbp2a	yes	WT	B	B	B	B	B	B	B	N/A
e14063	chr2	33977446	33977556	peak_139647	yes	1.PN	1	2	1	1	1	1	1	1.PN_+_sum_H3K27ac	1.PN_0_Sox19b_H3K27ac	1.PN_0_Pou5f3_H3K27ac	1.PN_0_Nanog_H3K27ac	chr2	33943636	34043636	ENSDART00000077304.6	ptch2	yes	WT	B	A	B	A	A	A	A	4. S+only
e14065	chr2	33990166	33990276	peak_139653	yes	1.PN	1	2	1	1	1	1	1	1.PN_+_sum_H3K27ac	1.PN_0_Sox19b_H3K27ac	1.PN_0_Pou5f3_H3K27ac	1.PN_0_Nanog_H3K27ac	chr2	33943636	34043636	ENSDART00000077304.6	ptch2	yes	WT	B	A	B	A	A	A	A	4. S+only
e14068	chr23	6768920	6769030	peak_179171	yes	1.PN	1	2	1	1	1	1	1	1.PN_+_sum_H3K27ac	1.PN_0_Sox19b_H3K27ac	1.PN_0_Pou5f3_H3K27ac	1.PN_+_Nanog_H3K27ac	chr23	6699820	6799820	ENSDART00000128772.3	ptges3b	yes	WT	B	A	A	B	B	A	B	N/A
e14071	chr2	36694998	36695108	peak_140223	yes	1.PN	1	2	1	1	1	1	1	1.PN_+_sum_H3K27ac	1.PN_+_Sox19b_H3K27ac	1.PN_0_Pou5f3_H3K27ac	1.PN_0_Nanog_H3K27ac	chr2	36641770	36741770	ENSDART00000131978.2	ptx3b	yes	WT	A	A	A	A	A	A	A	3a. P0N+
e14074	chr2	36703820	36703930	peak_140227	yes	1.PN	1	2	1	1	1	1	1	1.PN_+_sum_H3K27ac	1.PN_+_Sox19b_H3K27ac	1.PN_+_Pou5f3_H3K27ac	1.PN_0_Nanog_H3K27ac	chr2	36641770	36741770	ENSDART00000131978.2	ptx3b	yes	WT	A	A	A	A	A	A	A	3a. P0N+
e14077	chr10	45002164	45002274	peak_23892	yes	1.PN	1	2	1	2	1	1	1	1.PN_+_sum_H3K27ac	1.PN_0_Sox19b_H3K27ac	1.PN_0_Pou5f3_H3K27ac	1.PN_+_Nanog_H3K27ac	chr10	44931296	45031296	ENSDART00000166528.2	purbb	yes	WT	A	A	A	A	A	A	A	3a. P0N+
e48092	chr13	40275066	40275176	peak_55662	yes	1.PN	1	2	1	1	1	1	1	1.PN_+_sum_H3K27ac	1.PN_-_Sox19b_H3K27ac	1.PN_0_Pou5f3_H3K27ac	1.PN_-_Nanog_H3K27ac	chr13	40252710	40352710	ENSDART00000144360.2	pyroxd2	no	MZspg	C	B	B	B	B	B	B	N/A
e48093	chr17	27682996	27683106	peak_101958	yes	1.PN	1	2	1	1	1	1	1	1.PN_+_sum_H3K27ac	1.PN_-_Sox19b_H3K27ac	1.PN_+_Pou5f3_H3K27ac	1.PN_+_Nanog_H3K27ac	chr17	27673488	27773488	ENSDART00000169708.2	qkia	yes	WT	B	B	A	B	B	A	B	N/A
e48094	chr17	27688664	27688774	peak_101960	yes	1.PN	1	2	1	1	1	1	1	1.PN_+_sum_H3K27ac	1.PN_-_Sox19b_H3K27ac	1.PN_+_Pou5f3_H3K27ac	1.PN_+_Nanog_H3K27ac	chr17	27673488	27773488	ENSDART00000169708.2	qkia	yes	WT	B	B	A	B	B	A	B	N/A
e48095	chr17	27691500	27691610	peak_101961	yes	1.PN	1	2	1	2	1	1	1	1.PN_+_sum_H3K27ac	1.PN_0_Sox19b_H3K27ac	1.PN_0_Pou5f3_H3K27ac	1.PN_+_Nanog_H3K27ac	chr17	27673488	27773488	ENSDART00000169708.2	qkia	yes	WT	B	B	A	B	B	A	B	N/A
e48096	chr17	27693792	27693902	peak_101962b	yes	1.PN	1	2	1	1	1	1	1	1.PN_+_sum_H3K27ac	1.PN_-_Sox19b_H3K27ac	1.PN_+_Pou5f3_H3K27ac	1.PN_+_Nanog_H3K27ac	chr17	27673488	27773488	ENSDART00000169708.2	qkia	yes	WT	B	B	A	B	B	A	B	N/A
e48097	chr3	36086676	36086786	peak_216317	yes	1.PN	1	2	1	1	1	1	1	1.PN_+_sum_H3K27ac	1.PN_0_Sox19b_H3K27ac	1.PN_+_Pou5f3_H3K27ac	1.PN_0_Nanog_H3K27ac	chr3	36065354	36165354	ENSDART00000123505.3	rab11fip4a	yes	MZnanog	A	A	C	A	A	A	A	2b. P+N-
e48098	chr19	7463962	7464072	peak_121880	yes	1.PN	1	2	1	1	1	1	1	1.PN_+_sum_H3K27ac	1.PN_-_Sox19b_H3K27ac	1.PN_0_Pou5f3_H3K27ac	1.PN_+_Nanog_H3K27ac	chr19	7370868	7470868	ENSDART00000081741.4	rab25a	yes	WT	A	A	B	A	A	A	A	2a. P+N0
e48099	chr1	52237916	52238026	peak_11954	yes	1.PN	1	2	1	1	1	2	1	1.PN_+_sum_H3K27ac	1.PN_-_Sox19b_H3K27ac	1.PN_+_Pou5f3_H3K27ac	1.PN_+_Nanog_H3K27ac	chr1	52151280	52251280	ENSDART00000023757.8	rab3da	yes	WT	B	B	B	B	B	B	B	N/A
e48100	chr19	16040240	16040350	peak_123926	yes	1.PN	1	2	1	1	1	1	1	1.PN_+_sum_H3K27ac	1.PN_+_Sox19b_H3K27ac	1.PN_+_Pou5f3_H3K27ac	1.PN_0_Nanog_H3K27ac	chr19	15982382	16082382	ENSDART00000046530.5	rab42a	yes	WT	A	A	B	A	B	A	A	2b. P+N-
e48101	chr2	36864880	36864990	peak_140269	yes	1.PN	1	2	1	1	1	1	1	1.PN_+_sum_H3K27ac	1.PN_+_Sox19b_H3K27ac	1.PN_+_Pou5f3_H3K27ac	1.PN_+_Nanog_H3K27ac	chr2	36848980	36948980	ENSDART00000084859.6	rabgap1l2	yes	WT	A	A	A	A	A	A	A	1. P+N+
e48102	chr14	6977850	6977960	peak_60287	yes	1.PN	1	1	1	1	1	1	1	1.PN_+_sum_H3K27ac	1.PN_0_Sox19b_H3K27ac	1.PN_0_Pou5f3_H3K27ac	1.PN_0_Nanog_H3K27ac	chr14	6896480	6996480	ENSDART00000061001.5	rack1	yes	WT	B	B	B	B	B	B	B	N/A
e48103	chr22	4796784	4796894	peak_170512	yes	1.PN	1	2	1	2	1	1	1	1.PN_+_sum_H3K27ac	1.PN_-_Sox19b_H3K27ac	1.PN_+_Pou5f3_H3K27ac	1.PN_+_Nanog_H3K27ac	chr22	4710188	4810188	ENSDART00000081969.6	rad23ab	no	MZspg	C	B	B	B	B	B	B	N/A
e15133	chr2	21571156	21571266	peak_136624	yes	1.PN	1	2	1	1	1	1	1	1.PN_+_sum_H3K27ac	1.PN_0_Sox19b_H3K27ac	1.PN_+_Pou5f3_H3K27ac	1.PN_+_Nanog_H3K27ac	chr2	21568630	21668630	ENSDART00000027587.7	ralab	yes	WT	A	A	A	A	A	A	A	1. P+N+
e15135	chr2	21577048	21577158	peak_136625a	yes	1.PN	1	2	1	1	1	1	1	1.PN_+_sum_H3K27ac	1.PN_0_Sox19b_H3K27ac	1.PN_+_Pou5f3_H3K27ac	1.PN_+_Nanog_H3K27ac	chr2	21568630	21668630	ENSDART00000027587.7	ralab	yes	WT	A	A	A	A	A	A	A	1. P+N+
e15136	chr2	21615010	21615120	peak_136637	yes	1.PN	1	2	1	1	1	1	1	1.PN_+_sum_H3K27ac	1.PN_0_Sox19b_H3K27ac	1.PN_0_Pou5f3_H3K27ac	1.PN_+_Nanog_H3K27ac	chr2	21568630	21668630	ENSDART00000027587.7	ralab	yes	WT	A	A	A	A	A	A	A	1. P+N+
e15137	chr18	50690682	50690792	peak_119680	yes	1.PN	1	2	1	2	1	1	1	1.PN_+_sum_H3K27ac	1.PN_0_Sox19b_H3K27ac	1.PN_+_Pou5f3_H3K27ac	1.PN_+_Nanog_H3K27ac	chr18	50657178	50757178	ENSDART00000160206.2	rap2b	yes	WT	B	A	B	B	B	B	B	N/A
e15138	chr12	11042228	11042338	peak_37249	yes	1.PN	1	2	1	1	1	1	1	1.PN_+_sum_H3K27ac	1.PN_0_Sox19b_H3K27ac	1.PN_+_Pou5f3_H3K27ac	1.PN_0_Nanog_H3K27ac	chr12	11030774	11130774	ENSDART00000079336.5	raraa	yes	WT	A	A	A	A	A	A	A	2a. P+N0
e15140	chr12	11052624	11052734	peak_37252a	yes	1.PN	1	2	1	1	1	1	1	1.PN_+_sum_H3K27ac	1.PN_0_Sox19b_H3K27ac	1.PN_+_Pou5f3_H3K27ac	1.PN_0_Nanog_H3K27ac	chr12	11030774	11130774	ENSDART00000079336.5	raraa	yes	WT	A	A	A	A	A	A	A	2a. P+N0
e15142	chr12	11067950	11068060	peak_37254	yes	1.PN	1	2	1	1	1	1	1	1.PN_+_sum_H3K27ac	1.PN_0_Sox19b_H3K27ac	1.PN_0_Pou5f3_H3K27ac	1.PN_-_Nanog_H3K27ac	chr12	11030774	11130774	ENSDART00000079336.5	raraa	yes	WT	A	A	A	A	A	A	A	2a. P+N0
e15144	chr21	22970496	22970606	peak_163747	yes	1.PN	1	1	1	1	1	1	1	1.PN_+_sum_H3K27ac	1.PN_+_Sox19b_H3K27ac	1.PN_+_Pou5f3_H3K27ac	1.PN_+_Nanog_H3K27ac	chr21	22967478	23067478	ENSDART00000024309.10	rb1	yes	WT	B	B	B	B	B	B	B	N/A
e20775	chr3	35434512	35434622	peak_216140	yes	1.PN	1	2	1	1	1	1	1	1.PN_+_sum_H3K27ac	1.PN_0_Sox19b_H3K27ac	1.PN_+_Pou5f3_H3K27ac	1.PN_0_Nanog_H3K27ac	chr3	35356394	35456394	ENSDART00000055266.9	rbbp6	yes	WT	B	B	A	B	B	A	A	4. S+only
e20776	chr3	35434512	35434622	peak_216140	yes	1.PN	1	2	1	1	1	1	1	1.PN_+_sum_H3K27ac	1.PN_0_Sox19b_H3K27ac	1.PN_+_Pou5f3_H3K27ac	1.PN_0_Nanog_H3K27ac	chr3	35356406	35456406	ENSDART00000150918.2	rbbp6	no	MZnanog	B	B	C	B	B	B	B	N/A
e20777	chr7	7063854	7063964	peak_267618b	yes	1.PN	1	2	1	1	1	1	1	1.PN_+_sum_H3K27ac	1.PN_+_Sox19b_H3K27ac	1.PN_0_Pou5f3_H3K27ac	1.PN_0_Nanog_H3K27ac	chr7	6969910	7069910	ENSDART00000172421.3	rbm14b	yes	WT	A	A	B	B	B	A	A	4. S+only
e20778	chr6	42709256	42709366	peak_262044	yes	1.PN	1	2	1	2	1	1	1	1.PN_+_sum_H3K27ac	1.PN_0_Sox19b_H3K27ac	1.PN_+_Pou5f3_H3K27ac	1.PN_+_Nanog_H3K27ac	chr6	42616692	42716692	ENSDART00000097273.5	rbm6	yes	WT	B	B	B	B	B	A	B	N/A
e20779	chr6	42715562	42715672	peak_262045	yes	1.PN	1	2	1	1	1	1	1	1.PN_+_sum_H3K27ac	1.PN_+_Sox19b_H3K27ac	1.PN_+_Pou5f3_H3K27ac	1.PN_+_Nanog_H3K27ac	chr6	42616692	42716692	ENSDART00000097273.5	rbm6	yes	WT	B	B	B	B	B	A	B	N/A
e20780	chr16	45876946	45877056	peak_93005	yes	1.PN	1	2	1	2	1	2	1	1.PN_+_sum_H3K27ac	1.PN_-_Sox19b_H3K27ac	1.PN_0_Pou5f3_H3K27ac	1.PN_0_Nanog_H3K27ac	chr16	45872174	45972174	ENSDART00000018253.6	rbm8a	yes	WT	B	A	A	B	B	B	B	N/A
e20781	chr23	25666836	25666946	peak_183909	yes	1.PN	1	2	1	1	1	1	1	1.PN_+_sum_H3K27ac	1.PN_0_Sox19b_H3K27ac	1.PN_+_Pou5f3_H3K27ac	1.PN_+_Nanog_H3K27ac	chr23	25658786	25758786	ENSDART00000060059.6	rbms2b	no	MZsn	B	B	B	B	B	C	B	N/A
e13654	chr5	61454690	61454800	peak_249615	yes	1.PN	1	2	1	3	1	1	1	1.PN_+_sum_H3K27ac	1.PN_-_Sox19b_H3K27ac	1.PN_-_Pou5f3_H3K27ac	1.PN_-_Nanog_H3K27ac	chr5	61381810	61481810	ENSDART00000082952.4	rcc1l	yes	WT	A	B	B	B	A	A	B	N/A
e13655	chr4	17547130	17547240	peak_227621	yes	1.PN	1	2	1	1	1	1	1	1.PN_+_sum_H3K27ac	1.PN_+_Sox19b_H3K27ac	1.PN_+_Pou5f3_H3K27ac	1.PN_0_Nanog_H3K27ac	chr4	17474328	17574328	ENSDART00000021610.10	recql	yes	WT	B	A	A	B	B	A	B	N/A
e13656	chr10	6452816	6452926	peak_15052	yes	1.PN	1	2	1	1	1	1	1	1.PN_+_sum_H3K27ac	1.PN_0_Sox19b_H3K27ac	1.PN_+_Pou5f3_H3K27ac	1.PN_+_Nanog_H3K27ac	chr10	6446184	6546184	ENSDART00000164770.2	reep5	no	MZnanog	B	C	C	B	B	C	B	N/A
e13657	chr10	6454342	6454452	peak_15053	yes	1.PN	1	2	1	1	1	1	1	1.PN_+_sum_H3K27ac	1.PN_0_Sox19b_H3K27ac	1.PN_+_Pou5f3_H3K27ac	1.PN_+_Nanog_H3K27ac	chr10	6446184	6546184	ENSDART00000164770.2	reep5	no	MZnanog	B	C	C	B	B	C	B	N/A
e13658	chr10	6457412	6457522	peak_15054a	yes	1.PN	1	2	1	1	1	1	1	1.PN_+_sum_H3K27ac	1.PN_0_Sox19b_H3K27ac	1.PN_+_Pou5f3_H3K27ac	1.PN_0_Nanog_H3K27ac	chr10	6446184	6546184	ENSDART00000164770.2	reep5	no	MZnanog	B	C	C	B	B	C	B	N/A
e13659	chr10	6457788	6457898	peak_15054b	yes	1.PN	1	2	1	1	1	1	1	1.PN_+_sum_H3K27ac	1.PN_0_Sox19b_H3K27ac	1.PN_+_Pou5f3_H3K27ac	1.PN_0_Nanog_H3K27ac	chr10	6446184	6546184	ENSDART00000164770.2	reep5	no	MZnanog	B	C	C	B	B	C	B	N/A
e13660	chr10	6460378	6460488	peak_15055	yes	1.PN	1	1	1	1	1	1	1	1.PN_+_sum_H3K27ac	1.PN_0_Sox19b_H3K27ac	1.PN_+_Pou5f3_H3K27ac	1.PN_+_Nanog_H3K27ac	chr10	6446184	6546184	ENSDART00000164770.2	reep5	no	MZnanog	B	C	C	B	B	C	B	N/A
e13661	chr3	29899856	29899966	peak_214596	yes	1.PN	1	2	1	1	1	1	1	1.PN_+_sum_H3K27ac	1.PN_-_Sox19b_H3K27ac	1.PN_+_Pou5f3_H3K27ac	1.PN_0_Nanog_H3K27ac	chr3	29817540	29917540	ENSDART00000118613.2	RF00430	yes	WT	B	B	A	B	A	B	A	3b. P-N+
e4087	chr2	44747568	44747678	peak_142364	yes	1.PN	1	2	1	2	1	1	1	1.PN_+_sum_H3K27ac	1.PN_-_Sox19b_H3K27ac	1.PN_0_Pou5f3_H3K27ac	1.PN_0_Nanog_H3K27ac	chr2	44713376	44813376	ENSDART00000115804.2	RF01296	yes	MZps	B	B	A	C	A	A	A	3b. P-N+
e4091	chr18	15373650	15373760	peak_111255	yes	1.PN	1	2	1	1	1	1	1	1.PN_+_sum_H3K27ac	1.PN_+_Sox19b_H3K27ac	1.PN_+_Pou5f3_H3K27ac	1.PN_0_Nanog_H3K27ac	chr18	15323620	15423620	ENSDART00000031752.8	rfx4	no	MZnanog	B	B	C	B	B	B	B	N/A
e4095	chr18	15390756	15390866	peak_111263	yes	1.PN	1	2	1	1	1	1	1	1.PN_+_sum_H3K27ac	1.PN_-_Sox19b_H3K27ac	1.PN_+_Pou5f3_H3K27ac	1.PN_+_Nanog_H3K27ac	chr18	15323620	15423620	ENSDART00000031752.8	rfx4	no	MZnanog	B	B	C	B	B	B	B	N/A
e4099	chr18	15394992	15395102	peak_111264a	yes	1.PN	1	2	1	1	1	1	1	1.PN_+_sum_H3K27ac	1.PN_-_Sox19b_H3K27ac	1.PN_0_Pou5f3_H3K27ac	1.PN_0_Nanog_H3K27ac	chr18	15323620	15423620	ENSDART00000031752.8	rfx4	no	MZnanog	B	B	C	B	B	B	B	N/A
e4103	chr19	7463962	7464072	peak_121880	yes	1.PN	1	2	1	1	1	1	1	1.PN_+_sum_H3K27ac	1.PN_-_Sox19b_H3K27ac	1.PN_0_Pou5f3_H3K27ac	1.PN_+_Nanog_H3K27ac	chr19	7445006	7545006	ENSDART00000148836.4	rfx5	yes	WT	B	A	B	B	B	B	B	N/A
e4107	chr25	373140	373250	peak_199381	yes	1.PN	1	2	1	1	1	1	1	1.PN_+_sum_H3K27ac	1.PN_-_Sox19b_H3K27ac	1.PN_-_Pou5f3_H3K27ac	1.PN_+_Nanog_H3K27ac	chr25	338256	438256	ENSDART00000166834.2	rfx7b	no	MZtriple	B	B	B	B	B	B	C	N/A
e4111	chr25	378004	378114	peak_199383	yes	1.PN	1	2	1	1	1	1	1	1.PN_+_sum_H3K27ac	1.PN_-_Sox19b_H3K27ac	1.PN_-_Pou5f3_H3K27ac	1.PN_+_Nanog_H3K27ac	chr25	338256	438256	ENSDART00000166834.2	rfx7b	no	MZtriple	B	B	B	B	B	B	C	N/A
e4115	chr5	70148024	70148134	peak_251612	yes	1.PN	1	2	1	1	1	1	1	1.PN_+_sum_H3K27ac	1.PN_+_Sox19b_H3K27ac	1.PN_0_Pou5f3_H3K27ac	1.PN_0_Nanog_H3K27ac	chr5	70105934	70205934	ENSDART00000165570.2	rgs3a	yes	WT	A	A	B	A	A	A	A	2a. P+N0
e4119	chr5	63746710	63746820	peak_250175	yes	1.PN	1	2	1	1	1	1	1	1.PN_+_sum_H3K27ac	1.PN_0_Sox19b_H3K27ac	1.PN_0_Pou5f3_H3K27ac	1.PN_+_Nanog_H3K27ac	chr5	63717374	63817374	ENSDART00000138898.2	rgs3b	yes	WT	A	A	A	A	A	A	A	2a. P+N0
e4123	chr6	35357022	35357132	peak_260296	yes	1.PN	1	2	1	1	1	1	1	1.PN_+_sum_H3K27ac	1.PN_+_Sox19b_H3K27ac	1.PN_+_Pou5f3_H3K27ac	1.PN_+_Nanog_H3K27ac	chr6	35312224	35412224	ENSDART00000102483.5	rgs4	no	MZsn	B	B	B	B	B	C	B	N/A
e4127	chr6	35375536	35375646	peak_260301	yes	1.PN	1	2	1	1	1	1	1	1.PN_+_sum_H3K27ac	1.PN_0_Sox19b_H3K27ac	1.PN_+_Pou5f3_H3K27ac	1.PN_0_Nanog_H3K27ac	chr6	35312224	35412224	ENSDART00000102483.5	rgs4	no	MZsn	B	B	B	B	B	C	B	N/A
e4131	chr15	8958928	8959038	peak_72748	yes	1.PN	1	2	1	1	1	1	1	1.PN_+_sum_H3K27ac	1.PN_+_Sox19b_H3K27ac	1.PN_+_Pou5f3_H3K27ac	1.PN_+_Nanog_H3K27ac	chr15	8952156	9052156	ENSDART00000126708.4	rhoub	no	MZsn	B	B	C	B	B	C	C	N/A
e4135	chr4	887760	887870	peak_222674	yes	1.PN	1	2	1	1	1	1	1	1.PN_+_sum_H3K27ac	1.PN_0_Sox19b_H3K27ac	1.PN_0_Pou5f3_H3K27ac	1.PN_+_Nanog_H3K27ac	chr4	862562	962562	ENSDART00000103631.5	ripply2	yes	MZsn	A	A	A	A	A	C	C	N/A
e4139	chr3	31879162	31879272	peak_215166	yes	1.PN	1	2	1	1	1	1	1	1.PN_+_sum_H3K27ac	1.PN_+_Sox19b_H3K27ac	1.PN_+_Pou5f3_H3K27ac	1.PN_0_Nanog_H3K27ac	chr3	31874644	31974644	ENSDART00000122589.3	rnf113a	yes	WT	B	B	B	B	B	B	B	N/A
e4142	chr6	50424906	50425016	peak_263789	yes	1.PN	1	2	1	1	1	1	1	1.PN_+_sum_H3K27ac	1.PN_0_Sox19b_H3K27ac	1.PN_+_Pou5f3_H3K27ac	1.PN_0_Nanog_H3K27ac	chr6	50354732	50454732	ENSDART00000055510.6	romo1	yes	WT	B	B	B	B	B	B	B	N/A
e4144	chr6	50428324	50428434	peak_263790	yes	1.PN	1	2	1	1	1	1	1	1.PN_+_sum_H3K27ac	1.PN_0_Sox19b_H3K27ac	1.PN_+_Pou5f3_H3K27ac	1.PN_0_Nanog_H3K27ac	chr6	50354732	50454732	ENSDART00000055510.6	romo1	yes	WT	B	B	B	B	B	B	B	N/A
e4145	chr6	50431874	50431984	peak_263791	yes	1.PN	1	2	1	1	1	1	1	1.PN_+_sum_H3K27ac	1.PN_0_Sox19b_H3K27ac	1.PN_+_Pou5f3_H3K27ac	1.PN_+_Nanog_H3K27ac	chr6	50354732	50454732	ENSDART00000055510.6	romo1	yes	WT	B	B	B	B	B	B	B	N/A
e7139	chr6	50436870	50436980	peak_263793	yes	1.PN	1	2	1	1	1	1	1	1.PN_+_sum_H3K27ac	1.PN_-_Sox19b_H3K27ac	1.PN_+_Pou5f3_H3K27ac	1.PN_+_Nanog_H3K27ac	chr6	50354732	50454732	ENSDART00000055510.6	romo1	yes	WT	B	B	B	B	B	B	B	N/A
e7142	chr8	23762748	23762858	peak_290188	yes	1.PN	1	2	1	1	1	1	1	1.PN_+_sum_H3K27ac	1.PN_+_Sox19b_H3K27ac	1.PN_-_Pou5f3_H3K27ac	1.PN_+_Nanog_H3K27ac	chr8	23688154	23788154	ENSDART00000136547.2	rpl10a	yes	WT	B	B	B	B	B	B	B	N/A
e7145	chr19	43755554	43755664	peak_130646	yes	1.PN	1	2	1	2	1	1	1	1.PN_+_sum_H3K27ac	1.PN_-_Sox19b_H3K27ac	1.PN_0_Pou5f3_H3K27ac	1.PN_+_Nanog_H3K27ac	chr19	43730968	43830968	ENSDART00000063870.7	rpl11	yes	WT	B	A	A	B	B	A	B	N/A
e7148	chr3	29899856	29899966	peak_214596	yes	1.PN	1	2	1	1	1	1	1	1.PN_+_sum_H3K27ac	1.PN_-_Sox19b_H3K27ac	1.PN_+_Pou5f3_H3K27ac	1.PN_0_Nanog_H3K27ac	chr3	29820124	29920124	ENSDART00000147048.2	rpl3	yes	WT	A	A	A	B	B	A	B	N/A
e7151	chr18	45756016	45756126	peak_118386	yes	1.PN	1	1	1	2	1	1	1	1.PN_+_sum_H3K27ac	1.PN_-_Sox19b_H3K27ac	1.PN_0_Pou5f3_H3K27ac	1.PN_-_Nanog_H3K27ac	chr18	45731114	45831114	ENSDART00000151699.3	rpl35a	yes	WT	B	B	A	B	B	B	B	N/A
e7154	chr22	3188468	3188578	peak_170086	yes	1.PN	1	2	1	2	1	1	1	1.PN_+_sum_H3K27ac	1.PN_-_Sox19b_H3K27ac	1.PN_0_Pou5f3_H3K27ac	1.PN_+_Nanog_H3K27ac	chr22	3103874	3203874	ENSDART00000163327.2	rpl36	yes	WT	B	A	A	B	B	A	A	3b. P-N+
e7158	chr5	22550348	22550458	peak_240250	yes	1.PN	1	2	1	1	1	1	1	1.PN_+_sum_H3K27ac	1.PN_-_Sox19b_H3K27ac	1.PN_0_Pou5f3_H3K27ac	1.PN_-_Nanog_H3K27ac	chr5	22460638	22560638	ENSDART00000080919.5	rpl36a	yes	WT	B	A	B	B	B	A	B	N/A
e8682	chr18	19482456	19482566	peak_112258	yes	1.PN	1	1	1	2	1	2	1	1.PN_+_sum_H3K27ac	1.PN_0_Sox19b_H3K27ac	1.PN_-_Pou5f3_H3K27ac	1.PN_0_Nanog_H3K27ac	chr18	19406270	19506270	ENSDART00000060363.5	rpl4	yes	WT	B	A	B	B	B	A	A	3a. P0N+
e8694	chr18	19482456	19482566	peak_112258	yes	1.PN	1	1	1	2	1	2	1	1.PN_+_sum_H3K27ac	1.PN_0_Sox19b_H3K27ac	1.PN_-_Pou5f3_H3K27ac	1.PN_0_Nanog_H3K27ac	chr18	19403740	19503740	ENSDART00000134636.2	rpl4	yes	WT	B	A	A	A	B	A	B	N/A
e8696	chr18	19482456	19482566	peak_112258	yes	1.PN	1	1	1	2	1	2	1	1.PN_+_sum_H3K27ac	1.PN_0_Sox19b_H3K27ac	1.PN_-_Pou5f3_H3K27ac	1.PN_0_Nanog_H3K27ac	chr18	19406200	19506200	ENSDART00000141224.2	rpl4	yes	WT	B	A	A	A	B	A	B	N/A
e8715	chr5	2010942	2011052	peak_235314	yes	1.PN	1	2	1	3	1	2	1	1.PN_+_sum_H3K27ac	1.PN_+_Sox19b_H3K27ac	1.PN_+_Pou5f3_H3K27ac	1.PN_+_Nanog_H3K27ac	chr5	1913498	2013498	ENSDART00000073462.5	rplp0	yes	WT	B	A	A	B	B	A	B	N/A
e8717	chr21	33503906	33504016	peak_166352	yes	1.PN	1	2	1	2	1	1	1	1.PN_+_sum_H3K27ac	1.PN_-_Sox19b_H3K27ac	1.PN_0_Pou5f3_H3K27ac	1.PN_-_Nanog_H3K27ac	chr21	33404146	33504146	ENSDART00000053208.6	rps14	yes	WT	B	A	B	B	B	A	B	N/A
e8730	chr19	8786952	8787062	peak_122163	yes	1.PN	1	2	1	1	1	1	1	1.PN_+_sum_H3K27ac	1.PN_0_Sox19b_H3K27ac	1.PN_+_Pou5f3_H3K27ac	1.PN_0_Nanog_H3K27ac	chr19	8698572	8798572	ENSDART00000031173.8	rps27.1	yes	WT	B	A	A	B	B	A	B	N/A
e8733	chr10	36596146	36596256	peak_21880	yes	1.PN	1	2	1	2	2	1	1	1.PN_+_sum_H3K27ac	1.PN_0_Sox19b_H3K27ac	1.PN_-_Pou5f3_H3K27ac	1.PN_-_Nanog_H3K27ac	chr10	36583882	36683882	ENSDART00000077161.4	rsf1b.1	yes	WT	B	B	B	B	B	B	B	N/A
e8744	chr5	43649846	43649956	peak_245767	yes	1.PN	1	2	1	3	1	1	1	1.PN_+_sum_H3K27ac	1.PN_-_Sox19b_H3K27ac	1.PN_+_Pou5f3_H3K27ac	1.PN_+_Nanog_H3K27ac	chr5	43632930	43732930	ENSDART00000075017.6	RTKN	no	MZps	B	B	B	C	B	B	B	N/A
e8753	chr19	22046302	22046412	peak_125362	yes	1.PN	1	2	1	1	1	1	1	1.PN_+_sum_H3K27ac	1.PN_0_Sox19b_H3K27ac	1.PN_+_Pou5f3_H3K27ac	1.PN_+_Nanog_H3K27ac	chr19	22012200	22112200	ENSDART00000100181.6	sall3b	yes	WT	A	A	A	A	A	A	A	2a. P+N0
e8761	chr19	22054422	22054532	peak_125368	yes	1.PN	1	2	1	1	2	2	1	1.PN_+_sum_H3K27ac	1.PN_0_Sox19b_H3K27ac	1.PN_+_Pou5f3_H3K27ac	1.PN_+_Nanog_H3K27ac	chr19	22012200	22112200	ENSDART00000100181.6	sall3b	yes	WT	A	A	A	A	A	A	A	2a. P+N0
e8766	chr19	22055486	22055596	peak_125369	yes	1.PN	1	2	1	1	1	1	1	1.PN_+_sum_H3K27ac	1.PN_-_Sox19b_H3K27ac	1.PN_+_Pou5f3_H3K27ac	1.PN_0_Nanog_H3K27ac	chr19	22012200	22112200	ENSDART00000100181.6	sall3b	yes	WT	A	A	A	A	A	A	A	2a. P+N0
e8768	chr23	38919738	38919848	peak_187609	yes	1.PN	1	2	1	2	1	1	1	1.PN_+_sum_H3K27ac	1.PN_0_Sox19b_H3K27ac	1.PN_0_Pou5f3_H3K27ac	1.PN_+_Nanog_H3K27ac	chr23	38890698	38990698	ENSDART00000065331.6	sall4	yes	WT	A	B	B	B	A	B	A	2a. P+N0
e8775	chr23	38966850	38966960	peak_187628	yes	1.PN	1	2	1	1	1	1	1	1.PN_+_sum_H3K27ac	1.PN_0_Sox19b_H3K27ac	1.PN_0_Pou5f3_H3K27ac	1.PN_0_Nanog_H3K27ac	chr23	38890698	38990698	ENSDART00000065331.6	sall4	yes	WT	A	B	B	B	A	B	A	2a. P+N0
e8777	chr23	38969780	38969890	peak_187630	yes	1.PN	1	2	1	1	1	1	1	1.PN_+_sum_H3K27ac	1.PN_0_Sox19b_H3K27ac	1.PN_0_Pou5f3_H3K27ac	1.PN_0_Nanog_H3K27ac	chr23	38890698	38990698	ENSDART00000065331.6	sall4	yes	WT	A	B	B	B	A	B	A	2a. P+N0
e8778	chr6	27978498	27978608	peak_258577	yes	1.PN	1	2	1	1	1	1	1	1.PN_+_sum_H3K27ac	1.PN_+_Sox19b_H3K27ac	1.PN_0_Pou5f3_H3K27ac	1.PN_+_Nanog_H3K27ac	chr6	27968388	28068388	ENSDART00000123324.4	sap130a	no	WT	B	B	C	B	C	B	B	N/A
e8779	chr6	27985820	27985930	peak_258579	yes	1.PN	1	2	1	1	1	1	1	1.PN_+_sum_H3K27ac	1.PN_0_Sox19b_H3K27ac	1.PN_0_Pou5f3_H3K27ac	1.PN_0_Nanog_H3K27ac	chr6	27968388	28068388	ENSDART00000123324.4	sap130a	no	WT	B	B	C	B	C	B	B	N/A
e8780	chr18	49292110	49292220	peak_119263	yes	1.PN	1	1	1	1	1	1	1	1.PN_+_sum_H3K27ac	1.PN_-_Sox19b_H3K27ac	1.PN_0_Pou5f3_H3K27ac	1.PN_-_Nanog_H3K27ac	chr18	49268824	49368824	ENSDART00000098419.5	sb:cb81	yes	WT	A	B	A	A	A	A	A	3a. P0N+
e8806	chr18	49321388	49321498	peak_119273	yes	1.PN	1	2	1	2	1	1	1	1.PN_+_sum_H3K27ac	1.PN_0_Sox19b_H3K27ac	1.PN_0_Pou5f3_H3K27ac	1.PN_+_Nanog_H3K27ac	chr18	49268824	49368824	ENSDART00000098419.5	sb:cb81	yes	WT	A	B	A	A	A	A	A	3a. P0N+
e13967	chr15	42311206	42311316	peak_80620	yes	1.PN	1	2	1	1	1	1	1	1.PN_+_sum_H3K27ac	1.PN_-_Sox19b_H3K27ac	1.PN_0_Pou5f3_H3K27ac	1.PN_+_Nanog_H3K27ac	chr15	42235642	42335642	ENSDART00000152731.2	scaf4b	yes	WT	B	B	B	B	B	A	B	N/A
e13968	chr25	31859144	31859254	peak_206329	yes	1.PN	1	2	1	1	1	1	1	1.PN_+_sum_H3K27ac	1.PN_+_Sox19b_H3K27ac	1.PN_0_Pou5f3_H3K27ac	1.PN_+_Nanog_H3K27ac	chr25	31813374	31913374	ENSDART00000028338.8	scamp5a	yes	WT	A	A	A	A	A	A	A	2a. P+N0
e13969	chr6	52669042	52669152	peak_264333	yes	1.PN	1	1	1	1	1	1	1	1.PN_+_sum_H3K27ac	1.PN_0_Sox19b_H3K27ac	1.PN_0_Pou5f3_H3K27ac	1.PN_+_Nanog_H3K27ac	chr6	52625630	52725630	ENSDART00000083830.5	sdc4	yes	WT	B	B	A	B	B	A	A	3b. P-N+
e13970	chr6	52670968	52671078	peak_264335	yes	1.PN	1	2	1	1	1	1	1	1.PN_+_sum_H3K27ac	1.PN_0_Sox19b_H3K27ac	1.PN_0_Pou5f3_H3K27ac	1.PN_+_Nanog_H3K27ac	chr6	52625630	52725630	ENSDART00000083830.5	sdc4	yes	WT	B	B	A	B	B	A	A	3b. P-N+
e14363	chr21	21289430	21289540	peak_163341	yes	1.PN	1	2	1	1	1	1	1	1.PN_+_sum_H3K27ac	1.PN_-_Sox19b_H3K27ac	1.PN_+_Pou5f3_H3K27ac	1.PN_0_Nanog_H3K27ac	chr21	21289310	21389310	ENSDART00000137693.3	sdhaf1	no	MZps	B	B	B	C	B	B	B	N/A
e14365	chr13	28304578	28304688	peak_52727a	yes	1.PN	1	2	1	1	1	1	1	1.PN_+_sum_H3K27ac	1.PN_+_Sox19b_H3K27ac	1.PN_+_Pou5f3_H3K27ac	1.PN_+_Nanog_H3K27ac	chr13	28215920	28315920	ENSDART00000057565.5	sdhaf4	yes	WT	B	A	A	B	B	A	B	N/A
e14367	chr2	9979506	9979616	peak_134169	yes	1.PN	1	2	1	1	1	1	1	1.PN_+_sum_H3K27ac	1.PN_+_Sox19b_H3K27ac	1.PN_+_Pou5f3_H3K27ac	1.PN_+_Nanog_H3K27ac	chr2	9923686	10023686	ENSDART00000043499.7	sec22ba	no	MZsox19b	B	C	B	B	B	B	B	N/A
e14369	chr6	40094436	40094546	peak_261416	yes	1.PN	1	2	1	1	1	1	1	1.PN_+_sum_H3K27ac	1.PN_0_Sox19b_H3K27ac	1.PN_+_Pou5f3_H3K27ac	1.PN_0_Nanog_H3K27ac	chr6	40021900	40121900	ENSDART00000034730.8	sec61a1	yes	WT	B	B	B	B	B	B	B	N/A
e14372	chr7	9260680	9260790	peak_268120	yes	1.PN	1	2	1	1	1	1	1	1.PN_+_sum_H3K27ac	1.PN_-_Sox19b_H3K27ac	1.PN_0_Pou5f3_H3K27ac	1.PN_0_Nanog_H3K27ac	chr7	9258624	9358624	ENSDART00000084598.6	selenos	no	MZnanog	B	B	C	B	B	B	B	N/A
e14375	chr18	41544254	41544364	peak_117438	yes	1.PN	1	1	1	1	1	1	1	1.PN_+_sum_H3K27ac	1.PN_+_Sox19b_H3K27ac	1.PN_+_Pou5f3_H3K27ac	1.PN_-_Nanog_H3K27ac	chr18	41477876	41577876	ENSDART00000146972.3	selenot1b	yes	WT	B	A	B	B	B	B	B	N/A
e14378	chr5	61992422	61992532	peak_249765	yes	1.PN	1	2	1	1	1	1	1	1.PN_+_sum_H3K27ac	1.PN_-_Sox19b_H3K27ac	1.PN_+_Pou5f3_H3K27ac	1.PN_+_Nanog_H3K27ac	chr5	61948640	62048640	ENSDART00000137110.2	selenow1	yes	WT	B	A	B	B	B	B	B	N/A
e14380	chr7	30229160	30229270	peak_273717	yes	1.PN	1	2	1	1	1	1	1	1.PN_+_sum_H3K27ac	1.PN_0_Sox19b_H3K27ac	1.PN_0_Pou5f3_H3K27ac	1.PN_0_Nanog_H3K27ac	chr7	30190790	30290790	ENSDART00000109243.5	sema4bb	yes	WT	A	A	A	A	A	A	A	3a. P0N+
e63147	chr7	30232672	30232782	peak_273719	yes	1.PN	1	2	1	1	1	1	1	1.PN_+_sum_H3K27ac	1.PN_0_Sox19b_H3K27ac	1.PN_0_Pou5f3_H3K27ac	1.PN_0_Nanog_H3K27ac	chr7	30190790	30290790	ENSDART00000109243.5	sema4bb	yes	WT	A	A	A	A	A	A	A	3a. P0N+
e63149	chr7	30235114	30235224	peak_273720	yes	1.PN	1	2	1	2	1	1	1	1.PN_+_sum_H3K27ac	1.PN_0_Sox19b_H3K27ac	1.PN_+_Pou5f3_H3K27ac	1.PN_+_Nanog_H3K27ac	chr7	30190790	30290790	ENSDART00000109243.5	sema4bb	yes	WT	A	A	A	A	A	A	A	3a. P0N+
e63151	chr7	30249374	30249484	peak_273725	yes	1.PN	1	2	1	1	1	1	1	1.PN_+_sum_H3K27ac	1.PN_0_Sox19b_H3K27ac	1.PN_0_Pou5f3_H3K27ac	1.PN_+_Nanog_H3K27ac	chr7	30190790	30290790	ENSDART00000109243.5	sema4bb	yes	WT	A	A	A	A	A	A	A	3a. P0N+
e63153	chr5	14614386	14614496	peak_238157b	yes	1.PN	1	2	1	1	1	1	1	1.PN_+_sum_H3K27ac	1.PN_+_Sox19b_H3K27ac	1.PN_+_Pou5f3_H3K27ac	1.PN_+_Nanog_H3K27ac	chr5	14514878	14614878	ENSDART00000160511.2	sema4c	yes	WT	A	B	A	A	A	A	A	2a. P+N0
e63156	chr5	14614386	14614496	peak_238157b	yes	1.PN	1	2	1	1	1	1	1	1.PN_+_sum_H3K27ac	1.PN_+_Sox19b_H3K27ac	1.PN_+_Pou5f3_H3K27ac	1.PN_+_Nanog_H3K27ac	chr5	14598434	14698434	ENSDART00000113037.3	sema4c	yes	WT	A	A	A	A	A	A	A	3a. P0N+
e63159	chr18	40348330	40348440	peak_117147	yes	1.PN	1	2	1	1	1	1	1	1.PN_+_sum_H3K27ac	1.PN_0_Sox19b_H3K27ac	1.PN_0_Pou5f3_H3K27ac	1.PN_0_Nanog_H3K27ac	chr18	40305406	40405406	ENSDART00000167134.2	sema6dl	yes	WT	A	A	A	A	A	A	A	2a. P+N0
e63165	chr18	40348330	40348440	peak_117147	yes	1.PN	1	2	1	1	1	1	1	1.PN_+_sum_H3K27ac	1.PN_0_Sox19b_H3K27ac	1.PN_0_Pou5f3_H3K27ac	1.PN_0_Nanog_H3K27ac	chr18	40331100	40431100	ENSDART00000136588.2	sema6dl	yes	WT	A	A	A	A	A	A	A	3a. P0N+
e63168	chr5	24274356	24274466	peak_240746	yes	1.PN	1	2	1	2	1	1	1	1.PN_+_sum_H3K27ac	1.PN_0_Sox19b_H3K27ac	1.PN_-_Pou5f3_H3K27ac	1.PN_0_Nanog_H3K27ac	chr5	24181140	24281140	ENSDART00000143492.2	senp3a	yes	WT	B	B	A	B	B	A	A	3b. P-N+
e1622	chr16	47470330	47470440	peak_93362	yes	1.PN	1	2	1	1	1	1	1	1.PN_+_sum_H3K27ac	1.PN_+_Sox19b_H3K27ac	1.PN_+_Pou5f3_H3K27ac	1.PN_0_Nanog_H3K27ac	chr16	47376482	47476482	ENSDART00000148631.3	sept7b	yes	WT	B	B	B	B	B	B	B	N/A
e1623	chr5	51989508	51989618	peak_247688	yes	1.PN	1	2	1	1	1	1	1	1.PN_+_sum_H3K27ac	1.PN_0_Sox19b_H3K27ac	1.PN_0_Pou5f3_H3K27ac	1.PN_+_Nanog_H3K27ac	chr5	51948708	52048708	ENSDART00000097194.5	serinc5	yes	WT	B	B	B	B	B	B	B	N/A
e1624	chr10	38472652	38472762	peak_22364	yes	1.PN	1	2	1	1	1	1	1	1.PN_+_sum_H3K27ac	1.PN_+_Sox19b_H3K27ac	1.PN_+_Pou5f3_H3K27ac	1.PN_+_Nanog_H3K27ac	chr10	38462268	38562268	ENSDART00000109752.4	serpinh1a	yes	MZsn	B	B	A	C	C	C	C	N/A
e1626	chr10	38475602	38475712	peak_22366	yes	1.PN	1	2	1	1	1	1	1	1.PN_+_sum_H3K27ac	1.PN_+_Sox19b_H3K27ac	1.PN_-_Pou5f3_H3K27ac	1.PN_+_Nanog_H3K27ac	chr10	38462268	38562268	ENSDART00000109752.4	serpinh1a	yes	MZsn	B	B	A	C	C	C	C	N/A
e1627	chr19	17340236	17340346	peak_124197	yes	1.PN	1	2	1	2	1	1	1	1.PN_+_sum_H3K27ac	1.PN_0_Sox19b_H3K27ac	1.PN_0_Pou5f3_H3K27ac	1.PN_0_Nanog_H3K27ac	chr19	17254866	17354866	ENSDART00000160433.3	sf3a3	yes	WT	A	A	B	B	A	B	B	N/A
e1628	chr19	7463962	7464072	peak_121880	yes	1.PN	1	2	1	1	1	1	1	1.PN_+_sum_H3K27ac	1.PN_-_Sox19b_H3K27ac	1.PN_0_Pou5f3_H3K27ac	1.PN_+_Nanog_H3K27ac	chr19	7374346	7474346	ENSDART00000004622.9	sf3b4	yes	WT	A	A	B	B	B	B	B	N/A
e1629	chr19	39996032	39996142	peak_129621b	yes	1.PN	1	2	1	1	1	1	1	1.PN_+_sum_H3K27ac	1.PN_+_Sox19b_H3K27ac	1.PN_+_Pou5f3_H3K27ac	1.PN_+_Nanog_H3K27ac	chr19	39976040	40076040	ENSDART00000017359.8	sfpq	yes	WT	B	A	B	B	B	B	B	N/A
e1630	chr5	27528188	27528298	peak_241635	yes	1.PN	1	2	1	1	1	1	1	1.PN_+_sum_H3K27ac	1.PN_0_Sox19b_H3K27ac	1.PN_0_Pou5f3_H3K27ac	1.PN_+_Nanog_H3K27ac	chr5	27475476	27575476	ENSDART00000051491.5	sfrp1a	yes	MZnanog	A	A	U	A	A	A	A	2b. P+N-
e1631	chr22	11474036	11474146	peak_171613	yes	1.PN	1	2	1	1	1	1	1	1.PN_+_sum_H3K27ac	1.PN_-_Sox19b_H3K27ac	1.PN_-_Pou5f3_H3K27ac	1.PN_0_Nanog_H3K27ac	chr22	11470248	11570248	ENSDART00000063147.5	sgsh	yes	WT	A	A	B	B	B	B	B	N/A
e34997	chr19	13912394	13912504	peak_123441	yes	1.PN	1	2	1	1	1	1	1	1.PN_+_sum_H3K27ac	1.PN_-_Sox19b_H3K27ac	1.PN_+_Pou5f3_H3K27ac	1.PN_+_Nanog_H3K27ac	chr19	13900232	14000232	ENSDART00000168665.2	sh3bgrl3	no	MZsox19b	B	C	B	B	B	B	B	N/A
e35000	chr5	22057316	22057426	peak_240116	yes	1.PN	1	2	1	1	1	1	1	1.PN_+_sum_H3K27ac	1.PN_0_Sox19b_H3K27ac	1.PN_0_Pou5f3_H3K27ac	1.PN_+_Nanog_H3K27ac	chr5	22017568	22117568	ENSDART00000045574.5	shisa2a	yes	WT	A	A	A	A	A	A	A	1. P+N+
e35003	chr5	22063580	22063690	peak_240117	yes	1.PN	1	2	1	1	1	1	1	1.PN_+_sum_H3K27ac	1.PN_-_Sox19b_H3K27ac	1.PN_0_Pou5f3_H3K27ac	1.PN_0_Nanog_H3K27ac	chr5	22017568	22117568	ENSDART00000045574.5	shisa2a	yes	WT	A	A	A	A	A	A	A	1. P+N+
e35006	chr9	34664102	34664212	peak_305019a	yes	1.PN	1	2	1	1	1	1	1	1.PN_+_sum_H3K27ac	1.PN_+_Sox19b_H3K27ac	1.PN_+_Pou5f3_H3K27ac	1.PN_+_Nanog_H3K27ac	chr9	34591236	34691236	ENSDART00000133996.3	shox	no	MZps	B	C	B	C	B	B	B	N/A
e35009	chr1	46551052	46551162	peak_10525	yes	1.PN	1	2	1	1	1	1	1	1.PN_+_sum_H3K27ac	1.PN_+_Sox19b_H3K27ac	1.PN_+_Pou5f3_H3K27ac	1.PN_+_Nanog_H3K27ac	chr1	46455310	46555310	ENSDART00000178072.2	si:busm1-105l16.2	yes	WT	B	A	A	A	A	A	A	3a. P0N+
e35012	chr19	43755554	43755664	peak_130646	yes	1.PN	1	2	1	2	1	1	1	1.PN_+_sum_H3K27ac	1.PN_-_Sox19b_H3K27ac	1.PN_0_Pou5f3_H3K27ac	1.PN_+_Nanog_H3K27ac	chr19	43700674	43800674	ENSDART00000165969.2	si:ch1073-513e17.1	no	MZnanog	B	B	C	B	B	C	B	N/A
e35015	chr19	43755554	43755664	peak_130646	yes	1.PN	1	2	1	2	1	1	1	1.PN_+_sum_H3K27ac	1.PN_-_Sox19b_H3K27ac	1.PN_0_Pou5f3_H3K27ac	1.PN_+_Nanog_H3K27ac	chr19	43703994	43803994	ENSDART00000058504.7	si:ch1073-513e17.1	no	MZnanog	B	B	C	B	B	C	B	N/A
e35018	chr17	48942758	48942868	peak_106464	yes	1.PN	1	2	1	1	1	1	1	1.PN_+_sum_H3K27ac	1.PN_+_Sox19b_H3K27ac	1.PN_0_Pou5f3_H3K27ac	1.PN_0_Nanog_H3K27ac	chr17	48894466	48994466	ENSDART00000154110.2	si:ch1073-80i24.3	yes	WT	A	A	A	A	A	A	A	1. P+N+
e35020	chr17	48944472	48944582	peak_106465	yes	1.PN	1	2	1	1	1	1	1	1.PN_+_sum_H3K27ac	1.PN_+_Sox19b_H3K27ac	1.PN_+_Pou5f3_H3K27ac	1.PN_0_Nanog_H3K27ac	chr17	48894466	48994466	ENSDART00000154110.2	si:ch1073-80i24.3	yes	WT	A	A	A	A	A	A	A	1. P+N+
e35022	chr25	28867904	28868014	peak_205758	yes	1.PN	1	2	1	2	1	2	1	1.PN_+_sum_H3K27ac	1.PN_-_Sox19b_H3K27ac	1.PN_0_Pou5f3_H3K27ac	1.PN_+_Nanog_H3K27ac	chr25	28812658	28912658	ENSDART00000154681.2	si:ch211-106e7.2	yes	WT	A	A	A	B	A	A	A	3b. P-N+
e35023	chr25	10583564	10583674	peak_201883	yes	1.PN	1	2	1	1	1	1	1	1.PN_+_sum_H3K27ac	1.PN_0_Sox19b_H3K27ac	1.PN_+_Pou5f3_H3K27ac	1.PN_+_Nanog_H3K27ac	chr25	10521078	10621078	ENSDART00000153898.3	si:ch211-107e6.5	yes	WT	A	A	A	A	A	B	A	2a. P+N0
e35024	chr16	51383462	51383572	peak_94217	yes	1.PN	1	2	1	1	1	1	1	1.PN_+_sum_H3K27ac	1.PN_0_Sox19b_H3K27ac	1.PN_0_Pou5f3_H3K27ac	1.PN_+_Nanog_H3K27ac	chr16	51357526	51457526	ENSDART00000090530.7	si:ch211-107n13.1	yes	WT	A	A	A	A	A	A	A	3b. P-N+
e35025	chr23	6768920	6769030	peak_179171	yes	1.PN	1	2	1	1	1	1	1	1.PN_+_sum_H3K27ac	1.PN_0_Sox19b_H3K27ac	1.PN_0_Pou5f3_H3K27ac	1.PN_+_Nanog_H3K27ac	chr23	6745530	6845530	ENSDART00000092131.7	si:ch211-117c9.5	no	MZpn	B	B	B	B	C	C	C	N/A
e35026	chr17	22535530	22535640	peak_100565	yes	1.PN	1	2	1	1	1	1	1	1.PN_+_sum_H3K27ac	1.PN_-_Sox19b_H3K27ac	1.PN_+_Pou5f3_H3K27ac	1.PN_+_Nanog_H3K27ac	chr17	22502678	22602678	ENSDART00000079401.4	si:ch211-125o16.4	yes	WT	A	A	A	A	A	A	A	3a. P0N+
e35027	chr18	44312516	44312626	peak_118046	yes	1.PN	1	2	1	1	1	1	1	1.PN_+_sum_H3K27ac	1.PN_+_Sox19b_H3K27ac	1.PN_+_Pou5f3_H3K27ac	1.PN_+_Nanog_H3K27ac	chr18	44266920	44366920	ENSDART00000098599.5	si:ch211-151h10.2	yes	WT	A	A	A	A	A	A	A	4. S+only
e35028	chr4	847300	847410	peak_222657	yes	1.PN	1	2	1	1	1	1	1	1.PN_+_sum_H3K27ac	1.PN_0_Sox19b_H3K27ac	1.PN_0_Pou5f3_H3K27ac	1.PN_0_Nanog_H3K27ac	chr4	792008	892008	ENSDART00000067461.5	si:ch211-152c2.3	yes	WT	A	A	B	A	A	A	A	2a. P+N0
e35029	chr4	860316	860426	peak_222660	yes	1.PN	1	2	1	1	1	1	1	1.PN_+_sum_H3K27ac	1.PN_0_Sox19b_H3K27ac	1.PN_0_Pou5f3_H3K27ac	1.PN_0_Nanog_H3K27ac	chr4	792008	892008	ENSDART00000067461.5	si:ch211-152c2.3	yes	WT	A	A	B	A	A	A	A	2a. P+N0
e35030	chr4	887760	887870	peak_222674	yes	1.PN	1	2	1	1	1	1	1	1.PN_+_sum_H3K27ac	1.PN_0_Sox19b_H3K27ac	1.PN_0_Pou5f3_H3K27ac	1.PN_+_Nanog_H3K27ac	chr4	792008	892008	ENSDART00000067461.5	si:ch211-152c2.3	yes	WT	A	A	B	A	A	A	A	2a. P+N0
e35031	chr24	2790964	2791074	peak_190273	yes	1.PN	1	2	1	1	1	1	1	1.PN_+_sum_H3K27ac	1.PN_+_Sox19b_H3K27ac	1.PN_0_Pou5f3_H3K27ac	1.PN_0_Nanog_H3K27ac	chr24	2779050	2879050	ENSDART00000164913.2	si:ch211-152c8.5	yes	MZnanog	A	A	U	A	A	A	A	2b. P+N-
e35032	chr8	39795798	39795908	peak_293678a	yes	1.PN	1	2	1	1	1	1	1	1.PN_+_sum_H3K27ac	1.PN_0_Sox19b_H3K27ac	1.PN_0_Pou5f3_H3K27ac	1.PN_0_Nanog_H3K27ac	chr8	39745916	39845916	ENSDART00000143413.2	si:ch211-170d8.2	yes	WT	A	A	A	A	A	A	A	2a. P+N0
e35033	chr25	13657868	13657978	peak_202536a	yes	1.PN	1	2	1	1	1	2	1	1.PN_+_sum_H3K27ac	1.PN_-_Sox19b_H3K27ac	1.PN_-_Pou5f3_H3K27ac	1.PN_-_Nanog_H3K27ac	chr25	13570554	13670554	ENSDART00000163642.2	si:ch211-172l8.4	yes	MZps	A	A	B	C	C	C	A	4. S+only
e35034	chr7	47820838	47820948	peak_278582	yes	1.PN	1	2	1	1	1	1	1	1.PN_+_sum_H3K27ac	1.PN_0_Sox19b_H3K27ac	1.PN_+_Pou5f3_H3K27ac	1.PN_+_Nanog_H3K27ac	chr7	47800702	47900702	ENSDART00000109511.5	si:ch211-186j3.6	no	MZps	B	B	B	C	B	B	B	N/A
e35035	chr19	42322010	42322120	peak_130222	yes	1.PN	1	2	1	1	1	1	1	1.PN_+_sum_H3K27ac	1.PN_0_Sox19b_H3K27ac	1.PN_0_Pou5f3_H3K27ac	1.PN_+_Nanog_H3K27ac	chr19	42241356	42341356	ENSDART00000150919.3	si:ch211-191i18.2	yes	WT	A	A	A	B	A	A	A	3b. P-N+
e57858	chr7	19675390	19675500	peak_270776	yes	1.PN	1	2	1	1	1	1	1	1.PN_+_sum_H3K27ac	1.PN_+_Sox19b_H3K27ac	1.PN_+_Pou5f3_H3K27ac	1.PN_+_Nanog_H3K27ac	chr7	19643762	19743762	ENSDART00000162994.2	si:ch211-196p9.1	yes	WT	B	B	B	B	B	B	B	N/A
e57859	chr16	27570790	27570900	peak_88668	yes	1.PN	1	2	1	1	1	1	1	1.PN_+_sum_H3K27ac	1.PN_-_Sox19b_H3K27ac	1.PN_0_Pou5f3_H3K27ac	1.PN_+_Nanog_H3K27ac	chr16	27493544	27593544	ENSDART00000133398.2	si:ch211-197h24.6	yes	WT	B	A	B	B	B	B	B	N/A
e57860	chr16	27570790	27570900	peak_88668	yes	1.PN	1	2	1	1	1	1	1	1.PN_+_sum_H3K27ac	1.PN_-_Sox19b_H3K27ac	1.PN_0_Pou5f3_H3K27ac	1.PN_+_Nanog_H3K27ac	chr16	27543696	27643696	ENSDART00000145203.3	si:ch211-197h24.8	yes	WT	B	B	A	B	A	B	A	3a. P0N+
e57861	chr1	54740248	54740358	peak_12691	yes	1.PN	1	1	1	1	1	1	1	1.PN_+_sum_H3K27ac	1.PN_0_Sox19b_H3K27ac	1.PN_0_Pou5f3_H3K27ac	1.PN_0_Nanog_H3K27ac	chr1	54715262	54815262	ENSDART00000150362.2	si:ch211-197k17.3	yes	MZps	B	B	A	C	A	C	C	N/A
e57862	chr3	38697436	38697546	peak_216946	yes	1.PN	1	2	1	1	1	1	1	1.PN_+_sum_H3K27ac	1.PN_-_Sox19b_H3K27ac	1.PN_-_Pou5f3_H3K27ac	1.PN_-_Nanog_H3K27ac	chr3	38695598	38795598	ENSDART00000127483.4	si:ch211-198m17.1	no	MZsn	B	B	B	B	B	C	C	N/A
e11583	chr1	54634536	54634646	peak_12664	yes	1.PN	1	2	1	2	1	1	1	1.PN_+_sum_H3K27ac	none	none	none	chr1	54600046	54700046	ENSDART00000141207.2	si:ch211-202h22.7	yes	WT	A	A	A	A	A	A	A	2a. P+N0
e11586	chr1	54664518	54664628	peak_12669	yes	1.PN	1	2	1	1	1	1	1	1.PN_+_sum_H3K27ac	1.PN_0_Sox19b_H3K27ac	1.PN_+_Pou5f3_H3K27ac	1.PN_0_Nanog_H3K27ac	chr1	54600046	54700046	ENSDART00000141207.2	si:ch211-202h22.7	yes	WT	A	A	A	A	A	A	A	2a. P+N0
e11589	chr1	54634536	54634646	peak_12664	yes	1.PN	1	2	1	2	1	1	1	1.PN_+_sum_H3K27ac	none	none	none	chr1	54588792	54688792	ENSDART00000136764.2	si:ch211-202h22.8	yes	WT	A	A	A	A	A	A	A	2a. P+N0
e11592	chr1	54664518	54664628	peak_12669	yes	1.PN	1	2	1	1	1	1	1	1.PN_+_sum_H3K27ac	1.PN_0_Sox19b_H3K27ac	1.PN_+_Pou5f3_H3K27ac	1.PN_0_Nanog_H3K27ac	chr1	54588792	54688792	ENSDART00000136764.2	si:ch211-202h22.8	yes	WT	A	A	A	A	A	A	A	2a. P+N0
e11595	chr1	45704898	45705008	peak_10289	yes	1.PN	1	2	1	1	1	1	1	1.PN_+_sum_H3K27ac	1.PN_0_Sox19b_H3K27ac	1.PN_0_Pou5f3_H3K27ac	1.PN_+_Nanog_H3K27ac	chr1	45657218	45757218	ENSDART00000143363.4	si:ch211-214c7.4	yes	WT	B	B	A	B	A	A	A	3b. P-N+
e11598	chr12	42433694	42433804	peak_44438	yes	1.PN	1	2	1	1	1	1	1	1.PN_+_sum_H3K27ac	1.PN_-_Sox19b_H3K27ac	1.PN_0_Pou5f3_H3K27ac	1.PN_0_Nanog_H3K27ac	chr12	42350276	42450276	ENSDART00000166590.2	si:ch211-221j21.3	yes	MZpn	B	B	B	B	C	B	B	N/A
e11601	chr23	33331668	33331778	peak_186096	yes	1.PN	1	2	1	1	1	1	1	1.PN_+_sum_H3K27ac	1.PN_+_Sox19b_H3K27ac	1.PN_+_Pou5f3_H3K27ac	1.PN_+_Nanog_H3K27ac	chr23	33300990	33400990	ENSDART00000144831.3	si:ch211-226m16.2	no	MZsn	B	B	B	B	B	C	B	N/A
e11604	chr4	49055838	49055948	peak_231918	yes	1.PN	1	2	1	1	1	1	1	1.PN_+_sum_H3K27ac	1.PN_-_Sox19b_H3K27ac	1.PN_0_Pou5f3_H3K27ac	1.PN_+_Nanog_H3K27ac	chr4	49019088	49119088	ENSDART00000150622.2	si:ch211-234c11.3	yes	WT	A	A	A	A	A	A	A	1. P+N+
e11607	chr4	49071766	49071876	peak_231919	yes	1.PN	1	2	1	1	1	1	1	1.PN_+_sum_H3K27ac	1.PN_-_Sox19b_H3K27ac	1.PN_0_Pou5f3_H3K27ac	1.PN_+_Nanog_H3K27ac	chr4	49019088	49119088	ENSDART00000150622.2	si:ch211-234c11.3	yes	WT	A	A	A	A	A	A	A	1. P+N+
e6132	chr21	2274720	2274830	peak_158973	yes	1.PN	1	2	1	1	1	1	1	1.PN_+_sum_H3K27ac	1.PN_0_Sox19b_H3K27ac	1.PN_+_Pou5f3_H3K27ac	1.PN_+_Nanog_H3K27ac	chr21	2260064	2360064	ENSDART00000169520.2	si:ch211-241b2.1	yes	WT	A	A	A	B	B	A	A	3b. P-N+
e6135	chr20	34504304	34504414	peak_153550	yes	1.PN	1	2	1	1	1	1	1	1.PN_+_sum_H3K27ac	1.PN_+_Sox19b_H3K27ac	1.PN_0_Pou5f3_H3K27ac	1.PN_+_Nanog_H3K27ac	chr20	34493364	34593364	ENSDART00000152073.4	si:ch211-242b18.1	yes	WT	A	A	A	B	A	A	A	3b. P-N+
e6138	chr24	9496064	9496174	peak_191729	yes	1.PN	1	2	1	1	1	1	1	1.PN_+_sum_H3K27ac	1.PN_0_Sox19b_H3K27ac	1.PN_+_Pou5f3_H3K27ac	1.PN_+_Nanog_H3K27ac	chr24	9425808	9525808	ENSDART00000132688.2	si:ch211-285f17.1	yes	WT	B	A	A	A	A	A	A	4. S+only
e6141	chr14	32137184	32137294	peak_65801	yes	1.PN	1	2	1	1	1	1	1	1.PN_+_sum_H3K27ac	1.PN_+_Sox19b_H3K27ac	1.PN_0_Pou5f3_H3K27ac	1.PN_0_Nanog_H3K27ac	chr14	32039118	32139118	ENSDART00000158014.2	si:ch211-69b22.5	yes	WT	A	A	A	A	A	A	A	3a. P0N+
e6144	chr1	46819058	46819168	peak_10616	yes	1.PN	1	2	1	1	1	1	1	1.PN_+_sum_H3K27ac	1.PN_0_Sox19b_H3K27ac	1.PN_+_Pou5f3_H3K27ac	1.PN_0_Nanog_H3K27ac	chr1	46782880	46882880	ENSDART00000142406.3	si:ch73-160h15.3	yes	WT	A	A	A	A	A	A	A	1. P+N+
e6147	chr1	46832750	46832860	peak_10620	yes	1.PN	1	2	1	1	1	1	1	1.PN_+_sum_H3K27ac	1.PN_0_Sox19b_H3K27ac	1.PN_0_Pou5f3_H3K27ac	1.PN_0_Nanog_H3K27ac	chr1	46782880	46882880	ENSDART00000142406.3	si:ch73-160h15.3	yes	WT	A	A	A	A	A	A	A	1. P+N+
e6153	chr3	1113160	1113270	peak_208078a	yes	1.PN	1	2	1	1	1	1	1	1.PN_+_sum_H3K27ac	1.PN_0_Sox19b_H3K27ac	1.PN_+_Pou5f3_H3K27ac	1.PN_-_Nanog_H3K27ac	chr3	1096498	1196498	ENSDART00000149061.3	si:ch73-211l13.2	yes	WT	B	B	B	B	B	B	B	N/A
e6156	chr3	1139512	1139622	peak_208092	yes	1.PN	1	2	1	2	1	1	1	1.PN_+_sum_H3K27ac	1.PN_0_Sox19b_H3K27ac	1.PN_0_Pou5f3_H3K27ac	1.PN_0_Nanog_H3K27ac	chr3	1096498	1196498	ENSDART00000149061.3	si:ch73-211l13.2	yes	WT	B	B	B	B	B	B	B	N/A
e6159	chr5	63746710	63746820	peak_250175	yes	1.PN	1	2	1	1	1	1	1	1.PN_+_sum_H3K27ac	1.PN_0_Sox19b_H3K27ac	1.PN_0_Pou5f3_H3K27ac	1.PN_+_Nanog_H3K27ac	chr5	63699366	63799366	ENSDART00000135097.2	si:ch73-274k23.1	yes	WT	A	B	A	A	A	A	A	2a. P+N0
e6162	chr21	2274720	2274830	peak_158973	yes	1.PN	1	2	1	1	1	1	1	1.PN_+_sum_H3K27ac	1.PN_0_Sox19b_H3K27ac	1.PN_+_Pou5f3_H3K27ac	1.PN_+_Nanog_H3K27ac	chr21	2198240	2298240	ENSDART00000169448.2	si:ch73-299h12.1	yes	WT	B	B	A	B	A	A	A	1. P+N+
e56376	chr21	2274720	2274830	peak_158973	yes	1.PN	1	2	1	1	1	1	1	1.PN_+_sum_H3K27ac	1.PN_0_Sox19b_H3K27ac	1.PN_+_Pou5f3_H3K27ac	1.PN_+_Nanog_H3K27ac	chr21	2211720	2311720	ENSDART00000170161.2	si:ch73-299h12.2	no	MZsox19b	B	C	B	B	B	B	B	N/A
e56377	chr21	2274720	2274830	peak_158973	yes	1.PN	1	2	1	1	1	1	1	1.PN_+_sum_H3K27ac	1.PN_0_Sox19b_H3K27ac	1.PN_+_Pou5f3_H3K27ac	1.PN_+_Nanog_H3K27ac	chr21	2223244	2323244	ENSDART00000171417.2	si:ch73-299h12.3	yes	WT	A	A	A	A	A	A	A	1. P+N+
e56378	chr21	2274720	2274830	peak_158973	yes	1.PN	1	2	1	1	1	1	1	1.PN_+_sum_H3K27ac	1.PN_0_Sox19b_H3K27ac	1.PN_+_Pou5f3_H3K27ac	1.PN_+_Nanog_H3K27ac	chr21	2249002	2349002	ENSDART00000168712.2	si:ch73-299h12.6	yes	WT	B	A	A	B	A	A	A	3b. P-N+
e56379	chr7	20172904	20173014	peak_270903a	yes	1.PN	1	2	1	1	1	1	1	1.PN_+_sum_H3K27ac	1.PN_0_Sox19b_H3K27ac	1.PN_0_Pou5f3_H3K27ac	1.PN_+_Nanog_H3K27ac	chr7	20097200	20197200	ENSDART00000011398.11	si:ch73-335l21.1	yes	WT	A	A	A	A	A	A	A	3b. P-N+
e56380	chr6	43038534	43038644	peak_262131	yes	1.PN	1	2	1	1	1	1	1	1.PN_+_sum_H3K27ac	1.PN_+_Sox19b_H3K27ac	1.PN_+_Pou5f3_H3K27ac	1.PN_-_Nanog_H3K27ac	chr6	42957264	43057264	ENSDART00000124623.3	si:ch73-361p23.3	no	MZnanog	B	B	C	B	B	B	B	N/A
e56381	chr21	33503906	33504016	peak_166352	yes	1.PN	1	2	1	2	1	1	1	1.PN_+_sum_H3K27ac	1.PN_-_Sox19b_H3K27ac	1.PN_0_Pou5f3_H3K27ac	1.PN_-_Nanog_H3K27ac	chr21	33428164	33528164	ENSDART00000191542.1	si:ch73-42p12.2	yes	WT	B	B	B	B	B	B	B	N/A
e56382	chr21	33515348	33515458	peak_166358	yes	1.PN	1	1	1	1	1	1	1	1.PN_+_sum_H3K27ac	1.PN_-_Sox19b_H3K27ac	1.PN_-_Pou5f3_H3K27ac	1.PN_-_Nanog_H3K27ac	chr21	33428164	33528164	ENSDART00000191542.1	si:ch73-42p12.2	yes	WT	B	B	B	B	B	B	B	N/A
e56383	chr22	7802550	7802660	peak_170974	yes	1.PN	1	2	1	1	1	1	1	1.PN_+_sum_H3K27ac	1.PN_-_Sox19b_H3K27ac	1.PN_0_Pou5f3_H3K27ac	1.PN_+_Nanog_H3K27ac	chr22	7742790	7842790	ENSDART00000146356.2	si:ch73-44m9.2	yes	WT	A	A	A	B	B	A	A	3b. P-N+
e56384	chr21	15399504	15399614	peak_161964	yes	1.PN	1	2	1	1	1	1	1	1.PN_+_sum_H3K27ac	1.PN_+_Sox19b_H3K27ac	1.PN_+_Pou5f3_H3K27ac	1.PN_+_Nanog_H3K27ac	chr21	15385944	15485944	ENSDART00000137491.2	si:dkey-11o15.10	yes	WT	A	A	A	A	A	A	A	1. P+N+
e56385	chr21	15438066	15438176	peak_161979	yes	1.PN	1	2	1	1	1	1	1	1.PN_+_sum_H3K27ac	1.PN_+_Sox19b_H3K27ac	1.PN_+_Pou5f3_H3K27ac	1.PN_+_Nanog_H3K27ac	chr21	15385944	15485944	ENSDART00000137491.2	si:dkey-11o15.10	yes	WT	A	A	A	A	A	A	A	1. P+N+
e56386	chr16	28311508	28311618	peak_88822a	yes	1.PN	1	1	1	2	1	1	1	1.PN_+_sum_H3K27ac	1.PN_+_Sox19b_H3K27ac	1.PN_+_Pou5f3_H3K27ac	1.PN_+_Nanog_H3K27ac	chr16	28218288	28318288	ENSDART00000141911.3	si:dkey-12j5.1	yes	WT	B	B	B	B	B	B	B	N/A
e56387	chr6	22026786	22026896	peak_257180	yes	1.PN	1	2	1	1	1	1	1	1.PN_+_sum_H3K27ac	1.PN_0_Sox19b_H3K27ac	1.PN_0_Pou5f3_H3K27ac	1.PN_0_Nanog_H3K27ac	chr6	21975804	22075804	ENSDART00000151240.2	si:dkey-156n14.3	yes	MZspg	C	A	B	B	B	A	B	N/A
e56388	chr6	22037148	22037258	peak_257184a	yes	1.PN	1	2	1	1	1	1	1	1.PN_+_sum_H3K27ac	1.PN_0_Sox19b_H3K27ac	1.PN_0_Pou5f3_H3K27ac	1.PN_+_Nanog_H3K27ac	chr6	21975804	22075804	ENSDART00000151240.2	si:dkey-156n14.3	yes	MZspg	C	A	B	B	B	A	B	N/A
e51313	chr6	22060256	22060366	peak_257190	yes	1.PN	1	1	1	1	1	1	1	1.PN_+_sum_H3K27ac	1.PN_0_Sox19b_H3K27ac	1.PN_0_Pou5f3_H3K27ac	1.PN_0_Nanog_H3K27ac	chr6	21975804	22075804	ENSDART00000151240.2	si:dkey-156n14.3	yes	MZspg	C	A	B	B	B	A	B	N/A
e51314	chr6	22073680	22073790	peak_257194b	yes	1.PN	1	2	1	1	1	1	1	1.PN_+_sum_H3K27ac	1.PN_+_Sox19b_H3K27ac	1.PN_+_Pou5f3_H3K27ac	1.PN_+_Nanog_H3K27ac	chr6	21975804	22075804	ENSDART00000151240.2	si:dkey-156n14.3	yes	MZspg	C	A	B	B	B	A	B	N/A
e51315	chr21	7964820	7964930	peak_160354	yes	1.PN	1	2	1	1	1	1	1	1.PN_+_sum_H3K27ac	1.PN_0_Sox19b_H3K27ac	1.PN_+_Pou5f3_H3K27ac	1.PN_+_Nanog_H3K27ac	chr21	7953782	8053782	ENSDART00000126792.3	si:dkey-163m14.7	yes	MZpn	A	A	A	B	C	B	B	N/A
e51316	chr21	7976626	7976736	peak_160359	yes	1.PN	1	2	1	1	1	1	1	1.PN_+_sum_H3K27ac	1.PN_0_Sox19b_H3K27ac	1.PN_0_Pou5f3_H3K27ac	1.PN_+_Nanog_H3K27ac	chr21	7953782	8053782	ENSDART00000126792.3	si:dkey-163m14.7	yes	MZpn	A	A	A	B	C	B	B	N/A
e51317	chr22	8795876	8795986	peak_171132	yes	1.PN	1	2	1	1	1	1	1	1.PN_+_sum_H3K27ac	1.PN_+_Sox19b_H3K27ac	1.PN_0_Pou5f3_H3K27ac	1.PN_0_Nanog_H3K27ac	chr22	8722362	8822362	ENSDART00000161461.2	si:dkey-182g1.10	no	MZspg	C	B	B	B	B	B	B	N/A
e51318	chr15	23562458	23562568	peak_76143	yes	1.PN	1	2	1	2	1	1	1	1.PN_+_sum_H3K27ac	1.PN_0_Sox19b_H3K27ac	1.PN_+_Pou5f3_H3K27ac	1.PN_+_Nanog_H3K27ac	chr15	23484124	23584124	ENSDART00000152320.2	si:dkey-182i3.10	yes	WT	A	A	A	B	A	A	A	3a. P0N+
e51319	chr21	11512128	11512238	peak_161042	yes	1.PN	1	2	1	1	1	1	1	1.PN_+_sum_H3K27ac	1.PN_-_Sox19b_H3K27ac	1.PN_0_Pou5f3_H3K27ac	1.PN_0_Nanog_H3K27ac	chr21	11453210	11553210	ENSDART00000146701.3	si:dkey-184p9.7	no	MZspg	C	B	B	B	B	B	B	N/A
e16037	chr2	36864880	36864990	peak_140269	yes	1.PN	1	2	1	1	1	1	1	1.PN_+_sum_H3K27ac	1.PN_+_Sox19b_H3K27ac	1.PN_+_Pou5f3_H3K27ac	1.PN_+_Nanog_H3K27ac	chr2	36812472	36912472	ENSDART00000135624.3	si:dkey-193b15.8	yes	WT	A	A	A	A	A	A	A	3a. P0N+
e16039	chr4	30327746	30327856	peak_230653	yes	1.PN	1	2	1	1	1	1	1	1.PN_+_sum_H3K27ac	1.PN_0_Sox19b_H3K27ac	1.PN_+_Pou5f3_H3K27ac	1.PN_+_Nanog_H3K27ac	chr4	30313472	30413472	ENSDART00000168421.2	si:dkey-199m13.7	yes	WT	A	A	A	A	A	A	A	1. P+N+
e16041	chr22	5708124	5708234	peak_170730	yes	1.PN	1	2	1	1	1	1	1	1.PN_+_sum_H3K27ac	1.PN_0_Sox19b_H3K27ac	1.PN_+_Pou5f3_H3K27ac	1.PN_0_Nanog_H3K27ac	chr22	5677752	5777752	ENSDART00000063484.5	si:dkey-222f2.1	yes	WT	A	A	A	A	A	A	A	1. P+N+
e16043	chr21	13149376	13149486	peak_161424b	yes	1.PN	1	2	1	1	1	1	1	1.PN_+_sum_H3K27ac	1.PN_0_Sox19b_H3K27ac	1.PN_0_Pou5f3_H3K27ac	1.PN_0_Nanog_H3K27ac	chr21	13099454	13199454	ENSDART00000172578.2	si:dkey-228b2.6	yes	WT	A	A	A	A	A	A	A	1. P+N+
e16046	chr4	28974646	28974756	peak_230457	yes	1.PN	1	1	1	1	1	1	1	1.PN_+_sum_H3K27ac	1.PN_-_Sox19b_H3K27ac	1.PN_-_Pou5f3_H3K27ac	1.PN_-_Nanog_H3K27ac	chr4	28912772	29012772	ENSDART00000150629.2	si:dkey-23a23.3	yes	WT	A	A	A	A	A	A	A	3a. P0N+
e16048	chr4	29005174	29005284	peak_230463a	yes	1.PN	1	2	1	1	1	1	1	1.PN_+_sum_H3K27ac	1.PN_0_Sox19b_H3K27ac	1.PN_0_Pou5f3_H3K27ac	1.PN_0_Nanog_H3K27ac	chr4	28912772	29012772	ENSDART00000150629.2	si:dkey-23a23.3	yes	WT	A	A	A	A	A	A	A	3a. P0N+
e16050	chr22	9917386	9917496	peak_171226	yes	1.PN	1	2	1	1	1	1	1	1.PN_+_sum_H3K27ac	1.PN_-_Sox19b_H3K27ac	1.PN_0_Pou5f3_H3K27ac	1.PN_+_Nanog_H3K27ac	chr22	9856790	9956790	ENSDART00000105936.5	si:dkey-253d23.8	yes	WT	A	A	A	B	B	A	A	1. P+N+
e16052	chr22	9917386	9917496	peak_171226	yes	1.PN	1	2	1	1	1	1	1	1.PN_+_sum_H3K27ac	1.PN_-_Sox19b_H3K27ac	1.PN_0_Pou5f3_H3K27ac	1.PN_+_Nanog_H3K27ac	chr22	9884012	9984012	ENSDART00000168223.2	si:dkey-253d23.9	yes	WT	B	B	A	B	B	A	A	3a. P0N+
e16054	chr4	58674992	58675102	peak_232505b	yes	1.PN	1	2	1	1	2	2	1	1.PN_+_sum_H3K27ac	1.PN_0_Sox19b_H3K27ac	1.PN_+_Pou5f3_H3K27ac	1.PN_+_Nanog_H3K27ac	chr4	58645512	58745512	ENSDART00000169840.2	si:dkey-25i10.1	yes	WT	A	A	A	A	A	A	A	1. P+N+
e16056	chr5	61622358	61622468	peak_249665	yes	1.PN	1	1	1	1	1	1	1	1.PN_+_sum_H3K27ac	1.PN_-_Sox19b_H3K27ac	1.PN_0_Pou5f3_H3K27ac	1.PN_0_Nanog_H3K27ac	chr5	61588126	61688126	ENSDART00000134314.2	si:dkey-261j4.3	yes	WT	A	A	A	A	A	A	A	1. P+N+
e16058	chr5	61634906	61635016	peak_249667b	yes	1.PN	1	2	1	1	1	1	1	1.PN_+_sum_H3K27ac	1.PN_-_Sox19b_H3K27ac	1.PN_-_Pou5f3_H3K27ac	1.PN_+_Nanog_H3K27ac	chr5	61588126	61688126	ENSDART00000134314.2	si:dkey-261j4.3	yes	WT	A	A	A	A	A	A	A	1. P+N+
e55974	chr5	61649368	61649478	peak_249672	yes	1.PN	1	2	1	1	1	1	1	1.PN_+_sum_H3K27ac	1.PN_-_Sox19b_H3K27ac	1.PN_0_Pou5f3_H3K27ac	1.PN_+_Nanog_H3K27ac	chr5	61588126	61688126	ENSDART00000134314.2	si:dkey-261j4.3	yes	WT	A	A	A	A	A	A	A	1. P+N+
e55977	chr5	61651776	61651886	peak_249673	yes	1.PN	1	2	1	1	1	1	1	1.PN_+_sum_H3K27ac	1.PN_0_Sox19b_H3K27ac	1.PN_0_Pou5f3_H3K27ac	1.PN_+_Nanog_H3K27ac	chr5	61588126	61688126	ENSDART00000134314.2	si:dkey-261j4.3	yes	WT	A	A	A	A	A	A	A	1. P+N+
e55978	chr5	61652184	61652294	peak_249674	yes	1.PN	1	2	1	1	1	1	1	1.PN_+_sum_H3K27ac	1.PN_-_Sox19b_H3K27ac	1.PN_-_Pou5f3_H3K27ac	1.PN_0_Nanog_H3K27ac	chr5	61588126	61688126	ENSDART00000134314.2	si:dkey-261j4.3	yes	WT	A	A	A	A	A	A	A	1. P+N+
e55981	chr5	61622358	61622468	peak_249665	yes	1.PN	1	1	1	1	1	1	1	1.PN_+_sum_H3K27ac	1.PN_-_Sox19b_H3K27ac	1.PN_0_Pou5f3_H3K27ac	1.PN_0_Nanog_H3K27ac	chr5	61574694	61674694	ENSDART00000141323.2	si:dkey-261j4.4	yes	WT	A	A	A	A	A	A	A	1. P+N+
e55982	chr5	61634906	61635016	peak_249667b	yes	1.PN	1	2	1	1	1	1	1	1.PN_+_sum_H3K27ac	1.PN_-_Sox19b_H3K27ac	1.PN_-_Pou5f3_H3K27ac	1.PN_+_Nanog_H3K27ac	chr5	61574694	61674694	ENSDART00000141323.2	si:dkey-261j4.4	yes	WT	A	A	A	A	A	A	A	1. P+N+
e55985	chr5	61649368	61649478	peak_249672	yes	1.PN	1	2	1	1	1	1	1	1.PN_+_sum_H3K27ac	1.PN_-_Sox19b_H3K27ac	1.PN_0_Pou5f3_H3K27ac	1.PN_+_Nanog_H3K27ac	chr5	61574694	61674694	ENSDART00000141323.2	si:dkey-261j4.4	yes	WT	A	A	A	A	A	A	A	1. P+N+
e55986	chr5	61651776	61651886	peak_249673	yes	1.PN	1	2	1	1	1	1	1	1.PN_+_sum_H3K27ac	1.PN_0_Sox19b_H3K27ac	1.PN_0_Pou5f3_H3K27ac	1.PN_+_Nanog_H3K27ac	chr5	61574694	61674694	ENSDART00000141323.2	si:dkey-261j4.4	yes	WT	A	A	A	A	A	A	A	1. P+N+
e55989	chr5	61652184	61652294	peak_249674	yes	1.PN	1	2	1	1	1	1	1	1.PN_+_sum_H3K27ac	1.PN_-_Sox19b_H3K27ac	1.PN_-_Pou5f3_H3K27ac	1.PN_0_Nanog_H3K27ac	chr5	61574694	61674694	ENSDART00000141323.2	si:dkey-261j4.4	yes	WT	A	A	A	A	A	A	A	1. P+N+
e55991	chr5	61622358	61622468	peak_249665	yes	1.PN	1	1	1	1	1	1	1	1.PN_+_sum_H3K27ac	1.PN_-_Sox19b_H3K27ac	1.PN_0_Pou5f3_H3K27ac	1.PN_0_Nanog_H3K27ac	chr5	61559448	61659448	ENSDART00000133426.2	si:dkey-261j4.5	no	MZsox19b	B	C	B	B	B	B	B	N/A
e55994	chr5	61634906	61635016	peak_249667b	yes	1.PN	1	2	1	1	1	1	1	1.PN_+_sum_H3K27ac	1.PN_-_Sox19b_H3K27ac	1.PN_-_Pou5f3_H3K27ac	1.PN_+_Nanog_H3K27ac	chr5	61559448	61659448	ENSDART00000133426.2	si:dkey-261j4.5	no	MZsox19b	B	C	B	B	B	B	B	N/A
e55995	chr5	61649368	61649478	peak_249672	yes	1.PN	1	2	1	1	1	1	1	1.PN_+_sum_H3K27ac	1.PN_-_Sox19b_H3K27ac	1.PN_0_Pou5f3_H3K27ac	1.PN_+_Nanog_H3K27ac	chr5	61559448	61659448	ENSDART00000133426.2	si:dkey-261j4.5	no	MZsox19b	B	C	B	B	B	B	B	N/A
e55998	chr5	61651776	61651886	peak_249673	yes	1.PN	1	2	1	1	1	1	1	1.PN_+_sum_H3K27ac	1.PN_0_Sox19b_H3K27ac	1.PN_0_Pou5f3_H3K27ac	1.PN_+_Nanog_H3K27ac	chr5	61559448	61659448	ENSDART00000133426.2	si:dkey-261j4.5	no	MZsox19b	B	C	B	B	B	B	B	N/A
e55999	chr5	61652184	61652294	peak_249674	yes	1.PN	1	2	1	1	1	1	1	1.PN_+_sum_H3K27ac	1.PN_-_Sox19b_H3K27ac	1.PN_-_Pou5f3_H3K27ac	1.PN_0_Nanog_H3K27ac	chr5	61559448	61659448	ENSDART00000133426.2	si:dkey-261j4.5	no	MZsox19b	B	C	B	B	B	B	B	N/A
e56002	chr6	12328672	12328782	peak_255328	yes	1.PN	1	2	1	1	1	1	1	1.PN_+_sum_H3K27ac	1.PN_0_Sox19b_H3K27ac	1.PN_0_Pou5f3_H3K27ac	1.PN_+_Nanog_H3K27ac	chr6	12264488	12364488	ENSDART00000157058.3	si:dkey-276j7.1	yes	WT	B	A	A	B	B	A	A	3b. P-N+
e56003	chr6	12328672	12328782	peak_255328	yes	1.PN	1	2	1	1	1	1	1	1.PN_+_sum_H3K27ac	1.PN_0_Sox19b_H3K27ac	1.PN_0_Pou5f3_H3K27ac	1.PN_+_Nanog_H3K27ac	chr6	12266436	12366436	ENSDART00000156854.2	si:dkey-276j7.2	yes	WT	A	A	A	A	A	A	A	1. P+N+
e56006	chr14	14564514	14564624	peak_61780	yes	1.PN	1	2	1	1	1	1	1	1.PN_+_sum_H3K27ac	1.PN_+_Sox19b_H3K27ac	1.PN_+_Pou5f3_H3K27ac	1.PN_0_Nanog_H3K27ac	chr14	14516418	14616418	ENSDART00000159056.2	si:dkey-27i16.2	yes	WT	A	A	A	A	A	A	A	2a. P+N0
e56007	chr14	14568324	14568434	peak_61782	yes	1.PN	1	2	1	2	1	1	1	1.PN_+_sum_H3K27ac	1.PN_0_Sox19b_H3K27ac	1.PN_+_Pou5f3_H3K27ac	1.PN_0_Nanog_H3K27ac	chr14	14516418	14616418	ENSDART00000159056.2	si:dkey-27i16.2	yes	WT	A	A	A	A	A	A	A	2a. P+N0
e56010	chr16	16713984	16714094	peak_86073	yes	1.PN	1	2	1	1	1	1	1	1.PN_+_sum_H3K27ac	1.PN_0_Sox19b_H3K27ac	1.PN_+_Pou5f3_H3K27ac	1.PN_+_Nanog_H3K27ac	chr16	16711164	16811164	ENSDART00000135872.3	si:dkey-27n14.1	no	MZsox19b	B	C	B	B	B	B	B	N/A
e56012	chr4	43390906	43391016	peak_231535	yes	1.PN	1	2	1	1	1	1	1	1.PN_+_sum_H3K27ac	1.PN_-_Sox19b_H3K27ac	1.PN_+_Pou5f3_H3K27ac	1.PN_+_Nanog_H3K27ac	chr4	43338944	43438944	ENSDART00000150796.2	si:dkey-29j8.2	yes	WT	A	A	A	A	A	A	A	1. P+N+
e56015	chr15	11647940	11648050	peak_73288	yes	1.PN	1	2	1	1	1	1	1	1.PN_+_sum_H3K27ac	1.PN_0_Sox19b_H3K27ac	1.PN_+_Pou5f3_H3K27ac	1.PN_+_Nanog_H3K27ac	chr15	11633112	11733112	ENSDART00000168233.2	si:dkey-31c13.1	yes	WT	B	A	A	B	B	A	B	N/A
e56016	chr15	11650656	11650766	peak_73289	yes	1.PN	1	2	1	1	1	1	1	1.PN_+_sum_H3K27ac	1.PN_0_Sox19b_H3K27ac	1.PN_+_Pou5f3_H3K27ac	1.PN_0_Nanog_H3K27ac	chr15	11633112	11733112	ENSDART00000168233.2	si:dkey-31c13.1	yes	WT	B	A	A	B	B	A	B	N/A
e56019	chr15	11656394	11656504	peak_73292	yes	1.PN	1	2	1	1	1	1	1	1.PN_+_sum_H3K27ac	1.PN_+_Sox19b_H3K27ac	1.PN_+_Pou5f3_H3K27ac	1.PN_0_Nanog_H3K27ac	chr15	11633112	11733112	ENSDART00000168233.2	si:dkey-31c13.1	yes	WT	B	A	A	B	B	A	B	N/A
e56020	chr13	9357458	9357568	peak_48273	yes	1.PN	1	2	1	1	1	1	1	1.PN_+_sum_H3K27ac	1.PN_0_Sox19b_H3K27ac	1.PN_+_Pou5f3_H3K27ac	1.PN_+_Nanog_H3K27ac	chr13	9317648	9417648	ENSDART00000083362.7	si:dkey-33c12.4	yes	WT	B	A	A	B	B	A	A	3a. P0N+
e56023	chr13	9363098	9363208	peak_48275	yes	1.PN	1	2	1	1	1	1	1	1.PN_+_sum_H3K27ac	1.PN_0_Sox19b_H3K27ac	1.PN_0_Pou5f3_H3K27ac	1.PN_0_Nanog_H3K27ac	chr13	9317648	9417648	ENSDART00000083362.7	si:dkey-33c12.4	yes	WT	B	A	A	B	B	A	A	3a. P0N+
e56024	chr22	10533050	10533160	peak_171360	yes	1.PN	1	2	1	1	1	1	1	1.PN_+_sum_H3K27ac	1.PN_-_Sox19b_H3K27ac	1.PN_0_Pou5f3_H3K27ac	1.PN_0_Nanog_H3K27ac	chr22	10491712	10591712	ENSDART00000013933.8	si:dkey-42i9.4	yes	WT	B	B	A	B	A	B	A	3b. P-N+
e56027	chr22	10533050	10533160	peak_171360	yes	1.PN	1	2	1	1	1	1	1	1.PN_+_sum_H3K27ac	1.PN_-_Sox19b_H3K27ac	1.PN_0_Pou5f3_H3K27ac	1.PN_0_Nanog_H3K27ac	chr22	10520750	10620750	ENSDART00000140736.3	si:dkey-42i9.6	yes	WT	B	B	B	B	B	A	B	N/A
e60989	chr25	26901956	26902066	peak_205439b	yes	1.PN	1	1	1	1	1	1	1	1.PN_+_sum_H3K27ac	1.PN_+_Sox19b_H3K27ac	1.PN_+_Pou5f3_H3K27ac	1.PN_0_Nanog_H3K27ac	chr25	26845392	26945392	ENSDART00000155820.2	si:dkey-42p14.3	yes	WT	A	A	A	A	B	A	A	4. S+only
e60990	chr4	9043324	9043434	peak_225197	yes	1.PN	1	2	1	1	1	1	1	1.PN_+_sum_H3K27ac	1.PN_0_Sox19b_H3K27ac	1.PN_+_Pou5f3_H3K27ac	1.PN_+_Nanog_H3K27ac	chr4	9004948	9104948	ENSDART00000109764.4	si:dkey-48p11.3	yes	WT	B	B	A	B	A	A	A	3a. P0N+
e60991	chr21	2182568	2182678	peak_158939	yes	1.PN	1	2	1	1	1	1	1	1.PN_+_sum_H3K27ac	1.PN_-_Sox19b_H3K27ac	1.PN_-_Pou5f3_H3K27ac	1.PN_0_Nanog_H3K27ac	chr21	2167686	2267686	ENSDART00000159315.2	si:dkey-50i6.5	yes	WT	A	A	A	B	B	B	A	4. S+only
e60992	chr21	2274720	2274830	peak_158973	yes	1.PN	1	2	1	1	1	1	1	1.PN_+_sum_H3K27ac	1.PN_0_Sox19b_H3K27ac	1.PN_+_Pou5f3_H3K27ac	1.PN_+_Nanog_H3K27ac	chr21	2188278	2288278	ENSDART00000165754.2	si:dkey-50i6.6	yes	WT	B	B	A	B	A	A	A	1. P+N+
e60993	chr9	35819330	35819440	peak_305229	yes	1.PN	1	2	1	1	1	1	1	1.PN_+_sum_H3K27ac	1.PN_-_Sox19b_H3K27ac	1.PN_+_Pou5f3_H3K27ac	1.PN_+_Nanog_H3K27ac	chr9	35782292	35882292	ENSDART00000130549.4	si:dkey-67c22.2	yes	WT	B	B	B	B	B	B	B	N/A
e60994	chr8	46280232	46280342	peak_294994	yes	1.PN	1	2	1	1	1	1	1	1.PN_+_sum_H3K27ac	1.PN_0_Sox19b_H3K27ac	1.PN_0_Pou5f3_H3K27ac	1.PN_+_Nanog_H3K27ac	chr8	46277348	46377348	ENSDART00000145618.2	si:dkey-75a21.2	yes	WT	B	A	B	B	B	A	B	N/A
e60995	chr15	1079000	1079110	peak_71163	yes	1.PN	1	2	1	2	1	2	1	1.PN_+_sum_H3K27ac	none	none	none	chr15	981512	1081512	ENSDART00000153569.3	si:dkey-77f5.4	yes	WT	B	A	B	B	B	B	B	N/A
e60996	chr3	16073686	16073796	peak_210914	yes	1.PN	1	2	1	1	1	1	1	1.PN_+_sum_H3K27ac	1.PN_+_Sox19b_H3K27ac	1.PN_+_Pou5f3_H3K27ac	1.PN_0_Nanog_H3K27ac	chr3	16018236	16118236	ENSDART00000157315.2	si:dkey-81l17.6	yes	WT	A	A	A	A	A	A	A	1. P+N+
e60997	chr8	8914890	8915000	peak_286560	yes	1.PN	1	2	1	2	1	1	1	1.PN_+_sum_H3K27ac	1.PN_0_Sox19b_H3K27ac	1.PN_0_Pou5f3_H3K27ac	1.PN_0_Nanog_H3K27ac	chr8	8887722	8987722	ENSDART00000145970.3	si:dkey-83k24.5	yes	MZpn	A	A	B	B	C	A	A	4. S+only
e60998	chr8	8918958	8919068	peak_286561	yes	1.PN	1	1	1	1	1	1	1	1.PN_+_sum_H3K27ac	1.PN_+_Sox19b_H3K27ac	1.PN_0_Pou5f3_H3K27ac	1.PN_+_Nanog_H3K27ac	chr8	8887722	8987722	ENSDART00000145970.3	si:dkey-83k24.5	yes	MZpn	A	A	B	B	C	A	A	4. S+only
e31155	chr8	8914890	8915000	peak_286560	yes	1.PN	1	2	1	2	1	1	1	1.PN_+_sum_H3K27ac	1.PN_0_Sox19b_H3K27ac	1.PN_0_Pou5f3_H3K27ac	1.PN_0_Nanog_H3K27ac	chr8	8886910	8986910	ENSDART00000135958.2	si:dkey-83k24.5	no	MZpn	B	B	B	B	C	B	B	N/A
e31157	chr8	8918958	8919068	peak_286561	yes	1.PN	1	1	1	1	1	1	1	1.PN_+_sum_H3K27ac	1.PN_+_Sox19b_H3K27ac	1.PN_0_Pou5f3_H3K27ac	1.PN_+_Nanog_H3K27ac	chr8	8886910	8986910	ENSDART00000135958.2	si:dkey-83k24.5	no	MZpn	B	B	B	B	C	B	B	N/A
e31159	chr8	52646132	52646242	peak_296369	yes	1.PN	1	2	1	1	1	1	1	1.PN_+_sum_H3K27ac	1.PN_-_Sox19b_H3K27ac	1.PN_+_Pou5f3_H3K27ac	1.PN_+_Nanog_H3K27ac	chr8	52587506	52687506	ENSDART00000163830.2	si:dkey-90l8.3	no	MZsox19b	B	C	B	B	B	B	B	N/A
e31161	chr14	10640328	10640438	peak_60985	yes	1.PN	1	2	1	1	1	1	1	1.PN_+_sum_H3K27ac	1.PN_0_Sox19b_H3K27ac	1.PN_+_Pou5f3_H3K27ac	1.PN_0_Nanog_H3K27ac	chr14	10567994	10667994	ENSDART00000136649.4	si:dkey-92i17.2	no	MZnanog	B	B	C	B	B	B	B	N/A
e31163	chr19	5310348	5310458	peak_121346b	yes	1.PN	1	2	1	1	1	1	1	1.PN_+_sum_H3K27ac	1.PN_0_Sox19b_H3K27ac	1.PN_+_Pou5f3_H3K27ac	1.PN_0_Nanog_H3K27ac	chr19	5265986	5365986	ENSDART00000145749.2	si:dkeyp-113d7.1	yes	MZpn	B	A	B	B	C	B	B	N/A
e31165	chr19	5310348	5310458	peak_121346b	yes	1.PN	1	2	1	1	1	1	1	1.PN_+_sum_H3K27ac	1.PN_0_Sox19b_H3K27ac	1.PN_+_Pou5f3_H3K27ac	1.PN_0_Nanog_H3K27ac	chr19	5241934	5341934	ENSDART00000141237.3	si:dkeyp-113d7.10	yes	WT	B	B	B	B	B	B	B	N/A
e31167	chr13	44827636	44827746	peak_56641	yes	1.PN	1	2	1	1	1	1	1	1.PN_+_sum_H3K27ac	1.PN_+_Sox19b_H3K27ac	1.PN_+_Pou5f3_H3K27ac	1.PN_+_Nanog_H3K27ac	chr13	44793820	44893820	ENSDART00000140442.2	si:dkeyp-2e4.3	yes	WT	A	A	A	A	A	A	A	1. P+N+
e31169	chr13	44839278	44839388	peak_56647	yes	1.PN	1	2	1	1	1	1	1	1.PN_+_sum_H3K27ac	1.PN_0_Sox19b_H3K27ac	1.PN_0_Pou5f3_H3K27ac	1.PN_0_Nanog_H3K27ac	chr13	44793820	44893820	ENSDART00000140442.2	si:dkeyp-2e4.3	yes	WT	A	A	A	A	A	A	A	1. P+N+
e31171	chr13	44859470	44859580	peak_56654	yes	1.PN	1	2	1	2	1	2	1	1.PN_+_sum_H3K27ac	1.PN_-_Sox19b_H3K27ac	1.PN_+_Pou5f3_H3K27ac	1.PN_+_Nanog_H3K27ac	chr13	44793820	44893820	ENSDART00000140442.2	si:dkeyp-2e4.3	yes	WT	A	A	A	A	A	A	A	1. P+N+
e31173	chr13	44860736	44860846	peak_56655	yes	1.PN	1	2	1	1	1	1	1	1.PN_+_sum_H3K27ac	1.PN_-_Sox19b_H3K27ac	1.PN_0_Pou5f3_H3K27ac	1.PN_0_Nanog_H3K27ac	chr13	44793820	44893820	ENSDART00000140442.2	si:dkeyp-2e4.3	yes	WT	A	A	A	A	A	A	A	1. P+N+
e31175	chr4	16319232	16319342	peak_227212	yes	1.PN	1	2	1	1	1	1	1	1.PN_+_sum_H3K27ac	1.PN_+_Sox19b_H3K27ac	1.PN_+_Pou5f3_H3K27ac	1.PN_0_Nanog_H3K27ac	chr4	16265690	16365690	ENSDART00000050407.7	si:dkeyp-38g8.5	yes	WT	A	A	A	A	A	A	A	3b. P-N+
e31177	chr4	33420062	33420172	peak_230887	yes	1.PN	1	1	1	1	1	1	1	1.PN_+_sum_H3K27ac	1.PN_0_Sox19b_H3K27ac	1.PN_+_Pou5f3_H3K27ac	1.PN_0_Nanog_H3K27ac	chr4	33321634	33421634	ENSDART00000150712.2	si:dkeyp-4f2.3	yes	WT	A	A	B	B	A	A	A	3a. P0N+
e31179	chr2	37761104	37761214	peak_140511	yes	1.PN	1	2	1	1	1	1	1	1.PN_+_sum_H3K27ac	1.PN_-_Sox19b_H3K27ac	1.PN_+_Pou5f3_H3K27ac	1.PN_+_Nanog_H3K27ac	chr2	37700014	37800014	ENSDART00000154726.2	si:dkeyp-66d1.7	no	MZsn	B	B	B	B	B	C	B	N/A
e31180	chr16	20354128	20354238	peak_86942	yes	1.PN	1	2	1	1	1	1	1	1.PN_+_sum_H3K27ac	1.PN_0_Sox19b_H3K27ac	1.PN_+_Pou5f3_H3K27ac	1.PN_0_Nanog_H3K27ac	chr16	20262146	20362146	ENSDART00000134980.3	si:dkeyp-86h10.3	yes	WT	B	A	A	B	A	A	A	3a. P0N+
e58726	chr4	36767078	36767188	peak_231047	yes	1.PN	1	2	1	1	1	1	1	1.PN_+_sum_H3K27ac	1.PN_-_Sox19b_H3K27ac	1.PN_+_Pou5f3_H3K27ac	1.PN_+_Nanog_H3K27ac	chr4	36741396	36841396	ENSDART00000162654.2	si:dkeyp-87d1.1	no	MZps	C	C	B	C	C	C	C	N/A
e58727	chr4	36767078	36767188	peak_231047	yes	1.PN	1	2	1	1	1	1	1	1.PN_+_sum_H3K27ac	1.PN_-_Sox19b_H3K27ac	1.PN_+_Pou5f3_H3K27ac	1.PN_+_Nanog_H3K27ac	chr4	36743658	36843658	ENSDART00000172152.2	si:dkeyp-87d1.1	no	MZspg	C	B	B	B	B	B	B	N/A
e58728	chr19	24553598	24553708	peak_125792	yes	1.PN	1	2	1	1	1	1	1	1.PN_+_sum_H3K27ac	1.PN_0_Sox19b_H3K27ac	1.PN_+_Pou5f3_H3K27ac	1.PN_+_Nanog_H3K27ac	chr19	24525076	24625076	ENSDART00000167469.2	si:dkeyp-92c9.4	yes	WT	B	A	A	A	A	A	A	3b. P-N+
e58729	chr19	24555910	24556020	peak_125793	yes	1.PN	1	2	1	1	1	1	1	1.PN_+_sum_H3K27ac	1.PN_0_Sox19b_H3K27ac	1.PN_+_Pou5f3_H3K27ac	1.PN_+_Nanog_H3K27ac	chr19	24525076	24625076	ENSDART00000167469.2	si:dkeyp-92c9.4	yes	WT	B	A	A	A	A	A	A	3b. P-N+
e58730	chr18	18429254	18429364	peak_112026	yes	1.PN	1	2	1	1	1	1	1	1.PN_+_sum_H3K27ac	1.PN_0_Sox19b_H3K27ac	1.PN_+_Pou5f3_H3K27ac	1.PN_0_Nanog_H3K27ac	chr18	18405028	18505028	ENSDART00000165079.2	siah1	yes	WT	A	A	B	A	A	A	A	2b. P+N-
e58731	chr18	18429254	18429364	peak_112026	yes	1.PN	1	2	1	1	1	1	1	1.PN_+_sum_H3K27ac	1.PN_0_Sox19b_H3K27ac	1.PN_+_Pou5f3_H3K27ac	1.PN_0_Nanog_H3K27ac	chr18	18389330	18489330	ENSDART00000043843.7	siah1	yes	WT	A	A	A	B	A	A	A	3a. P0N+
e16947	chr14	38841244	38841354	peak_67519	yes	1.PN	1	2	1	1	1	1	1	1.PN_+_sum_H3K27ac	1.PN_0_Sox19b_H3K27ac	1.PN_0_Pou5f3_H3K27ac	1.PN_+_Nanog_H3K27ac	chr14	38759562	38859562	ENSDART00000159159.3	sil1	yes	WT	B	B	A	B	A	A	A	3a. P0N+
e16950	chr14	38843678	38843788	peak_67520	yes	1.PN	1	2	1	1	1	1	1	1.PN_+_sum_H3K27ac	1.PN_0_Sox19b_H3K27ac	1.PN_+_Pou5f3_H3K27ac	1.PN_+_Nanog_H3K27ac	chr14	38759562	38859562	ENSDART00000159159.3	sil1	yes	WT	B	B	A	B	A	A	A	3a. P0N+
e16953	chr8	14260652	14260762	peak_287699	yes	1.PN	1	1	1	1	1	1	1	1.PN_+_sum_H3K27ac	1.PN_0_Sox19b_H3K27ac	1.PN_+_Pou5f3_H3K27ac	1.PN_0_Nanog_H3K27ac	chr8	14189024	14289024	ENSDART00000090371.6	sin3b	yes	WT	B	B	B	B	B	B	B	N/A
e16956	chr12	25582592	25582702	peak_40688a	yes	1.PN	1	2	1	1	1	1	1	1.PN_+_sum_H3K27ac	1.PN_0_Sox19b_H3K27ac	1.PN_0_Pou5f3_H3K27ac	1.PN_-_Nanog_H3K27ac	chr12	25550684	25650684	ENSDART00000077157.5	six3b	yes	WT	A	A	A	B	A	A	A	3b. P-N+
e16959	chr20	20486156	20486266	peak_149956	yes	1.PN	1	2	1	1	1	1	1	1.PN_+_sum_H3K27ac	1.PN_-_Sox19b_H3K27ac	1.PN_-_Pou5f3_H3K27ac	1.PN_-_Nanog_H3K27ac	chr20	20434826	20534826	ENSDART00000048110.5	six4b	yes	MZps	B	U	A	C	C	C	B	N/A
e16962	chr18	37202628	37202738	peak_116455	yes	1.PN	1	1	1	1	1	1	1	1.PN_+_sum_H3K27ac	1.PN_+_Sox19b_H3K27ac	1.PN_+_Pou5f3_H3K27ac	1.PN_+_Nanog_H3K27ac	chr18	37202036	37302036	ENSDART00000132230.2	six5	no	MZtriple	B	B	B	B	B	B	C	N/A
e16965	chr8	17468318	17468428	peak_288555	yes	1.PN	1	2	1	2	1	1	1	1.PN_+_sum_H3K27ac	1.PN_0_Sox19b_H3K27ac	1.PN_0_Pou5f3_H3K27ac	1.PN_+_Nanog_H3K27ac	chr8	17466448	17566448	ENSDART00000100667.5	skia	yes	WT	A	A	A	B	A	A	A	3a. P0N+
e16968	chr8	17477910	17478020	peak_288562	yes	1.PN	1	2	1	1	1	1	1	1.PN_+_sum_H3K27ac	1.PN_0_Sox19b_H3K27ac	1.PN_0_Pou5f3_H3K27ac	1.PN_+_Nanog_H3K27ac	chr8	17466448	17566448	ENSDART00000100667.5	skia	yes	WT	A	A	A	B	A	A	A	3a. P0N+
e16971	chr21	45353580	45353690	peak_168908	yes	1.PN	1	2	1	2	1	1	1	1.PN_+_sum_H3K27ac	1.PN_-_Sox19b_H3K27ac	1.PN_-_Pou5f3_H3K27ac	1.PN_0_Nanog_H3K27ac	chr21	45299548	45399548	ENSDART00000008454.8	skp1	yes	WT	B	B	B	B	B	B	B	N/A
e16974	chr8	26956686	26956796	peak_290923	yes	1.PN	1	2	1	1	1	1	1	1.PN_+_sum_H3K27ac	1.PN_0_Sox19b_H3K27ac	1.PN_+_Pou5f3_H3K27ac	1.PN_0_Nanog_H3K27ac	chr8	26911780	27011780	ENSDART00000099214.4	slc16a1b	yes	WT	A	A	A	A	A	A	A	2a. P+N0
e16977	chr15	11647940	11648050	peak_73288	yes	1.PN	1	2	1	1	1	1	1	1.PN_+_sum_H3K27ac	1.PN_0_Sox19b_H3K27ac	1.PN_+_Pou5f3_H3K27ac	1.PN_+_Nanog_H3K27ac	chr15	11593658	11693658	ENSDART00000161649.3	slc1a5	yes	WT	A	B	A	A	A	A	A	3a. P0N+
e16979	chr15	11650656	11650766	peak_73289	yes	1.PN	1	2	1	1	1	1	1	1.PN_+_sum_H3K27ac	1.PN_0_Sox19b_H3K27ac	1.PN_+_Pou5f3_H3K27ac	1.PN_0_Nanog_H3K27ac	chr15	11593658	11693658	ENSDART00000161649.3	slc1a5	yes	WT	A	B	A	A	A	A	A	3a. P0N+
e16981	chr15	11656394	11656504	peak_73292	yes	1.PN	1	2	1	1	1	1	1	1.PN_+_sum_H3K27ac	1.PN_+_Sox19b_H3K27ac	1.PN_+_Pou5f3_H3K27ac	1.PN_0_Nanog_H3K27ac	chr15	11593658	11693658	ENSDART00000161649.3	slc1a5	yes	WT	A	B	A	A	A	A	A	3a. P0N+
e69850	chr7	56428878	56428988	peak_280533	yes	1.PN	1	2	1	1	1	1	1	1.PN_+_sum_H3K27ac	1.PN_-_Sox19b_H3K27ac	1.PN_-_Pou5f3_H3K27ac	1.PN_+_Nanog_H3K27ac	chr7	56403644	56503644	ENSDART00000112483.4	slc22a31	yes	WT	B	B	B	B	A	B	A	3a. P0N+
e69851	chr7	56446404	56446514	peak_280536	yes	1.PN	1	2	1	1	1	1	1	1.PN_+_sum_H3K27ac	1.PN_-_Sox19b_H3K27ac	1.PN_-_Pou5f3_H3K27ac	1.PN_0_Nanog_H3K27ac	chr7	56403644	56503644	ENSDART00000112483.4	slc22a31	yes	WT	B	B	B	B	A	B	A	3a. P0N+
e69852	chr3	29899856	29899966	peak_214596	yes	1.PN	1	2	1	1	1	1	1	1.PN_+_sum_H3K27ac	1.PN_-_Sox19b_H3K27ac	1.PN_+_Pou5f3_H3K27ac	1.PN_0_Nanog_H3K27ac	chr3	29841500	29941500	ENSDART00000014021.8	slc25a39	yes	WT	B	B	A	B	B	B	B	N/A
e69853	chr13	28459764	28459874	peak_52774	yes	1.PN	1	1	1	1	1	1	1	1.PN_+_sum_H3K27ac	1.PN_0_Sox19b_H3K27ac	1.PN_0_Pou5f3_H3K27ac	1.PN_0_Nanog_H3K27ac	chr13	28367296	28467296	ENSDART00000043658.7	slc2a15a	no	MZsn	B	B	B	B	B	C	B	N/A
e69854	chr5	65971636	65971746	peak_250627	yes	1.PN	1	2	1	1	1	1	1	1.PN_+_sum_H3K27ac	1.PN_0_Sox19b_H3K27ac	1.PN_+_Pou5f3_H3K27ac	1.PN_0_Nanog_H3K27ac	chr5	65920234	66020234	ENSDART00000166432.2	slc2a8	yes	WT	A	A	B	A	A	A	A	2a. P+N0
e69855	chr5	65974662	65974772	peak_250628	yes	1.PN	1	1	1	1	1	1	1	1.PN_+_sum_H3K27ac	1.PN_+_Sox19b_H3K27ac	1.PN_+_Pou5f3_H3K27ac	1.PN_0_Nanog_H3K27ac	chr5	65920234	66020234	ENSDART00000166432.2	slc2a8	yes	WT	A	A	B	A	A	A	A	2a. P+N0
e20571	chr8	8914890	8915000	peak_286560	yes	1.PN	1	2	1	2	1	1	1	1.PN_+_sum_H3K27ac	1.PN_0_Sox19b_H3K27ac	1.PN_0_Pou5f3_H3K27ac	1.PN_0_Nanog_H3K27ac	chr8	8897622	8997622	ENSDART00000131215.2	slc35a2	yes	WT	B	B	B	B	B	B	B	N/A
e20572	chr8	8918958	8919068	peak_286561	yes	1.PN	1	1	1	1	1	1	1	1.PN_+_sum_H3K27ac	1.PN_+_Sox19b_H3K27ac	1.PN_0_Pou5f3_H3K27ac	1.PN_+_Nanog_H3K27ac	chr8	8897622	8997622	ENSDART00000131215.2	slc35a2	yes	WT	B	B	B	B	B	B	B	N/A
e20573	chr6	53110624	53110734	peak_264459	yes	1.PN	1	2	1	1	1	1	1	1.PN_+_sum_H3K27ac	1.PN_0_Sox19b_H3K27ac	1.PN_+_Pou5f3_H3K27ac	1.PN_+_Nanog_H3K27ac	chr6	53110460	53210460	ENSDART00000128127.4	slc38a3b	yes	WT	A	A	A	A	A	A	A	1. P+N+
e20574	chr6	53190384	53190494	peak_264485	yes	1.PN	1	2	1	1	1	1	1	1.PN_+_sum_H3K27ac	1.PN_0_Sox19b_H3K27ac	1.PN_+_Pou5f3_H3K27ac	1.PN_0_Nanog_H3K27ac	chr6	53110460	53210460	ENSDART00000128127.4	slc38a3b	yes	WT	A	A	A	A	A	A	A	1. P+N+
e20575	chr6	53194480	53194590	peak_264487	yes	1.PN	1	2	1	1	1	1	1	1.PN_+_sum_H3K27ac	1.PN_0_Sox19b_H3K27ac	1.PN_+_Pou5f3_H3K27ac	1.PN_0_Nanog_H3K27ac	chr6	53110460	53210460	ENSDART00000128127.4	slc38a3b	yes	WT	A	A	A	A	A	A	A	1. P+N+
e20576	chr6	53210032	53210142	peak_264494	yes	1.PN	1	2	1	2	1	1	1	1.PN_+_sum_H3K27ac	1.PN_-_Sox19b_H3K27ac	1.PN_+_Pou5f3_H3K27ac	1.PN_0_Nanog_H3K27ac	chr6	53110460	53210460	ENSDART00000128127.4	slc38a3b	yes	WT	A	A	A	A	A	A	A	1. P+N+
e20577	chr6	53190384	53190494	peak_264485	yes	1.PN	1	2	1	1	1	1	1	1.PN_+_sum_H3K27ac	1.PN_0_Sox19b_H3K27ac	1.PN_+_Pou5f3_H3K27ac	1.PN_0_Nanog_H3K27ac	chr6	53154808	53254808	ENSDART00000160955.3	slc38a3b	yes	WT	A	A	A	A	A	A	A	2a. P+N0
e20578	chr6	53194480	53194590	peak_264487	yes	1.PN	1	2	1	1	1	1	1	1.PN_+_sum_H3K27ac	1.PN_0_Sox19b_H3K27ac	1.PN_+_Pou5f3_H3K27ac	1.PN_0_Nanog_H3K27ac	chr6	53154808	53254808	ENSDART00000160955.3	slc38a3b	yes	WT	A	A	A	A	A	A	A	2a. P+N0
e69158	chr6	53210032	53210142	peak_264494	yes	1.PN	1	2	1	2	1	1	1	1.PN_+_sum_H3K27ac	1.PN_-_Sox19b_H3K27ac	1.PN_+_Pou5f3_H3K27ac	1.PN_0_Nanog_H3K27ac	chr6	53154808	53254808	ENSDART00000160955.3	slc38a3b	yes	WT	A	A	A	A	A	A	A	2a. P+N0
e69159	chr19	18860358	18860468	peak_124602	yes	1.PN	1	2	1	1	1	2	1	1.PN_+_sum_H3K27ac	1.PN_0_Sox19b_H3K27ac	1.PN_+_Pou5f3_H3K27ac	1.PN_0_Nanog_H3K27ac	chr19	18853540	18953540	ENSDART00000166562.2	slc39a7	yes	WT	B	B	B	B	B	B	B	N/A
e69161	chr15	26675808	26675918	peak_76903a	yes	1.PN	1	2	1	1	1	1	1	1.PN_+_sum_H3K27ac	1.PN_0_Sox19b_H3K27ac	1.PN_+_Pou5f3_H3K27ac	1.PN_0_Nanog_H3K27ac	chr15	26586826	26686826	ENSDART00000087632.5	slc47a4	yes	WT	B	A	A	A	A	A	A	3a. P0N+
e69163	chr15	26676186	26676296	peak_76903b	yes	1.PN	1	2	1	1	1	1	1	1.PN_+_sum_H3K27ac	1.PN_0_Sox19b_H3K27ac	1.PN_+_Pou5f3_H3K27ac	1.PN_+_Nanog_H3K27ac	chr15	26586826	26686826	ENSDART00000087632.5	slc47a4	yes	WT	B	A	A	A	A	A	A	3a. P0N+
e69165	chr2	33320864	33320974	peak_139492	yes	1.PN	1	2	1	1	1	1	1	1.PN_+_sum_H3K27ac	1.PN_0_Sox19b_H3K27ac	1.PN_+_Pou5f3_H3K27ac	1.PN_+_Nanog_H3K27ac	chr2	33318412	33418412	ENSDART00000077462.7	slc6a9	no	MZps	B	B	B	C	B	B	B	N/A
e69167	chr2	33323462	33323572	peak_139493	yes	1.PN	1	2	1	1	1	1	1	1.PN_+_sum_H3K27ac	1.PN_0_Sox19b_H3K27ac	1.PN_+_Pou5f3_H3K27ac	1.PN_0_Nanog_H3K27ac	chr2	33318412	33418412	ENSDART00000077462.7	slc6a9	no	MZps	B	B	B	C	B	B	B	N/A
e69169	chr15	7317332	7317442	peak_72426	yes	1.PN	1	2	1	2	2	2	1	1.PN_+_sum_H3K27ac	1.PN_-_Sox19b_H3K27ac	1.PN_0_Pou5f3_H3K27ac	1.PN_-_Nanog_H3K27ac	chr15	7287538	7387538	ENSDART00000161613.2	SLC7A1 (1 of many)	yes	WT	A	B	A	A	B	B	A	3a. P0N+
e69171	chr15	7329216	7329326	peak_72431	yes	1.PN	1	2	1	1	1	1	1	1.PN_+_sum_H3K27ac	1.PN_-_Sox19b_H3K27ac	1.PN_+_Pou5f3_H3K27ac	1.PN_0_Nanog_H3K27ac	chr15	7287538	7387538	ENSDART00000161613.2	SLC7A1 (1 of many)	yes	WT	A	B	A	A	B	B	A	3a. P0N+
e226	chr15	7330162	7330272	peak_72432	yes	1.PN	1	2	1	1	1	1	1	1.PN_+_sum_H3K27ac	1.PN_-_Sox19b_H3K27ac	1.PN_+_Pou5f3_H3K27ac	1.PN_+_Nanog_H3K27ac	chr15	7287538	7387538	ENSDART00000161613.2	SLC7A1 (1 of many)	yes	WT	A	B	A	A	B	B	A	3a. P0N+
e229	chr7	24246392	24246502	peak_272061	yes	1.PN	1	2	1	1	1	2	1	1.PN_+_sum_H3K27ac	1.PN_-_Sox19b_H3K27ac	1.PN_-_Pou5f3_H3K27ac	1.PN_0_Nanog_H3K27ac	chr7	24186364	24286364	ENSDART00000010124.10	slc7a8a	yes	WT	A	A	A	A	A	A	A	3b. P-N+
e232	chr21	3428478	3428588	peak_159243a	yes	1.PN	1	2	1	2	1	2	1	1.PN_+_sum_H3K27ac	1.PN_-_Sox19b_H3K27ac	1.PN_0_Pou5f3_H3K27ac	1.PN_0_Nanog_H3K27ac	chr21	3402684	3502684	ENSDART00000009740.7	smad7	yes	WT	A	A	A	B	A	A	A	4. S+only
e236	chr7	41462872	41462982	peak_276970	yes	1.PN	1	2	1	1	1	1	1	1.PN_+_sum_H3K27ac	1.PN_0_Sox19b_H3K27ac	1.PN_+_Pou5f3_H3K27ac	1.PN_0_Nanog_H3K27ac	chr7	41418942	41518942	ENSDART00000174087.2	smarcd3b	yes	MZpn	B	A	B	B	C	B	B	N/A
e240	chr11	7131368	7131478	peak_25805	yes	1.PN	1	2	1	1	1	1	1	1.PN_+_sum_H3K27ac	1.PN_0_Sox19b_H3K27ac	1.PN_+_Pou5f3_H3K27ac	1.PN_+_Nanog_H3K27ac	chr11	7106694	7206694	ENSDART00000078916.6	smim7	yes	WT	B	A	B	B	B	B	B	N/A
e244	chr4	4251724	4251834	peak_223818	yes	1.PN	1	1	1	1	1	1	1	1.PN_+_sum_H3K27ac	1.PN_0_Sox19b_H3K27ac	1.PN_0_Pou5f3_H3K27ac	1.PN_0_Nanog_H3K27ac	chr4	4182560	4282560	ENSDART00000177529.2	smkr1	yes	MZsn	C	U	B	U	C	C	A	4. S+only
e248	chr4	4274168	4274278	peak_223829	yes	1.PN	1	2	1	1	1	1	1	1.PN_+_sum_H3K27ac	1.PN_+_Sox19b_H3K27ac	1.PN_+_Pou5f3_H3K27ac	1.PN_+_Nanog_H3K27ac	chr4	4182560	4282560	ENSDART00000177529.2	smkr1	yes	MZsn	C	U	B	U	C	C	A	4. S+only
e252	chr23	2477420	2477530	peak_178224b	yes	1.PN	1	2	1	1	1	1	1	1.PN_+_sum_H3K27ac	1.PN_0_Sox19b_H3K27ac	1.PN_+_Pou5f3_H3K27ac	1.PN_+_Nanog_H3K27ac	chr23	2463300	2563300	ENSDART00000067652.4	snai1b	yes	WT	A	A	A	A	A	A	A	1. P+N+
e256	chr23	2523464	2523574	peak_178245	yes	1.PN	1	2	1	1	1	1	1	1.PN_+_sum_H3K27ac	1.PN_0_Sox19b_H3K27ac	1.PN_0_Pou5f3_H3K27ac	1.PN_0_Nanog_H3K27ac	chr23	2463300	2563300	ENSDART00000067652.4	snai1b	yes	WT	A	A	A	A	A	A	A	1. P+N+
e260	chr24	35379616	35379726	peak_197490	yes	1.PN	1	2	1	1	1	1	1	1.PN_+_sum_H3K27ac	1.PN_0_Sox19b_H3K27ac	1.PN_+_Pou5f3_H3K27ac	1.PN_+_Nanog_H3K27ac	chr24	35337516	35437516	ENSDART00000058571.7	snai2	yes	MZsox19b	A	C	A	A	A	A	A	1. P+N+
e264	chr24	35387392	35387502	peak_197491	yes	1.PN	1	2	1	1	1	1	1	1.PN_+_sum_H3K27ac	1.PN_-_Sox19b_H3K27ac	1.PN_+_Pou5f3_H3K27ac	1.PN_+_Nanog_H3K27ac	chr24	35337516	35437516	ENSDART00000058571.7	snai2	yes	MZsox19b	A	C	A	A	A	A	A	1. P+N+
e268	chr24	35393666	35393776	peak_197494	yes	1.PN	1	2	1	1	1	1	1	1.PN_+_sum_H3K27ac	1.PN_0_Sox19b_H3K27ac	1.PN_+_Pou5f3_H3K27ac	1.PN_0_Nanog_H3K27ac	chr24	35337516	35437516	ENSDART00000058571.7	snai2	yes	MZsox19b	A	C	A	A	A	A	A	1. P+N+
e272	chr18	19482456	19482566	peak_112258	yes	1.PN	1	1	1	2	1	2	1	1.PN_+_sum_H3K27ac	1.PN_0_Sox19b_H3K27ac	1.PN_-_Pou5f3_H3K27ac	1.PN_0_Nanog_H3K27ac	chr18	19441162	19541162	ENSDART00000090413.5	snapc5	yes	WT	B	B	A	B	B	B	B	N/A
e276	chr3	31879162	31879272	peak_215166	yes	1.PN	1	2	1	1	1	1	1	1.PN_+_sum_H3K27ac	1.PN_+_Sox19b_H3K27ac	1.PN_+_Pou5f3_H3K27ac	1.PN_0_Nanog_H3K27ac	chr3	31875066	31975066	ENSDART00000055279.5	snrnp70	yes	WT	B	A	B	B	B	B	B	N/A
e280	chr3	31879162	31879272	peak_215166	yes	1.PN	1	2	1	1	1	1	1	1.PN_+_sum_H3K27ac	1.PN_+_Sox19b_H3K27ac	1.PN_+_Pou5f3_H3K27ac	1.PN_0_Nanog_H3K27ac	chr3	31875066	31975066	ENSDART00000127330.4	snrnp70	yes	WT	B	A	B	B	B	B	B	N/A
e284	chr7	9260680	9260790	peak_268120	yes	1.PN	1	2	1	1	1	1	1	1.PN_+_sum_H3K27ac	1.PN_-_Sox19b_H3K27ac	1.PN_0_Pou5f3_H3K27ac	1.PN_0_Nanog_H3K27ac	chr7	9252608	9352608	ENSDART00000149146.2	snrpa1	yes	WT	B	B	A	B	A	A	A	3a. P0N+
e62949	chr3	1489342	1489452	peak_208212	yes	1.PN	1	2	1	2	1	1	1	1.PN_+_sum_H3K27ac	1.PN_+_Sox19b_H3K27ac	1.PN_0_Pou5f3_H3K27ac	1.PN_+_Nanog_H3K27ac	chr3	1442172	1542172	ENSDART00000112979.3	sox10	yes	MZps	B	B	B	C	C	A	A	3b. P-N+
e62950	chr17	35887208	35887318	peak_103970	yes	1.PN	1	2	1	1	1	1	1	1.PN_+_sum_H3K27ac	1.PN_+_Sox19b_H3K27ac	1.PN_+_Pou5f3_H3K27ac	1.PN_+_Nanog_H3K27ac	chr17	35831842	35931842	ENSDART00000110040.4	sox11a	yes	MZnanog	A	A	U	A	A	A	A	2b. P+N-
e62951	chr17	35888876	35888986	peak_103971	yes	1.PN	1	2	1	2	1	1	1	1.PN_+_sum_H3K27ac	1.PN_0_Sox19b_H3K27ac	1.PN_+_Pou5f3_H3K27ac	1.PN_+_Nanog_H3K27ac	chr17	35831842	35931842	ENSDART00000110040.4	sox11a	yes	MZnanog	A	A	U	A	A	A	A	2b. P+N-
e62952	chr20	30079100	30079210	peak_152498	yes	1.PN	1	2	1	1	1	1	1	1.PN_+_sum_H3K27ac	1.PN_0_Sox19b_H3K27ac	1.PN_0_Pou5f3_H3K27ac	1.PN_+_Nanog_H3K27ac	chr20	29985326	30085326	ENSDART00000141068.2	sox11b	yes	WT	B	B	A	B	A	A	A	3b. P-N+
e62953	chr22	37339842	37339952	peak_176983	yes	1.PN	1	2	1	1	1	1	1	1.PN_+_sum_H3K27ac	1.PN_+_Sox19b_H3K27ac	1.PN_+_Pou5f3_H3K27ac	1.PN_+_Nanog_H3K27ac	chr22	37299968	37399968	ENSDART00000104493.5	sox2	yes	MZnanog	A	A	C	A	A	C	A	2b. P+N-
e62954	chr22	37342478	37342588	peak_176985	yes	1.PN	1	2	1	1	1	1	1	1.PN_+_sum_H3K27ac	1.PN_+_Sox19b_H3K27ac	1.PN_+_Pou5f3_H3K27ac	1.PN_+_Nanog_H3K27ac	chr22	37299968	37399968	ENSDART00000104493.5	sox2	yes	MZnanog	A	A	C	A	A	C	A	2b. P+N-
e62955	chr22	37356296	37356406	peak_176994	yes	1.PN	1	2	1	1	1	1	1	1.PN_+_sum_H3K27ac	1.PN_0_Sox19b_H3K27ac	1.PN_0_Pou5f3_H3K27ac	1.PN_0_Nanog_H3K27ac	chr22	37299968	37399968	ENSDART00000104493.5	sox2	yes	MZnanog	A	A	C	A	A	C	A	2b. P+N-
e62956	chr7	58828424	58828534	peak_280989	yes	1.PN	1	2	1	1	1	1	1	1.PN_+_sum_H3K27ac	1.PN_0_Sox19b_H3K27ac	1.PN_0_Pou5f3_H3K27ac	1.PN_0_Nanog_H3K27ac	chr7	58776164	58876164	ENSDART00000171095.3	sox32	yes	MZps	A	A	A	C	A	A	A	3b. P-N+
e62957	chr4	17038480	17038590	peak_227443	yes	1.PN	1	2	1	1	1	1	1	1.PN_+_sum_H3K27ac	1.PN_0_Sox19b_H3K27ac	1.PN_+_Pou5f3_H3K27ac	1.PN_+_Nanog_H3K27ac	chr4	17005782	17105782	ENSDART00000134595.3	sox5	no	MZpn	C	B	C	B	C	B	B	N/A
e62958	chr23	28022248	28022358	peak_184557	yes	1.PN	1	2	1	1	1	1	1	1.PN_+_sum_H3K27ac	1.PN_+_Sox19b_H3K27ac	1.PN_+_Pou5f3_H3K27ac	1.PN_-_Nanog_H3K27ac	chr23	27975944	28075944	ENSDART00000181146.1	sp5l	yes	MZnanog	A	A	C	A	A	B	A	4. S+only
e62959	chr9	41615628	41615738	peak_306555	yes	1.PN	1	2	1	1	1	1	1	1.PN_+_sum_H3K27ac	1.PN_0_Sox19b_H3K27ac	1.PN_+_Pou5f3_H3K27ac	1.PN_+_Nanog_H3K27ac	chr9	41562640	41662640	ENSDART00000138473.3	spegb	yes	WT	A	B	B	A	A	A	A	2a. P+N0
e62960	chr10	17419066	17419176	peak_17543a	yes	1.PN	1	2	1	1	1	1	1	1.PN_+_sum_H3K27ac	1.PN_0_Sox19b_H3K27ac	1.PN_0_Pou5f3_H3K27ac	1.PN_0_Nanog_H3K27ac	chr10	17321354	17421354	ENSDART00000122663.4	sppl3	yes	WT	B	B	B	B	B	B	B	N/A
e62961	chr1	51463462	51463572	peak_11742	yes	1.PN	1	2	1	1	1	1	1	1.PN_+_sum_H3K27ac	1.PN_-_Sox19b_H3K27ac	1.PN_+_Pou5f3_H3K27ac	1.PN_+_Nanog_H3K27ac	chr1	51424974	51524974	ENSDART00000152719.3	spred2a	yes	WT	A	A	B	B	B	B	B	N/A
e62962	chr1	5315274	5315384	peak_1297	yes	1.PN	1	2	1	1	1	1	1	1.PN_+_sum_H3K27ac	1.PN_+_Sox19b_H3K27ac	1.PN_0_Pou5f3_H3K27ac	1.PN_+_Nanog_H3K27ac	chr1	5223480	5323480	ENSDART00000052423.6	spry2	yes	WT	B	A	A	B	B	A	A	3b. P-N+
e62963	chr21	13149376	13149486	peak_161424b	yes	1.PN	1	2	1	1	1	1	1	1.PN_+_sum_H3K27ac	1.PN_0_Sox19b_H3K27ac	1.PN_0_Pou5f3_H3K27ac	1.PN_0_Nanog_H3K27ac	chr21	13100936	13200936	ENSDART00000102251.5	sptan1	yes	WT	A	A	B	B	B	B	A	2b. P+N-
e62964	chr5	37624470	37624580	peak_244180	yes	1.PN	1	2	1	1	1	1	1	1.PN_+_sum_H3K27ac	1.PN_-_Sox19b_H3K27ac	1.PN_+_Pou5f3_H3K27ac	1.PN_-_Nanog_H3K27ac	chr5	37599204	37699204	ENSDART00000149151.3	sptbn2	yes	WT	B	B	B	B	B	B	B	N/A
e62965	chr13	34863224	34863334	peak_54388a	yes	1.PN	1	2	1	1	1	1	1	1.PN_+_sum_H3K27ac	1.PN_-_Sox19b_H3K27ac	1.PN_0_Pou5f3_H3K27ac	1.PN_0_Nanog_H3K27ac	chr13	34808500	34908500	ENSDART00000184843.1	sptlc3	yes	WT	B	B	B	B	B	A	A	4. S+only
e65574	chr13	34886660	34886770	peak_54395	yes	1.PN	1	1	1	1	1	1	1	1.PN_+_sum_H3K27ac	1.PN_0_Sox19b_H3K27ac	1.PN_+_Pou5f3_H3K27ac	1.PN_+_Nanog_H3K27ac	chr13	34808500	34908500	ENSDART00000184843.1	sptlc3	yes	WT	B	B	B	B	B	A	A	4. S+only
e65575	chr3	1113160	1113270	peak_208078a	yes	1.PN	1	2	1	1	1	1	1	1.PN_+_sum_H3K27ac	1.PN_0_Sox19b_H3K27ac	1.PN_+_Pou5f3_H3K27ac	1.PN_-_Nanog_H3K27ac	chr3	1057100	1157100	ENSDART00000092690.7	srebf2	yes	WT	B	B	B	B	B	B	B	N/A
e65576	chr3	1139512	1139622	peak_208092	yes	1.PN	1	2	1	2	1	1	1	1.PN_+_sum_H3K27ac	1.PN_0_Sox19b_H3K27ac	1.PN_0_Pou5f3_H3K27ac	1.PN_0_Nanog_H3K27ac	chr3	1057100	1157100	ENSDART00000092690.7	srebf2	yes	WT	B	B	B	B	B	B	B	N/A
e65578	chr16	7231558	7231668	peak_84023	yes	1.PN	1	2	1	1	1	1	1	1.PN_+_sum_H3K27ac	1.PN_0_Sox19b_H3K27ac	1.PN_0_Pou5f3_H3K27ac	1.PN_+_Nanog_H3K27ac	chr16	7192608	7292608	ENSDART00000081477.5	sri	yes	WT	B	B	A	B	A	A	A	3a. P0N+
e65581	chr23	17354816	17354926	peak_181576b	yes	1.PN	1	2	1	1	1	1	1	1.PN_+_sum_H3K27ac	1.PN_+_Sox19b_H3K27ac	1.PN_+_Pou5f3_H3K27ac	1.PN_0_Nanog_H3K27ac	chr23	17304152	17404152	ENSDART00000155808.2	SRMS	yes	WT	A	A	A	A	A	A	A	1. P+N+
e65583	chr15	2505870	2505980	peak_71520b	yes	1.PN	1	1	1	1	1	1	1	1.PN_+_sum_H3K27ac	1.PN_-_Sox19b_H3K27ac	1.PN_+_Pou5f3_H3K27ac	1.PN_-_Nanog_H3K27ac	chr15	2469640	2569640	ENSDART00000047013.5	srprb	yes	WT	A	A	A	A	A	A	A	1. P+N+
e65585	chr4	26279232	26279342	peak_229673	yes	1.PN	1	1	1	1	1	1	1	1.PN_+_sum_H3K27ac	1.PN_0_Sox19b_H3K27ac	1.PN_0_Pou5f3_H3K27ac	1.PN_0_Nanog_H3K27ac	chr4	26272834	26372834	ENSDART00000170709.2	st8sia1	yes	MZnanog	A	A	C	A	A	A	A	2b. P+N-
e65587	chr4	26289782	26289892	peak_229675	yes	1.PN	1	2	1	1	1	1	1	1.PN_+_sum_H3K27ac	1.PN_+_Sox19b_H3K27ac	1.PN_+_Pou5f3_H3K27ac	1.PN_-_Nanog_H3K27ac	chr4	26272834	26372834	ENSDART00000170709.2	st8sia1	yes	MZnanog	A	A	C	A	A	A	A	2b. P+N-
e65589	chr4	26293524	26293634	peak_229678	yes	1.PN	1	2	1	1	1	1	1	1.PN_+_sum_H3K27ac	1.PN_+_Sox19b_H3K27ac	1.PN_+_Pou5f3_H3K27ac	1.PN_0_Nanog_H3K27ac	chr4	26272834	26372834	ENSDART00000170709.2	st8sia1	yes	MZnanog	A	A	C	A	A	A	A	2b. P+N-
e65591	chr4	26299548	26299658	peak_229679	yes	1.PN	1	2	1	1	1	1	1	1.PN_+_sum_H3K27ac	1.PN_+_Sox19b_H3K27ac	1.PN_+_Pou5f3_H3K27ac	1.PN_0_Nanog_H3K27ac	chr4	26272834	26372834	ENSDART00000170709.2	st8sia1	yes	MZnanog	A	A	C	A	A	A	A	2b. P+N-
e65593	chr4	26321934	26322044	peak_229688	yes	1.PN	1	2	1	2	1	1	1	1.PN_+_sum_H3K27ac	1.PN_+_Sox19b_H3K27ac	1.PN_+_Pou5f3_H3K27ac	1.PN_0_Nanog_H3K27ac	chr4	26272834	26372834	ENSDART00000170709.2	st8sia1	yes	MZnanog	A	A	C	A	A	A	A	2b. P+N-
e65596	chr4	26335784	26335894	peak_229697	yes	1.PN	1	1	1	1	1	1	1	1.PN_+_sum_H3K27ac	1.PN_0_Sox19b_H3K27ac	1.PN_0_Pou5f3_H3K27ac	1.PN_0_Nanog_H3K27ac	chr4	26272834	26372834	ENSDART00000170709.2	st8sia1	yes	MZnanog	A	A	C	A	A	A	A	2b. P+N-
e65598	chr8	18628802	18628912	peak_288847	yes	1.PN	1	2	1	1	1	1	1	1.PN_+_sum_H3K27ac	1.PN_+_Sox19b_H3K27ac	1.PN_+_Pou5f3_H3K27ac	1.PN_0_Nanog_H3K27ac	chr8	18617694	18717694	ENSDART00000100516.5	stap2b	yes	WT	A	A	A	A	A	A	A	2a. P+N0
e9286	chr2	31842330	31842440	peak_139051	yes	1.PN	1	1	1	1	1	1	1	1.PN_+_sum_H3K27ac	1.PN_+_Sox19b_H3K27ac	1.PN_+_Pou5f3_H3K27ac	1.PN_0_Nanog_H3K27ac	chr2	31788440	31888440	ENSDART00000066789.7	stard3nl	yes	WT	A	A	A	A	A	A	A	1. P+N+
e9287	chr2	31845524	31845634	peak_139053	yes	1.PN	1	1	1	1	1	1	1	1.PN_+_sum_H3K27ac	1.PN_+_Sox19b_H3K27ac	1.PN_+_Pou5f3_H3K27ac	1.PN_0_Nanog_H3K27ac	chr2	31788440	31888440	ENSDART00000066789.7	stard3nl	yes	WT	A	A	A	A	A	A	A	1. P+N+
e9288	chr1	14509864	14509974	peak_3377	yes	1.PN	1	2	1	1	1	1	1	1.PN_+_sum_H3K27ac	1.PN_0_Sox19b_H3K27ac	1.PN_+_Pou5f3_H3K27ac	1.PN_+_Nanog_H3K27ac	chr1	14416858	14516858	ENSDART00000114097.4	stim2a	yes	WT	A	A	A	B	A	A	A	3b. P-N+
e9293	chr3	16832412	16832522	peak_211113	yes	1.PN	1	2	1	1	1	1	1	1.PN_+_sum_H3K27ac	1.PN_0_Sox19b_H3K27ac	1.PN_0_Pou5f3_H3K27ac	1.PN_+_Nanog_H3K27ac	chr3	16791940	16891940	ENSDART00000023985.10	stk17al	no	MZspg	C	B	B	B	B	B	B	N/A
e9294	chr3	16832412	16832522	peak_211113	yes	1.PN	1	2	1	1	1	1	1	1.PN_+_sum_H3K27ac	1.PN_0_Sox19b_H3K27ac	1.PN_0_Pou5f3_H3K27ac	1.PN_+_Nanog_H3K27ac	chr3	16791974	16891974	ENSDART00000145317.3	stk17al	no	MZps	B	B	B	C	B	B	B	N/A
e9295	chr3	16834100	16834210	peak_211115	yes	1.PN	1	2	1	1	1	1	1	1.PN_+_sum_H3K27ac	1.PN_0_Sox19b_H3K27ac	1.PN_0_Pou5f3_H3K27ac	1.PN_+_Nanog_H3K27ac	chr3	16791940	16891940	ENSDART00000023985.10	stk17al	no	MZspg	C	B	B	B	B	B	B	N/A
e9296	chr3	16834100	16834210	peak_211115	yes	1.PN	1	2	1	1	1	1	1	1.PN_+_sum_H3K27ac	1.PN_0_Sox19b_H3K27ac	1.PN_0_Pou5f3_H3K27ac	1.PN_+_Nanog_H3K27ac	chr3	16791974	16891974	ENSDART00000145317.3	stk17al	no	MZps	B	B	B	C	B	B	B	N/A
e7944	chr8	25764790	25764900	peak_290584	yes	1.PN	1	2	1	1	1	1	1	1.PN_+_sum_H3K27ac	1.PN_0_Sox19b_H3K27ac	1.PN_0_Pou5f3_H3K27ac	1.PN_+_Nanog_H3K27ac	chr8	25711544	25811544	ENSDART00000078152.6	suv39h1b	yes	WT	B	B	B	B	B	B	B	N/A
e7946	chr8	31113704	31113814	peak_291944	yes	1.PN	1	2	1	1	1	1	1	1.PN_+_sum_H3K27ac	1.PN_+_Sox19b_H3K27ac	1.PN_0_Pou5f3_H3K27ac	1.PN_0_Nanog_H3K27ac	chr8	31069546	31169546	ENSDART00000136578.2	syn1	yes	WT	A	A	A	A	A	A	A	1. P+N+
e7948	chr8	31132808	31132918	peak_291948	yes	1.PN	1	2	1	1	1	1	1	1.PN_+_sum_H3K27ac	1.PN_+_Sox19b_H3K27ac	1.PN_+_Pou5f3_H3K27ac	1.PN_+_Nanog_H3K27ac	chr8	31069546	31169546	ENSDART00000136578.2	syn1	yes	WT	A	A	A	A	A	A	A	1. P+N+
e7950	chr9	30356282	30356392	peak_303945	yes	1.PN	1	2	1	1	1	1	1	1.PN_+_sum_H3K27ac	1.PN_-_Sox19b_H3K27ac	1.PN_0_Pou5f3_H3K27ac	1.PN_+_Nanog_H3K27ac	chr9	30313770	30413770	ENSDART00000147030.2	sytl5	yes	MZspg	C	A	A	A	A	A	A	3b. P-N+
e7952	chr9	30371204	30371314	peak_303951	yes	1.PN	1	2	1	1	1	1	1	1.PN_+_sum_H3K27ac	1.PN_0_Sox19b_H3K27ac	1.PN_0_Pou5f3_H3K27ac	1.PN_0_Nanog_H3K27ac	chr9	30313770	30413770	ENSDART00000147030.2	sytl5	yes	MZspg	C	A	A	A	A	A	A	3b. P-N+
e7954	chr9	30373364	30373474	peak_303952	yes	1.PN	1	2	1	1	1	1	1	1.PN_+_sum_H3K27ac	1.PN_0_Sox19b_H3K27ac	1.PN_0_Pou5f3_H3K27ac	1.PN_0_Nanog_H3K27ac	chr9	30313770	30413770	ENSDART00000147030.2	sytl5	yes	MZspg	C	A	A	A	A	A	A	3b. P-N+
e7956	chr9	30380864	30380974	peak_303954	yes	1.PN	1	2	1	1	1	1	1	1.PN_+_sum_H3K27ac	1.PN_-_Sox19b_H3K27ac	1.PN_0_Pou5f3_H3K27ac	1.PN_+_Nanog_H3K27ac	chr9	30313770	30413770	ENSDART00000147030.2	sytl5	yes	MZspg	C	A	A	A	A	A	A	3b. P-N+
e7958	chr9	30397626	30397736	peak_303960	yes	1.PN	1	2	1	1	1	1	1	1.PN_+_sum_H3K27ac	1.PN_0_Sox19b_H3K27ac	1.PN_0_Pou5f3_H3K27ac	1.PN_+_Nanog_H3K27ac	chr9	30313770	30413770	ENSDART00000147030.2	sytl5	yes	MZspg	C	A	A	A	A	A	A	3b. P-N+
e7960	chr25	373140	373250	peak_199381	yes	1.PN	1	2	1	1	1	1	1	1.PN_+_sum_H3K27ac	1.PN_-_Sox19b_H3K27ac	1.PN_-_Pou5f3_H3K27ac	1.PN_+_Nanog_H3K27ac	chr25	325882	425882	ENSDART00000165705.3	szl	yes	MZspg	U	U	A	A	A	A	A	3a. P0N+
e7962	chr25	378004	378114	peak_199383	yes	1.PN	1	2	1	1	1	1	1	1.PN_+_sum_H3K27ac	1.PN_-_Sox19b_H3K27ac	1.PN_-_Pou5f3_H3K27ac	1.PN_+_Nanog_H3K27ac	chr25	325882	425882	ENSDART00000165705.3	szl	yes	MZspg	U	U	A	A	A	A	A	3a. P0N+
e7964	chr5	36613112	36613222	peak_243935a	yes	1.PN	1	2	1	1	1	1	1	1.PN_+_sum_H3K27ac	1.PN_0_Sox19b_H3K27ac	1.PN_0_Pou5f3_H3K27ac	1.PN_0_Nanog_H3K27ac	chr5	36542394	36642394	ENSDART00000051196.4	taf1	yes	WT	B	B	B	B	B	B	B	N/A
e7966	chr5	36613112	36613222	peak_243935a	yes	1.PN	1	2	1	1	1	1	1	1.PN_+_sum_H3K27ac	1.PN_0_Sox19b_H3K27ac	1.PN_0_Pou5f3_H3K27ac	1.PN_0_Nanog_H3K27ac	chr5	36542308	36642308	ENSDART00000126927.3	taf1	yes	WT	B	B	B	B	B	B	B	N/A
e7968	chr5	36613306	36613416	peak_243935b	yes	1.PN	1	2	1	1	1	1	1	1.PN_+_sum_H3K27ac	1.PN_0_Sox19b_H3K27ac	1.PN_0_Pou5f3_H3K27ac	1.PN_0_Nanog_H3K27ac	chr5	36542394	36642394	ENSDART00000051196.4	taf1	yes	WT	B	B	B	B	B	B	B	N/A
e7970	chr5	36613306	36613416	peak_243935b	yes	1.PN	1	2	1	1	1	1	1	1.PN_+_sum_H3K27ac	1.PN_0_Sox19b_H3K27ac	1.PN_0_Pou5f3_H3K27ac	1.PN_0_Nanog_H3K27ac	chr5	36542308	36642308	ENSDART00000126927.3	taf1	yes	WT	B	B	B	B	B	B	B	N/A
e7972	chr8	25838190	25838300	peak_290602a	yes	1.PN	1	2	1	1	1	1	1	1.PN_+_sum_H3K27ac	1.PN_-_Sox19b_H3K27ac	1.PN_+_Pou5f3_H3K27ac	1.PN_0_Nanog_H3K27ac	chr8	25767106	25867106	ENSDART00000099364.5	taf10	yes	WT	B	B	B	B	B	B	B	N/A
e7974	chr8	25857588	25857698	peak_290613	yes	1.PN	1	2	1	2	1	1	1	1.PN_+_sum_H3K27ac	1.PN_0_Sox19b_H3K27ac	1.PN_0_Pou5f3_H3K27ac	1.PN_0_Nanog_H3K27ac	chr8	25767106	25867106	ENSDART00000099364.5	taf10	yes	WT	B	B	B	B	B	B	B	N/A
e7975	chr23	294532	294642	peak_177595	yes	1.PN	1	2	1	1	1	1	1	1.PN_+_sum_H3K27ac	1.PN_+_Sox19b_H3K27ac	1.PN_+_Pou5f3_H3K27ac	1.PN_+_Nanog_H3K27ac	chr23	259098	359098	ENSDART00000134556.3	taf11	yes	MZspg	C	B	B	C	B	B	B	N/A
e7976	chr14	46645890	46646000	peak_69441	yes	1.PN	1	2	1	1	1	1	1	1.PN_+_sum_H3K27ac	1.PN_+_Sox19b_H3K27ac	1.PN_0_Pou5f3_H3K27ac	1.PN_+_Nanog_H3K27ac	chr14	46625850	46725850	ENSDART00000113285.4	tapt1a	yes	WT	B	A	A	B	B	A	A	3a. P0N+
e7977	chr8	46638300	46638410	peak_295062	yes	1.PN	1	2	1	1	1	1	1	1.PN_+_sum_H3K27ac	1.PN_+_Sox19b_H3K27ac	1.PN_+_Pou5f3_H3K27ac	1.PN_-_Nanog_H3K27ac	chr8	46560018	46660018	ENSDART00000082509.6	tas1r2.2	no	MZtriple	B	B	B	B	B	B	C	N/A
e15724	chr16	25260030	25260140	peak_87992	yes	1.PN	1	2	1	1	1	1	1	1.PN_+_sum_H3K27ac	1.PN_0_Sox19b_H3K27ac	1.PN_-_Pou5f3_H3K27ac	1.PN_-_Nanog_H3K27ac	chr16	25246388	25346388	ENSDART00000114528.5	tbc1d31	yes	WT	B	A	B	B	B	A	B	N/A
e15726	chr8	51760966	51761076	peak_296109	yes	1.PN	1	2	1	1	1	1	1	1.PN_+_sum_H3K27ac	1.PN_-_Sox19b_H3K27ac	1.PN_0_Pou5f3_H3K27ac	1.PN_0_Nanog_H3K27ac	chr8	51703604	51803604	ENSDART00000007090.9	tbx16	yes	WT	A	A	A	A	A	A	A	3b. P-N+
e15727	chr8	51787770	51787880	peak_296119	yes	1.PN	1	2	1	2	1	1	1	1.PN_+_sum_H3K27ac	1.PN_0_Sox19b_H3K27ac	1.PN_0_Pou5f3_H3K27ac	1.PN_+_Nanog_H3K27ac	chr8	51703604	51803604	ENSDART00000007090.9	tbx16	yes	WT	A	A	A	A	A	A	A	3b. P-N+
e15728	chr6	43038534	43038644	peak_262131	yes	1.PN	1	2	1	1	1	1	1	1.PN_+_sum_H3K27ac	1.PN_+_Sox19b_H3K27ac	1.PN_+_Pou5f3_H3K27ac	1.PN_-_Nanog_H3K27ac	chr6	42965914	43065914	ENSDART00000064888.5	tcta	yes	WT	B	A	A	B	B	A	A	3b. P-N+
e15729	chr5	51806640	51806750	peak_247637	yes	1.PN	1	2	1	1	1	1	1	1.PN_+_sum_H3K27ac	1.PN_0_Sox19b_H3K27ac	1.PN_+_Pou5f3_H3K27ac	1.PN_+_Nanog_H3K27ac	chr5	51783130	51883130	ENSDART00000167491.2	tent2	yes	WT	B	A	A	B	B	A	B	N/A
e15730	chr5	51807438	51807548	peak_247638	yes	1.PN	1	2	1	1	1	1	1	1.PN_+_sum_H3K27ac	1.PN_0_Sox19b_H3K27ac	1.PN_+_Pou5f3_H3K27ac	1.PN_+_Nanog_H3K27ac	chr5	51783130	51883130	ENSDART00000167491.2	tent2	yes	WT	B	A	A	B	B	A	B	N/A
e15732	chr16	34017256	34017366	peak_90213	yes	1.PN	1	2	1	1	1	1	1	1.PN_+_sum_H3K27ac	1.PN_-_Sox19b_H3K27ac	1.PN_0_Pou5f3_H3K27ac	1.PN_-_Nanog_H3K27ac	chr16	33996732	34096732	ENSDART00000058424.5	tent5ba	no	MZsox19b	B	C	B	B	B	B	B	N/A
e15733	chr16	34033752	34033862	peak_90220	yes	1.PN	1	1	1	1	1	1	1	1.PN_+_sum_H3K27ac	1.PN_-_Sox19b_H3K27ac	1.PN_-_Pou5f3_H3K27ac	1.PN_0_Nanog_H3K27ac	chr16	33996732	34096732	ENSDART00000058424.5	tent5ba	no	MZsox19b	B	C	B	B	B	B	B	N/A
e15734	chr16	34041082	34041192	peak_90223	yes	1.PN	1	2	1	1	1	1	1	1.PN_+_sum_H3K27ac	1.PN_-_Sox19b_H3K27ac	1.PN_+_Pou5f3_H3K27ac	1.PN_+_Nanog_H3K27ac	chr16	33996732	34096732	ENSDART00000058424.5	tent5ba	no	MZsox19b	B	C	B	B	B	B	B	N/A
e1305	chr1	26338456	26338566	peak_5905	yes	1.PN	1	2	1	1	1	1	1	1.PN_+_sum_H3K27ac	1.PN_-_Sox19b_H3K27ac	1.PN_0_Pou5f3_H3K27ac	1.PN_+_Nanog_H3K27ac	chr1	26306358	26406358	ENSDART00000113020.4	tet2	no	MZpn	B	B	B	B	C	B	B	N/A
e1307	chr16	27570790	27570900	peak_88668	yes	1.PN	1	2	1	1	1	1	1	1.PN_+_sum_H3K27ac	1.PN_-_Sox19b_H3K27ac	1.PN_0_Pou5f3_H3K27ac	1.PN_+_Nanog_H3K27ac	chr16	27493092	27593092	ENSDART00000078283.6	tex10	yes	WT	A	A	B	B	A	B	B	N/A
e1309	chr24	9284234	9284344	peak_191672	yes	1.PN	1	2	1	1	1	1	1	1.PN_+_sum_H3K27ac	1.PN_0_Sox19b_H3K27ac	1.PN_0_Pou5f3_H3K27ac	1.PN_+_Nanog_H3K27ac	chr24	9244134	9344134	ENSDART00000082434.6	tgif1	yes	WT	A	A	A	A	A	A	A	3a. P0N+
e1311	chr24	9284234	9284344	peak_191672	yes	1.PN	1	2	1	1	1	1	1	1.PN_+_sum_H3K27ac	1.PN_0_Sox19b_H3K27ac	1.PN_0_Pou5f3_H3K27ac	1.PN_+_Nanog_H3K27ac	chr24	9241858	9341858	ENSDART00000149875.2	tgif1	yes	WT	B	A	A	A	A	A	A	3a. P0N+
e1313	chr20	4327006	4327116	peak_146943	yes	1.PN	1	2	1	1	1	1	1	1.PN_+_sum_H3K27ac	1.PN_+_Sox19b_H3K27ac	1.PN_+_Pou5f3_H3K27ac	1.PN_+_Nanog_H3K27ac	chr20	4284006	4384006	ENSDART00000168322.2	tiam2b	yes	WT	B	A	A	A	B	A	A	3b. P-N+
e1315	chr20	4351134	4351244	peak_146951	yes	1.PN	1	2	1	2	1	2	1	1.PN_+_sum_H3K27ac	1.PN_+_Sox19b_H3K27ac	1.PN_+_Pou5f3_H3K27ac	1.PN_0_Nanog_H3K27ac	chr20	4284006	4384006	ENSDART00000168322.2	tiam2b	yes	WT	B	A	A	A	B	A	A	3b. P-N+
e1317	chr25	33019454	33019564	peak_206601a	yes	1.PN	1	2	1	1	1	1	1	1.PN_+_sum_H3K27ac	1.PN_+_Sox19b_H3K27ac	1.PN_+_Pou5f3_H3K27ac	1.PN_+_Nanog_H3K27ac	chr25	32996058	33096058	ENSDART00000165345.2	tln2b	no	MZnanog	B	B	C	B	B	B	B	N/A
e1319	chr14	31913324	31913434	peak_65717	yes	1.PN	1	2	1	1	1	1	1	1.PN_+_sum_H3K27ac	1.PN_0_Sox19b_H3K27ac	1.PN_0_Pou5f3_H3K27ac	1.PN_0_Nanog_H3K27ac	chr14	31815322	31915322	ENSDART00000039880.7	tm9sf5	yes	WT	B	A	A	A	B	A	A	4. S+only
e1321	chr22	5708124	5708234	peak_170730	yes	1.PN	1	2	1	1	1	1	1	1.PN_+_sum_H3K27ac	1.PN_0_Sox19b_H3K27ac	1.PN_+_Pou5f3_H3K27ac	1.PN_0_Nanog_H3K27ac	chr22	5613528	5713528	ENSDART00000106141.4	tma7	yes	WT	B	A	A	B	B	A	B	N/A
e1322	chr4	25778902	25779012	peak_229560	yes	1.PN	1	2	1	1	1	1	1	1.PN_+_sum_H3K27ac	1.PN_0_Sox19b_H3K27ac	1.PN_0_Pou5f3_H3K27ac	1.PN_0_Nanog_H3K27ac	chr4	25746848	25846848	ENSDART00000122881.4	tmcc3	yes	WT	A	A	B	B	A	A	B	N/A
e1328	chr11	30399182	30399292	peak_31038	yes	1.PN	1	2	1	1	1	1	1	1.PN_+_sum_H3K27ac	1.PN_-_Sox19b_H3K27ac	1.PN_0_Pou5f3_H3K27ac	1.PN_+_Nanog_H3K27ac	chr11	30302334	30402334	ENSDART00000030794.6	tmem169a	yes	MZpn	B	B	A	B	C	B	B	N/A
e1331	chr11	30401100	30401210	peak_31039	yes	1.PN	1	2	1	2	1	1	1	1.PN_+_sum_H3K27ac	1.PN_-_Sox19b_H3K27ac	1.PN_0_Pou5f3_H3K27ac	1.PN_+_Nanog_H3K27ac	chr11	30302334	30402334	ENSDART00000030794.6	tmem169a	yes	MZpn	B	B	A	B	C	B	B	N/A
e53076	chr23	29867666	29867776	peak_185100	yes	1.PN	1	2	1	1	1	1	1	1.PN_+_sum_H3K27ac	1.PN_+_Sox19b_H3K27ac	1.PN_0_Pou5f3_H3K27ac	1.PN_0_Nanog_H3K27ac	chr23	29808088	29908088	ENSDART00000109506.4	tmem201	yes	WT	A	A	B	B	A	A	A	3a. P0N+
e53077	chr16	27570790	27570900	peak_88668	yes	1.PN	1	2	1	1	1	1	1	1.PN_+_sum_H3K27ac	1.PN_-_Sox19b_H3K27ac	1.PN_0_Pou5f3_H3K27ac	1.PN_+_Nanog_H3K27ac	chr16	27514268	27614268	ENSDART00000140460.3	tmem67	yes	WT	B	B	A	B	B	B	B	N/A
e53078	chr14	34491806	34491916	peak_66388	yes	1.PN	1	2	1	1	1	1	1	1.PN_+_sum_H3K27ac	1.PN_-_Sox19b_H3K27ac	1.PN_-_Pou5f3_H3K27ac	1.PN_+_Nanog_H3K27ac	chr14	34436628	34536628	ENSDART00000131861.3	tmsb2	yes	WT	A	A	A	A	A	A	A	3b. P-N+
e53079	chr24	18462002	18462112	peak_193810	yes	1.PN	1	2	1	1	1	1	1	1.PN_+_sum_H3K27ac	1.PN_0_Sox19b_H3K27ac	1.PN_0_Pou5f3_H3K27ac	1.PN_+_Nanog_H3K27ac	chr24	18460632	18560632	ENSDART00000127662.3	tnfrsf11a	yes	WT	A	A	A	A	A	A	A	3b. P-N+
e53080	chr24	18467044	18467154	peak_193811	yes	1.PN	1	2	1	1	1	1	1	1.PN_+_sum_H3K27ac	1.PN_+_Sox19b_H3K27ac	1.PN_0_Pou5f3_H3K27ac	1.PN_+_Nanog_H3K27ac	chr24	18460632	18560632	ENSDART00000127662.3	tnfrsf11a	yes	WT	A	A	A	A	A	A	A	3b. P-N+
e53081	chr24	18467902	18468012	peak_193812	yes	1.PN	1	1	1	1	2	1	1	1.PN_+_sum_H3K27ac	1.PN_0_Sox19b_H3K27ac	1.PN_0_Pou5f3_H3K27ac	1.PN_+_Nanog_H3K27ac	chr24	18460632	18560632	ENSDART00000127662.3	tnfrsf11a	yes	WT	A	A	A	A	A	A	A	3b. P-N+
e53082	chr24	18470250	18470360	peak_193813	yes	1.PN	1	1	1	1	1	1	1	1.PN_+_sum_H3K27ac	1.PN_+_Sox19b_H3K27ac	1.PN_0_Pou5f3_H3K27ac	1.PN_+_Nanog_H3K27ac	chr24	18460632	18560632	ENSDART00000127662.3	tnfrsf11a	yes	WT	A	A	A	A	A	A	A	3b. P-N+
e53083	chr20	35861150	35861260	peak_153900	yes	1.PN	1	2	1	1	1	1	1	1.PN_+_sum_H3K27ac	1.PN_0_Sox19b_H3K27ac	1.PN_+_Pou5f3_H3K27ac	1.PN_0_Nanog_H3K27ac	chr20	35791570	35891570	ENSDART00000037855.8	tnfrsf21	yes	MZtriple	B	C	C	C	C	C	C	N/A
e53084	chr21	30725038	30725148	peak_165602	yes	1.PN	1	2	1	1	1	1	1	1.PN_+_sum_H3K27ac	1.PN_0_Sox19b_H3K27ac	1.PN_+_Pou5f3_H3K27ac	1.PN_0_Nanog_H3K27ac	chr21	30664666	30764666	ENSDART00000128011.3	tnfsf10l3	no	MZnanog	B	B	C	B	B	B	B	N/A
e53085	chr7	26528850	26528960	peak_272656b	yes	1.PN	1	2	1	1	1	1	1	1.PN_+_sum_H3K27ac	1.PN_+_Sox19b_H3K27ac	1.PN_+_Pou5f3_H3K27ac	1.PN_0_Nanog_H3K27ac	chr7	26495910	26595910	ENSDART00000135313.3	tnk1	yes	WT	B	B	B	B	B	B	A	4. S+only
e53086	chr7	26528850	26528960	peak_272656b	yes	1.PN	1	2	1	1	1	1	1	1.PN_+_sum_H3K27ac	1.PN_+_Sox19b_H3K27ac	1.PN_+_Pou5f3_H3K27ac	1.PN_0_Nanog_H3K27ac	chr7	26495500	26595500	ENSDART00000140528.3	tnk1	yes	MZpn	B	B	B	B	C	B	A	4. S+only
e53087	chr5	35293654	35293764	peak_243614a	yes	1.PN	1	2	1	1	1	1	1	1.PN_+_sum_H3K27ac	1.PN_0_Sox19b_H3K27ac	1.PN_+_Pou5f3_H3K27ac	1.PN_+_Nanog_H3K27ac	chr5	35202762	35302762	ENSDART00000051278.7	tnpo1	no	MZsn	B	B	B	B	B	C	B	N/A
e53088	chr5	35301010	35301120	peak_243616	yes	1.PN	1	2	1	1	1	1	1	1.PN_+_sum_H3K27ac	1.PN_0_Sox19b_H3K27ac	1.PN_+_Pou5f3_H3K27ac	1.PN_+_Nanog_H3K27ac	chr5	35202762	35302762	ENSDART00000051278.7	tnpo1	no	MZsn	B	B	B	B	B	C	B	N/A
e53089	chr3	35473372	35473482	peak_216153	yes	1.PN	1	2	1	2	1	1	1	1.PN_+_sum_H3K27ac	1.PN_-_Sox19b_H3K27ac	1.PN_+_Pou5f3_H3K27ac	1.PN_0_Nanog_H3K27ac	chr3	35445568	35545568	ENSDART00000113219.4	tnrc6a	yes	MZnanog	B	A	C	A	B	B	B	N/A
e43458	chr3	35474814	35474924	peak_216154	yes	1.PN	1	2	1	2	1	1	1	1.PN_+_sum_H3K27ac	1.PN_-_Sox19b_H3K27ac	1.PN_+_Pou5f3_H3K27ac	1.PN_-_Nanog_H3K27ac	chr3	35445568	35545568	ENSDART00000113219.4	tnrc6a	yes	MZnanog	B	A	C	A	B	B	B	N/A
e43459	chr3	34343390	34343500	peak_215857	yes	1.PN	1	2	1	2	1	1	1	1.PN_+_sum_H3K27ac	none	none	none	chr3	34287970	34387970	ENSDART00000151634.3	tnrc6c1	no	MZpn	B	B	C	C	C	C	C	N/A
e43460	chr5	265076	265186	peak_234833	yes	1.PN	1	2	1	2	1	1	1	1.PN_+_sum_H3K27ac	1.PN_-_Sox19b_H3K27ac	1.PN_0_Pou5f3_H3K27ac	1.PN_0_Nanog_H3K27ac	chr5	200076	300076	ENSDART00000127504.4	trabd2a	yes	WT	B	B	A	B	B	C	C	N/A
e43461	chr19	33180672	33180782	peak_127883	yes	1.PN	1	2	1	1	1	1	1	1.PN_+_sum_H3K27ac	1.PN_+_Sox19b_H3K27ac	1.PN_+_Pou5f3_H3K27ac	1.PN_+_Nanog_H3K27ac	chr19	33162024	33262024	ENSDART00000189209.1	trib1	yes	MZpn	C	A	A	U	U	U	A	4. S+only
e43462	chr16	28799854	28799964	peak_88952	yes	1.PN	1	2	1	1	1	1	1	1.PN_+_sum_H3K27ac	1.PN_-_Sox19b_H3K27ac	1.PN_+_Pou5f3_H3K27ac	1.PN_+_Nanog_H3K27ac	chr16	28714016	28814016	ENSDART00000122433.4	trim33l	yes	WT	A	A	B	A	A	A	A	2a. P+N0
e43463	chr16	28804854	28804964	peak_88956b	yes	1.PN	1	2	1	1	1	1	1	1.PN_+_sum_H3K27ac	1.PN_-_Sox19b_H3K27ac	1.PN_+_Pou5f3_H3K27ac	1.PN_0_Nanog_H3K27ac	chr16	28714016	28814016	ENSDART00000122433.4	trim33l	yes	WT	A	A	B	A	A	A	A	2a. P+N0
e43464	chr18	41201112	41201222	peak_117346	yes	1.PN	1	2	1	1	1	1	1	1.PN_+_sum_H3K27ac	1.PN_+_Sox19b_H3K27ac	1.PN_+_Pou5f3_H3K27ac	1.PN_+_Nanog_H3K27ac	chr18	41200936	41300936	ENSDART00000087566.6	trip12	yes	MZnanog	B	B	C	B	B	B	B	N/A
e43466	chr19	13912394	13912504	peak_123441	yes	1.PN	1	2	1	1	1	1	1	1.PN_+_sum_H3K27ac	1.PN_-_Sox19b_H3K27ac	1.PN_+_Pou5f3_H3K27ac	1.PN_+_Nanog_H3K27ac	chr19	13883204	13983204	ENSDART00000158059.2	trnau1apa	yes	WT	B	A	A	B	B	A	B	N/A
e14708	chr21	30725038	30725148	peak_165602	yes	1.PN	1	2	1	1	1	1	1	1.PN_+_sum_H3K27ac	1.PN_0_Sox19b_H3K27ac	1.PN_+_Pou5f3_H3K27ac	1.PN_0_Nanog_H3K27ac	chr21	30696346	30796346	ENSDART00000050172.7	trpc2b	no	MZnanog	B	B	C	B	B	B	B	N/A
e14711	chr22	35252904	35253014	peak_176524	yes	1.PN	1	2	1	1	1	1	1	1.PN_+_sum_H3K27ac	1.PN_-_Sox19b_H3K27ac	1.PN_+_Pou5f3_H3K27ac	1.PN_0_Nanog_H3K27ac	chr22	35206474	35306474	ENSDART00000147827.2	tsc22d2	no	MZsn	B	C	B	B	B	C	B	N/A
e14714	chr14	28023386	28023496	peak_64730	yes	1.PN	1	2	1	1	1	1	1	1.PN_+_sum_H3K27ac	1.PN_-_Sox19b_H3K27ac	1.PN_+_Pou5f3_H3K27ac	1.PN_+_Nanog_H3K27ac	chr14	27951986	28051986	ENSDART00000054115.5	tsc22d3	yes	WT	A	B	A	A	A	A	A	1. P+N+
e14717	chr2	9979506	9979616	peak_134169	yes	1.PN	1	2	1	1	1	1	1	1.PN_+_sum_H3K27ac	1.PN_+_Sox19b_H3K27ac	1.PN_+_Pou5f3_H3K27ac	1.PN_+_Nanog_H3K27ac	chr2	9896120	9996120	ENSDART00000100696.7	tsen15	yes	WT	B	B	B	B	B	B	B	N/A
e14720	chr9	22909620	22909730	peak_302273	yes	1.PN	1	1	1	1	1	1	1	1.PN_+_sum_H3K27ac	1.PN_0_Sox19b_H3K27ac	1.PN_+_Pou5f3_H3K27ac	1.PN_+_Nanog_H3K27ac	chr9	22879674	22979674	ENSDART00000061299.6	tsn	yes	WT	B	B	B	B	B	B	B	N/A
e14723	chr20	52432254	52432364	peak_157608	yes	1.PN	1	2	1	2	1	1	1	1.PN_+_sum_H3K27ac	1.PN_-_Sox19b_H3K27ac	1.PN_+_Pou5f3_H3K27ac	1.PN_+_Nanog_H3K27ac	chr20	52408764	52508764	ENSDART00000057980.6	tsta3	yes	MZpn	B	A	B	B	C	B	B	N/A
e39181	chr23	24111214	24111324	peak_183481a	yes	1.PN	1	2	1	1	1	1	1	1.PN_+_sum_H3K27ac	1.PN_-_Sox19b_H3K27ac	1.PN_-_Pou5f3_H3K27ac	1.PN_0_Nanog_H3K27ac	chr23	24035530	24135530	ENSDART00000139710.2	ttll10	yes	MZps	C	C	B	C	C	A	U	4. S+only
e39182	chr23	24111492	24111602	peak_183481b	yes	1.PN	1	2	1	1	1	1	1	1.PN_+_sum_H3K27ac	1.PN_-_Sox19b_H3K27ac	1.PN_+_Pou5f3_H3K27ac	1.PN_+_Nanog_H3K27ac	chr23	24035530	24135530	ENSDART00000139710.2	ttll10	yes	MZps	C	C	B	C	C	A	U	4. S+only
e39183	chr9	43073998	43074108	peak_306880	yes	1.PN	1	2	1	1	1	2	1	1.PN_+_sum_H3K27ac	1.PN_-_Sox19b_H3K27ac	1.PN_+_Pou5f3_H3K27ac	1.PN_+_Nanog_H3K27ac	chr9	43021520	43121520	ENSDART00000109099.4	ttn.2	no	MZnanog	B	B	C	B	C	B	B	N/A
e39184	chr9	43076676	43076786	peak_306882	yes	1.PN	1	1	1	1	1	1	1	1.PN_+_sum_H3K27ac	1.PN_-_Sox19b_H3K27ac	1.PN_+_Pou5f3_H3K27ac	1.PN_0_Nanog_H3K27ac	chr9	43021520	43121520	ENSDART00000109099.4	ttn.2	no	MZnanog	B	B	C	B	C	B	B	N/A
e39185	chr9	43085292	43085402	peak_306887	yes	1.PN	1	2	1	1	1	1	1	1.PN_+_sum_H3K27ac	1.PN_-_Sox19b_H3K27ac	1.PN_+_Pou5f3_H3K27ac	1.PN_0_Nanog_H3K27ac	chr9	43021520	43121520	ENSDART00000109099.4	ttn.2	no	MZnanog	B	B	C	B	C	B	B	N/A
e39186	chr9	43091316	43091426	peak_306890	yes	1.PN	1	2	1	1	1	1	1	1.PN_+_sum_H3K27ac	1.PN_+_Sox19b_H3K27ac	1.PN_+_Pou5f3_H3K27ac	1.PN_0_Nanog_H3K27ac	chr9	43021520	43121520	ENSDART00000109099.4	ttn.2	no	MZnanog	B	B	C	B	C	B	B	N/A
e39187	chr14	5821036	5821146	peak_60055	yes	1.PN	1	2	1	1	1	1	1	1.PN_+_sum_H3K27ac	1.PN_0_Sox19b_H3K27ac	1.PN_-_Pou5f3_H3K27ac	1.PN_-_Nanog_H3K27ac	chr14	5811434	5911434	ENSDART00000041279.6	tubb4b	yes	WT	B	A	B	B	B	B	B	N/A
e39188	chr12	10328496	10328606	peak_37079a	yes	1.PN	1	1	1	1	1	1	1	1.PN_+_sum_H3K27ac	1.PN_+_Sox19b_H3K27ac	1.PN_+_Pou5f3_H3K27ac	1.PN_0_Nanog_H3K27ac	chr12	10302002	10402002	ENSDART00000079945.5	tut1	yes	WT	B	B	B	B	B	B	B	N/A
e39189	chr12	10328898	10329008	peak_37079b	yes	1.PN	1	1	1	1	1	1	1	1.PN_+_sum_H3K27ac	1.PN_+_Sox19b_H3K27ac	1.PN_0_Pou5f3_H3K27ac	1.PN_+_Nanog_H3K27ac	chr12	10302002	10402002	ENSDART00000079945.5	tut1	yes	WT	B	B	B	B	B	B	B	N/A
e39190	chr19	2405980	2406090	peak_120618	yes	1.PN	1	2	1	1	1	1	1	1.PN_+_sum_H3K27ac	1.PN_+_Sox19b_H3K27ac	1.PN_+_Pou5f3_H3K27ac	1.PN_+_Nanog_H3K27ac	chr19	2354600	2454600	ENSDART00000127578.4	twistnb	yes	WT	B	B	B	B	A	A	B	N/A
e39191	chr9	9198094	9198204	peak_299127	yes	1.PN	1	1	1	1	1	1	1	1.PN_+_sum_H3K27ac	1.PN_+_Sox19b_H3K27ac	1.PN_0_Pou5f3_H3K27ac	1.PN_0_Nanog_H3K27ac	chr9	9192778	9292778	ENSDART00000021191.6	u2af1	yes	WT	B	A	B	B	B	A	B	N/A
e2997	chr9	9199116	9199226	peak_299128	yes	1.PN	1	2	1	1	1	1	1	1.PN_+_sum_H3K27ac	1.PN_+_Sox19b_H3K27ac	1.PN_+_Pou5f3_H3K27ac	1.PN_0_Nanog_H3K27ac	chr9	9192778	9292778	ENSDART00000021191.6	u2af1	yes	WT	B	A	B	B	B	A	B	N/A
e2998	chr21	45353580	45353690	peak_168908	yes	1.PN	1	2	1	2	1	1	1	1.PN_+_sum_H3K27ac	1.PN_-_Sox19b_H3K27ac	1.PN_-_Pou5f3_H3K27ac	1.PN_0_Nanog_H3K27ac	chr21	45316228	45416228	ENSDART00000029946.9	ube2b	yes	WT	B	B	B	B	B	B	B	N/A
e33628	chr6	55335640	55335750	peak_265095	yes	1.PN	1	2	1	1	1	1	1	1.PN_+_sum_H3K27ac	1.PN_-_Sox19b_H3K27ac	1.PN_0_Pou5f3_H3K27ac	1.PN_0_Nanog_H3K27ac	chr6	55247274	55347274	ENSDART00000184283.1	ube2c	yes	WT	B	A	A	B	B	A	B	N/A
e33629	chr19	17340236	17340346	peak_124197	yes	1.PN	1	2	1	2	1	1	1	1.PN_+_sum_H3K27ac	1.PN_0_Sox19b_H3K27ac	1.PN_0_Pou5f3_H3K27ac	1.PN_0_Nanog_H3K27ac	chr19	17308848	17408848	ENSDART00000123519.3	ube2e1	yes	WT	B	B	B	B	B	B	B	N/A
e33630	chr3	45380264	45380374	peak_218587b	yes	1.PN	1	2	1	1	1	1	1	1.PN_+_sum_H3K27ac	1.PN_0_Sox19b_H3K27ac	1.PN_+_Pou5f3_H3K27ac	1.PN_+_Nanog_H3K27ac	chr3	45315096	45415096	ENSDART00000052746.7	ube2ia	yes	WT	B	B	A	B	B	B	A	3a. P0N+
e33631	chr3	45388288	45388398	peak_218588	yes	1.PN	1	2	1	1	1	1	1	1.PN_+_sum_H3K27ac	1.PN_-_Sox19b_H3K27ac	1.PN_+_Pou5f3_H3K27ac	1.PN_+_Nanog_H3K27ac	chr3	45315096	45415096	ENSDART00000052746.7	ube2ia	yes	WT	B	B	A	B	B	B	A	3a. P0N+
e33632	chr3	45389064	45389174	peak_218589	yes	1.PN	1	2	1	1	1	1	1	1.PN_+_sum_H3K27ac	1.PN_-_Sox19b_H3K27ac	1.PN_+_Pou5f3_H3K27ac	1.PN_+_Nanog_H3K27ac	chr3	45315096	45415096	ENSDART00000052746.7	ube2ia	yes	WT	B	B	A	B	B	B	A	3a. P0N+
e68219	chr3	45390846	45390956	peak_218590	yes	1.PN	1	2	1	2	1	2	1	1.PN_+_sum_H3K27ac	1.PN_-_Sox19b_H3K27ac	1.PN_+_Pou5f3_H3K27ac	1.PN_+_Nanog_H3K27ac	chr3	45315096	45415096	ENSDART00000052746.7	ube2ia	yes	WT	B	B	A	B	B	B	A	3a. P0N+
e68222	chr11	2400742	2400852	peak_24750	yes	1.PN	1	2	1	1	1	1	1	1.PN_+_sum_H3K27ac	1.PN_+_Sox19b_H3K27ac	1.PN_+_Pou5f3_H3K27ac	1.PN_+_Nanog_H3K27ac	chr11	2366062	2466062	ENSDART00000067117.7	ube2v1	yes	WT	B	A	A	B	A	A	B	N/A
e68268	chr11	30296176	30296286	peak_31009	yes	1.PN	1	1	1	1	1	1	1	1.PN_+_sum_H3K27ac	1.PN_+_Sox19b_H3K27ac	1.PN_+_Pou5f3_H3K27ac	1.PN_+_Nanog_H3K27ac	chr11	30253784	30353784	ENSDART00000126815.4	ugt1b5	yes	MZpn	A	A	A	A	C	A	A	4. S+only
e68276	chr11	30296176	30296286	peak_31009	yes	1.PN	1	1	1	1	1	1	1	1.PN_+_sum_H3K27ac	1.PN_+_Sox19b_H3K27ac	1.PN_+_Pou5f3_H3K27ac	1.PN_+_Nanog_H3K27ac	chr11	30248704	30348704	ENSDART00000159830.2	ugt1b6p	yes	WT	B	A	A	A	A	A	A	3b. P-N+
e68284	chr3	45788078	45788188	peak_218685	yes	1.PN	1	2	1	1	1	1	1	1.PN_+_sum_H3K27ac	1.PN_0_Sox19b_H3K27ac	1.PN_0_Pou5f3_H3K27ac	1.PN_0_Nanog_H3K27ac	chr3	45728808	45828808	ENSDART00000155409.2	unkl	yes	WT	A	A	B	A	A	A	A	2a. P+N0
e68290	chr16	33629666	33629776	peak_90126	yes	1.PN	1	2	1	1	1	1	1	1.PN_+_sum_H3K27ac	1.PN_-_Sox19b_H3K27ac	1.PN_0_Pou5f3_H3K27ac	1.PN_+_Nanog_H3K27ac	chr16	33600578	33700578	ENSDART00000058460.4	utp11l	yes	WT	B	A	A	B	A	A	A	3a. P0N+
e68345	chr6	18570906	18571016	peak_256574	yes	1.PN	1	1	1	1	1	1	1	1.PN_+_sum_H3K27ac	1.PN_+_Sox19b_H3K27ac	1.PN_+_Pou5f3_H3K27ac	1.PN_+_Nanog_H3K27ac	chr6	18481386	18581386	ENSDART00000169780.2	utp6	yes	WT	B	B	A	B	A	A	A	1. P+N+
e68359	chr5	46433784	46433894	peak_246424a	yes	1.PN	1	2	1	1	1	1	1	1.PN_+_sum_H3K27ac	1.PN_+_Sox19b_H3K27ac	1.PN_+_Pou5f3_H3K27ac	1.PN_+_Nanog_H3K27ac	chr5	46374436	46474436	ENSDART00000186511.1	vcana	yes	WT	A	A	A	A	A	A	A	3b. P-N+
e68391	chr5	46434232	46434342	peak_246424b	yes	1.PN	1	2	1	1	1	1	1	1.PN_+_sum_H3K27ac	1.PN_+_Sox19b_H3K27ac	1.PN_+_Pou5f3_H3K27ac	1.PN_+_Nanog_H3K27ac	chr5	46374436	46474436	ENSDART00000186511.1	vcana	yes	WT	A	A	A	A	A	A	A	3b. P-N+
e68393	chr5	46461184	46461294	peak_246434	yes	1.PN	1	2	1	1	1	1	1	1.PN_+_sum_H3K27ac	1.PN_+_Sox19b_H3K27ac	1.PN_+_Pou5f3_H3K27ac	1.PN_+_Nanog_H3K27ac	chr5	46374436	46474436	ENSDART00000186511.1	vcana	yes	WT	A	A	A	A	A	A	A	3b. P-N+
e68395	chr5	41550776	41550886	peak_245255	yes	1.PN	1	2	1	1	1	1	1	1.PN_+_sum_H3K27ac	1.PN_-_Sox19b_H3K27ac	1.PN_0_Pou5f3_H3K27ac	1.PN_0_Nanog_H3K27ac	chr5	41460386	41560386	ENSDART00000023779.9	vcp	yes	WT	B	A	B	B	B	B	B	N/A
e68397	chr10	45002164	45002274	peak_23892	yes	1.PN	1	2	1	2	1	1	1	1.PN_+_sum_H3K27ac	1.PN_0_Sox19b_H3K27ac	1.PN_0_Pou5f3_H3K27ac	1.PN_+_Nanog_H3K27ac	chr10	44952196	45052196	ENSDART00000170767.2	ved	yes	WT	A	A	A	A	A	A	A	3a. P0N+
e47021	chr13	50605632	50605742	peak_58134	yes	1.PN	1	2	1	2	1	1	1	1.PN_+_sum_H3K27ac	1.PN_0_Sox19b_H3K27ac	1.PN_+_Pou5f3_H3K27ac	1.PN_+_Nanog_H3K27ac	chr13	50564640	50664640	ENSDART00000170527.2	vent	yes	WT	A	A	A	A	A	A	A	3b. P-N+
e47026	chr13	50624214	50624324	peak_58137	yes	1.PN	1	2	1	1	1	1	1	1.PN_+_sum_H3K27ac	1.PN_0_Sox19b_H3K27ac	1.PN_0_Pou5f3_H3K27ac	1.PN_+_Nanog_H3K27ac	chr13	50564640	50664640	ENSDART00000170527.2	vent	yes	WT	A	A	A	A	A	A	A	3b. P-N+
e47031	chr8	31113704	31113814	peak_291944	yes	1.PN	1	2	1	1	1	1	1	1.PN_+_sum_H3K27ac	1.PN_+_Sox19b_H3K27ac	1.PN_0_Pou5f3_H3K27ac	1.PN_0_Nanog_H3K27ac	chr8	31057538	31157538	ENSDART00000098925.4	vgll4l	yes	WT	A	A	A	A	A	A	A	1. P+N+
e47036	chr8	31132808	31132918	peak_291948	yes	1.PN	1	2	1	1	1	1	1	1.PN_+_sum_H3K27ac	1.PN_+_Sox19b_H3K27ac	1.PN_+_Pou5f3_H3K27ac	1.PN_+_Nanog_H3K27ac	chr8	31057538	31157538	ENSDART00000098925.4	vgll4l	yes	WT	A	A	A	A	A	A	A	1. P+N+
e47041	chr13	50605632	50605742	peak_58134	yes	1.PN	1	2	1	2	1	1	1	1.PN_+_sum_H3K27ac	1.PN_0_Sox19b_H3K27ac	1.PN_+_Pou5f3_H3K27ac	1.PN_+_Nanog_H3K27ac	chr13	50574174	50674174	ENSDART00000184181.1	vox	yes	WT	A	A	A	A	A	A	A	3b. P-N+
e47046	chr13	50624214	50624324	peak_58137	yes	1.PN	1	2	1	1	1	1	1	1.PN_+_sum_H3K27ac	1.PN_0_Sox19b_H3K27ac	1.PN_0_Pou5f3_H3K27ac	1.PN_+_Nanog_H3K27ac	chr13	50574174	50674174	ENSDART00000184181.1	vox	yes	WT	A	A	A	A	A	A	A	3b. P-N+
e47051	chr17	18803250	18803360	peak_99708	yes	1.PN	1	1	1	1	1	1	1	1.PN_+_sum_H3K27ac	1.PN_+_Sox19b_H3K27ac	1.PN_+_Pou5f3_H3K27ac	1.PN_+_Nanog_H3K27ac	chr17	18747246	18847246	ENSDART00000045991.7	vrk1	yes	WT	B	B	A	B	B	A	B	N/A
e47056	chr12	23401380	23401490	peak_40063	yes	1.PN	1	2	1	1	1	1	1	1.PN_+_sum_H3K27ac	none	none	none	chr12	23321540	23421540	ENSDART00000078896.6	waca	yes	WT	B	B	B	B	B	B	B	N/A
e47061	chr15	2505870	2505980	peak_71520b	yes	1.PN	1	1	1	1	1	1	1	1.PN_+_sum_H3K27ac	1.PN_-_Sox19b_H3K27ac	1.PN_+_Pou5f3_H3K27ac	1.PN_-_Nanog_H3K27ac	chr15	2448494	2548494	ENSDART00000153497.3	wdr53	yes	WT	A	A	A	A	A	A	A	1. P+N+
e47066	chr4	12973598	12973708	peak_226316	yes	1.PN	1	2	1	2	1	2	1	1.PN_+_sum_H3K27ac	1.PN_-_Sox19b_H3K27ac	1.PN_-_Pou5f3_H3K27ac	1.PN_-_Nanog_H3K27ac	chr4	12881762	12981762	ENSDART00000016382.5	wif1	yes	MZps	A	B	A	C	A	A	A	3b. P-N+
e47072	chr16	31497898	31498008	peak_89531	yes	1.PN	1	2	1	2	1	1	1	1.PN_+_sum_H3K27ac	1.PN_0_Sox19b_H3K27ac	1.PN_+_Pou5f3_H3K27ac	1.PN_0_Nanog_H3K27ac	chr16	31475290	31575290	ENSDART00000109996.4	wisp1b	no	MZtriple	B	B	B	B	B	B	C	N/A
e47077	chr3	22490920	22491030	peak_212506	yes	1.PN	1	2	1	2	1	1	1	1.PN_+_sum_H3K27ac	1.PN_0_Sox19b_H3K27ac	1.PN_0_Pou5f3_H3K27ac	1.PN_+_Nanog_H3K27ac	chr3	22392444	22492444	ENSDART00000190921.1	wnk4b	yes	WT	B	A	A	B	A	A	A	3b. P-N+
e47082	chr3	26514326	26514436	peak_213615a	yes	1.PN	1	1	1	1	1	1	1	1.PN_+_sum_H3K27ac	1.PN_+_Sox19b_H3K27ac	1.PN_0_Pou5f3_H3K27ac	1.PN_+_Nanog_H3K27ac	chr3	26474934	26574934	ENSDART00000087118.6	xylt1	yes	WT	A	A	A	A	A	A	A	2a. P+N0
e47086	chr3	26564830	26564940	peak_213633	yes	1.PN	1	2	1	2	1	1	1	1.PN_+_sum_H3K27ac	1.PN_+_Sox19b_H3K27ac	1.PN_+_Pou5f3_H3K27ac	1.PN_0_Nanog_H3K27ac	chr3	26474934	26574934	ENSDART00000087118.6	xylt1	yes	WT	A	A	A	A	A	A	A	2a. P+N0
e47091	chr4	13941260	13941370	peak_226584b	yes	1.PN	1	1	1	1	1	1	1	1.PN_+_sum_H3K27ac	1.PN_+_Sox19b_H3K27ac	1.PN_+_Pou5f3_H3K27ac	1.PN_0_Nanog_H3K27ac	chr4	13871206	13971206	ENSDART00000080334.6	yaf2	yes	WT	B	A	A	B	B	A	B	N/A
e47096	chr8	45441060	45441170	peak_294837	yes	1.PN	1	2	1	1	1	1	1	1.PN_+_sum_H3K27ac	1.PN_0_Sox19b_H3K27ac	1.PN_0_Pou5f3_H3K27ac	1.PN_+_Nanog_H3K27ac	chr8	45380942	45480942	ENSDART00000112394.4	ywhabb	yes	WT	B	A	A	B	B	A	B	N/A
e47101	chr13	44827636	44827746	peak_56641	yes	1.PN	1	2	1	1	1	1	1	1.PN_+_sum_H3K27ac	1.PN_+_Sox19b_H3K27ac	1.PN_+_Pou5f3_H3K27ac	1.PN_+_Nanog_H3K27ac	chr13	44807086	44907086	ENSDART00000017770.7	zbtb8os	yes	WT	A	A	B	B	A	A	A	3a. P0N+
e47106	chr13	44839278	44839388	peak_56647	yes	1.PN	1	2	1	1	1	1	1	1.PN_+_sum_H3K27ac	1.PN_0_Sox19b_H3K27ac	1.PN_0_Pou5f3_H3K27ac	1.PN_0_Nanog_H3K27ac	chr13	44807086	44907086	ENSDART00000017770.7	zbtb8os	yes	WT	A	A	B	B	A	A	A	3a. P0N+
e47111	chr13	44859470	44859580	peak_56654	yes	1.PN	1	2	1	2	1	2	1	1.PN_+_sum_H3K27ac	1.PN_-_Sox19b_H3K27ac	1.PN_+_Pou5f3_H3K27ac	1.PN_+_Nanog_H3K27ac	chr13	44807086	44907086	ENSDART00000017770.7	zbtb8os	yes	WT	A	A	B	B	A	A	A	3a. P0N+
e47116	chr13	44860736	44860846	peak_56655	yes	1.PN	1	2	1	1	1	1	1	1.PN_+_sum_H3K27ac	1.PN_-_Sox19b_H3K27ac	1.PN_0_Pou5f3_H3K27ac	1.PN_0_Nanog_H3K27ac	chr13	44807086	44907086	ENSDART00000017770.7	zbtb8os	yes	WT	A	A	B	B	A	A	A	3a. P0N+
e47121	chr5	22057316	22057426	peak_240116	yes	1.PN	1	2	1	1	1	1	1	1.PN_+_sum_H3K27ac	1.PN_0_Sox19b_H3K27ac	1.PN_0_Pou5f3_H3K27ac	1.PN_+_Nanog_H3K27ac	chr5	22048590	22148590	ENSDART00000143676.2	zc3h12b	yes	WT	A	B	B	B	A	A	A	3b. P-N+
e47125	chr5	22063580	22063690	peak_240117	yes	1.PN	1	2	1	1	1	1	1	1.PN_+_sum_H3K27ac	1.PN_-_Sox19b_H3K27ac	1.PN_0_Pou5f3_H3K27ac	1.PN_0_Nanog_H3K27ac	chr5	22048590	22148590	ENSDART00000143676.2	zc3h12b	yes	WT	A	B	B	B	A	A	A	3b. P-N+
e47129	chr5	22057316	22057426	peak_240116	yes	1.PN	1	2	1	1	1	1	1	1.PN_+_sum_H3K27ac	1.PN_0_Sox19b_H3K27ac	1.PN_0_Pou5f3_H3K27ac	1.PN_+_Nanog_H3K27ac	chr5	22032918	22132918	ENSDART00000020908.6	zc4h2	yes	WT	B	A	B	B	B	B	B	N/A
e47131	chr5	22063580	22063690	peak_240117	yes	1.PN	1	2	1	1	1	1	1	1.PN_+_sum_H3K27ac	1.PN_-_Sox19b_H3K27ac	1.PN_0_Pou5f3_H3K27ac	1.PN_0_Nanog_H3K27ac	chr5	22032918	22132918	ENSDART00000020908.6	zc4h2	yes	WT	B	A	B	B	B	B	B	N/A
e47133	chr16	39210586	39210696	peak_91428	yes	1.PN	1	2	1	1	1	2	1	1.PN_+_sum_H3K27ac	1.PN_0_Sox19b_H3K27ac	1.PN_+_Pou5f3_H3K27ac	1.PN_+_Nanog_H3K27ac	chr16	39146726	39246726	ENSDART00000017017.8	zdhhc3a	no	MZspg	C	B	B	B	B	B	B	N/A
e47135	chr2	37094406	37094516	peak_140327	yes	1.PN	1	2	1	1	1	1	1	1.PN_+_sum_H3K27ac	1.PN_0_Sox19b_H3K27ac	1.PN_+_Pou5f3_H3K27ac	1.PN_0_Nanog_H3K27ac	chr2	37048786	37148786	ENSDART00000003670.8	zgc:101744	no	MZspg	C	B	B	B	B	B	B	N/A
e47137	chr5	35931824	35931934	peak_243769	yes	1.PN	1	2	1	2	1	1	1	1.PN_+_sum_H3K27ac	1.PN_-_Sox19b_H3K27ac	1.PN_-_Pou5f3_H3K27ac	1.PN_+_Nanog_H3K27ac	chr5	35905208	36005208	ENSDART00000074630.5	zgc:103697	yes	WT	B	B	A	B	B	A	A	3b. P-N+
e47139	chr25	10583564	10583674	peak_201883	yes	1.PN	1	2	1	1	1	1	1	1.PN_+_sum_H3K27ac	1.PN_0_Sox19b_H3K27ac	1.PN_+_Pou5f3_H3K27ac	1.PN_+_Nanog_H3K27ac	chr25	10497226	10597226	ENSDART00000067678.7	zgc:110339	yes	WT	B	A	B	B	B	A	B	N/A
e47142	chr3	21183976	21184086	peak_212175	yes	1.PN	1	1	1	1	1	1	1	1.PN_+_sum_H3K27ac	1.PN_0_Sox19b_H3K27ac	1.PN_0_Pou5f3_H3K27ac	1.PN_0_Nanog_H3K27ac	chr3	21150762	21250762	ENSDART00000067841.7	zgc:112038	yes	WT	A	A	A	B	B	C	C	N/A
e47145	chr24	18462002	18462112	peak_193810	yes	1.PN	1	2	1	1	1	1	1	1.PN_+_sum_H3K27ac	1.PN_0_Sox19b_H3K27ac	1.PN_0_Pou5f3_H3K27ac	1.PN_+_Nanog_H3K27ac	chr24	18417064	18517064	ENSDART00000081946.5	zgc:112332	yes	WT	A	A	A	A	A	A	A	1. P+N+
e7105	chr24	18467044	18467154	peak_193811	yes	1.PN	1	2	1	1	1	1	1	1.PN_+_sum_H3K27ac	1.PN_+_Sox19b_H3K27ac	1.PN_0_Pou5f3_H3K27ac	1.PN_+_Nanog_H3K27ac	chr24	18417064	18517064	ENSDART00000081946.5	zgc:112332	yes	WT	A	A	A	A	A	A	A	1. P+N+
e7107	chr24	18467902	18468012	peak_193812	yes	1.PN	1	1	1	1	2	1	1	1.PN_+_sum_H3K27ac	1.PN_0_Sox19b_H3K27ac	1.PN_0_Pou5f3_H3K27ac	1.PN_+_Nanog_H3K27ac	chr24	18417064	18517064	ENSDART00000081946.5	zgc:112332	yes	WT	A	A	A	A	A	A	A	1. P+N+
e7109	chr24	18470250	18470360	peak_193813	yes	1.PN	1	1	1	1	1	1	1	1.PN_+_sum_H3K27ac	1.PN_+_Sox19b_H3K27ac	1.PN_0_Pou5f3_H3K27ac	1.PN_+_Nanog_H3K27ac	chr24	18417064	18517064	ENSDART00000081946.5	zgc:112332	yes	WT	A	A	A	A	A	A	A	1. P+N+
e7111	chr15	44123582	44123692	peak_81021	yes	1.PN	1	2	1	1	1	1	1	1.PN_+_sum_H3K27ac	1.PN_-_Sox19b_H3K27ac	1.PN_0_Pou5f3_H3K27ac	1.PN_0_Nanog_H3K27ac	chr15	44043284	44143284	ENSDART00000114352.3	zgc:112998	yes	WT	A	B	A	B	A	A	A	3a. P0N+
e7113	chr3	18705944	18706054	peak_211579	yes	1.PN	1	2	1	1	1	1	1	1.PN_+_sum_H3K27ac	1.PN_0_Sox19b_H3K27ac	1.PN_0_Pou5f3_H3K27ac	1.PN_-_Nanog_H3K27ac	chr3	18694512	18794512	ENSDART00000145539.2	zgc:113333	yes	WT	B	A	A	A	A	A	A	3a. P0N+
e7115	chr3	18764702	18764812	peak_211590b	yes	1.PN	1	1	1	1	1	1	1	1.PN_+_sum_H3K27ac	1.PN_+_Sox19b_H3K27ac	1.PN_0_Pou5f3_H3K27ac	1.PN_+_Nanog_H3K27ac	chr3	18694512	18794512	ENSDART00000145539.2	zgc:113333	yes	WT	B	A	A	A	A	A	A	3a. P0N+
e7117	chr3	18764702	18764812	peak_211590b	yes	1.PN	1	1	1	1	1	1	1	1.PN_+_sum_H3K27ac	1.PN_+_Sox19b_H3K27ac	1.PN_0_Pou5f3_H3K27ac	1.PN_+_Nanog_H3K27ac	chr3	18706076	18806076	ENSDART00000055766.6	zgc:113333	yes	WT	A	A	A	A	B	A	A	3a. P0N+
e7118	chr3	21183976	21184086	peak_212175	yes	1.PN	1	1	1	1	1	1	1	1.PN_+_sum_H3K27ac	1.PN_0_Sox19b_H3K27ac	1.PN_0_Pou5f3_H3K27ac	1.PN_0_Nanog_H3K27ac	chr3	21139764	21239764	ENSDART00000078807.4	zgc:123295	yes	WT	A	A	A	A	A	A	A	2a. P+N0
e7119	chr8	22389216	22389326	peak_289820	yes	1.PN	1	2	1	2	1	1	1	1.PN_+_sum_H3K27ac	1.PN_-_Sox19b_H3K27ac	1.PN_-_Pou5f3_H3K27ac	1.PN_+_Nanog_H3K27ac	chr8	22305908	22405908	ENSDART00000146457.3	zgc:153631	yes	MZsn	B	B	B	B	B	C	B	N/A
e7120	chr3	21183976	21184086	peak_212175	yes	1.PN	1	1	1	1	1	1	1	1.PN_+_sum_H3K27ac	1.PN_0_Sox19b_H3K27ac	1.PN_0_Pou5f3_H3K27ac	1.PN_0_Nanog_H3K27ac	chr3	21175748	21275748	ENSDART00000139213.2	zgc:153968	yes	WT	A	A	A	A	A	A	A	1. P+N+
e7121	chr17	25367742	25367852	peak_101342	yes	1.PN	1	2	1	1	1	1	1	1.PN_+_sum_H3K27ac	1.PN_-_Sox19b_H3K27ac	1.PN_0_Pou5f3_H3K27ac	1.PN_0_Nanog_H3K27ac	chr17	25347068	25447068	ENSDART00000164254.2	zgc:154055	no	MZnanog	B	B	C	B	B	C	B	N/A
e7122	chr18	22071238	22071348	peak_112882a	yes	1.PN	1	2	1	1	1	1	1	1.PN_+_sum_H3K27ac	1.PN_-_Sox19b_H3K27ac	1.PN_+_Pou5f3_H3K27ac	1.PN_+_Nanog_H3K27ac	chr18	22059378	22159378	ENSDART00000147230.2	zgc:158868	yes	WT	A	A	A	A	A	A	A	2a. P+N0
e7123	chr6	16467562	16467672	peak_256221	yes	1.PN	1	2	1	1	1	1	1	1.PN_+_sum_H3K27ac	1.PN_0_Sox19b_H3K27ac	1.PN_+_Pou5f3_H3K27ac	1.PN_+_Nanog_H3K27ac	chr6	16418792	16518792	ENSDART00000114667.4	zgc:161969	yes	WT	A	A	A	B	A	A	A	3a. P0N+
e7124	chr17	33374506	33374616	peak_103424	yes	1.PN	1	2	1	1	1	1	1	1.PN_+_sum_H3K27ac	1.PN_0_Sox19b_H3K27ac	1.PN_+_Pou5f3_H3K27ac	1.PN_0_Nanog_H3K27ac	chr17	33325468	33425468	ENSDART00000032827.6	zgc:162964	yes	WT	A	A	A	A	B	A	A	4. S+only
e7125	chr2	27900504	27900614	peak_138070	yes	1.PN	1	2	1	1	1	1	1	1.PN_+_sum_H3K27ac	1.PN_0_Sox19b_H3K27ac	1.PN_-_Pou5f3_H3K27ac	1.PN_0_Nanog_H3K27ac	chr2	27850536	27950536	ENSDART00000077720.6	zgc:163121	yes	WT	A	A	A	A	A	A	A	3a. P0N+
e7126	chr8	15217318	15217428	peak_287953	yes	1.PN	1	2	1	1	1	1	1	1.PN_+_sum_H3K27ac	1.PN_+_Sox19b_H3K27ac	1.PN_+_Pou5f3_H3K27ac	1.PN_+_Nanog_H3K27ac	chr8	15201446	15301446	ENSDART00000063717.7	zgc:171480	yes	WT	B	B	A	B	B	A	B	N/A
e7127	chr17	49645986	49646096	peak_106618	yes	1.PN	1	2	1	1	1	1	1	1.PN_+_sum_H3K27ac	1.PN_-_Sox19b_H3K27ac	1.PN_0_Pou5f3_H3K27ac	1.PN_0_Nanog_H3K27ac	chr17	49587024	49687024	ENSDART00000157331.3	zgc:171599	yes	WT	B	B	A	B	A	A	A	3a. P0N+
e7128	chr16	28799854	28799964	peak_88952	yes	1.PN	1	2	1	1	1	1	1	1.PN_+_sum_H3K27ac	1.PN_-_Sox19b_H3K27ac	1.PN_+_Pou5f3_H3K27ac	1.PN_+_Nanog_H3K27ac	chr16	28742156	28842156	ENSDART00000161525.2	zgc:171704	yes	WT	A	B	A	A	A	A	A	1. P+N+
e15765	chr16	28799854	28799964	peak_88952	yes	1.PN	1	2	1	1	1	1	1	1.PN_+_sum_H3K27ac	1.PN_-_Sox19b_H3K27ac	1.PN_+_Pou5f3_H3K27ac	1.PN_+_Nanog_H3K27ac	chr16	28742176	28842176	ENSDART00000027417.10	zgc:171704	yes	WT	A	B	B	A	A	A	A	1. P+N+
e15769	chr16	28804854	28804964	peak_88956b	yes	1.PN	1	2	1	1	1	1	1	1.PN_+_sum_H3K27ac	1.PN_-_Sox19b_H3K27ac	1.PN_+_Pou5f3_H3K27ac	1.PN_0_Nanog_H3K27ac	chr16	28742156	28842156	ENSDART00000161525.2	zgc:171704	yes	WT	A	B	A	A	A	A	A	1. P+N+
e15773	chr16	28804854	28804964	peak_88956b	yes	1.PN	1	2	1	1	1	1	1	1.PN_+_sum_H3K27ac	1.PN_-_Sox19b_H3K27ac	1.PN_+_Pou5f3_H3K27ac	1.PN_0_Nanog_H3K27ac	chr16	28742176	28842176	ENSDART00000027417.10	zgc:171704	yes	WT	A	B	B	A	A	A	A	1. P+N+
e15774	chr4	49055838	49055948	peak_231918	yes	1.PN	1	2	1	1	1	1	1	1.PN_+_sum_H3K27ac	1.PN_-_Sox19b_H3K27ac	1.PN_0_Pou5f3_H3K27ac	1.PN_+_Nanog_H3K27ac	chr4	49023582	49123582	ENSDART00000170022.2	zgc:173705	yes	WT	A	A	B	B	B	A	A	4. S+only
e15775	chr4	49071766	49071876	peak_231919	yes	1.PN	1	2	1	1	1	1	1	1.PN_+_sum_H3K27ac	1.PN_-_Sox19b_H3K27ac	1.PN_0_Pou5f3_H3K27ac	1.PN_+_Nanog_H3K27ac	chr4	49023582	49123582	ENSDART00000170022.2	zgc:173705	yes	WT	A	A	B	B	B	A	A	4. S+only
e15776	chr2	312682	312792	peak_132077	yes	1.PN	1	2	1	1	1	2	1	1.PN_+_sum_H3K27ac	1.PN_-_Sox19b_H3K27ac	1.PN_+_Pou5f3_H3K27ac	1.PN_-_Nanog_H3K27ac	chr2	277080	377080	ENSDART00000155595.2	zgc:174263	yes	WT	B	B	B	A	B	A	B	N/A
e15777	chr4	28974646	28974756	peak_230457	yes	1.PN	1	1	1	1	1	1	1	1.PN_+_sum_H3K27ac	1.PN_-_Sox19b_H3K27ac	1.PN_-_Pou5f3_H3K27ac	1.PN_-_Nanog_H3K27ac	chr4	28908602	29008602	ENSDART00000111294.4	zgc:174315	yes	WT	B	B	A	B	A	A	A	3a. P0N+
e15778	chr4	29005174	29005284	peak_230463a	yes	1.PN	1	2	1	1	1	1	1	1.PN_+_sum_H3K27ac	1.PN_0_Sox19b_H3K27ac	1.PN_0_Pou5f3_H3K27ac	1.PN_0_Nanog_H3K27ac	chr4	28908602	29008602	ENSDART00000111294.4	zgc:174315	yes	WT	B	B	A	B	A	A	A	3a. P0N+
e15780	chr23	29867666	29867776	peak_185100	yes	1.PN	1	2	1	1	1	1	1	1.PN_+_sum_H3K27ac	1.PN_+_Sox19b_H3K27ac	1.PN_0_Pou5f3_H3K27ac	1.PN_0_Nanog_H3K27ac	chr23	29774146	29874146	ENSDART00000020616.6	zgc:194189	no	MZnanog	B	B	C	B	B	B	B	N/A
e15784	chr3	42226146	42226256	peak_217789	yes	1.PN	1	2	1	1	1	1	1	1.PN_+_sum_H3K27ac	1.PN_0_Sox19b_H3K27ac	1.PN_+_Pou5f3_H3K27ac	1.PN_0_Nanog_H3K27ac	chr3	42141422	42241422	ENSDART00000156448.2	zgc:194207	yes	WT	A	B	A	B	A	A	A	1. P+N+
e15785	chr22	4796784	4796894	peak_170512	yes	1.PN	1	2	1	2	1	1	1	1.PN_+_sum_H3K27ac	1.PN_-_Sox19b_H3K27ac	1.PN_+_Pou5f3_H3K27ac	1.PN_+_Nanog_H3K27ac	chr22	4748738	4848738	ENSDART00000114465.7	zgc:195170	no	MZnanog	B	C	C	C	B	B	B	N/A
e15786	chr2	9979506	9979616	peak_134169	yes	1.PN	1	2	1	1	1	1	1	1.PN_+_sum_H3K27ac	1.PN_+_Sox19b_H3K27ac	1.PN_+_Pou5f3_H3K27ac	1.PN_+_Nanog_H3K27ac	chr2	9921610	10021610	ENSDART00000137924.2	zgc:55943	no	MZtriple	B	B	B	B	B	B	C	N/A
e15787	chr19	24104848	24104958	peak_125711	yes	1.PN	1	2	1	1	1	1	1	1.PN_+_sum_H3K27ac	1.PN_-_Sox19b_H3K27ac	1.PN_0_Pou5f3_H3K27ac	1.PN_0_Nanog_H3K27ac	chr19	24075458	24175458	ENSDART00000080632.4	zgc:64022	yes	MZsox19b	A	U	A	A	A	A	A	1. P+N+
e15788	chr19	24120598	24120708	peak_125720	yes	1.PN	1	2	1	1	1	1	1	1.PN_+_sum_H3K27ac	1.PN_+_Sox19b_H3K27ac	1.PN_+_Pou5f3_H3K27ac	1.PN_+_Nanog_H3K27ac	chr19	24075458	24175458	ENSDART00000080632.4	zgc:64022	yes	MZsox19b	A	U	A	A	A	A	A	1. P+N+
e15789	chr19	24126212	24126322	peak_125723	yes	1.PN	1	2	1	1	1	1	1	1.PN_+_sum_H3K27ac	1.PN_0_Sox19b_H3K27ac	1.PN_+_Pou5f3_H3K27ac	1.PN_+_Nanog_H3K27ac	chr19	24075458	24175458	ENSDART00000080632.4	zgc:64022	yes	MZsox19b	A	U	A	A	A	A	A	1. P+N+
e38634	chr16	39210586	39210696	peak_91428	yes	1.PN	1	2	1	1	1	2	1	1.PN_+_sum_H3K27ac	1.PN_0_Sox19b_H3K27ac	1.PN_+_Pou5f3_H3K27ac	1.PN_+_Nanog_H3K27ac	chr16	39192338	39292338	ENSDART00000102510.6	zgc:77056	yes	WT	B	A	B	B	B	B	B	N/A
e38642	chr16	30427904	30428014	peak_89308	yes	1.PN	1	2	1	1	1	1	1	1.PN_+_sum_H3K27ac	1.PN_+_Sox19b_H3K27ac	1.PN_0_Pou5f3_H3K27ac	1.PN_+_Nanog_H3K27ac	chr16	30384280	30484280	ENSDART00000018504.8	zgc:77086	no	WT	B	B	B	B	C	B	C	N/A
e38646	chr21	37000564	37000674	peak_167105	yes	1.PN	1	2	1	1	1	1	1	1.PN_+_sum_H3K27ac	1.PN_0_Sox19b_H3K27ac	1.PN_0_Pou5f3_H3K27ac	1.PN_0_Nanog_H3K27ac	chr21	36977252	37077252	ENSDART00000076483.4	zgc:77151	yes	WT	A	A	A	A	B	A	B	N/A
e38650	chr25	13810690	13810800	peak_202582	yes	1.PN	1	2	1	2	1	2	1	1.PN_+_sum_H3K27ac	1.PN_-_Sox19b_H3K27ac	1.PN_-_Pou5f3_H3K27ac	1.PN_-_Nanog_H3K27ac	chr25	13741626	13841626	ENSDART00000159278.2	zgc:92873	yes	WT	B	A	A	B	B	B	B	N/A
e38653	chr24	4941632	4941742	peak_190783b	yes	1.PN	1	2	1	2	1	1	1	1.PN_+_sum_H3K27ac	1.PN_+_Sox19b_H3K27ac	1.PN_+_Pou5f3_H3K27ac	1.PN_-_Nanog_H3K27ac	chr24	4923766	5023766	ENSDART00000127597.3	zic1	no	MZnanog	C	B	C	C	B	B	B	N/A
e38656	chr24	5009940	5010050	peak_190817a	yes	1.PN	1	1	1	1	1	1	1	1.PN_+_sum_H3K27ac	1.PN_+_Sox19b_H3K27ac	1.PN_0_Pou5f3_H3K27ac	1.PN_+_Nanog_H3K27ac	chr24	4923766	5023766	ENSDART00000127597.3	zic1	no	MZnanog	C	B	C	C	B	B	B	N/A
e38659	chr9	31271236	31271346	peak_304179	yes	1.PN	1	2	1	2	1	2	1	1.PN_+_sum_H3K27ac	1.PN_+_Sox19b_H3K27ac	1.PN_0_Pou5f3_H3K27ac	1.PN_+_Nanog_H3K27ac	chr9	31232160	31332160	ENSDART00000010774.7	zic2a	yes	WT	A	A	A	B	A	A	A	3b. P-N+
e38662	chr9	31318580	31318690	peak_304202	yes	1.PN	1	1	1	1	1	1	1	1.PN_+_sum_H3K27ac	1.PN_+_Sox19b_H3K27ac	1.PN_+_Pou5f3_H3K27ac	1.PN_0_Nanog_H3K27ac	chr9	31232160	31332160	ENSDART00000010774.7	zic2a	yes	WT	A	A	A	B	A	A	A	3b. P-N+
e38665	chr9	31271236	31271346	peak_304179	yes	1.PN	1	2	1	2	1	2	1	1.PN_+_sum_H3K27ac	1.PN_+_Sox19b_H3K27ac	1.PN_0_Pou5f3_H3K27ac	1.PN_+_Nanog_H3K27ac	chr9	31228048	31328048	ENSDART00000022204.5	zic5	no	MZnanog	B	B	C	B	B	B	B	N/A
e38667	chr9	31318580	31318690	peak_304202	yes	1.PN	1	1	1	1	1	1	1	1.PN_+_sum_H3K27ac	1.PN_+_Sox19b_H3K27ac	1.PN_+_Pou5f3_H3K27ac	1.PN_0_Nanog_H3K27ac	chr9	31228048	31328048	ENSDART00000022204.5	zic5	no	MZnanog	B	B	C	B	B	B	B	N/A
e38671	chr10	45216616	45216726	peak_23970	yes	1.PN	1	1	1	1	1	1	1	1.PN_+_sum_H3K27ac	1.PN_+_Sox19b_H3K27ac	1.PN_+_Pou5f3_H3K27ac	1.PN_0_Nanog_H3K27ac	chr10	45198324	45298324	ENSDART00000159797.2	zmiz2	yes	WT	A	B	B	B	B	B	B	N/A
e38673	chr24	27211972	27212082	peak_195843	yes	1.PN	1	2	1	1	2	1	1	1.PN_+_sum_H3K27ac	1.PN_-_Sox19b_H3K27ac	1.PN_+_Pou5f3_H3K27ac	1.PN_0_Nanog_H3K27ac	chr24	27206338	27306338	ENSDART00000079863.7	zmynd11	no	MZspg	C	B	B	B	B	B	B	N/A
e38675	chr3	61510414	61510524	peak_222030	yes	1.PN	1	2	1	1	1	1	1	1.PN_+_sum_H3K27ac	1.PN_-_Sox19b_H3K27ac	1.PN_-_Pou5f3_H3K27ac	1.PN_0_Nanog_H3K27ac	chr3	61472758	61572758	ENSDART00000106266.5	znf1004	yes	WT	A	A	A	A	A	A	A	1. P+N+
e38677	chr3	61518782	61518892	peak_222034b	yes	1.PN	1	2	1	1	1	1	1	1.PN_+_sum_H3K27ac	1.PN_0_Sox19b_H3K27ac	1.PN_0_Pou5f3_H3K27ac	1.PN_0_Nanog_H3K27ac	chr3	61472758	61572758	ENSDART00000106266.5	znf1004	yes	WT	A	A	A	A	A	A	A	1. P+N+
e38681	chr2	312682	312792	peak_132077	yes	1.PN	1	2	1	1	1	2	1	1.PN_+_sum_H3K27ac	1.PN_-_Sox19b_H3K27ac	1.PN_+_Pou5f3_H3K27ac	1.PN_-_Nanog_H3K27ac	chr2	251896	351896	ENSDART00000157246.2	znf1008	yes	WT	A	A	B	A	A	A	A	2b. P+N-
e38683	chr4	28427126	28427236	peak_230308	yes	1.PN	1	2	1	1	1	1	1	1.PN_+_sum_H3K27ac	1.PN_0_Sox19b_H3K27ac	1.PN_+_Pou5f3_H3K27ac	1.PN_+_Nanog_H3K27ac	chr4	28368828	28468828	ENSDART00000111603.4	znf1041	yes	WT	A	A	A	A	A	A	A	3b. P-N+
e38685	chr4	28431002	28431112	peak_230311	yes	1.PN	1	2	1	1	1	1	1	1.PN_+_sum_H3K27ac	1.PN_0_Sox19b_H3K27ac	1.PN_0_Pou5f3_H3K27ac	1.PN_+_Nanog_H3K27ac	chr4	28368828	28468828	ENSDART00000111603.4	znf1041	yes	WT	A	A	A	A	A	A	A	3b. P-N+
e38687	chr4	32649782	32649892	peak_230830	yes	1.PN	1	2	1	1	1	1	1	1.PN_+_sum_H3K27ac	1.PN_0_Sox19b_H3K27ac	1.PN_+_Pou5f3_H3K27ac	1.PN_0_Nanog_H3K27ac	chr4	32599954	32699954	ENSDART00000135750.3	znf1042	yes	WT	A	A	A	A	A	A	A	1. P+N+
e38689	chr4	42544542	42544652	peak_231459	yes	1.PN	1	2	1	1	1	1	1	1.PN_+_sum_H3K27ac	1.PN_-_Sox19b_H3K27ac	1.PN_+_Pou5f3_H3K27ac	1.PN_-_Nanog_H3K27ac	chr4	42506554	42606554	ENSDART00000168536.2	znf1053	yes	WT	A	A	A	A	A	A	A	3a. P0N+
e38691	chr4	28427126	28427236	peak_230308	yes	1.PN	1	2	1	1	1	1	1	1.PN_+_sum_H3K27ac	1.PN_0_Sox19b_H3K27ac	1.PN_+_Pou5f3_H3K27ac	1.PN_+_Nanog_H3K27ac	chr4	28392222	28492222	ENSDART00000150879.2	znf1067	yes	WT	A	A	A	A	A	A	A	3a. P0N+
e38693	chr4	28431002	28431112	peak_230311	yes	1.PN	1	2	1	1	1	1	1	1.PN_+_sum_H3K27ac	1.PN_0_Sox19b_H3K27ac	1.PN_0_Pou5f3_H3K27ac	1.PN_+_Nanog_H3K27ac	chr4	28392222	28492222	ENSDART00000150879.2	znf1067	yes	WT	A	A	A	A	A	A	A	3a. P0N+
e40520	chr4	43390906	43391016	peak_231535	yes	1.PN	1	2	1	1	1	1	1	1.PN_+_sum_H3K27ac	1.PN_-_Sox19b_H3K27ac	1.PN_+_Pou5f3_H3K27ac	1.PN_+_Nanog_H3K27ac	chr4	43342654	43442654	ENSDART00000150797.2	znf1073	yes	WT	A	B	B	B	A	A	A	3b. P-N+
e40525	chr4	30327746	30327856	peak_230653	yes	1.PN	1	2	1	1	1	1	1	1.PN_+_sum_H3K27ac	1.PN_0_Sox19b_H3K27ac	1.PN_+_Pou5f3_H3K27ac	1.PN_+_Nanog_H3K27ac	chr4	30312840	30412840	ENSDART00000165929.2	znf1083	yes	WT	A	A	B	B	B	B	B	N/A
e40528	chr4	38255072	38255182	peak_231160a	yes	1.PN	1	2	1	1	1	2	1	1.PN_+_sum_H3K27ac	1.PN_-_Sox19b_H3K27ac	1.PN_+_Pou5f3_H3K27ac	1.PN_+_Nanog_H3K27ac	chr4	38209998	38309998	ENSDART00000172389.2	znf1093	yes	WT	A	A	A	A	A	A	A	3b. P-N+
e40531	chr4	38255334	38255444	peak_231160b	yes	1.PN	1	2	1	1	1	1	1	1.PN_+_sum_H3K27ac	1.PN_-_Sox19b_H3K27ac	1.PN_+_Pou5f3_H3K27ac	1.PN_+_Nanog_H3K27ac	chr4	38209998	38309998	ENSDART00000172389.2	znf1093	yes	WT	A	A	A	A	A	A	A	3b. P-N+
e40534	chr4	38256564	38256674	peak_231161	yes	1.PN	1	2	1	1	1	1	1	1.PN_+_sum_H3K27ac	1.PN_0_Sox19b_H3K27ac	1.PN_+_Pou5f3_H3K27ac	1.PN_+_Nanog_H3K27ac	chr4	38209998	38309998	ENSDART00000172389.2	znf1093	yes	WT	A	A	A	A	A	A	A	3b. P-N+
e40536	chr4	33112602	33112712	peak_230851	yes	1.PN	1	1	1	1	1	1	1	1.PN_+_sum_H3K27ac	1.PN_0_Sox19b_H3K27ac	1.PN_+_Pou5f3_H3K27ac	1.PN_0_Nanog_H3K27ac	chr4	33045656	33145656	ENSDART00000150647.2	znf1112	yes	MZnanog	A	A	C	B	B	B	B	N/A
e40540	chr4	40999876	40999986	peak_231359	yes	1.PN	1	2	1	1	1	1	1	1.PN_+_sum_H3K27ac	1.PN_-_Sox19b_H3K27ac	1.PN_0_Pou5f3_H3K27ac	1.PN_0_Nanog_H3K27ac	chr4	40903318	41003318	ENSDART00000151912.2	znf1136	no	MZps	B	B	C	C	B	B	B	N/A
e40542	chr4	44873980	44874090	peak_231660	yes	1.PN	1	2	1	1	1	1	1	1.PN_+_sum_H3K27ac	1.PN_0_Sox19b_H3K27ac	1.PN_+_Pou5f3_H3K27ac	1.PN_0_Nanog_H3K27ac	chr4	44822722	44922722	ENSDART00000150621.2	znf1137	yes	WT	A	A	A	A	A	A	A	1. P+N+
e40544	chr4	44875260	44875370	peak_231661a	yes	1.PN	1	2	1	1	1	1	1	1.PN_+_sum_H3K27ac	1.PN_0_Sox19b_H3K27ac	1.PN_+_Pou5f3_H3K27ac	1.PN_0_Nanog_H3K27ac	chr4	44822722	44922722	ENSDART00000150621.2	znf1137	yes	WT	A	A	A	A	A	A	A	1. P+N+
e40548	chr4	44875752	44875862	peak_231661b	yes	1.PN	1	2	1	1	1	1	1	1.PN_+_sum_H3K27ac	1.PN_0_Sox19b_H3K27ac	1.PN_+_Pou5f3_H3K27ac	1.PN_+_Nanog_H3K27ac	chr4	44822722	44922722	ENSDART00000150621.2	znf1137	yes	WT	A	A	A	A	A	A	A	1. P+N+
e40549	chr7	18435376	18435486	peak_270423	yes	1.PN	1	1	1	1	1	1	1	1.PN_+_sum_H3K27ac	1.PN_+_Sox19b_H3K27ac	1.PN_+_Pou5f3_H3K27ac	1.PN_+_Nanog_H3K27ac	chr7	18420964	18520964	ENSDART00000173929.2	znf16l	yes	WT	B	A	A	B	B	A	B	N/A
e40550	chr7	18436056	18436166	peak_270424	yes	1.PN	1	1	1	1	1	1	1	1.PN_+_sum_H3K27ac	1.PN_+_Sox19b_H3K27ac	1.PN_+_Pou5f3_H3K27ac	1.PN_+_Nanog_H3K27ac	chr7	18420964	18520964	ENSDART00000173929.2	znf16l	yes	WT	B	A	A	B	B	A	B	N/A
e69915	chr7	18494256	18494366	peak_270440	yes	1.PN	1	2	1	1	1	1	1	1.PN_+_sum_H3K27ac	1.PN_+_Sox19b_H3K27ac	1.PN_+_Pou5f3_H3K27ac	1.PN_+_Nanog_H3K27ac	chr7	18420964	18520964	ENSDART00000173929.2	znf16l	yes	WT	B	A	A	B	B	A	B	N/A
e69916	chr7	18503520	18503630	peak_270443	yes	1.PN	1	2	1	2	1	1	1	1.PN_+_sum_H3K27ac	1.PN_-_Sox19b_H3K27ac	1.PN_0_Pou5f3_H3K27ac	1.PN_0_Nanog_H3K27ac	chr7	18420964	18520964	ENSDART00000173929.2	znf16l	yes	WT	B	A	A	B	B	A	B	N/A
e69917	chr7	18508834	18508944	peak_270444	yes	1.PN	1	2	1	2	1	1	1	1.PN_+_sum_H3K27ac	1.PN_-_Sox19b_H3K27ac	1.PN_+_Pou5f3_H3K27ac	1.PN_+_Nanog_H3K27ac	chr7	18420964	18520964	ENSDART00000173929.2	znf16l	yes	WT	B	A	A	B	B	A	B	N/A
e69918	chr7	18512958	18513068	peak_270445	yes	1.PN	1	2	1	1	1	1	1	1.PN_+_sum_H3K27ac	1.PN_0_Sox19b_H3K27ac	1.PN_+_Pou5f3_H3K27ac	1.PN_+_Nanog_H3K27ac	chr7	18420964	18520964	ENSDART00000173929.2	znf16l	yes	WT	B	A	A	B	B	A	B	N/A
e69919	chr6	18570906	18571016	peak_256574	yes	1.PN	1	1	1	1	1	1	1	1.PN_+_sum_H3K27ac	1.PN_+_Sox19b_H3K27ac	1.PN_+_Pou5f3_H3K27ac	1.PN_+_Nanog_H3K27ac	chr6	18568106	18668106	ENSDART00000161562.2	znf207b	yes	WT	A	A	A	B	A	A	A	3a. P0N+
e69920	chr23	38222188	38222298	peak_187453	yes	1.PN	1	2	1	2	1	1	1	1.PN_+_sum_H3K27ac	1.PN_0_Sox19b_H3K27ac	1.PN_0_Pou5f3_H3K27ac	1.PN_0_Nanog_H3K27ac	chr23	38195608	38295608	ENSDART00000191386.1	znf217	yes	WT	A	A	B	B	B	B	B	N/A
e69921	chr23	38224834	38224944	peak_187454	yes	1.PN	1	2	1	1	1	1	1	1.PN_+_sum_H3K27ac	1.PN_0_Sox19b_H3K27ac	1.PN_0_Pou5f3_H3K27ac	1.PN_0_Nanog_H3K27ac	chr23	38195608	38295608	ENSDART00000191386.1	znf217	yes	WT	A	A	B	B	B	B	B	N/A
e69922	chr25	13657868	13657978	peak_202536a	yes	1.PN	1	2	1	1	1	2	1	1.PN_+_sum_H3K27ac	1.PN_-_Sox19b_H3K27ac	1.PN_-_Pou5f3_H3K27ac	1.PN_-_Nanog_H3K27ac	chr25	13626682	13726682	ENSDART00000090226.6	znf319b	yes	WT	B	A	B	B	B	B	B	N/A
e33448	chr1	53306954	53307064	peak_12241	yes	1.PN	1	2	1	1	1	2	1	1.PN_+_sum_H3K27ac	1.PN_+_Sox19b_H3K27ac	1.PN_+_Pou5f3_H3K27ac	1.PN_+_Nanog_H3K27ac	chr1	53227660	53327660	ENSDART00000014232.8	znf330	yes	WT	B	B	A	B	B	A	B	N/A
e33455	chr17	16067532	16067642	peak_99043	yes	1.PN	1	2	1	1	1	1	1	1.PN_+_sum_H3K27ac	1.PN_0_Sox19b_H3K27ac	1.PN_+_Pou5f3_H3K27ac	1.PN_0_Nanog_H3K27ac	chr17	16040158	16140158	ENSDART00000132203.2	znf395a	yes	WT	A	B	A	B	B	B	B	N/A
e65378	chr17	16095194	16095304	peak_99053	yes	1.PN	1	2	1	1	1	1	1	1.PN_+_sum_H3K27ac	1.PN_-_Sox19b_H3K27ac	1.PN_+_Pou5f3_H3K27ac	1.PN_+_Nanog_H3K27ac	chr17	16040158	16140158	ENSDART00000132203.2	znf395a	yes	WT	A	B	A	B	B	B	B	N/A
e65380	chr25	26901956	26902066	peak_205439b	yes	1.PN	1	1	1	1	1	1	1	1.PN_+_sum_H3K27ac	1.PN_+_Sox19b_H3K27ac	1.PN_+_Pou5f3_H3K27ac	1.PN_0_Nanog_H3K27ac	chr25	26851148	26951148	ENSDART00000153839.3	znf800a	yes	WT	A	A	B	A	A	A	A	2a. P+N0
e65382	chr4	44873980	44874090	peak_231660	yes	1.PN	1	2	1	1	1	1	1	1.PN_+_sum_H3K27ac	1.PN_0_Sox19b_H3K27ac	1.PN_+_Pou5f3_H3K27ac	1.PN_0_Nanog_H3K27ac	chr4	44829200	44929200	ENSDART00000178716.2	znf980	yes	WT	A	A	B	B	A	A	A	3b. P-N+
e65384	chr4	44875260	44875370	peak_231661a	yes	1.PN	1	2	1	1	1	1	1	1.PN_+_sum_H3K27ac	1.PN_0_Sox19b_H3K27ac	1.PN_+_Pou5f3_H3K27ac	1.PN_0_Nanog_H3K27ac	chr4	44829200	44929200	ENSDART00000178716.2	znf980	yes	WT	A	A	B	B	A	A	A	3b. P-N+
e65386	chr4	44875752	44875862	peak_231661b	yes	1.PN	1	2	1	1	1	1	1	1.PN_+_sum_H3K27ac	1.PN_0_Sox19b_H3K27ac	1.PN_+_Pou5f3_H3K27ac	1.PN_+_Nanog_H3K27ac	chr4	44829200	44929200	ENSDART00000178716.2	znf980	yes	WT	A	A	B	B	A	A	A	3b. P-N+
e65388	chr4	48543624	48543734	peak_231860	yes	1.PN	1	2	1	1	1	1	1	1.PN_+_sum_H3K27ac	1.PN_-_Sox19b_H3K27ac	1.PN_-_Pou5f3_H3K27ac	1.PN_+_Nanog_H3K27ac	chr4	48528324	48628324	ENSDART00000122707.3	znf980	yes	WT	A	B	B	B	B	B	B	N/A
e65390	chr22	9917386	9917496	peak_171226	yes	1.PN	1	2	1	1	1	1	1	1.PN_+_sum_H3K27ac	1.PN_-_Sox19b_H3K27ac	1.PN_0_Pou5f3_H3K27ac	1.PN_+_Nanog_H3K27ac	chr22	9850378	9950378	ENSDART00000193906.1	znf991	yes	WT	B	A	A	B	A	A	A	3a. P0N+
e65392	chr4	59112908	59113018	peak_232544a	yes	1.PN	1	2	1	1	1	1	1	1.PN_+_sum_H3K27ac	1.PN_0_Sox19b_H3K27ac	1.PN_+_Pou5f3_H3K27ac	1.PN_0_Nanog_H3K27ac	chr4	59102338	59202338	ENSDART00000156770.3	znf993	yes	WT	A	A	A	A	A	A	A	1. P+N+
e65394	chr4	54222154	54222264	peak_232251	yes	1.PN	1	2	1	1	1	1	1	1.PN_+_sum_H3K27ac	1.PN_-_Sox19b_H3K27ac	1.PN_+_Pou5f3_H3K27ac	1.PN_0_Nanog_H3K27ac	chr4	54175676	54275676	ENSDART00000166637.2	znf995	yes	WT	A	A	A	A	A	A	A	1. P+N+
e65395	chr9	15837274	15837384	peak_300701	yes	1.PN	1	2	1	1	1	1	1	1.PN_+_sum_H3K27ac	1.PN_-_Sox19b_H3K27ac	1.PN_+_Pou5f3_H3K27ac	1.PN_-_Nanog_H3K27ac	chr9	15787396	15887396	ENSDART00000141063.2	znfl1b	yes	MZnanog	A	A	U	A	A	U	A	2b. P+N-
e65397	chr6	37289132	37289242	peak_260672	yes	1.PN	1	2	1	1	1	1	1	1.PN_+_sum_H3K27ac	1.PN_-_Sox19b_H3K27ac	1.PN_+_Pou5f3_H3K27ac	1.PN_+_Nanog_H3K27ac	chr6	37255336	37355336	ENSDART00000123248.3	zranb2	yes	WT	B	A	A	B	B	A	B	N/A
e65398	chr6	37289132	37289242	peak_260672	yes	1.PN	1	2	1	1	1	1	1	1.PN_+_sum_H3K27ac	1.PN_-_Sox19b_H3K27ac	1.PN_+_Pou5f3_H3K27ac	1.PN_+_Nanog_H3K27ac	chr6	37251340	37351340	ENSDART00000104180.4	zranb2	yes	WT	B	B	B	B	B	B	B	N/A
e65399	chr2	48999918	49000028	peak_143372	yes	1.PN	1	2	1	3	1	1	1	1.PN_0/-_sum_H3K27ac	1.PN_-_Sox19b_H3K27ac	1.PN_-_Pou5f3_H3K27ac	1.PN_+_Nanog_H3K27ac	chr2	48989158	49089158	ENSDART00000129704.3	abhd17aa	yes	WT	B	B	B	B	B	B	B	N/A
e9164	chr8	8454052	8454162	peak_286466	yes	1.PN	1	2	1	1	1	1	1	1.PN_0/-_sum_H3K27ac	1.PN_0_Sox19b_H3K27ac	1.PN_0_Pou5f3_H3K27ac	1.PN_+_Nanog_H3K27ac	chr8	8439726	8539726	ENSDART00000064113.5	abt1	yes	WT	B	B	A	B	A	A	B	N/A
e9167	chr8	20243074	20243184	peak_289278b	yes	1.PN	1	2	1	1	1	1	1	1.PN_0/-_sum_H3K27ac	1.PN_0_Sox19b_H3K27ac	1.PN_+_Pou5f3_H3K27ac	1.PN_0_Nanog_H3K27ac	chr8	20195892	20295892	ENSDART00000136911.2	acer1	yes	WT	A	A	A	A	B	A	A	4. S+only
e9170	chr7	42428926	42429036	peak_277274	yes	1.PN	1	1	1	1	1	1	1	1.PN_0/-_sum_H3K27ac	1.PN_-_Sox19b_H3K27ac	1.PN_0_Pou5f3_H3K27ac	1.PN_+_Nanog_H3K27ac	chr7	42410300	42510300	ENSDART00000004120.11	adamts18	yes	WT	A	A	B	A	A	A	A	4. S+only
e9172	chr14	36406528	36406638	peak_66960	yes	1.PN	1	2	1	2	1	1	1	1.PN_0/-_sum_H3K27ac	none	none	none	chr14	36387250	36487250	ENSDART00000016728.9	aga	yes	WT	B	B	B	B	B	B	B	N/A
e9174	chr2	24581290	24581400	peak_137279	yes	1.PN	1	2	1	1	1	1	1	1.PN_0/-_sum_H3K27ac	1.PN_+_Sox19b_H3K27ac	1.PN_0_Pou5f3_H3K27ac	1.PN_+_Nanog_H3K27ac	chr2	24486760	24586760	ENSDART00000144149.3	angptl4	yes	MZtriple	C	B	C	B	C	C	C	N/A
e9175	chr7	33352856	33352966	peak_274637	yes	1.PN	1	1	1	1	1	1	1	1.PN_0/-_sum_H3K27ac	1.PN_0_Sox19b_H3K27ac	1.PN_+_Pou5f3_H3K27ac	1.PN_0_Nanog_H3K27ac	chr7	33300082	33400082	ENSDART00000008785.9	anp32a	yes	WT	A	A	A	A	B	A	B	N/A
e9177	chr3	32329264	32329374	peak_215280	yes	1.PN	1	2	1	1	1	1	1	1.PN_0/-_sum_H3K27ac	1.PN_-_Sox19b_H3K27ac	1.PN_-_Pou5f3_H3K27ac	1.PN_0_Nanog_H3K27ac	chr3	32315810	32415810	ENSDART00000155967.3	ap2a1	no	MZnanog	B	B	C	B	C	C	C	N/A
e9179	chr15	8762506	8762616	peak_72695a	yes	1.PN	1	2	1	2	1	2	1	1.PN_0/-_sum_H3K27ac	1.PN_0_Sox19b_H3K27ac	1.PN_0_Pou5f3_H3K27ac	1.PN_0_Nanog_H3K27ac	chr15	8717648	8817648	ENSDART00000033871.8	ap2s1	yes	WT	B	B	B	B	B	B	B	N/A
e9180	chr11	5682384	5682494	peak_25483	yes	1.PN	1	2	1	1	1	1	1	1.PN_0/-_sum_H3K27ac	1.PN_0_Sox19b_H3K27ac	1.PN_0_Pou5f3_H3K27ac	1.PN_0_Nanog_H3K27ac	chr11	5631760	5731760	ENSDART00000179139.2	arid3a	yes	WT	A	A	A	A	A	A	A	2a. P+N0
e9182	chr19	31386922	31387032	peak_127407	yes	1.PN	1	2	1	1	2	1	1	1.PN_0/-_sum_H3K27ac	none	none	none	chr19	31291850	31391850	ENSDART00000040810.4	arl4ab	yes	WT	A	B	A	B	A	A	A	3b. P-N+
e9184	chr3	16132938	16133048	peak_210930	yes	1.PN	1	2	1	1	1	1	1	1.PN_0/-_sum_H3K27ac	1.PN_0_Sox19b_H3K27ac	1.PN_0_Pou5f3_H3K27ac	1.PN_0_Nanog_H3K27ac	chr3	16092058	16192058	ENSDART00000016616.8	arl5c	yes	WT	A	A	A	A	A	A	A	1. P+N+
e9185	chr9	48055790	48055900	peak_308119	yes	1.PN	1	2	1	1	1	1	1	1.PN_0/-_sum_H3K27ac	1.PN_-_Sox19b_H3K27ac	1.PN_+_Pou5f3_H3K27ac	1.PN_0_Nanog_H3K27ac	chr9	48027034	48127034	ENSDART00000099803.5	arpc2	yes	WT	B	A	B	B	B	B	B	N/A
e9187	chr1	52128698	52128808	peak_11928b	yes	1.PN	1	2	1	1	1	1	1	1.PN_0/-_sum_H3K27ac	1.PN_0_Sox19b_H3K27ac	1.PN_+_Pou5f3_H3K27ac	1.PN_+_Nanog_H3K27ac	chr1	52087526	52187526	ENSDART00000007079.9	asna1	yes	WT	B	B	B	B	B	B	B	N/A
e9189	chr1	1713516	1713626	peak_548	yes	1.PN	1	2	1	1	1	1	1	1.PN_0/-_sum_H3K27ac	1.PN_0_Sox19b_H3K27ac	1.PN_0_Pou5f3_H3K27ac	1.PN_0_Nanog_H3K27ac	chr1	1662138	1762138	ENSDART00000081047.5	atp1a1a.1	yes	WT	B	B	B	B	B	B	B	N/A
e9190	chr6	10836340	10836450	peak_254983	yes	1.PN	1	2	1	1	1	1	1	1.PN_0/-_sum_H3K27ac	1.PN_0_Sox19b_H3K27ac	1.PN_0_Pou5f3_H3K27ac	1.PN_-_Nanog_H3K27ac	chr6	10785850	10885850	ENSDART00000005903.8	atp5mc3b	yes	WT	B	B	A	B	A	A	A	3a. P0N+
e9192	chr22	20563698	20563808	peak_173793b	yes	1.PN	1	1	1	1	1	1	1	1.PN_0/-_sum_H3K27ac	1.PN_+_Sox19b_H3K27ac	1.PN_-_Pou5f3_H3K27ac	1.PN_+_Nanog_H3K27ac	chr22	20465348	20565348	ENSDART00000137371.4	atp8b3	yes	MZspg	U	A	A	B	A	A	A	3b. P-N+
e9194	chr8	50953984	50954094	peak_295913b	yes	1.PN	1	2	1	2	2	2	1	1.PN_0/-_sum_H3K27ac	1.PN_0_Sox19b_H3K27ac	1.PN_0_Pou5f3_H3K27ac	1.PN_0_Nanog_H3K27ac	chr8	50892238	50992238	ENSDART00000124748.4	b2ml	no	MZpn	B	B	B	B	C	B	C	N/A
e9195	chr11	10511276	10511386	peak_26450	yes	1.PN	1	2	1	2	1	1	1	1.PN_0/-_sum_H3K27ac	1.PN_+_Sox19b_H3K27ac	1.PN_0_Pou5f3_H3K27ac	1.PN_+_Nanog_H3K27ac	chr11	10491256	10591256	ENSDART00000132365.2	b3gnt5a	yes	WT	A	A	B	A	B	A	A	4. S+only
e9197	chr8	22330234	22330344	peak_289810	yes	1.PN	1	2	1	1	1	1	1	1.PN_0/-_sum_H3K27ac	1.PN_-_Sox19b_H3K27ac	1.PN_-_Pou5f3_H3K27ac	1.PN_0_Nanog_H3K27ac	chr8	22239318	22339318	ENSDART00000075126.4	b3gnt7l	no	MZps	B	B	B	C	B	B	B	N/A
e9199	chr5	61475848	61475958	peak_249621	yes	1.PN	1	2	1	1	1	1	1	1.PN_0/-_sum_H3K27ac	1.PN_0_Sox19b_H3K27ac	1.PN_0_Pou5f3_H3K27ac	1.PN_0_Nanog_H3K27ac	chr5	61458416	61558416	ENSDART00000023676.6	bckdk	yes	MZnanog	B	B	C	B	B	B	B	N/A
e9200	chr18	39090864	39090974	peak_116828	yes	1.PN	1	2	1	1	1	1	1	1.PN_0/-_sum_H3K27ac	1.PN_-_Sox19b_H3K27ac	1.PN_0_Pou5f3_H3K27ac	1.PN_+_Nanog_H3K27ac	chr18	39056720	39156720	ENSDART00000122377.3	bcl2l10	yes	WT	A	A	A	B	A	A	A	3b. P-N+
e9202	chr19	40912626	40912736	peak_129854	yes	1.PN	1	1	1	1	1	1	1	1.PN_0/-_sum_H3K27ac	1.PN_-_Sox19b_H3K27ac	1.PN_-_Pou5f3_H3K27ac	1.PN_0_Nanog_H3K27ac	chr19	40856162	40956162	ENSDART00000004514.7	bet1	no	MZps	B	B	B	C	B	B	B	N/A
e9205	chr12	34911098	34911208	peak_42926	yes	1.PN	1	1	1	1	1	1	1	1.PN_0/-_sum_H3K27ac	1.PN_+_Sox19b_H3K27ac	1.PN_+_Pou5f3_H3K27ac	1.PN_+_Nanog_H3K27ac	chr12	34837944	34937944	ENSDART00000027379.11	bicral	yes	MZtriple	B	A	B	B	C	B	C	N/A
e9206	chr20	45881040	45881150	peak_156069	yes	1.PN	1	2	1	2	1	1	1	1.PN_0/-_sum_H3K27ac	1.PN_-_Sox19b_H3K27ac	1.PN_-_Pou5f3_H3K27ac	1.PN_+_Nanog_H3K27ac	chr20	45843172	45943172	ENSDART00000131169.4	bmp2b	yes	WT	A	A	A	A	A	A	A	3a. P0N+
e9208	chr3	61383420	61383530	peak_221984	yes	1.PN	1	2	1	2	1	1	1	1.PN_0/-_sum_H3K27ac	1.PN_-_Sox19b_H3K27ac	1.PN_0_Pou5f3_H3K27ac	1.PN_0_Nanog_H3K27ac	chr3	61341634	61441634	ENSDART00000126417.3	bri3	yes	WT	B	B	B	B	B	B	B	N/A
e9211	chr4	57506084	57506194	peak_232413	yes	1.PN	1	2	1	2	2	1	1	1.PN_0/-_sum_H3K27ac	1.PN_-_Sox19b_H3K27ac	1.PN_+_Pou5f3_H3K27ac	1.PN_-_Nanog_H3K27ac	chr4	57455840	57555840	ENSDART00000127643.3	BX510934.1	yes	WT	A	B	B	B	B	B	A	2a. P+N0
e9212	chr4	66838280	66838390	peak_233033	yes	1.PN	1	2	1	1	1	1	1	1.PN_0/-_sum_H3K27ac	1.PN_-_Sox19b_H3K27ac	1.PN_+_Pou5f3_H3K27ac	1.PN_+_Nanog_H3K27ac	chr4	66750864	66850864	ENSDART00000165264.2	BX649556.1	yes	MZsox19b	A	C	A	B	A	A	A	1. P+N+
e9214	chr4	66843430	66843540	peak_233035	yes	1.PN	1	2	1	2	1	1	1	1.PN_0/-_sum_H3K27ac	1.PN_-_Sox19b_H3K27ac	1.PN_0_Pou5f3_H3K27ac	1.PN_+_Nanog_H3K27ac	chr4	66750864	66850864	ENSDART00000165264.2	BX649556.1	yes	MZsox19b	A	C	A	B	A	A	A	1. P+N+
e9217	chr4	66838280	66838390	peak_233033	yes	1.PN	1	2	1	1	1	1	1	1.PN_0/-_sum_H3K27ac	1.PN_-_Sox19b_H3K27ac	1.PN_+_Pou5f3_H3K27ac	1.PN_+_Nanog_H3K27ac	chr4	66793600	66893600	ENSDART00000181654.1	BX649556.2	no	MZps	B	C	B	C	C	C	C	N/A
e9218	chr4	66843430	66843540	peak_233035	yes	1.PN	1	2	1	2	1	1	1	1.PN_0/-_sum_H3K27ac	1.PN_-_Sox19b_H3K27ac	1.PN_0_Pou5f3_H3K27ac	1.PN_+_Nanog_H3K27ac	chr4	66793600	66893600	ENSDART00000181654.1	BX649556.2	no	MZps	B	C	B	C	C	C	C	N/A
e9220	chr9	30271132	30271242	peak_303911	yes	1.PN	1	2	1	2	1	1	1	1.PN_0/-_sum_H3K27ac	1.PN_-_Sox19b_H3K27ac	1.PN_0_Pou5f3_H3K27ac	1.PN_0_Nanog_H3K27ac	chr9	30198034	30298034	ENSDART00000145874.3	BX936337.1	yes	WT	A	A	A	B	A	A	A	3a. P0N+
e9223	chr9	426078	426188	peak_297062a	yes	1.PN	1	2	1	1	1	2	1	1.PN_0/-_sum_H3K27ac	1.PN_0_Sox19b_H3K27ac	1.PN_0_Pou5f3_H3K27ac	1.PN_0_Nanog_H3K27ac	chr9	379276	479276	ENSDART00000161606.2	bzw1b	yes	WT	B	A	B	B	A	A	A	3a. P0N+
e9224	chr9	426078	426188	peak_297062a	yes	1.PN	1	2	1	1	1	2	1	1.PN_0/-_sum_H3K27ac	1.PN_0_Sox19b_H3K27ac	1.PN_0_Pou5f3_H3K27ac	1.PN_0_Nanog_H3K27ac	chr9	376390	476390	ENSDART00000172515.2	bzw1b	yes	WT	B	A	B	B	A	A	A	3b. P-N+
e9226	chr9	426078	426188	peak_297062a	yes	1.PN	1	2	1	1	1	2	1	1.PN_0/-_sum_H3K27ac	1.PN_0_Sox19b_H3K27ac	1.PN_0_Pou5f3_H3K27ac	1.PN_0_Nanog_H3K27ac	chr9	382600	482600	ENSDART00000162580.2	bzw1b	yes	WT	B	A	A	B	B	A	B	N/A
e9229	chr8	31918706	31918816	peak_292107	yes	1.PN	1	2	1	2	1	1	1	1.PN_0/-_sum_H3K27ac	1.PN_-_Sox19b_H3K27ac	1.PN_-_Pou5f3_H3K27ac	1.PN_-_Nanog_H3K27ac	chr8	31822990	31922990	ENSDART00000146933.3	c7a	yes	WT	A	A	B	A	B	B	A	2a. P+N0
e9230	chr4	20266718	20266828	peak_228277	yes	1.PN	1	2	1	2	1	1	1	1.PN_0/-_sum_H3K27ac	1.PN_-_Sox19b_H3K27ac	1.PN_-_Pou5f3_H3K27ac	1.PN_0_Nanog_H3K27ac	chr4	20242822	20342822	ENSDART00000136069.2	cacna2d4a	no	MZpn	B	B	B	B	C	B	B	N/A
e9232	chr4	4201320	4201430	peak_223800a	yes	1.PN	1	1	1	1	1	1	1	1.PN_0/-_sum_H3K27ac	1.PN_0_Sox19b_H3K27ac	1.PN_+_Pou5f3_H3K27ac	1.PN_0_Nanog_H3K27ac	chr4	4200318	4300318	ENSDART00000103316.5	cd9b	yes	WT	A	A	B	A	B	A	A	4. S+only
e9235	chr4	4206122	4206232	peak_223801	yes	1.PN	1	1	1	1	1	1	1	1.PN_0/-_sum_H3K27ac	1.PN_-_Sox19b_H3K27ac	1.PN_+_Pou5f3_H3K27ac	1.PN_0_Nanog_H3K27ac	chr4	4200318	4300318	ENSDART00000103316.5	cd9b	yes	WT	A	A	B	A	B	A	A	4. S+only
e9236	chr4	4212160	4212270	peak_223805	yes	1.PN	1	1	1	1	1	2	1	1.PN_0/-_sum_H3K27ac	1.PN_-_Sox19b_H3K27ac	1.PN_0_Pou5f3_H3K27ac	1.PN_-_Nanog_H3K27ac	chr4	4200318	4300318	ENSDART00000103316.5	cd9b	yes	WT	A	A	B	A	B	A	A	4. S+only
e9238	chr4	4212160	4212270	peak_223805	yes	1.PN	1	1	1	1	1	2	1	1.PN_0/-_sum_H3K27ac	1.PN_-_Sox19b_H3K27ac	1.PN_0_Pou5f3_H3K27ac	1.PN_-_Nanog_H3K27ac	chr4	4206300	4306300	ENSDART00000103319.5	cd9b	yes	WT	B	B	B	B	B	A	A	4. S+only
e9241	chr4	4212724	4212834	peak_223806	yes	1.PN	1	2	1	1	1	2	1	1.PN_0/-_sum_H3K27ac	1.PN_-_Sox19b_H3K27ac	1.PN_+_Pou5f3_H3K27ac	1.PN_-_Nanog_H3K27ac	chr4	4200318	4300318	ENSDART00000103316.5	cd9b	yes	WT	A	A	B	A	B	A	A	4. S+only
e9242	chr4	4212724	4212834	peak_223806	yes	1.PN	1	2	1	1	1	2	1	1.PN_0/-_sum_H3K27ac	1.PN_-_Sox19b_H3K27ac	1.PN_+_Pou5f3_H3K27ac	1.PN_-_Nanog_H3K27ac	chr4	4206300	4306300	ENSDART00000103319.5	cd9b	yes	WT	B	B	B	B	B	A	A	4. S+only
e9244	chr2	48999918	49000028	peak_143372	yes	1.PN	1	2	1	3	1	1	1	1.PN_0/-_sum_H3K27ac	1.PN_-_Sox19b_H3K27ac	1.PN_-_Pou5f3_H3K27ac	1.PN_+_Nanog_H3K27ac	chr2	48981304	49081304	ENSDART00000143471.2	cdc34b	yes	WT	B	B	B	B	B	B	B	N/A
e9246	chr17	8318052	8318162	peak_97135	yes	1.PN	1	2	1	1	1	1	1	1.PN_0/-_sum_H3K27ac	1.PN_-_Sox19b_H3K27ac	1.PN_-_Pou5f3_H3K27ac	1.PN_-_Nanog_H3K27ac	chr17	8274344	8374344	ENSDART00000172443.2	cdc42bpaa	no	MZsn	B	B	B	B	C	C	B	N/A
e9247	chr17	8318052	8318162	peak_97135	yes	1.PN	1	2	1	1	1	1	1	1.PN_0/-_sum_H3K27ac	1.PN_-_Sox19b_H3K27ac	1.PN_-_Pou5f3_H3K27ac	1.PN_-_Nanog_H3K27ac	chr17	8273346	8373346	ENSDART00000169900.2	cdc42bpaa	no	MZsn	B	B	B	B	B	C	B	N/A
e9249	chr12	37458222	37458332	peak_43514b	yes	1.PN	1	2	1	2	1	1	1	1.PN_0/-_sum_H3K27ac	1.PN_-_Sox19b_H3K27ac	1.PN_-_Pou5f3_H3K27ac	1.PN_0_Nanog_H3K27ac	chr12	37399396	37499396	ENSDART00000152951.2	cdc42ep4b	yes	WT	B	B	B	B	A	A	A	3b. P-N+
e9251	chr14	30797794	30797904	peak_65395	yes	1.PN	1	2	1	1	1	1	1	1.PN_0/-_sum_H3K27ac	1.PN_-_Sox19b_H3K27ac	1.PN_+_Pou5f3_H3K27ac	1.PN_+_Nanog_H3K27ac	chr14	30745558	30845558	ENSDART00000006132.8	cfl1	yes	WT	B	B	B	B	B	B	B	N/A
e9252	chr14	30807386	30807496	peak_65397	yes	1.PN	1	1	1	1	1	1	1	1.PN_0/-_sum_H3K27ac	1.PN_0_Sox19b_H3K27ac	1.PN_-_Pou5f3_H3K27ac	1.PN_0_Nanog_H3K27ac	chr14	30745558	30845558	ENSDART00000006132.8	cfl1	yes	WT	B	B	B	B	B	B	B	N/A
e9254	chr6	1471990	1472100	peak_252747	yes	1.PN	1	2	1	1	1	1	1	1.PN_0/-_sum_H3K27ac	1.PN_0_Sox19b_H3K27ac	1.PN_0_Pou5f3_H3K27ac	1.PN_0_Nanog_H3K27ac	chr6	1464768	1564768	ENSDART00000067586.8	chchd6b	yes	WT	B	B	B	A	B	B	B	N/A
e9256	chr6	1507650	1507760	peak_252760	yes	1.PN	1	2	1	1	1	1	1	1.PN_0/-_sum_H3K27ac	1.PN_0_Sox19b_H3K27ac	1.PN_0_Pou5f3_H3K27ac	1.PN_0_Nanog_H3K27ac	chr6	1464768	1564768	ENSDART00000067586.8	chchd6b	yes	WT	B	B	B	A	B	B	B	N/A
e9257	chr10	15072942	15073052	peak_16953	yes	1.PN	1	2	1	1	1	1	1	1.PN_0/-_sum_H3K27ac	1.PN_0_Sox19b_H3K27ac	1.PN_-_Pou5f3_H3K27ac	1.PN_+_Nanog_H3K27ac	chr10	14998782	15098782	ENSDART00000038401.5	cldn23a	yes	WT	A	A	A	A	A	A	A	3a. P0N+
e9258	chr10	15072942	15073052	peak_16953	yes	1.PN	1	2	1	1	1	1	1	1.PN_0/-_sum_H3K27ac	1.PN_0_Sox19b_H3K27ac	1.PN_-_Pou5f3_H3K27ac	1.PN_+_Nanog_H3K27ac	chr10	15003614	15103614	ENSDART00000170441.2	cldn23b	yes	MZpn	B	A	B	B	C	C	C	N/A
e9260	chr21	13671046	13671156	peak_161540	yes	1.PN	1	2	1	1	1	1	1	1.PN_0/-_sum_H3K27ac	1.PN_-_Sox19b_H3K27ac	1.PN_0_Pou5f3_H3K27ac	1.PN_+_Nanog_H3K27ac	chr21	13622196	13722196	ENSDART00000146717.3	clic3	yes	MZsn	A	A	B	A	C	C	A	4. S+only
e9261	chr23	29656474	29656584	peak_185046a	yes	1.PN	1	2	1	1	1	1	1	1.PN_0/-_sum_H3K27ac	1.PN_0_Sox19b_H3K27ac	1.PN_0_Pou5f3_H3K27ac	1.PN_0_Nanog_H3K27ac	chr23	29617722	29717722	ENSDART00000133902.3	clstn1	yes	WT	B	B	B	B	B	B	A	3b. P-N+
e9262	chr16	41503832	41503942	peak_91979	yes	1.PN	1	2	1	1	1	2	1	1.PN_0/-_sum_H3K27ac	1.PN_0_Sox19b_H3K27ac	1.PN_0_Pou5f3_H3K27ac	1.PN_0_Nanog_H3K27ac	chr16	41453926	41553926	ENSDART00000029492.7	cmtm7	yes	WT	A	A	A	A	A	A	A	1. P+N+
e9264	chr16	41504304	41504414	peak_91980	yes	1.PN	1	2	1	1	1	2	1	1.PN_0/-_sum_H3K27ac	1.PN_0_Sox19b_H3K27ac	1.PN_0_Pou5f3_H3K27ac	1.PN_0_Nanog_H3K27ac	chr16	41453926	41553926	ENSDART00000029492.7	cmtm7	yes	WT	A	A	A	A	A	A	A	1. P+N+
e9265	chr2	24581290	24581400	peak_137279	yes	1.PN	1	2	1	1	1	1	1	1.PN_0/-_sum_H3K27ac	1.PN_+_Sox19b_H3K27ac	1.PN_0_Pou5f3_H3K27ac	1.PN_+_Nanog_H3K27ac	chr2	24504416	24604416	ENSDART00000052061.6	cnn2	yes	WT	B	A	B	B	B	B	A	4. S+only
e9266	chr1	58035560	58035670	peak_13251b	yes	1.PN	1	2	1	1	1	1	1	1.PN_0/-_sum_H3K27ac	1.PN_0_Sox19b_H3K27ac	1.PN_+_Pou5f3_H3K27ac	1.PN_0_Nanog_H3K27ac	chr1	57986510	58086510	ENSDART00000081122.7	COLGALT1 (1 of many)	yes	WT	A	A	A	A	A	A	B	N/A
e9268	chr1	58036750	58036860	peak_13252b	yes	1.PN	1	2	1	1	1	2	1	1.PN_0/-_sum_H3K27ac	1.PN_0_Sox19b_H3K27ac	1.PN_0_Pou5f3_H3K27ac	1.PN_0_Nanog_H3K27ac	chr1	57986510	58086510	ENSDART00000081122.7	COLGALT1 (1 of many)	yes	WT	A	A	A	A	A	A	B	N/A
e9269	chr12	25173954	25174064	peak_40562	yes	1.PN	1	2	1	1	1	1	1	1.PN_0/-_sum_H3K27ac	1.PN_+_Sox19b_H3K27ac	1.PN_+_Pou5f3_H3K27ac	1.PN_+_Nanog_H3K27ac	chr12	25151576	25251576	ENSDART00000077188.5	cox7a2l	yes	WT	B	A	A	B	A	A	A	3a. P0N+
e9270	chr12	25231088	25231198	peak_40584	yes	1.PN	1	2	1	1	1	1	1	1.PN_0/-_sum_H3K27ac	none	none	none	chr12	25151576	25251576	ENSDART00000077188.5	cox7a2l	yes	WT	B	A	A	B	A	A	A	3a. P0N+
e9272	chr11	26391654	26391764	peak_30096	yes	1.PN	1	1	1	1	1	1	1	1.PN_0/-_sum_H3K27ac	1.PN_+_Sox19b_H3K27ac	1.PN_0_Pou5f3_H3K27ac	1.PN_+_Nanog_H3K27ac	chr11	26325978	26425978	ENSDART00000087652.6	cpne1	no	MZpn	B	B	B	B	C	C	C	N/A
e9273	chr4	2080048	2080158	peak_223072b	yes	1.PN	1	2	1	2	1	1	1	1.PN_0/-_sum_H3K27ac	1.PN_0_Sox19b_H3K27ac	1.PN_+_Pou5f3_H3K27ac	1.PN_+_Nanog_H3K27ac	chr4	2009234	2109234	ENSDART00000188177.1	cpsf6	no	MZpn	B	B	B	B	C	B	B	N/A
e9274	chr4	2080048	2080158	peak_223072b	yes	1.PN	1	2	1	2	1	1	1	1.PN_0/-_sum_H3K27ac	1.PN_0_Sox19b_H3K27ac	1.PN_+_Pou5f3_H3K27ac	1.PN_+_Nanog_H3K27ac	chr4	2002718	2102718	ENSDART00000150844.2	cpsf6	yes	MZspg	C	B	B	B	C	B	C	N/A
e9276	chr16	52537032	52537142	peak_94477	yes	1.PN	1	2	1	1	1	1	1	1.PN_0/-_sum_H3K27ac	1.PN_0_Sox19b_H3K27ac	1.PN_+_Pou5f3_H3K27ac	1.PN_0_Nanog_H3K27ac	chr16	52490056	52590056	ENSDART00000188304.1	CR293507.1	yes	WT	A	A	B	B	B	B	B	N/A
e9277	chr4	4201320	4201430	peak_223800a	yes	1.PN	1	1	1	1	1	1	1	1.PN_0/-_sum_H3K27ac	1.PN_0_Sox19b_H3K27ac	1.PN_+_Pou5f3_H3K27ac	1.PN_0_Nanog_H3K27ac	chr4	4178682	4278682	ENSDART00000161244.2	CR293509.1	no	MZsn	B	B	B	B	B	C	B	N/A
e9278	chr4	4206122	4206232	peak_223801	yes	1.PN	1	1	1	1	1	1	1	1.PN_0/-_sum_H3K27ac	1.PN_-_Sox19b_H3K27ac	1.PN_+_Pou5f3_H3K27ac	1.PN_0_Nanog_H3K27ac	chr4	4178682	4278682	ENSDART00000161244.2	CR293509.1	no	MZsn	B	B	B	B	B	C	B	N/A
e9280	chr4	4212160	4212270	peak_223805	yes	1.PN	1	1	1	1	1	2	1	1.PN_0/-_sum_H3K27ac	1.PN_-_Sox19b_H3K27ac	1.PN_0_Pou5f3_H3K27ac	1.PN_-_Nanog_H3K27ac	chr4	4178682	4278682	ENSDART00000161244.2	CR293509.1	no	MZsn	B	B	B	B	B	C	B	N/A
e9281	chr4	4212724	4212834	peak_223806	yes	1.PN	1	2	1	1	1	2	1	1.PN_0/-_sum_H3K27ac	1.PN_-_Sox19b_H3K27ac	1.PN_+_Pou5f3_H3K27ac	1.PN_-_Nanog_H3K27ac	chr4	4178682	4278682	ENSDART00000161244.2	CR293509.1	no	MZsn	B	B	B	B	B	C	B	N/A
e9282	chr24	17162606	17162716	peak_193556	yes	1.PN	1	1	1	1	1	1	1	1.PN_0/-_sum_H3K27ac	1.PN_+_Sox19b_H3K27ac	1.PN_0_Pou5f3_H3K27ac	1.PN_+_Nanog_H3K27ac	chr24	17089114	17189114	ENSDART00000111079.3	CR376737.1	yes	MZsn	B	A	B	B	B	C	C	N/A
e9284	chr4	30262924	30263034	peak_230636	yes	1.PN	1	2	1	2	2	2	1	1.PN_0/-_sum_H3K27ac	1.PN_-_Sox19b_H3K27ac	1.PN_0_Pou5f3_H3K27ac	1.PN_0_Nanog_H3K27ac	chr4	30249434	30349434	ENSDART00000183084.1	CR394552.1	yes	WT	A	A	A	A	A	A	A	2a. P+N0
e9285	chr4	32176298	32176408	peak_230794	yes	1.PN	1	2	1	1	1	1	1	1.PN_0/-_sum_H3K27ac	1.PN_-_Sox19b_H3K27ac	1.PN_+_Pou5f3_H3K27ac	1.PN_0_Nanog_H3K27ac	chr4	32106732	32206732	ENSDART00000163904.2	CR450785.1	yes	MZtriple	B	B	C	C	C	C	C	N/A
e9289	chr10	26942872	26942982	peak_19556	yes	1.PN	1	2	1	2	1	2	1	1.PN_0/-_sum_H3K27ac	1.PN_-_Sox19b_H3K27ac	1.PN_-_Pou5f3_H3K27ac	1.PN_0_Nanog_H3K27ac	chr10	26885154	26985154	ENSDART00000129993.3	CR450793.1	yes	MZspg	C	A	A	A	A	A	A	3b. P-N+
e9291	chr4	39708046	39708156	peak_231261	yes	1.PN	1	1	1	1	1	1	1	1.PN_0/-_sum_H3K27ac	1.PN_-_Sox19b_H3K27ac	1.PN_+_Pou5f3_H3K27ac	1.PN_0_Nanog_H3K27ac	chr4	39692118	39792118	ENSDART00000176004.2	CR749167.2	no	MZps	B	B	B	C	B	B	C	N/A
e9292	chr6	25205100	25205210	peak_257882	yes	1.PN	1	2	1	1	1	1	1	1.PN_0/-_sum_H3K27ac	1.PN_-_Sox19b_H3K27ac	1.PN_0_Pou5f3_H3K27ac	1.PN_0_Nanog_H3K27ac	chr6	25138784	25238784	ENSDART00000172155.2	CR790380.1	yes	WT	A	A	A	A	A	A	A	1. P+N+
e9297	chr20	1633380	1633490	peak_146300	yes	1.PN	1	2	1	1	1	1	1	1.PN_0/-_sum_H3K27ac	1.PN_+_Sox19b_H3K27ac	1.PN_+_Pou5f3_H3K27ac	1.PN_+_Nanog_H3K27ac	chr20	1585922	1685922	ENSDART00000181502.1	CR846082.1	no	MZnanog	B	B	C	B	B	B	B	N/A
e9299	chr16	14378902	14379012	peak_85568	yes	1.PN	1	2	1	1	1	1	1	1.PN_0/-_sum_H3K27ac	1.PN_-_Sox19b_H3K27ac	1.PN_-_Pou5f3_H3K27ac	1.PN_-_Nanog_H3K27ac	chr16	14347004	14447004	ENSDART00000170957.2	crabp2a	no	MZsn	B	B	B	B	C	C	C	N/A
e9300	chr19	19553134	19553244	peak_124749	yes	1.PN	1	2	1	1	1	1	1	1.PN_0/-_sum_H3K27ac	none	none	none	chr19	19455168	19555168	ENSDART00000160582.2	creb5a	no	MZpn	B	B	B	B	C	C	C	N/A
e9314	chr2	41861076	41861186	peak_141537	yes	1.PN	1	2	1	1	1	1	1	1.PN_0/-_sum_H3K27ac	1.PN_0_Sox19b_H3K27ac	1.PN_0_Pou5f3_H3K27ac	1.PN_+_Nanog_H3K27ac	chr2	41826620	41926620	ENSDART00000138013.2	crlf1a	no	MZspg	C	B	B	B	B	B	B	N/A
e9316	chr2	41861076	41861186	peak_141537	yes	1.PN	1	2	1	1	1	1	1	1.PN_0/-_sum_H3K27ac	1.PN_0_Sox19b_H3K27ac	1.PN_0_Pou5f3_H3K27ac	1.PN_+_Nanog_H3K27ac	chr2	41826594	41926594	ENSDART00000112243.4	crlf1a	no	MZps	B	B	B	C	B	B	B	N/A
e9317	chr13	25619084	25619194	peak_52027	yes	1.PN	1	2	1	1	1	1	1	1.PN_0/-_sum_H3K27ac	1.PN_0_Sox19b_H3K27ac	1.PN_0_Pou5f3_H3K27ac	1.PN_0_Nanog_H3K27ac	chr13	25531304	25631304	ENSDART00000087533.5	csgalnact2	yes	WT	B	B	B	B	B	B	B	N/A
e9325	chr18	22071636	22071746	peak_112882b	yes	1.PN	1	2	1	2	1	1	1	1.PN_0/-_sum_H3K27ac	1.PN_-_Sox19b_H3K27ac	1.PN_+_Pou5f3_H3K27ac	1.PN_+_Nanog_H3K27ac	chr18	22028142	22128142	ENSDART00000134400.2	CT573204.1	yes	MZpn	B	B	B	A	C	B	A	3b. P-N+
e9327	chr4	67162628	67162738	peak_233093a	yes	1.PN	1	2	1	1	1	2	1	1.PN_0/-_sum_H3K27ac	1.PN_-_Sox19b_H3K27ac	1.PN_0_Pou5f3_H3K27ac	1.PN_0_Nanog_H3K27ac	chr4	67093082	67193082	ENSDART00000162586.2	CT573263.1	no	MZps	B	B	B	C	B	B	B	N/A
e9328	chr7	67732188	67732298	peak_282677	yes	1.PN	1	2	1	1	1	1	1	1.PN_0/-_sum_H3K27ac	1.PN_-_Sox19b_H3K27ac	1.PN_+_Pou5f3_H3K27ac	1.PN_0_Nanog_H3K27ac	chr7	67697250	67797250	ENSDART00000169453.2	CU469577.1	yes	WT	A	A	A	A	A	A	A	1. P+N+
e9329	chr24	32199552	32199662	peak_196814c	yes	1.PN	1	2	1	2	1	1	1	1.PN_0/-_sum_H3K27ac	1.PN_0_Sox19b_H3K27ac	1.PN_-_Pou5f3_H3K27ac	1.PN_0_Nanog_H3K27ac	chr24	32100276	32200276	ENSDART00000166212.2	cubn	yes	WT	A	A	A	A	A	A	A	1. P+N+
e9331	chr22	26943446	26943556	peak_175116	yes	1.PN	1	1	1	1	1	1	1	1.PN_0/-_sum_H3K27ac	1.PN_-_Sox19b_H3K27ac	1.PN_+_Pou5f3_H3K27ac	1.PN_0_Nanog_H3K27ac	chr22	26895494	26995494	ENSDART00000077411.5	cxcl12b	yes	MZpn	A	C	A	A	U	A	A	4. S+only
e9332	chr7	67732188	67732298	peak_282677	yes	1.PN	1	2	1	1	1	1	1	1.PN_0/-_sum_H3K27ac	1.PN_-_Sox19b_H3K27ac	1.PN_+_Pou5f3_H3K27ac	1.PN_0_Nanog_H3K27ac	chr7	67683758	67783758	ENSDART00000172015.2	cyb5b	yes	WT	B	B	B	A	B	A	B	N/A
e9333	chr17	10998978	10999088	peak_97869	yes	1.PN	1	2	1	2	1	1	1	1.PN_0/-_sum_H3K27ac	1.PN_-_Sox19b_H3K27ac	1.PN_+_Pou5f3_H3K27ac	1.PN_-_Nanog_H3K27ac	chr17	10965878	11065878	ENSDART00000162249.2	dact1	yes	WT	A	A	A	A	A	A	A	2b. P+N-
e9336	chr19	18761248	18761358	peak_124575	yes	1.PN	1	2	1	1	1	1	1	1.PN_0/-_sum_H3K27ac	1.PN_+_Sox19b_H3K27ac	1.PN_-_Pou5f3_H3K27ac	1.PN_+_Nanog_H3K27ac	chr19	18747622	18847622	ENSDART00000166172.2	ddah2	no	MZsn	B	B	B	C	C	C	B	N/A
e9337	chr19	18761248	18761358	peak_124575	yes	1.PN	1	2	1	1	1	1	1	1.PN_0/-_sum_H3K27ac	1.PN_+_Sox19b_H3K27ac	1.PN_-_Pou5f3_H3K27ac	1.PN_+_Nanog_H3K27ac	chr19	18749318	18849318	ENSDART00000171843.2	ddah2	no	MZsn	B	B	B	B	B	C	B	N/A
e9338	chr5	72217610	72217720	peak_252140c	yes	1.PN	1	2	1	2	1	1	1	1.PN_0/-_sum_H3K27ac	1.PN_-_Sox19b_H3K27ac	1.PN_-_Pou5f3_H3K27ac	1.PN_+_Nanog_H3K27ac	chr5	72144442	72244442	ENSDART00000165436.2	ddx54	yes	WT	B	B	B	B	A	A	B	N/A
e9341	chr16	40984728	40984838	peak_91873	yes	1.PN	1	1	1	1	1	1	1	1.PN_0/-_sum_H3K27ac	1.PN_+_Sox19b_H3K27ac	1.PN_+_Pou5f3_H3K27ac	1.PN_+_Nanog_H3K27ac	chr16	40965162	41065162	ENSDART00000058586.7	dek	yes	WT	B	B	B	B	B	B	B	N/A
e9342	chr11	2527270	2527380	peak_24788	yes	1.PN	1	2	1	3	2	1	1	1.PN_0/-_sum_H3K27ac	1.PN_-_Sox19b_H3K27ac	1.PN_0_Pou5f3_H3K27ac	1.PN_0_Nanog_H3K27ac	chr11	2454750	2554750	ENSDART00000173149.2	dgkab	no	MZsn	B	B	B	B	B	C	B	N/A
e9343	chr7	67732188	67732298	peak_282677	yes	1.PN	1	2	1	1	1	1	1	1.PN_0/-_sum_H3K27ac	1.PN_-_Sox19b_H3K27ac	1.PN_+_Pou5f3_H3K27ac	1.PN_0_Nanog_H3K27ac	chr7	67699250	67799250	ENSDART00000167562.2	dhx38	yes	WT	B	B	B	B	B	B	B	N/A
e9346	chr2	35806584	35806694	peak_140062	yes	1.PN	1	2	1	1	1	1	1	1.PN_0/-_sum_H3K27ac	1.PN_0_Sox19b_H3K27ac	1.PN_0_Pou5f3_H3K27ac	1.PN_0_Nanog_H3K27ac	chr2	35804240	35904240	ENSDART00000134918.2	dhx9	yes	WT	B	A	A	B	B	A	A	4. S+only
e9347	chr2	35831398	35831508	peak_140071a	yes	1.PN	1	2	1	2	1	2	1	1.PN_0/-_sum_H3K27ac	1.PN_0_Sox19b_H3K27ac	1.PN_0_Pou5f3_H3K27ac	1.PN_0_Nanog_H3K27ac	chr2	35804240	35904240	ENSDART00000134918.2	dhx9	yes	WT	B	A	A	B	B	A	A	4. S+only
e9348	chr11	18517754	18517864	peak_28214	yes	1.PN	1	2	1	1	1	1	1	1.PN_0/-_sum_H3K27ac	1.PN_-_Sox19b_H3K27ac	1.PN_+_Pou5f3_H3K27ac	1.PN_+_Nanog_H3K27ac	chr11	18507278	18607278	ENSDART00000103950.5	dido1	yes	WT	B	B	A	B	A	A	A	3a. P0N+
e9351	chr15	20492502	20492612	peak_75356	yes	1.PN	1	2	1	1	1	1	1	1.PN_0/-_sum_H3K27ac	1.PN_0_Sox19b_H3K27ac	1.PN_+_Pou5f3_H3K27ac	1.PN_0_Nanog_H3K27ac	chr15	20418302	20518302	ENSDART00000018514.8	dlc	yes	MZsn	A	A	A	A	A	U	A	3b. P-N+
e9352	chr13	6065636	6065746	peak_47674	yes	1.PN	1	2	1	1	1	1	1	1.PN_0/-_sum_H3K27ac	1.PN_0_Sox19b_H3K27ac	1.PN_-_Pou5f3_H3K27ac	1.PN_0_Nanog_H3K27ac	chr13	6031804	6131804	ENSDART00000099224.4	dld	yes	MZsn	A	A	A	A	A	U	A	3a. P0N+
e9353	chr1	36662158	36662268	peak_8167	yes	1.PN	1	2	1	2	1	1	1	1.PN_0/-_sum_H3K27ac	1.PN_0_Sox19b_H3K27ac	1.PN_0_Pou5f3_H3K27ac	1.PN_+_Nanog_H3K27ac	chr1	36615600	36715600	ENSDART00000010632.7	ednraa	no	MZps	B	B	B	C	B	B	B	N/A
e9356	chr14	6988588	6988698	peak_60291	yes	1.PN	1	1	1	1	1	1	1	1.PN_0/-_sum_H3K27ac	1.PN_0_Sox19b_H3K27ac	1.PN_0_Pou5f3_H3K27ac	1.PN_-_Nanog_H3K27ac	chr14	6937650	7037650	ENSDART00000060990.5	eif4ebp3l	yes	WT	A	A	B	A	A	A	A	2a. P+N0
e9357	chr21	11763658	11763768	peak_161105	yes	1.PN	1	2	1	1	1	1	1	1.PN_0/-_sum_H3K27ac	1.PN_-_Sox19b_H3K27ac	1.PN_+_Pou5f3_H3K27ac	1.PN_+_Nanog_H3K27ac	chr21	11699096	11799096	ENSDART00000102408.5	ell2	yes	WT	B	B	B	B	B	B	B	N/A
e9358	chr22	1188708	1188818	peak_169517	yes	1.PN	1	2	1	2	1	1	1	1.PN_0/-_sum_H3K27ac	1.PN_+_Sox19b_H3K27ac	1.PN_0_Pou5f3_H3K27ac	1.PN_0_Nanog_H3K27ac	chr22	1136864	1236864	ENSDART00000167710.2	eps8l3a	yes	WT	B	A	B	B	C	B	C	N/A
e9361	chr20	33534576	33534686	peak_153338a	yes	1.PN	1	2	1	2	1	1	1	1.PN_0/-_sum_H3K27ac	1.PN_0_Sox19b_H3K27ac	1.PN_0_Pou5f3_H3K27ac	1.PN_0_Nanog_H3K27ac	chr20	33447128	33547128	ENSDART00000101974.4	erh	yes	WT	B	A	B	B	B	B	B	N/A
e9362	chr20	33546254	33546364	peak_153340	yes	1.PN	1	1	1	1	1	1	1	1.PN_0/-_sum_H3K27ac	1.PN_0_Sox19b_H3K27ac	1.PN_0_Pou5f3_H3K27ac	1.PN_+_Nanog_H3K27ac	chr20	33447128	33547128	ENSDART00000101974.4	erh	yes	WT	B	A	B	B	B	B	B	N/A
e9363	chr16	27415804	27415914	peak_88615	yes	1.PN	1	2	1	2	1	2	1	1.PN_0/-_sum_H3K27ac	none	none	none	chr16	27392344	27492344	ENSDART00000027545.9	erp44	no	MZnanog	B	C	C	B	B	B	B	N/A
e9367	chr4	2080048	2080158	peak_223072b	yes	1.PN	1	2	1	2	1	1	1	1.PN_0/-_sum_H3K27ac	1.PN_0_Sox19b_H3K27ac	1.PN_+_Pou5f3_H3K27ac	1.PN_+_Nanog_H3K27ac	chr4	1986620	2086620	ENSDART00000150490.2	FAR2	yes	WT	A	A	B	A	A	A	A	2a. P+N0
e9368	chr10	26942872	26942982	peak_19556	yes	1.PN	1	2	1	2	1	2	1	1.PN_0/-_sum_H3K27ac	1.PN_-_Sox19b_H3K27ac	1.PN_-_Pou5f3_H3K27ac	1.PN_0_Nanog_H3K27ac	chr10	26940094	27040094	ENSDART00000064111.6	faub	yes	WT	B	A	B	B	B	B	B	N/A
e9372	chr2	21605624	21605734	peak_136634	yes	1.PN	1	2	1	1	1	1	1	1.PN_0/-_sum_H3K27ac	1.PN_0_Sox19b_H3K27ac	1.PN_0_Pou5f3_H3K27ac	1.PN_0_Nanog_H3K27ac	chr2	21584126	21684126	ENSDART00000089822.5	fbxl7	yes	WT	A	A	A	A	A	A	A	1. P+N+
e4177	chr7	54583034	54583144	peak_280043	yes	1.PN	1	2	1	1	1	1	1	1.PN_0/-_sum_H3K27ac	1.PN_+_Sox19b_H3K27ac	1.PN_0_Pou5f3_H3K27ac	1.PN_+_Nanog_H3K27ac	chr7	54555638	54655638	ENSDART00000168474.2	fgf3	yes	WT	A	A	A	A	A	A	A	3b. P-N+
e4178	chr7	54583034	54583144	peak_280043	yes	1.PN	1	2	1	1	1	1	1	1.PN_0/-_sum_H3K27ac	1.PN_+_Sox19b_H3K27ac	1.PN_0_Pou5f3_H3K27ac	1.PN_+_Nanog_H3K27ac	chr7	54567058	54667058	ENSDART00000158898.2	fgf4	yes	MZps	U	U	A	C	A	A	A	3b. P-N+
e4179	chr12	43632780	43632890	peak_44730a	yes	1.PN	1	2	1	1	1	1	1	1.PN_0/-_sum_H3K27ac	1.PN_0_Sox19b_H3K27ac	1.PN_+_Pou5f3_H3K27ac	1.PN_+_Nanog_H3K27ac	chr12	43614682	43714682	ENSDART00000159423.2	foxi1	yes	MZsox19b	A	C	A	A	A	A	A	2a. P+N0
e4180	chr12	43656560	43656670	peak_44739	yes	1.PN	1	2	1	1	1	1	1	1.PN_0/-_sum_H3K27ac	1.PN_0_Sox19b_H3K27ac	1.PN_0_Pou5f3_H3K27ac	1.PN_0_Nanog_H3K27ac	chr12	43614682	43714682	ENSDART00000159423.2	foxi1	yes	MZsox19b	A	C	A	A	A	A	A	2a. P+N0
e4181	chr24	30386628	30386738	peak_196427	yes	1.PN	1	2	1	1	1	1	1	1.PN_0/-_sum_H3K27ac	1.PN_+_Sox19b_H3K27ac	1.PN_+_Pou5f3_H3K27ac	1.PN_+_Nanog_H3K27ac	chr24	30299980	30399980	ENSDART00000162377.2	FP085414.1	no	MZps	B	C	B	C	B	C	B	N/A
e4182	chr1	16733254	16733364	peak_3804	yes	1.PN	1	2	1	1	1	1	1	1.PN_0/-_sum_H3K27ac	1.PN_0_Sox19b_H3K27ac	1.PN_+_Pou5f3_H3K27ac	1.PN_+_Nanog_H3K27ac	chr1	16639024	16739024	ENSDART00000178599.2	frg1	yes	WT	A	A	A	B	A	A	A	3a. P0N+
e4183	chr4	2080048	2080158	peak_223072b	yes	1.PN	1	2	1	2	1	1	1	1.PN_0/-_sum_H3K27ac	1.PN_0_Sox19b_H3K27ac	1.PN_+_Pou5f3_H3K27ac	1.PN_+_Nanog_H3K27ac	chr4	2042682	2142682	ENSDART00000067423.5	frs2a	yes	WT	A	A	A	B	B	A	A	4. S+only
e4187	chr9	44848118	44848228	peak_307295	yes	1.PN	1	2	1	1	1	1	1	1.PN_0/-_sum_H3K27ac	1.PN_-_Sox19b_H3K27ac	1.PN_-_Pou5f3_H3K27ac	1.PN_0_Nanog_H3K27ac	chr9	44782030	44882030	ENSDART00000002633.7	frzb	yes	MZpn	B	A	A	B	C	A	A	4. S+only
e4188	chr11	3844080	3844190	peak_25107b	yes	1.PN	1	2	1	1	1	1	1	1.PN_0/-_sum_H3K27ac	1.PN_+_Sox19b_H3K27ac	1.PN_+_Pou5f3_H3K27ac	1.PN_+_Nanog_H3K27ac	chr11	3810534	3910534	ENSDART00000082425.5	gata2a	yes	WT	A	A	A	A	A	A	A	1. P+N+
e4189	chr1	38510676	38510786	peak_8562	yes	1.PN	1	2	1	2	1	1	1	1.PN_0/-_sum_H3K27ac	1.PN_+_Sox19b_H3K27ac	1.PN_-_Pou5f3_H3K27ac	1.PN_0_Nanog_H3K27ac	chr1	38488284	38588284	ENSDART00000009777.9	glra3	no	MZpn	B	B	B	B	C	B	B	N/A
e4190	chr1	38577896	38578006	peak_8571	yes	1.PN	1	1	1	1	1	1	1	1.PN_0/-_sum_H3K27ac	1.PN_+_Sox19b_H3K27ac	1.PN_0_Pou5f3_H3K27ac	1.PN_0_Nanog_H3K27ac	chr1	38488284	38588284	ENSDART00000009777.9	glra3	no	MZpn	B	B	B	B	C	B	B	N/A
e4191	chr3	36414354	36414464	peak_216409	yes	1.PN	1	2	1	2	1	1	1	1.PN_0/-_sum_H3K27ac	1.PN_-_Sox19b_H3K27ac	1.PN_+_Pou5f3_H3K27ac	1.PN_0_Nanog_H3K27ac	chr3	36408166	36508166	ENSDART00000167741.2	glyr1	yes	WT	B	A	B	B	B	A	B	N/A
e4192	chr3	36469648	36469758	peak_216424a	yes	1.PN	1	2	1	1	1	1	1	1.PN_0/-_sum_H3K27ac	1.PN_0_Sox19b_H3K27ac	1.PN_+_Pou5f3_H3K27ac	1.PN_0_Nanog_H3K27ac	chr3	36408166	36508166	ENSDART00000167741.2	glyr1	yes	WT	B	A	B	B	B	A	B	N/A
e4195	chr16	15378968	15379078	peak_85743	yes	1.PN	1	2	1	1	1	1	1	1.PN_0/-_sum_H3K27ac	1.PN_-_Sox19b_H3K27ac	1.PN_0_Pou5f3_H3K27ac	1.PN_+_Nanog_H3K27ac	chr16	15337460	15437460	ENSDART00000053754.7	has2	yes	WT	A	A	A	A	A	A	A	1. P+N+
e4198	chr14	30504386	30504496	peak_65310	yes	1.PN	1	2	1	1	1	1	1	1.PN_0/-_sum_H3K27ac	1.PN_-_Sox19b_H3K27ac	1.PN_+_Pou5f3_H3K27ac	1.PN_+_Nanog_H3K27ac	chr14	30490968	30590968	ENSDART00000026907.6	her11	no	MZsox19b	C	C	B	C	B	B	B	N/A
e4201	chr14	30504386	30504496	peak_65310	yes	1.PN	1	2	1	1	1	1	1	1.PN_0/-_sum_H3K27ac	1.PN_-_Sox19b_H3K27ac	1.PN_+_Pou5f3_H3K27ac	1.PN_+_Nanog_H3K27ac	chr14	30493006	30593006	ENSDART00000145336.3	her5	no	MZsox19b	B	C	B	B	B	B	B	N/A
e4207	chr14	6988588	6988698	peak_60291	yes	1.PN	1	1	1	1	1	1	1	1.PN_0/-_sum_H3K27ac	1.PN_0_Sox19b_H3K27ac	1.PN_0_Pou5f3_H3K27ac	1.PN_-_Nanog_H3K27ac	chr14	6912270	7012270	ENSDART00000148447.3	hnrnpaba	yes	WT	B	A	B	B	B	B	B	N/A
e4210	chr8	31918706	31918816	peak_292107	yes	1.PN	1	2	1	2	1	1	1	1.PN_0/-_sum_H3K27ac	1.PN_-_Sox19b_H3K27ac	1.PN_-_Pou5f3_H3K27ac	1.PN_-_Nanog_H3K27ac	chr8	31891648	31991648	ENSDART00000138217.2	htr1aa	no	MZnanog	B	B	C	B	B	B	B	N/A
e12305	chr17	27269296	27269406	peak_101826	yes	1.PN	1	2	1	1	1	1	1	1.PN_0/-_sum_H3K27ac	1.PN_0_Sox19b_H3K27ac	1.PN_0_Pou5f3_H3K27ac	1.PN_+_Nanog_H3K27ac	chr17	27223296	27323296	ENSDART00000077087.5	id3	yes	MZps	B	B	A	C	B	A	A	4. S+only
e12309	chr19	9482178	9482288	peak_122361	yes	1.PN	1	2	1	1	1	1	1	1.PN_0/-_sum_H3K27ac	none	none	none	chr19	9472548	9572548	ENSDART00000045245.5	ing4	yes	WT	B	B	B	B	B	B	B	N/A
e12315	chr17	41429864	41429974	peak_105070	yes	1.PN	1	1	1	2	1	1	1	1.PN_0/-_sum_H3K27ac	1.PN_0_Sox19b_H3K27ac	1.PN_+_Pou5f3_H3K27ac	1.PN_-_Nanog_H3K27ac	chr17	41413940	41513940	ENSDART00000075331.5	insm1b	yes	WT	A	A	B	A	A	B	A	2b. P+N-
e12321	chr17	41462728	41462838	peak_105083	yes	1.PN	1	2	1	1	1	1	1	1.PN_0/-_sum_H3K27ac	1.PN_0_Sox19b_H3K27ac	1.PN_0_Pou5f3_H3K27ac	1.PN_-_Nanog_H3K27ac	chr17	41413940	41513940	ENSDART00000075331.5	insm1b	yes	WT	A	A	B	A	A	B	A	2b. P+N-
e12327	chr6	40085688	40085798	peak_261414	yes	1.PN	1	2	1	2	1	1	1	1.PN_0/-_sum_H3K27ac	1.PN_-_Sox19b_H3K27ac	1.PN_0_Pou5f3_H3K27ac	1.PN_-_Nanog_H3K27ac	chr6	40048642	40148642	ENSDART00000017402.7	ip6k2b	yes	MZpn	B	A	A	B	C	A	C	N/A
e12332	chr20	4248062	4248172	peak_146918	yes	1.PN	1	2	1	2	1	1	1	1.PN_0/-_sum_H3K27ac	1.PN_+_Sox19b_H3K27ac	1.PN_+_Pou5f3_H3K27ac	1.PN_+_Nanog_H3K27ac	chr20	4172356	4272356	ENSDART00000188331.1	ipcef1	yes	WT	B	A	A	A	A	A	A	3b. P-N+
e12337	chr19	19553134	19553244	peak_124749	yes	1.PN	1	2	1	1	1	1	1	1.PN_0/-_sum_H3K27ac	none	none	none	chr19	19461392	19561392	ENSDART00000172410.2	jazf1a	no	MZpn	B	B	B	B	C	B	C	N/A
e12341	chr12	30705770	30705880	peak_41878a	yes	1.PN	1	2	1	1	1	1	1	1.PN_0/-_sum_H3K27ac	1.PN_-_Sox19b_H3K27ac	1.PN_0_Pou5f3_H3K27ac	1.PN_0_Nanog_H3K27ac	chr12	30655854	30755854	ENSDART00000066259.5	kcnk1a	yes	WT	A	A	A	A	B	A	A	4. S+only
e12345	chr17	45856110	45856220	peak_106017	yes	1.PN	1	2	1	2	1	1	1	1.PN_0/-_sum_H3K27ac	1.PN_+_Sox19b_H3K27ac	1.PN_+_Pou5f3_H3K27ac	1.PN_+_Nanog_H3K27ac	chr17	45767526	45867526	ENSDART00000035152.7	kif26ab	yes	WT	A	A	A	A	A	A	A	1. P+N+
e12349	chr17	45866254	45866364	peak_106021	yes	1.PN	1	2	1	1	1	1	1	1.PN_0/-_sum_H3K27ac	1.PN_0_Sox19b_H3K27ac	1.PN_0_Pou5f3_H3K27ac	1.PN_+_Nanog_H3K27ac	chr17	45767526	45867526	ENSDART00000035152.7	kif26ab	yes	WT	A	A	A	A	A	A	A	1. P+N+
e12353	chr2	55670482	55670592	peak_144740a	yes	1.PN	1	2	1	1	1	1	1	1.PN_0/-_sum_H3K27ac	1.PN_-_Sox19b_H3K27ac	1.PN_0_Pou5f3_H3K27ac	1.PN_0_Nanog_H3K27ac	chr2	55615094	55715094	ENSDART00000059188.5	klf2b	yes	WT	A	B	B	A	A	A	A	2b. P+N-
e12357	chr8	28395110	28395220	peak_291279a	yes	1.PN	1	1	1	1	1	1	1	1.PN_0/-_sum_H3K27ac	1.PN_0_Sox19b_H3K27ac	1.PN_0_Pou5f3_H3K27ac	1.PN_0_Nanog_H3K27ac	chr8	28321494	28421494	ENSDART00000158788.2	klhl12	yes	WT	B	B	B	B	B	B	B	N/A
e12361	chr8	28395110	28395220	peak_291279a	yes	1.PN	1	1	1	1	1	1	1	1.PN_0/-_sum_H3K27ac	1.PN_0_Sox19b_H3K27ac	1.PN_0_Pou5f3_H3K27ac	1.PN_0_Nanog_H3K27ac	chr8	28307178	28407178	ENSDART00000182319.1	KLHL12	yes	WT	B	B	B	B	B	B	B	N/A
e12365	chr1	11121486	11121596	peak_2717	yes	1.PN	1	2	1	1	1	1	1	1.PN_0/-_sum_H3K27ac	1.PN_0_Sox19b_H3K27ac	1.PN_0_Pou5f3_H3K27ac	1.PN_-_Nanog_H3K27ac	chr1	11054806	11154806	ENSDART00000147648.3	knl1	yes	WT	B	A	B	B	B	B	B	N/A
e12369	chr1	11121486	11121596	peak_2717	yes	1.PN	1	2	1	1	1	1	1	1.PN_0/-_sum_H3K27ac	1.PN_0_Sox19b_H3K27ac	1.PN_0_Pou5f3_H3K27ac	1.PN_-_Nanog_H3K27ac	chr1	11057686	11157686	ENSDART00000109858.3	knstrn	yes	MZpn	B	B	C	B	C	C	C	N/A
e12311	chr1	2283502	2283612	peak_681	yes	1.PN	1	2	1	2	1	1	1	1.PN_0/-_sum_H3K27ac	1.PN_-_Sox19b_H3K27ac	1.PN_-_Pou5f3_H3K27ac	1.PN_-_Nanog_H3K27ac	chr1	2210406	2310406	ENSDART00000058876.9	kpnb3	yes	WT	B	A	B	B	B	B	B	N/A
e12317	chr17	8318052	8318162	peak_97135	yes	1.PN	1	2	1	1	1	1	1	1.PN_0/-_sum_H3K27ac	1.PN_-_Sox19b_H3K27ac	1.PN_-_Pou5f3_H3K27ac	1.PN_-_Nanog_H3K27ac	chr17	8262924	8362924	ENSDART00000064678.6	lft2	yes	MZpn	B	A	B	B	C	B	B	N/A
e12323	chr22	24679428	24679538	peak_174763	yes	1.PN	1	2	1	1	1	1	1	1.PN_0/-_sum_H3K27ac	1.PN_0_Sox19b_H3K27ac	1.PN_-_Pou5f3_H3K27ac	1.PN_0_Nanog_H3K27ac	chr22	24595324	24695324	ENSDART00000159531.2	lpar3	yes	WT	A	A	A	A	A	A	A	3b. P-N+
e12329	chr6	25205100	25205210	peak_257882	yes	1.PN	1	2	1	1	1	1	1	1.PN_0/-_sum_H3K27ac	1.PN_-_Sox19b_H3K27ac	1.PN_0_Pou5f3_H3K27ac	1.PN_0_Nanog_H3K27ac	chr6	25151810	25251810	ENSDART00000168683.2	lrrc8c	yes	WT	A	A	B	A	A	A	A	1. P+N+
e12334	chr5	61475848	61475958	peak_249621	yes	1.PN	1	2	1	1	1	1	1	1.PN_0/-_sum_H3K27ac	1.PN_0_Sox19b_H3K27ac	1.PN_0_Pou5f3_H3K27ac	1.PN_0_Nanog_H3K27ac	chr5	61426012	61526012	ENSDART00000050906.6	lrwd1	yes	WT	A	A	A	A	A	A	A	3a. P0N+
e12339	chr12	10705284	10705394	peak_37186	yes	1.PN	1	2	1	1	1	1	1	1.PN_0/-_sum_H3K27ac	1.PN_0_Sox19b_H3K27ac	1.PN_0_Pou5f3_H3K27ac	1.PN_+_Nanog_H3K27ac	chr12	10624606	10724606	ENSDART00000157919.3	med24	yes	WT	A	B	B	B	B	B	B	N/A
e12343	chr9	30271132	30271242	peak_303911	yes	1.PN	1	2	1	2	1	1	1	1.PN_0/-_sum_H3K27ac	1.PN_-_Sox19b_H3K27ac	1.PN_0_Pou5f3_H3K27ac	1.PN_0_Nanog_H3K27ac	chr9	30214416	30314416	ENSDART00000060150.5	mid1ip1a	yes	WT	A	A	A	A	A	A	A	3a. P0N+
e12347	chr11	40490340	40490450	peak_33330	yes	1.PN	1	2	1	1	1	2	1	1.PN_0/-_sum_H3K27ac	1.PN_0_Sox19b_H3K27ac	1.PN_0_Pou5f3_H3K27ac	1.PN_0_Nanog_H3K27ac	chr11	40469886	40569886	ENSDART00000172819.2	miip	yes	WT	B	B	B	B	B	B	B	N/A
e12351	chr24	17162606	17162716	peak_193556	yes	1.PN	1	1	1	1	1	1	1	1.PN_0/-_sum_H3K27ac	1.PN_+_Sox19b_H3K27ac	1.PN_0_Pou5f3_H3K27ac	1.PN_+_Nanog_H3K27ac	chr24	17150456	17250456	ENSDART00000149225.2	mllt10	no	MZsn	B	B	C	B	B	C	B	N/A
e12355	chr24	17162606	17162716	peak_193556	yes	1.PN	1	1	1	1	1	1	1	1.PN_0/-_sum_H3K27ac	1.PN_+_Sox19b_H3K27ac	1.PN_0_Pou5f3_H3K27ac	1.PN_+_Nanog_H3K27ac	chr24	17150122	17250122	ENSDART00000149954.3	mllt10	yes	MZpn	A	A	B	A	C	B	B	N/A
e12359	chr11	40490340	40490450	peak_33330	yes	1.PN	1	2	1	1	1	2	1	1.PN_0/-_sum_H3K27ac	1.PN_0_Sox19b_H3K27ac	1.PN_0_Pou5f3_H3K27ac	1.PN_0_Nanog_H3K27ac	chr11	40480746	40580746	ENSDART00000173239.2	mmel1	no	MZspg	C	B	B	B	B	B	B	N/A
e12363	chr10	38645880	38645990	peak_22403	yes	1.PN	1	2	1	2	1	2	1	1.PN_0/-_sum_H3K27ac	1.PN_0_Sox19b_H3K27ac	1.PN_+_Pou5f3_H3K27ac	1.PN_+_Nanog_H3K27ac	chr10	38593302	38693302	ENSDART00000067447.7	mmp30	yes	WT	A	A	A	B	A	A	A	3b. P-N+
e12367	chr12	25981978	25982088	peak_40790	yes	1.PN	1	1	1	1	1	1	1	1.PN_0/-_sum_H3K27ac	1.PN_0_Sox19b_H3K27ac	1.PN_0_Pou5f3_H3K27ac	1.PN_0_Nanog_H3K27ac	chr12	25895558	25995558	ENSDART00000109799.4	mmrn2b	no	MZpn	C	B	C	B	C	B	B	N/A
e12371	chr2	21605624	21605734	peak_136634	yes	1.PN	1	2	1	1	1	1	1	1.PN_0/-_sum_H3K27ac	1.PN_0_Sox19b_H3K27ac	1.PN_0_Pou5f3_H3K27ac	1.PN_0_Nanog_H3K27ac	chr2	21555546	21655546	ENSDART00000112014.4	mplkip	yes	WT	A	A	A	A	A	A	A	1. P+N+
e69856	chr16	36079248	36079358	peak_90672	yes	1.PN	1	1	1	2	1	1	1	1.PN_0/-_sum_H3K27ac	1.PN_-_Sox19b_H3K27ac	1.PN_-_Pou5f3_H3K27ac	1.PN_0_Nanog_H3K27ac	chr16	36068514	36168514	ENSDART00000190427.1	mrps15	yes	WT	B	B	B	B	B	B	B	N/A
e69857	chr1	49339674	49339784	peak_11166	yes	1.PN	1	2	1	1	1	1	1	1.PN_0/-_sum_H3K27ac	1.PN_0_Sox19b_H3K27ac	1.PN_+_Pou5f3_H3K27ac	1.PN_0_Nanog_H3K27ac	chr1	49302898	49402898	ENSDART00000008468.10	msx1b	yes	MZps	B	A	A	C	A	A	A	3b. P-N+
e69858	chr6	10836340	10836450	peak_254983	yes	1.PN	1	2	1	1	1	1	1	1.PN_0/-_sum_H3K27ac	1.PN_0_Sox19b_H3K27ac	1.PN_0_Pou5f3_H3K27ac	1.PN_-_Nanog_H3K27ac	chr6	10821658	10921658	ENSDART00000041858.7	mtx2	yes	WT	B	B	B	B	A	B	A	1. P+N+
e69859	chr14	16042614	16042724	peak_62077	yes	1.PN	1	2	1	1	1	1	1	1.PN_0/-_sum_H3K27ac	1.PN_0_Sox19b_H3K27ac	1.PN_-_Pou5f3_H3K27ac	1.PN_+_Nanog_H3K27ac	chr14	16032806	16132806	ENSDART00000165656.2	mxd3	no	MZsn	B	B	B	B	C	C	C	N/A
e69860	chr5	61475848	61475958	peak_249621	yes	1.PN	1	2	1	1	1	1	1	1.PN_0/-_sum_H3K27ac	1.PN_0_Sox19b_H3K27ac	1.PN_0_Pou5f3_H3K27ac	1.PN_0_Nanog_H3K27ac	chr5	61395698	61495698	ENSDART00000050898.5	ncf1	yes	WT	A	B	A	B	A	A	A	3b. P-N+
e69861	chr1	5408064	5408174	peak_1320	yes	1.PN	1	2	1	3	1	1	1	1.PN_0/-_sum_H3K27ac	1.PN_-_Sox19b_H3K27ac	1.PN_0_Pou5f3_H3K27ac	1.PN_+_Nanog_H3K27ac	chr1	5344752	5444752	ENSDART00000103724.6	ndfip2	yes	WT	B	A	A	B	A	A	B	N/A
e69862	chr9	19560502	19560612	peak_301526	yes	1.PN	1	2	1	1	1	1	1	1.PN_0/-_sum_H3K27ac	1.PN_+_Sox19b_H3K27ac	1.PN_+_Pou5f3_H3K27ac	1.PN_+_Nanog_H3K27ac	chr9	19468672	19568672	ENSDART00000157395.2	ndufv3	no	WT	B	B	C	B	C	C	B	N/A
e69863	chr17	14870068	14870178	peak_98782	yes	1.PN	1	2	1	2	1	1	1	1.PN_0/-_sum_H3K27ac	1.PN_0_Sox19b_H3K27ac	1.PN_+_Pou5f3_H3K27ac	1.PN_+_Nanog_H3K27ac	chr17	14826758	14926758	ENSDART00000155857.3	nid2a	yes	MZps	A	A	A	C	A	A	A	3b. P-N+
e69864	chr9	38191106	38191216	peak_305741	yes	1.PN	1	2	1	2	1	1	1	1.PN_0/-_sum_H3K27ac	1.PN_0_Sox19b_H3K27ac	1.PN_+_Pou5f3_H3K27ac	1.PN_+_Nanog_H3K27ac	chr9	38108568	38208568	ENSDART00000059549.6	nifk	yes	WT	B	A	A	B	A	A	A	3b. P-N+
e31626	chr14	6988588	6988698	peak_60291	yes	1.PN	1	1	1	1	1	1	1	1.PN_0/-_sum_H3K27ac	1.PN_0_Sox19b_H3K27ac	1.PN_0_Pou5f3_H3K27ac	1.PN_-_Nanog_H3K27ac	chr14	6904578	7004578	ENSDART00000060998.6	nme5	no	MZspg	C	B	B	B	B	B	B	N/A
e31627	chr15	30302014	30302124	peak_77842	yes	1.PN	1	2	1	1	1	1	1	1.PN_0/-_sum_H3K27ac	1.PN_+_Sox19b_H3K27ac	1.PN_+_Pou5f3_H3K27ac	1.PN_+_Nanog_H3K27ac	chr15	30273490	30373490	ENSDART00000048847.8	nos2b	yes	WT	A	A	A	A	A	A	A	1. P+N+
e31628	chr15	30316930	30317040	peak_77849	yes	1.PN	1	2	1	1	1	1	1	1.PN_0/-_sum_H3K27ac	1.PN_0_Sox19b_H3K27ac	1.PN_+_Pou5f3_H3K27ac	1.PN_+_Nanog_H3K27ac	chr15	30273490	30373490	ENSDART00000048847.8	nos2b	yes	WT	A	A	A	A	A	A	A	1. P+N+
e31629	chr15	28733960	28734070	peak_77469	yes	1.PN	1	2	1	2	1	2	1	1.PN_0/-_sum_H3K27ac	1.PN_-_Sox19b_H3K27ac	1.PN_0_Pou5f3_H3K27ac	1.PN_0_Nanog_H3K27ac	chr15	28635890	28735890	ENSDART00000155815.3	nova2	yes	MZpn	B	B	A	B	C	A	A	4. S+only
e31630	chr14	16042614	16042724	peak_62077	yes	1.PN	1	2	1	1	1	1	1	1.PN_0/-_sum_H3K27ac	1.PN_0_Sox19b_H3K27ac	1.PN_-_Pou5f3_H3K27ac	1.PN_+_Nanog_H3K27ac	chr14	15972156	16072156	ENSDART00000167092.2	npy7r	yes	WT	A	A	A	B	A	A	A	3b. P-N+
e31631	chr24	2521972	2522082	peak_190217	yes	1.PN	1	2	1	2	2	2	1	1.PN_0/-_sum_H3K27ac	1.PN_-_Sox19b_H3K27ac	1.PN_0_Pou5f3_H3K27ac	1.PN_-_Nanog_H3K27ac	chr24	2469760	2569760	ENSDART00000106619.5	nrn1a	no	MZtriple	B	B	B	B	B	B	C	N/A
e31632	chr16	29575528	29575638	peak_89152	yes	1.PN	1	2	1	1	1	1	1	1.PN_0/-_sum_H3K27ac	1.PN_-_Sox19b_H3K27ac	1.PN_+_Pou5f3_H3K27ac	1.PN_+_Nanog_H3K27ac	chr16	29478198	29578198	ENSDART00000150028.2	onecutl	yes	MZps	C	A	A	C	A	A	A	3b. P-N+
e31633	chr6	50698060	50698170	peak_263875	yes	1.PN	1	2	1	2	1	1	1	1.PN_0/-_sum_H3K27ac	1.PN_0_Sox19b_H3K27ac	1.PN_+_Pou5f3_H3K27ac	1.PN_0_Nanog_H3K27ac	chr6	50654690	50754690	ENSDART00000074100.4	osgn1	yes	WT	A	A	A	A	A	A	A	2b. P+N-
e31634	chr9	30271132	30271242	peak_303911	yes	1.PN	1	2	1	2	1	1	1	1.PN_0/-_sum_H3K27ac	1.PN_-_Sox19b_H3K27ac	1.PN_0_Pou5f3_H3K27ac	1.PN_0_Nanog_H3K27ac	chr9	30224412	30324412	ENSDART00000089526.6	otc	yes	WT	A	A	B	A	A	A	A	3a. P0N+
e31635	chr1	50894732	50894842	peak_11576	yes	1.PN	1	2	1	2	1	1	1	1.PN_0/-_sum_H3K27ac	1.PN_-_Sox19b_H3K27ac	1.PN_0_Pou5f3_H3K27ac	1.PN_-_Nanog_H3K27ac	chr1	50871264	50971264	ENSDART00000006538.8	otx2a	yes	MZnanog	A	A	C	B	A	A	A	4. S+only
e31636	chr13	15246694	15246804	peak_49477	yes	1.PN	1	2	1	1	1	1	1	1.PN_0/-_sum_H3K27ac	none	none	none	chr13	15165632	15265632	ENSDART00000133041.2	pank2	no	MZpn	B	B	B	B	C	B	B	N/A
e31637	chr18	22071636	22071746	peak_112882b	yes	1.PN	1	2	1	2	1	1	1	1.PN_0/-_sum_H3K27ac	1.PN_-_Sox19b_H3K27ac	1.PN_+_Pou5f3_H3K27ac	1.PN_+_Nanog_H3K27ac	chr18	22044102	22144102	ENSDART00000100904.4	pard6a	yes	WT	A	A	B	A	B	A	A	4. S+only
e31638	chr10	15072942	15073052	peak_16953	yes	1.PN	1	2	1	1	1	1	1	1.PN_0/-_sum_H3K27ac	1.PN_0_Sox19b_H3K27ac	1.PN_-_Pou5f3_H3K27ac	1.PN_+_Nanog_H3K27ac	chr10	15014432	15114432	ENSDART00000179978.1	parm1	no	MZspg	C	B	B	C	B	B	B	N/A
e31639	chr5	12820850	12820960	peak_237710	yes	1.PN	1	1	1	1	1	1	1	1.PN_0/-_sum_H3K27ac	1.PN_+_Sox19b_H3K27ac	1.PN_0_Pou5f3_H3K27ac	1.PN_+_Nanog_H3K27ac	chr5	12786912	12886912	ENSDART00000023101.7	pes	yes	WT	A	B	A	B	A	A	A	3a. P0N+
e31640	chr23	29443600	29443710	peak_184983	yes	1.PN	1	2	1	1	1	1	1	1.PN_0/-_sum_H3K27ac	1.PN_0_Sox19b_H3K27ac	1.PN_+_Pou5f3_H3K27ac	1.PN_+_Nanog_H3K27ac	chr23	29344506	29444506	ENSDART00000017728.8	pgd	yes	WT	B	B	B	B	B	B	B	N/A
e31641	chr23	12390302	12390412	peak_180336	yes	1.PN	1	2	1	1	1	1	1	1.PN_0/-_sum_H3K27ac	1.PN_-_Sox19b_H3K27ac	1.PN_0_Pou5f3_H3K27ac	1.PN_0_Nanog_H3K27ac	chr23	12295764	12395764	ENSDART00000133956.2	phactr3a	yes	MZspg	C	A	A	B	B	A	A	3b. P-N+
e3394	chr9	19560502	19560612	peak_301526	yes	1.PN	1	2	1	1	1	1	1	1.PN_0/-_sum_H3K27ac	1.PN_+_Sox19b_H3K27ac	1.PN_+_Pou5f3_H3K27ac	1.PN_+_Nanog_H3K27ac	chr9	19479950	19579950	ENSDART00000125416.7	pknox1.1	yes	WT	B	A	B	B	B	A	B	N/A
e3396	chr23	37620678	37620788	peak_187331	yes	1.PN	1	2	1	1	1	1	1	1.PN_0/-_sum_H3K27ac	1.PN_-_Sox19b_H3K27ac	1.PN_0_Pou5f3_H3K27ac	1.PN_-_Nanog_H3K27ac	chr23	37529106	37629106	ENSDART00000169376.2	plekhg5b	yes	WT	B	A	B	B	B	A	A	4. S+only
e3398	chr23	37626564	37626674	peak_187333	yes	1.PN	1	2	1	1	1	1	1	1.PN_0/-_sum_H3K27ac	1.PN_-_Sox19b_H3K27ac	1.PN_0_Pou5f3_H3K27ac	1.PN_-_Nanog_H3K27ac	chr23	37529106	37629106	ENSDART00000169376.2	plekhg5b	yes	WT	B	A	B	B	B	A	A	4. S+only
e3400	chr21	39689296	39689406	peak_167687	yes	1.PN	1	1	1	2	1	1	1	1.PN_0/-_sum_H3K27ac	1.PN_+_Sox19b_H3K27ac	1.PN_0_Pou5f3_H3K27ac	1.PN_-_Nanog_H3K27ac	chr21	39655500	39755500	ENSDART00000168996.2	plrdgb	no	MZtriple	B	B	B	B	B	B	C	N/A
e3401	chr21	13671046	13671156	peak_161540	yes	1.PN	1	2	1	1	1	1	1	1.PN_0/-_sum_H3K27ac	1.PN_-_Sox19b_H3K27ac	1.PN_0_Pou5f3_H3K27ac	1.PN_+_Nanog_H3K27ac	chr21	13611632	13711632	ENSDART00000184408.1	pnpla7a	no	MZtriple	B	B	B	B	B	B	C	N/A
e3402	chr5	61475848	61475958	peak_249621	yes	1.PN	1	2	1	1	1	1	1	1.PN_0/-_sum_H3K27ac	1.PN_0_Sox19b_H3K27ac	1.PN_0_Pou5f3_H3K27ac	1.PN_0_Nanog_H3K27ac	chr5	61409420	61509420	ENSDART00000050902.6	polr2j	yes	WT	A	B	A	B	B	A	B	N/A
e3403	chr19	24531718	24531828	peak_125786	yes	1.PN	1	2	1	1	1	1	1	1.PN_0/-_sum_H3K27ac	1.PN_-_Sox19b_H3K27ac	1.PN_+_Pou5f3_H3K27ac	1.PN_0_Nanog_H3K27ac	chr19	24505624	24605624	ENSDART00000176022.2	polr3gla	yes	WT	A	A	A	A	A	A	A	3a. P0N+
e3404	chr19	24544182	24544292	peak_125790	yes	1.PN	1	2	1	1	1	1	1	1.PN_0/-_sum_H3K27ac	1.PN_0_Sox19b_H3K27ac	1.PN_+_Pou5f3_H3K27ac	1.PN_+_Nanog_H3K27ac	chr19	24505624	24605624	ENSDART00000176022.2	polr3gla	yes	WT	A	A	A	A	A	A	A	3a. P0N+
e3405	chr19	24544856	24544966	peak_125791	yes	1.PN	1	2	1	1	1	1	1	1.PN_0/-_sum_H3K27ac	1.PN_-_Sox19b_H3K27ac	1.PN_+_Pou5f3_H3K27ac	1.PN_0_Nanog_H3K27ac	chr19	24505624	24605624	ENSDART00000176022.2	polr3gla	yes	WT	A	A	A	A	A	A	A	3a. P0N+
e3406	chr21	13671046	13671156	peak_161540	yes	1.PN	1	2	1	1	1	1	1	1.PN_0/-_sum_H3K27ac	1.PN_-_Sox19b_H3K27ac	1.PN_0_Pou5f3_H3K27ac	1.PN_+_Nanog_H3K27ac	chr21	13640712	13740712	ENSDART00000065817.4	pou5f3	yes	WT	A	B	A	A	A	A	A	1. P+N+
e3407	chr8	23663400	23663510	peak_290156	yes	1.PN	1	2	1	1	1	1	1	1.PN_0/-_sum_H3K27ac	1.PN_-_Sox19b_H3K27ac	1.PN_+_Pou5f3_H3K27ac	1.PN_0_Nanog_H3K27ac	chr8	23661840	23761840	ENSDART00000128783.3	ppardb	yes	WT	B	A	B	B	B	B	B	N/A
e3408	chr14	16042614	16042724	peak_62077	yes	1.PN	1	2	1	1	1	1	1	1.PN_0/-_sum_H3K27ac	1.PN_0_Sox19b_H3K27ac	1.PN_-_Pou5f3_H3K27ac	1.PN_+_Nanog_H3K27ac	chr14	15984446	16084446	ENSDART00000161348.2	prelid1a	yes	MZspg	C	B	A	B	B	A	B	N/A
e3409	chr15	11861118	11861228	peak_73352a	yes	1.PN	1	2	1	2	1	1	1	1.PN_0/-_sum_H3K27ac	1.PN_0_Sox19b_H3K27ac	1.PN_+_Pou5f3_H3K27ac	1.PN_0_Nanog_H3K27ac	chr15	11775364	11875364	ENSDART00000190042.1	prkd2	no	MZsn	B	B	B	B	B	C	B	N/A
e3410	chr3	32329264	32329374	peak_215280	yes	1.PN	1	2	1	1	1	1	1	1.PN_0/-_sum_H3K27ac	1.PN_-_Sox19b_H3K27ac	1.PN_-_Pou5f3_H3K27ac	1.PN_0_Nanog_H3K27ac	chr3	32313022	32413022	ENSDART00000012630.9	prmt1	yes	WT	B	B	B	B	B	B	B	N/A
e869	chr16	9429200	9429310	peak_84489	yes	1.PN	1	2	1	2	2	1	1	1.PN_0/-_sum_H3K27ac	1.PN_0_Sox19b_H3K27ac	1.PN_0_Pou5f3_H3K27ac	1.PN_+_Nanog_H3K27ac	chr16	9403592	9503592	ENSDART00000126154.4	prpf3	yes	WT	B	A	B	B	B	B	B	N/A
e870	chr16	9492836	9492946	peak_84503	yes	1.PN	1	2	1	1	1	1	1	1.PN_0/-_sum_H3K27ac	none	none	none	chr16	9403592	9503592	ENSDART00000126154.4	prpf3	yes	WT	B	A	B	B	B	B	B	N/A
e871	chr12	34911098	34911208	peak_42926	yes	1.PN	1	1	1	1	1	1	1	1.PN_0/-_sum_H3K27ac	1.PN_+_Sox19b_H3K27ac	1.PN_+_Pou5f3_H3K27ac	1.PN_+_Nanog_H3K27ac	chr12	34846954	34946954	ENSDART00000055415.6	prph2a	no	MZtriple	B	B	B	B	B	B	C	N/A
e872	chr19	47412042	47412152	peak_131593	yes	1.PN	1	2	1	1	1	1	1	1.PN_0/-_sum_H3K27ac	1.PN_-_Sox19b_H3K27ac	1.PN_0_Pou5f3_H3K27ac	1.PN_0_Nanog_H3K27ac	chr19	47355866	47455866	ENSDART00000041114.5	psmb2	yes	WT	A	B	A	B	A	A	A	3a. P0N+
e874	chr6	16449352	16449462	peak_256217	yes	1.PN	1	2	1	2	1	1	1	1.PN_0/-_sum_H3K27ac	1.PN_-_Sox19b_H3K27ac	1.PN_0_Pou5f3_H3K27ac	1.PN_+_Nanog_H3K27ac	chr6	16443516	16543516	ENSDART00000022499.9	psmb3	yes	WT	B	A	A	B	B	A	A	3a. P0N+
e876	chr11	14324320	14324430	peak_27252	yes	1.PN	1	2	1	1	1	1	1	1.PN_0/-_sum_H3K27ac	1.PN_0_Sox19b_H3K27ac	1.PN_0_Pou5f3_H3K27ac	1.PN_0_Nanog_H3K27ac	chr11	14271112	14371112	ENSDART00000039822.9	ptbp1b	yes	WT	A	A	A	B	B	A	A	4. S+only
e62589	chr8	28395110	28395220	peak_291279a	yes	1.PN	1	1	1	1	1	1	1	1.PN_0/-_sum_H3K27ac	1.PN_0_Sox19b_H3K27ac	1.PN_0_Pou5f3_H3K27ac	1.PN_0_Nanog_H3K27ac	chr8	28358410	28458410	ENSDART00000062693.6	ptpn1	yes	WT	B	B	B	B	B	B	B	N/A
e62592	chr14	6988588	6988698	peak_60291	yes	1.PN	1	1	1	1	1	1	1	1.PN_0/-_sum_H3K27ac	1.PN_0_Sox19b_H3K27ac	1.PN_0_Pou5f3_H3K27ac	1.PN_-_Nanog_H3K27ac	chr14	6896480	6996480	ENSDART00000061001.5	rack1	yes	WT	B	B	B	B	B	B	B	N/A
e62595	chr1	52128698	52128808	peak_11928b	yes	1.PN	1	2	1	1	1	1	1	1.PN_0/-_sum_H3K27ac	1.PN_0_Sox19b_H3K27ac	1.PN_+_Pou5f3_H3K27ac	1.PN_+_Nanog_H3K27ac	chr1	52078426	52178426	ENSDART00000149939.2	rad23aa	yes	WT	B	A	B	B	B	B	B	N/A
e62598	chr2	21605624	21605734	peak_136634	yes	1.PN	1	2	1	1	1	1	1	1.PN_0/-_sum_H3K27ac	1.PN_0_Sox19b_H3K27ac	1.PN_0_Pou5f3_H3K27ac	1.PN_0_Nanog_H3K27ac	chr2	21568630	21668630	ENSDART00000027587.7	ralab	yes	WT	A	A	A	A	A	A	A	1. P+N+
e62601	chr11	43703910	43704020	peak_34175	yes	1.PN	1	2	1	1	1	1	1	1.PN_0/-_sum_H3K27ac	1.PN_+_Sox19b_H3K27ac	1.PN_+_Pou5f3_H3K27ac	1.PN_0_Nanog_H3K27ac	chr11	43690948	43790948	ENSDART00000189296.1	ralbb	yes	WT	B	B	B	B	B	B	B	N/A
e62604	chr11	26391654	26391764	peak_30096	yes	1.PN	1	1	1	1	1	1	1	1.PN_0/-_sum_H3K27ac	1.PN_+_Sox19b_H3K27ac	1.PN_0_Pou5f3_H3K27ac	1.PN_+_Nanog_H3K27ac	chr11	26326014	26426014	ENSDART00000170043.2	rbm12	yes	WT	B	A	B	B	B	B	B	N/A
e62607	chr7	22770426	22770536	peak_271656	yes	1.PN	1	2	1	2	1	1	1	1.PN_0/-_sum_H3K27ac	1.PN_0_Sox19b_H3K27ac	1.PN_-_Pou5f3_H3K27ac	1.PN_0_Nanog_H3K27ac	chr7	22751464	22851464	ENSDART00000052862.7	rbm4.1	yes	WT	B	A	A	A	A	A	A	4. S+only
e62610	chr7	22770426	22770536	peak_271656	yes	1.PN	1	2	1	2	1	1	1	1.PN_0/-_sum_H3K27ac	1.PN_0_Sox19b_H3K27ac	1.PN_-_Pou5f3_H3K27ac	1.PN_0_Nanog_H3K27ac	chr7	22746116	22846116	ENSDART00000112169.6	rbm4.2	yes	WT	B	B	B	B	B	B	B	N/A
e62613	chr7	22770426	22770536	peak_271656	yes	1.PN	1	2	1	2	1	1	1	1.PN_0/-_sum_H3K27ac	1.PN_0_Sox19b_H3K27ac	1.PN_-_Pou5f3_H3K27ac	1.PN_0_Nanog_H3K27ac	chr7	22742130	22842130	ENSDART00000135207.3	rbm4.3	yes	WT	B	A	A	B	B	A	A	3b. P-N+
e62616	chr7	22770426	22770536	peak_271656	yes	1.PN	1	2	1	2	1	1	1	1.PN_0/-_sum_H3K27ac	1.PN_0_Sox19b_H3K27ac	1.PN_-_Pou5f3_H3K27ac	1.PN_0_Nanog_H3K27ac	chr7	22742190	22842190	ENSDART00000146801.2	rbm4.3	yes	WT	B	A	B	B	B	A	B	N/A
e62619	chr5	61475848	61475958	peak_249621	yes	1.PN	1	2	1	1	1	1	1	1.PN_0/-_sum_H3K27ac	1.PN_0_Sox19b_H3K27ac	1.PN_0_Pou5f3_H3K27ac	1.PN_0_Nanog_H3K27ac	chr5	61381810	61481810	ENSDART00000082952.4	rcc1l	yes	WT	A	B	B	B	A	A	B	N/A
e62622	chr4	17548618	17548728	peak_227622	yes	1.PN	1	2	1	2	1	1	1	1.PN_0/-_sum_H3K27ac	1.PN_+_Sox19b_H3K27ac	1.PN_+_Pou5f3_H3K27ac	1.PN_+_Nanog_H3K27ac	chr4	17474328	17574328	ENSDART00000021610.10	recql	yes	WT	B	A	A	B	B	A	B	N/A
e62625	chr18	2678578	2678688	peak_108330	yes	1.PN	1	2	1	1	1	1	1	1.PN_0/-_sum_H3K27ac	1.PN_-_Sox19b_H3K27ac	1.PN_0_Pou5f3_H3K27ac	1.PN_0_Nanog_H3K27ac	chr18	2618698	2718698	ENSDART00000157510.2	relt	no	MZps	C	B	B	C	B	B	B	N/A
e62628	chr18	2678578	2678688	peak_108330	yes	1.PN	1	2	1	1	1	1	1	1.PN_0/-_sum_H3K27ac	1.PN_-_Sox19b_H3K27ac	1.PN_0_Pou5f3_H3K27ac	1.PN_0_Nanog_H3K27ac	chr18	2592656	2692656	ENSDART00000185754.1	relt	no	MZps	B	B	B	C	B	B	B	N/A
e62631	chr9	17411484	17411594	peak_301129b	yes	1.PN	1	2	1	2	1	1	1	1.PN_0/-_sum_H3K27ac	1.PN_0_Sox19b_H3K27ac	1.PN_+_Pou5f3_H3K27ac	1.PN_0_Nanog_H3K27ac	chr9	17388764	17488764	ENSDART00000138953.2	rgcc	yes	MZpn	B	A	C	A	C	A	B	N/A
e62634	chr9	17415578	17415688	peak_301130	yes	1.PN	1	2	1	2	1	1	1	1.PN_0/-_sum_H3K27ac	1.PN_-_Sox19b_H3K27ac	1.PN_+_Pou5f3_H3K27ac	1.PN_0_Nanog_H3K27ac	chr9	17388764	17488764	ENSDART00000138953.2	rgcc	yes	MZpn	B	A	C	A	C	A	B	N/A
e62637	chr5	70144752	70144862	peak_251611	yes	1.PN	1	2	1	1	1	1	1	1.PN_0/-_sum_H3K27ac	1.PN_0_Sox19b_H3K27ac	1.PN_+_Pou5f3_H3K27ac	1.PN_0_Nanog_H3K27ac	chr5	70105934	70205934	ENSDART00000165570.2	rgs3a	yes	WT	A	A	B	A	A	A	A	2a. P+N0
e62640	chr4	949734	949844	peak_222698	yes	1.PN	1	2	1	1	1	2	1	1.PN_0/-_sum_H3K27ac	1.PN_+_Sox19b_H3K27ac	1.PN_+_Pou5f3_H3K27ac	1.PN_-_Nanog_H3K27ac	chr4	862562	962562	ENSDART00000103631.5	ripply2	yes	MZsn	A	A	A	A	A	C	C	N/A
e62643	chr1	52128698	52128808	peak_11928b	yes	1.PN	1	2	1	1	1	1	1	1.PN_0/-_sum_H3K27ac	1.PN_0_Sox19b_H3K27ac	1.PN_+_Pou5f3_H3K27ac	1.PN_+_Nanog_H3K27ac	chr1	52080212	52180212	ENSDART00000018817.6	rnf11a	yes	WT	B	B	B	B	B	B	B	N/A
e62646	chr2	33207646	33207756	peak_139452	yes	1.PN	1	2	1	1	1	1	1	1.PN_0/-_sum_H3K27ac	1.PN_+_Sox19b_H3K27ac	1.PN_+_Pou5f3_H3K27ac	1.PN_+_Nanog_H3K27ac	chr2	33139624	33239624	ENSDART00000086340.5	rnf220a	yes	WT	B	A	B	B	B	A	B	N/A
e62649	chr6	49506238	49506348	peak_263545	yes	1.PN	1	1	1	1	2	2	1	1.PN_0/-_sum_H3K27ac	1.PN_+_Sox19b_H3K27ac	1.PN_0_Pou5f3_H3K27ac	1.PN_0_Nanog_H3K27ac	chr6	49460554	49560554	ENSDART00000166238.3	rplp2	yes	WT	B	A	A	A	B	B	A	4. S+only
e62652	chr16	24205208	24205318	peak_87741	yes	1.PN	1	2	1	1	1	1	1	1.PN_0/-_sum_H3K27ac	1.PN_+_Sox19b_H3K27ac	1.PN_0_Pou5f3_H3K27ac	1.PN_+_Nanog_H3K27ac	chr16	24145252	24245252	ENSDART00000136205.2	rps19	yes	WT	B	B	A	B	B	A	B	N/A
e62655	chr16	24205208	24205318	peak_87741	yes	1.PN	1	2	1	1	1	1	1	1.PN_0/-_sum_H3K27ac	1.PN_+_Sox19b_H3K27ac	1.PN_0_Pou5f3_H3K27ac	1.PN_+_Nanog_H3K27ac	chr16	24145362	24245362	ENSDART00000161547.3	rps19	yes	MZspg	C	B	A	B	B	B	B	N/A
e62658	chr6	49506238	49506348	peak_263545	yes	1.PN	1	1	1	1	2	2	1	1.PN_0/-_sum_H3K27ac	1.PN_+_Sox19b_H3K27ac	1.PN_0_Pou5f3_H3K27ac	1.PN_0_Nanog_H3K27ac	chr6	49476510	49576510	ENSDART00000128025.4	rps26l	yes	WT	B	A	A	B	B	B	B	N/A
e62661	chr6	44040742	44040852	peak_262356	yes	1.PN	1	2	1	1	1	1	1	1.PN_0/-_sum_H3K27ac	1.PN_+_Sox19b_H3K27ac	1.PN_+_Pou5f3_H3K27ac	1.PN_+_Nanog_H3K27ac	chr6	43994386	44094386	ENSDART00000075497.6	rybpb	yes	WT	B	A	A	B	A	A	A	3a. P0N+
e62591	chr11	3331870	3331980	peak_24986	yes	1.PN	1	2	1	2	2	1	1	1.PN_0/-_sum_H3K27ac	1.PN_-_Sox19b_H3K27ac	1.PN_0_Pou5f3_H3K27ac	1.PN_0_Nanog_H3K27ac	chr11	3258654	3358654	ENSDART00000082458.6	sarnp	yes	WT	B	A	B	B	B	B	B	N/A
e62594	chr5	67411048	67411158	peak_250957	yes	1.PN	1	2	1	1	1	1	1	1.PN_0/-_sum_H3K27ac	1.PN_-_Sox19b_H3K27ac	1.PN_0_Pou5f3_H3K27ac	1.PN_0_Nanog_H3K27ac	chr5	67321648	67421648	ENSDART00000142156.2	sebox	yes	WT	A	A	A	B	A	A	A	3b. P-N+
e62597	chr6	40085688	40085798	peak_261414	yes	1.PN	1	2	1	2	1	1	1	1.PN_0/-_sum_H3K27ac	1.PN_-_Sox19b_H3K27ac	1.PN_0_Pou5f3_H3K27ac	1.PN_-_Nanog_H3K27ac	chr6	40021900	40121900	ENSDART00000034730.8	sec61a1	yes	WT	B	B	B	B	B	B	B	N/A
e62600	chr18	40416546	40416656	peak_117176	yes	1.PN	1	2	1	1	1	1	1	1.PN_0/-_sum_H3K27ac	1.PN_0_Sox19b_H3K27ac	1.PN_0_Pou5f3_H3K27ac	1.PN_+_Nanog_H3K27ac	chr18	40331100	40431100	ENSDART00000136588.2	sema6dl	yes	WT	A	A	A	A	A	A	A	3a. P0N+
e62603	chr15	35061944	35062054	peak_78899	yes	1.PN	1	2	1	2	1	1	1	1.PN_0/-_sum_H3K27ac	1.PN_0_Sox19b_H3K27ac	1.PN_0_Pou5f3_H3K27ac	1.PN_-_Nanog_H3K27ac	chr15	34993006	35093006	ENSDART00000086954.6	sesn3	yes	WT	A	A	A	B	A	A	A	4. S+only
e62606	chr17	22528878	22528988	peak_100560	yes	1.PN	1	2	1	1	1	1	1	1.PN_0/-_sum_H3K27ac	1.PN_-_Sox19b_H3K27ac	1.PN_+_Pou5f3_H3K27ac	1.PN_0_Nanog_H3K27ac	chr17	22502678	22602678	ENSDART00000079401.4	si:ch211-125o16.4	yes	WT	A	A	A	A	A	A	A	3a. P0N+
e62609	chr1	26020092	26020202	peak_5801	yes	1.PN	1	2	1	1	1	1	1	1.PN_0/-_sum_H3K27ac	1.PN_+_Sox19b_H3K27ac	1.PN_+_Pou5f3_H3K27ac	1.PN_-_Nanog_H3K27ac	chr1	25973678	26073678	ENSDART00000054202.8	si:ch211-145b13.5	no	MZnanog	B	B	C	B	B	B	B	N/A
e62612	chr7	22770426	22770536	peak_271656	yes	1.PN	1	2	1	2	1	1	1	1.PN_0/-_sum_H3K27ac	1.PN_0_Sox19b_H3K27ac	1.PN_-_Pou5f3_H3K27ac	1.PN_0_Nanog_H3K27ac	chr7	22740630	22840630	ENSDART00000173496.2	si:ch211-15b10.6	yes	MZspg	U	A	A	A	A	A	A	3b. P-N+
e62615	chr17	27269296	27269406	peak_101826	yes	1.PN	1	2	1	1	1	1	1	1.PN_0/-_sum_H3K27ac	1.PN_0_Sox19b_H3K27ac	1.PN_0_Pou5f3_H3K27ac	1.PN_+_Nanog_H3K27ac	chr17	27216054	27316054	ENSDART00000110903.4	si:ch211-160f23.5	yes	MZsn	B	A	B	A	B	C	B	N/A
e62618	chr9	3055752	3055862	peak_297860	yes	1.PN	1	2	1	1	1	1	1	1.PN_0/-_sum_H3K27ac	1.PN_0_Sox19b_H3K27ac	1.PN_0_Pou5f3_H3K27ac	1.PN_0_Nanog_H3K27ac	chr9	2985126	3085126	ENSDART00000140693.2	si:ch211-173m16.2	yes	WT	A	A	A	A	A	A	A	3b. P-N+
e62621	chr4	56164788	56164898	peak_232366	yes	1.PN	1	2	1	1	2	2	1	1.PN_0/-_sum_H3K27ac	1.PN_-_Sox19b_H3K27ac	1.PN_+_Pou5f3_H3K27ac	1.PN_0_Nanog_H3K27ac	chr4	56107200	56207200	ENSDART00000169806.2	si:ch211-207e19.15	yes	WT	A	A	A	A	A	A	A	1. P+N+
e62624	chr16	25074034	25074144	peak_87943a	yes	1.PN	1	1	1	1	1	1	1	1.PN_0/-_sum_H3K27ac	1.PN_0_Sox19b_H3K27ac	1.PN_0_Pou5f3_H3K27ac	1.PN_0_Nanog_H3K27ac	chr16	25045482	25145482	ENSDART00000155032.2	si:ch211-261d7.3	yes	WT	B	A	A	B	B	A	B	N/A
e62627	chr19	9482178	9482288	peak_122361	yes	1.PN	1	2	1	1	1	1	1	1.PN_0/-_sum_H3K27ac	none	none	none	chr19	9405216	9505216	ENSDART00000139385.3	si:ch211-288g17.3	yes	WT	B	B	B	B	B	B	B	N/A
e62630	chr4	71446350	71446460	peak_233409	yes	1.PN	1	1	1	1	1	1	1	1.PN_0/-_sum_H3K27ac	1.PN_0_Sox19b_H3K27ac	1.PN_+_Pou5f3_H3K27ac	1.PN_-_Nanog_H3K27ac	chr4	71351320	71451320	ENSDART00000158076.2	si:ch211-76m11.7	no	MZtriple	B	B	B	C	B	B	C	N/A
[truncated: 68,688 more rows]

## Sheet: S3 legend
spreadsheet "ARs_to_transcripts":
columns	legend
A	Accessible region - transcript pairs
B-R	Accessible regions
[truncated: 17 more rows]
