# Supplementary material for: Activator-blocker model of transcriptional regulation by pioneer-like factors
Source: Nat Commun. 2023 Sep 14;14:5677. doi: 10.1038/s41467-023-41507-z (PMC10502082; doi:10.1038/s41467-023-41507-z)
Supplement: Supplementary file 4 — Source Data [file 41467_2023_41507_MOESM4_ESM.zip › Source_data/Source_Data_5_Coremodel_equations.csv]

Educt	Product	Rate
	pou5f3	prodPou5f3*(1-MZNanog)*(nanog_prot+0.0001)^n_Pou*(1-MZPou)/(kmPou^n_Pou + (nanog_prot+0.0001)^n_Pou)
sox19b		degSox19b*sox19b*(1-MZsox19b)*(time+0.0001)^n_Sox19b/((tswitch_Sox19b*(1+Mznanog*tswitchbynanog))^n_Sox19b + (time+0.0001)^n_Sox19b)
	nanog	prodNanog*(1-MZNanog)*(1-MZPou)*pou5f3_prot
nanog		degNanog*nanog*SOX^n_Nanog*(1-MZNanog)/((kmNanog/(1+Mzpou*tswitchbypou))^n_Nanog + SOX^n_Nanog)
	sox2	prodSox2*(1-MZPou)*(SOX+sox2bypou*pou5f3_prot)^n_Sox2/(kmSox2^n_Sox2 + (SOX+sox2bypou*pou5f3_prot)^n_Sox2)*kmsox2repress^n_sox2repress/(kmsox2repress^n_sox2repress+nanog^n_sox2repress)
	sox3	prodSox3*(SOX+sox3bynanog*nanog_prot)^n_Sox3/(kmSox3^n_Sox3 + (SOX+sox3bynanog*nanog_prot)^n_Sox3)/(1+kinhsox3bypou*pou5f3_prot+kinhsox3bysox19b*sox19b_prot)
	sox19a	prodSox19a*(SOX+sox19abynanog*nanog_prot)^n_Sox19a/(kmSox19a^n_Sox19a + (SOX+sox19abynanog*nanog_prot)^n_Sox19a)/(1+kinhsox19abypou*pou5f3_prot+kinhsox19abysox19b*sox19b_prot)
	pou5f3_prot	prodpou5f3_prot*pou5f3*(1-MZPou)
pou5f3_prot		degpou*pou5f3_prot
	nanog_prot	prodnanog_prot*nanog*(1-MZNanog)
nanog_prot		degnanog_prot*nanog_prot
	sox19b_prot	prodSOXby19b*sox19b*(1-MZsox19b)
sox19b_prot		degsox19b_prot*sox19b_prot
pou5f3_prot + sox19b_prot	pou5f3_sox19b	cf*pou5f3_prot*sox19b_prot
	SOX	kSUMbysox2*sox2+kSUMbysox3*sox3+kSUMbysox19a*sox19a+kSUMbysox19b*sox19b
SOX		degSOX*SOX
