# Supplementary material for: Activator-blocker model of transcriptional regulation by pioneer-like factors
Source: Nat Commun. 2023 Sep 14;14:5677. doi: 10.1038/s41467-023-41507-z (PMC10502082; doi:10.1038/s41467-023-41507-z)
Supplement: Supplementary file 4 — Source Data [file 41467_2023_41507_MOESM4_ESM.zip › Source_data/Source_Data_6_Coremodel_Bestfitparameters.csv]

Parameter name	value	lower CL (3 sigma)	upper CL (3 sigma)
cf	-0.467175299857704	-1.19200730756409	Inf
degNanog	0.899529769620986	0.574523122295051	1.27308133542651
degnanog_prot	-0.19887523869382	-0.71725155683117	-0.018682550166404
degSox19b	0.350340073581303	0.131829662844878	0.893735418375326
degsox19b_prot	0.402899915097189	-0.014600461434069	Inf
kinhsox19abysox19b	0.775857204262668	-0.023644966976647	Inf
kinhsox3bypou	-1.31755472592046	-1.71198765262774	-1.04816560336751
kinhsox3bysox19b	1.02262946968355	0.212087653657296	Inf
kmNanog	-0.074680163860117	-0.479002963675321	0.564334194409426
kmPou	1.08423989196743	0.967243443134425	Inf
kmSox19a	-0.301472809286292	-0.575833774682077	0.273547799757887
kmSox2	0.268048694856727	-0.057360493568525	0.846807652483042
kmsox2repress	0.728159826431991	0.580106671868019	0.833941624518873
kmSox3	-0.30598615099075	-0.60719988399177	0.328760084336418
kSUM_SOX_steady	-1.22297897620625	-Inf	-0.592776151875758
kSUMbysox19b	-1.85126361316813	-Inf	-0.975444080372472
kSUMbysox3	-0.593414289716798	-1.0455368403475	0.134565624817158
nanog	0.806843934325214	0.756298728530173	0.856241762676417
pou5f3	0.562714641797318	0.51371223494129	0.60686287047338
prodNanog	-0.202655503561093	-0.448593700654083	0.127565618890791
prodPou5f3	1.30150932689656	0.967920865072829	Inf
prodSox19a	-0.289233226586814	-0.357760638287841	-0.201186866503812
prodSox2	0.257415469504363	0.146769884555379	0.383243212805451
prodSox3	0.674515637555033	0.567142434368255	0.781459817900486
sigma_Nanog_abs	0.061671231867967	-0.025756630838627	0.162653770481519
sigma_Pou5f3_abs	-0.026285966448765	-0.113239985241662	0.074108623340504
sigma_Sox19a_abs	-1.29740976381774	-1.36505690276818	-1.22191969522459
sigma_Sox19b_abs	-0.332336197944145	-0.411153423525953	-0.242734512294763
sigma_Sox2_abs	-0.876786826036571	-0.943195244199855	-0.802888289116787
sigma_Sox3_abs	-0.456545185082299	-0.524729635470133	-0.381351443312204
sox19abynanog	-1.31783462973405	-1.62759776909706	-0.743286354663599
sox19b	0.582643133151228	0.555452773343548	0.608979937618301
sox2bypou	-0.912956039982544	-1.28413068566722	-0.309590143879101
sox3bynanog	-1.3499200740487	-1.68337857283537	-0.705824449271861
tswitch_Sox19b	0.21987785997393	0.109282648736982	0.383473387089697
tswitchbynanog	0.043616241191128	-0.063994988837423	0.151902401823188
tswitchbypou	-0.689710201727036	-Inf	0.011302142635707
