# Supplementary material for: Activator-blocker model of transcriptional regulation by pioneer-like factors
Source: Nat Commun. 2023 Sep 14;14:5677. doi: 10.1038/s41467-023-41507-z (PMC10502082; doi:10.1038/s41467-023-41507-z)
Supplement: Supplementary file 4 — Source Data [file 41467_2023_41507_MOESM4_ESM.zip › Source_data/Source_Data_7_Minimodel_equations.csv]

Minimodel	Activation Group	Educt	Product	Rate
P+N+S+	1. P+N+		TG	prodTG*(((SOX)^n_s)/((kmTGactibysox^n_s)+(SOX)^n_s) * (((pou5f3_prot+1e-4))^n_p)/((kmTGactibypou^n_p)+((pou5f3_prot+1e-4))^n_p) * (((nanog_prot+1e-4))^n_n)/((kmTGactibynanog^n_n)+((nanog_prot+1e-4))^n_n) )
P+N0S+	2a. P+N0		TG	prodTG*(((SOX)^n_s)/((kmTGactibysox^n_s)+(SOX)^n_s) * (((pou5f3_prot+1e-4))^n_p)/(kmTGactibypou^n_p+((pou5f3_prot+1e-4))^n_p) )
P+N-S+	2b. P+N-		TG	prodTG*(((SOX)^n_s)/((kmTGactibysox^n_s)+(SOX)^n_s) * (((pou5f3_prot+1e-4))^n_p)/(kmTGactibypou^n_p+((pou5f3_prot+1e-4))^n_p) * ((kmTGactibynanog)^n_n)/((kmTGactibynanog^n_n)+((nanog_prot+1e-4))^n_n) )
P0N+S+	3a. P0N+		TG	prodTG*(((SOX)^n_s)/((kmTGactibysox^n_s)+(SOX)^n_s) * (((nanog_prot+1e-4))^n_n)/((kmTGactibynanog^n_n)+((nanog_prot+1e-4))^n_n) )
P-N+S+	3b. P-N+		TG	prodTG*(((SOX)^n_s)/((kmTGactibysox^n_s)+(SOX)^n_s) * (kmTGactibypou^n_p)/(kmTGactibypou^n_p+((pou5f3_prot+1e-4))^n_p) * (((nanog_prot+1e-4))^n_n)/((kmTGactibynanog^n_n)+((nanog_prot+1e-4))^n_n) )
P0N0S+	4. S+ only		TG	prodTG*(((SOX)^n_s)/((kmTGactibysox^n_s)+(SOX)^n_s) )
P0N-S+	4. S+ only		TG	prodTG*(((SOX)^n_s)/((kmTGactibysox^n_s)+(SOX)^n_s) * (kmTGactibynanog^n_n)/((kmTGactibynanog^n_n)+((nanog_prot+1e-4))^n_n) )
P-N0S+	4. S+ only		TG	prodTG*(((SOX)^n_s)/((kmTGactibysox^n_s)+(SOX)^n_s) * (kmTGactibypou^n_p)/(kmTGactibypou^n_p+((pou5f3_prot+1e-4))^n_p) )
P-N-S+	4. S+ only		TG	prodTG*(((SOX)^n_s)/((kmTGactibysox^n_s)+(SOX)^n_s) * (kmTGactibypou^n_p)/(kmTGactibypou^n_p+((pou5f3_prot+1e-4))^n_p) * (kmTGactibynanog^n_n)/((kmTGactibynanog^n_n)+((nanog_prot+1e-4))^n_n) )
P+N+S0	1. P+N+		TG	prodTG*( (((pou5f3_prot+1e-4))^n_p)/(kmTGactibypou^n_p+((pou5f3_prot+1e-4))^n_p) * (((nanog_prot+1e-4))^n_n)/((kmTGactibynanog^n_n)+((nanog_prot+1e-4))^n_n) )
P+N0S0	2a. P+N0		TG	prodTG*( (((pou5f3_prot+1e-4))^n_p)/(kmTGactibypou^n_p+((pou5f3_prot+1e-4))^n_p) )
P+N-S0	2b. P+N-		TG	prodTG*( (((pou5f3_prot+1e-4))^n_p)/(kmTGactibypou^n_p+((pou5f3_prot+1e-4))^n_p) * ((kmTGactibynanog)^n_n)/((kmTGactibynanog^n_n)+((nanog_prot+1e-4))^n_n) )
P0N+S0	3a. P0N+		TG	prodTG*( (((nanog_prot+1e-4))^n_n)/((kmTGactibynanog^n_n)+((nanog_prot+1e-4))^n_n) )
P-N+S0	3b. P-N+		TG	prodTG*(( kmTGactibypou^n_p)/(kmTGactibypou^n_p+((pou5f3_prot+1e-4))^n_p) * (((nanog_prot+1e-4))^n_n)/((kmTGactibynanog^n_n)+((nanog_prot+1e-4))^n_n) )
P+N+S-	1. P+N+		TG	prodTG*(((kmTGactibysox)^n_s)/((kmTGactibysox^n_s)+(SOX)^n_s) * (((pou5f3_prot+1e-4))^n_p)/(kmTGactibypou^n_p+((pou5f3_prot+1e-4))^n_p) * (((nanog_prot+1e-4))^n_n)/((kmTGactibynanog^n_n)+((nanog_prot+1e-4))^n_n) )
P+N0S-	2a. P+N0		TG	prodTG*((kmTGactibysox^n_s)/((kmTGactibysox^n_s)+(SOX)^n_s) * (((pou5f3_prot+1e-4))^n_p)/(kmTGactibypou^n_p+((pou5f3_prot+1e-4))^n_p) )
P+N-S-	2b. P+N-		TG	prodTG*(((kmTGactibysox)^n_s)/((kmTGactibysox^n_s)+(SOX)^n_s) * (((pou5f3_prot+1e-4))^n_p)/(kmTGactibypou^n_p+((pou5f3_prot+1e-4))^n_p) * ((kmTGactibynanog)^n_n)/((kmTGactibynanog^n_n)+((nanog_prot+1e-4))^n_n) )
P0N+S-	3a. P0N+		TG	prodTG*(((kmTGactibysox)^n_s)/((kmTGactibysox^n_s)+(SOX)^n_s) * (((nanog_prot+1e-4))^n_n)/((kmTGactibynanog^n_n)+((nanog_prot+1e-4))^n_n) )
P-N+S-	3b. P-N+		TG	prodTG*(((kmTGactibysox)^n_s)/((kmTGactibysox^n_s)+(SOX)^n_s) * (kmTGactibypou^n_p)/(kmTGactibypou^n_p+((pou5f3_prot+1e-4))^n_p) * (((nanog_prot+1e-4))^n_n)/((kmTGactibynanog^n_n)+((nanog_prot+1e-4))^n_n) )
