# Supplementary material for: Activator-blocker model of transcriptional regulation by pioneer-like factors
Source: Nat Commun. 2023 Sep 14;14:5677. doi: 10.1038/s41467-023-41507-z (PMC10502082; doi:10.1038/s41467-023-41507-z)
Supplement: Supplementary file 4 — Source Data [file 41467_2023_41507_MOESM4_ESM.zip › Source_data/Source_Data_8_Minimodel_parameters.csv]

model	ID	genename	BIC	TG	prodTG	n_s	kmTGactibysox	n_p	kmTGactibypou	n_n	kmTGactibynanog	sigma_TG_abs
s+_po_n+	ENSDART00000000221.9	krt91	-1113.313125374	-3.27474568095159	0.105459334335571	4.67996836290009	-0.176904790949563	NA	NA	2.24735606535117	1.59595628583796	-2.03850600791752
s+_po_n+	ENSDART00000001201.8	bysl	-263.079795521913	-0.852076042286558	-0.266295873876486	5.93275133788966	-0.28858829294807	NA	NA	2.0640579735808	-4.03281998864912	-0.990775892129979
s+_p-_n+	ENSDART00000002164.9	unc45b	-761.233453267595	-1.88991725266347	-0.398156481006455	4.61911261828133	-0.214655390395199	1	0.532232824548448	2.05536878904278	-4.02833204457794	-1.61794167710375
s+_p-_n+	ENSDART00000002250.5	hs6st2	-43.6284229671655	-0.813088464615117	0.968356158092562	3.31238769837371	0.056830722947988	4.50148277944338	1.27967764705336	1.82741327920918	-3.91989289426699	-0.732123850709398
s+_p+_no	ENSDART00000002510.3	golim4b	-493.352966817834	-2.89913389636384	-1.09947011483658	7	-0.47756752338135	1.95967196204354	-3.98041773165549	NA	NA	-1.27743451213953
s+_po_n+	ENSDART00000002556.8	mrto4	-864.426592064626	-1.52830458598046	-0.614192473642417	4.09402494126725	-0.124026004369218	NA	NA	1.9778923824797	-3.98921568832577	-1.73163038001289
s+_p-_no	ENSDART00000002633.7	frzb	-917.342138804622	-2.30351418683286	1.77127159098294	3.41637352230626	0.694641009028075	1	0.843547510303118	NA	NA	-1.79552070724344
so_p+_n+	ENSDART00000002661.8	lama4	-1160.77986828181	-2.84732734983895	-1.30896856762763	NA	NA	5.19814536684898	0.979251235959071	1	-3.20794101310916	-2.09871026884832
s+_p-_n+	ENSDART00000002764.9	polb	-827.214951469727	-1.23923182198273	-0.660666121860675	5.03725266927848	-0.200061426319544	1	1.38297298396186	1	-3.36362742034248	-1.69914999621931
s+_p-_n+	ENSDART00000003252.8	dhtkd1	-1030.77136141857	-2.34361631291024	-1.20875708058067	7	-0.367012349424245	7	1.22961353051127	1.92448256833957	-3.96339327873798	-1.95696972423524
s+_p+_n-	ENSDART00000003310.8	sox21b	-1165.83920664395	-3.9912178758726	-1.53165318186999	7	-0.546269822271898	1	-3.08317870241852	1	-0.118850638301438	-2.12106235021884
s+_po_n+	ENSDART00000003648.10	wdr3	-734.195133012292	-1.31591972826265	-0.493474914598761	2.87508980580821	-0.039014210262293	NA	NA	2.23000120878338	-4.12438752237505	-1.57044694128554
s+_p+_n+	ENSDART00000003745.8	vim	-1593.47166075802	-2.89471257700208	-2.10634973106619	7	-0.395200449189742	1.94194694912497	-3.97179365569968	2.21920744985605	-4.11816494842666	-2.65113402054041
s+_p-_n+	ENSDART00000003752.9	cct3	-284.317350498326	-0.630531074392579	-0.080343949609052	5.86714066127548	-0.339620341387373	1	1.30781946161495	1.78910578091505	-3.90358683227652	-1.03007731690146
s+_po_no	ENSDART00000003932.6	erbb2	-1309.90468188729	-3.1622314292097	-1.51865533942094	4.9912284016253	-0.267516188603863	NA	NA	NA	NA	-2.26831293172055
s+_po_n+	ENSDART00000003962.7	wdr55	-1159.00970116645	-1.56006076718556	-1.22190994332731	3.96525715482811	-0.153603738099939	NA	NA	2.43820192271535	-0.321952794481665	-2.09320722459774
s+_po_n+	ENSDART00000004071.7	znfl2a	-1014.32160706307	-2.36787587483176	-1.07693317852789	7	-0.329256625359576	NA	NA	4.87656936578087	0.641467021185547	-1.91905580215879
s+_po_no	ENSDART00000004120.11	adamts18	-655.95295110653	-2.52820133763797	-0.243024534837378	4.13072673007571	-0.038811919672057	NA	NA	NA	NA	-1.45969148013944
s+_po_n-	ENSDART00000004181.9	slc27a4	-1381.63913073178	-2.64002319936937	-0.162006412582405	3.0059088179151	0.378053829229427	NA	NA	1	0.709531097132884	-2.36824920010817
s+_p-_no	ENSDART00000004240.8	prss60.1	-1664.11802571296	-4.52180819543239	0.599588017226283	3.2108549046254	0.713504302802289	1	1.03965947011909	NA	NA	-2.71907780673367
s+_po_n+	ENSDART00000004361.10	pibf1	-1398.40093440364	-3.20821118846886	-1.49022030627303	5.25984225722634	-0.177917532727157	NA	NA	2.00509878812197	-4.00258697524417	-2.39299376587962
so_p+_n+	ENSDART00000004379.7	nol10	-524.794358897482	-1.01029082057857	-1.12630963206061	NA	NA	2.20520177362595	-4.1106036817198	2.06896998082259	-4.03582042741614	-1.31415838120734
s+_po_n+	ENSDART00000004424.10	znf292a	-434.204512391079	-0.878820951241285	-0.233060626807448	2.93303023690043	-0.026129031530742	NA	NA	2.07281987785238	-4.03720833738082	-1.1999552528492
s+_po_n+	ENSDART00000004899.6	ccnl1b	-704.705961590498	-0.846857231131811	-0.932811926962821	6.97337007259277	-0.347018306371416	NA	NA	2.21287337968896	-0.325814430426732	-1.53498098299362
s+_po_n+	ENSDART00000004903.9	rdh10b	36.2664582731645	-0.751612915621347	0.179946723073108	5.98454536219829	-0.260898250015686	NA	NA	1.82091508548882	-3.91682470048208	-0.621289662540517
s+_p-_n+	ENSDART00000005168.6	ddx55	-927.277431083332	-1.42495199026568	0.662180027664839	1.66051893762305	0.964209125383309	1	1.22028308158963	1.68522879055585	-3.8635236086183	-1.82191309960134
s+_po_no	ENSDART00000005299.10	hsd17b12a	-33.3298212677046	-0.396401666413914	0.122121116910038	5.49311043515926	-0.172529180600272	NA	NA	NA	NA	-0.691517242168633
s+_p-_n+	ENSDART00000005359.8	def6a	-1113.50250997625	-2.17512734132793	-0.534159804418562	5.1561495760432	-0.314917670604473	4.6880477581674	1.01041193913441	3.19685600200413	1.09526263033379	-2.05246006124402
s+_po_n+	ENSDART00000005431.9	psmd8	-1006.19033779859	-1.36696631202647	-1.3375799195764	7	-0.394987353059164	NA	NA	1.6710859331726	-3.8576867476279	-1.90946355848486
s+_p-_n+	ENSDART00000005641.6	lhx1a	-492.366362827048	-1.33106656234958	0.083186017946161	7	-0.137168203883801	3.32069500656028	1.31465235002301	2.8132411112096	0.411022342336198	-1.28650807112235
s+_po_n+	ENSDART00000005903.8	atp5mc3b	-1991.52483992613	-3.41281258143646	-2.25264306549675	5.01604259467336	-0.214708704129343	NA	NA	1	-3.50457045908205	-3.12528885412803
s+_p-_n+	ENSDART00000005944.8	rpl5a	-173.755935700017	-1.06533534116114	0.417393431643768	3.87286315367817	-0.055527508346062	1	1.15453794388998	2.19226690852916	-4.10278170015302	-0.892344811229194
s+_p-_no	ENSDART00000006212.7	LIN28A	-1096.76408054108	-3.82658082860202	0.738254097111214	2.4142513005455	0.751056472599895	1	0.909360744421493	NA	NA	-2.01769287146639
s-_p-_n+	ENSDART00000006380.9	tbx3a	-1410.9474692975	-2.81999985887742	1.41459046807255	1	-1.11135149030248	1	0.077843081367717	5.64913043778953	1.37136458846164	-2.41998239820943
s+_p+_no	ENSDART00000006386.7	atp1b1a	-46.0686814314413	-1.45978803938007	0.218119753067241	4.29675875366241	-0.541883935016282	6.07503209949786	0.811303993142278	NA	NA	-0.721940092812684
s+_po_n-	ENSDART00000006538.8	otx2a	-485.993411794234	-2.09702767865178	0.19548254271329	4.22270146619094	0.02740259934322	NA	NA	1.19757656346745	0.960223673787448	-1.26290168171849
s+_p-_n+	ENSDART00000006612.7	tbr1b	-1282.50597787439	-2.3773262333864	-0.724858713720681	6.14461442964604	0.025249714009252	1	0.966026319899759	2.24545521679226	-0.494180984489164	-2.26103629215172
s+_p-_n+	ENSDART00000006870.8	ptgs2a	-801.760294442415	-2.63480864011426	0.126904243415149	6.98903681464103	-0.218525658469679	4.76639292304536	1.31719533479561	1.48669956835735	1.35132410302015	-1.67005076157147
s+_p-_n+	ENSDART00000006942.10	txndc15	-778.526794189762	-1.57396012444417	-0.797042724000235	4.96702122985905	-0.269307043793337	1	1.34779042051035	1.71411340744314	-3.87351945578937	-1.63952505090826
s+_p-_n+	ENSDART00000007090.9	tbx16	364.95087133878	-0.569937168103299	1.74889276592673	7	-0.370368042077329	6.27724034714407	1.05097657202551	2.60214107476659	1.28846323997306	-0.231183983418002
s+_po_n+	ENSDART00000007103.8	nuak1a	-1628.62944541248	-3.27221184031431	-2.16404668632938	7	-0.401215440955542	NA	NA	1.58606986280669	-3.82882974102374	-2.67944930781531
so_po_n+	ENSDART00000007204.9	ddx49	-1164.72963700176	-1.70245660387469	0.516672630287914	NA	NA	NA	NA	4.36991096418965	1.49252756173434	-2.08768599385923
s+_p+_no	ENSDART00000007487.9	apip	-936.666229236269	-1.77071835595357	-1.00265702906875	2.75340252053205	-0.879431988643729	4.22415775332276	1.01086183674929	NA	NA	-1.8192093412616
s+_po_n+	ENSDART00000007577.6	tor4aa	-1548.4401807452	-3.02626575146835	-2.22092272859535	7	-0.470459250162036	NA	NA	2.13619749873181	-4.07152443803693	-2.5805190633944
s+_p-_n+	ENSDART00000007688.7	slc22a16	-789.470065006068	-2.70318775730112	0.818341607214072	5.28683842403696	-0.129539061440113	1	0.821246141316403	2.79125083506012	1.33105446307036	-1.65206910290453
s+_po_n+	ENSDART00000007732.8	capn9	-105.77460795327	-2.43643007244769	0.215500014943964	5.43157769019467	-0.221501009069698	NA	NA	2.1836111002673	-4.09509022818573	-0.796931861310527
s+_p+_n+	ENSDART00000007744.5	slc30a1a	-419.405768278543	-1.29999354501713	-0.316028721642389	5.56598154345174	-0.238580249641974	2.22821016238977	-4.12334456588131	1.97904721364221	-3.98965666504518	-1.19871822862272
so_p+_n+	ENSDART00000008115.7	hsd3b2	-1219.58987663905	-2.64369120164582	-1.57735268100161	NA	NA	1.96198319522367	0.848597905582293	1.73501760870537	-3.88157921140329	-2.17035264960011
s+_p+_n-	ENSDART00000008268.9	cyp7b1	-1248.90216561737	-1.88031179744715	0.124934840988893	1	-0.061224443850068	4.49285822279506	1.25082419444337	1	-0.121280612294517	-2.21787367454033
s+_p-_n+	ENSDART00000008468.10	msx1b	-841.85682394044	-1.73022549437836	-0.490197767750086	7	-0.160409904996077	1	0.811611464392453	1.79478433051828	-3.90572431367715	-1.7197940571345
s+_p-_n+	ENSDART00000008590.5	itpk1a	-1079.41207870284	-2.70935453096559	-0.672963600854661	5.69829426664222	-0.454063360062812	1.96955250636744	1.0612194582402	3.89494007521886	0.990793576436907	-2.01057356296313
s+_p-_n+	ENSDART00000009126.10	kras	-1352.46994167737	-2.30762603432725	-1.4989306262934	6.40995147354042	-0.371762286243083	1	0.11594960119607	2.89349542326146	0.511929253639409	-2.34790570975156
s+_p+_no	ENSDART00000009182.5	aqp3a	-800.78339012074	-2.14381446143312	-0.763055441700806	1	-0.567570005344858	4.78501964770727	0.860314521021546	NA	NA	-1.65197483040415
s+_p+_n+	ENSDART00000009184.6	hdac8	-682.983428528769	-1.08751765260915	-1.38486863308212	2.81483823607734	-1.17421840073368	1.74411336391662	-3.88101714371487	1	-3.46117070958866	-1.52206118925591
s+_p-_n+	ENSDART00000009277.8	tuba1a	-855.699599941653	-2.49629663207107	-0.155402870301334	6.17707770133541	-0.135066539058412	1	0.443096767633564	3.2673795400338	0.615659917134612	-1.73436887266268
s-_p+_no	ENSDART00000009642.7	igf2a	-687.403646613053	-3.18186216171962	-1.62221205314585	7	-0.267817077883948	2.14756030739276	-4.07578104498042	NA	NA	-1.51744757184978
s+_p-_n+	ENSDART00000009687.8	zgc:56095	-495.089637121771	-0.819531606562596	-0.656696300712377	6.07398057684909	-0.41545950499461	1.15022520970478	1.25440657913479	1	-3.16062972547181	-1.28987692489303
s+_po_no	ENSDART00000009740.7	smad7	-895.426077867523	-2.14259093914141	-1.2440665844934	7	-0.352516237551334	NA	NA	NA	NA	-1.75804395977651
s+_po_no	ENSDART00000009790.9	cx43.4	912.624135286508	0.502612839435335	1.09396999329535	5.35977894979974	-0.306706783399361	NA	NA	NA	NA	0.47549878412391
s+_p+_n+	ENSDART00000009838.7	gpat4	-1125.3996827922	-2.31040745472682	-1.23983385030593	6.122037374488	-0.292216037999084	2.27104489414925	-4.1484135132853	2.14898166827923	-4.07853461150948	-2.07152632118192
s+_p+_no	ENSDART00000010028.10	ptgs2b	-910.996987516299	-2.40974638261437	-0.765816894630313	4.72113288435231	-0.353581023113403	4.60128373387359	0.990895814896765	NA	NA	-1.78892685632456
s+_p+_no	ENSDART00000010046.8	rhpn2	-824.43312452687	-1.22721183611857	-0.714144334027957	4.87040246316849	-0.396356787914964	3.66144358456581	0.995898623470382	NA	NA	-1.68105112801787
s+_p-_n+	ENSDART00000010124.10	slc7a8a	251.112817367143	-2.10677025224386	1.12769154903403	3.87091531297315	-0.025302389330161	4.71266395115064	1.34270966018357	1	-3.52709501801584	-0.36915414026268
s+_po_n+	ENSDART00000010256.6	eif3m	-233.774973967865	-0.461074361843578	-0.25321322452822	6.97926165020735	-0.344269845582311	NA	NA	1.93377561936585	-3.96776950912769	-0.955753359128318
s+_po_n+	ENSDART00000010257.9	miga1	-863.005699367582	-1.15043281949025	-0.787749463344035	7	-0.084688830765391	NA	NA	2.00843103892422	-0.1700266085937	-1.73041864553254
s+_p-_n+	ENSDART00000010261.9	pno1	-708.979367053414	-1.17114770439287	-0.623674755196379	6.24567796780548	-0.306261022224635	1	1.46585536215399	1.85352391400185	-3.93109295671856	-1.55486675980831
so_p+_n+	ENSDART00000010270.6	mfsd4ab	-1880.64631498886	-3.55755059425933	-0.368975625145033	NA	NA	1.86848262361329	2.14289900620539	2.5037533976077	0.471649651530206	-2.98546345323912
s-_p+_n+	ENSDART00000010569.6	g6pc3	-1492.94795406776	-2.47809197915618	1.53915176837468	1	-4.315100684046	1.69165334188901	-2.1815952828513	1.55389423676986	-2.01665375975976	-2.52243163789896
s+_p-_n+	ENSDART00000010580.9	si:ch211-195b13.1	-753.843963955994	-1.75089695319682	1.10327130608082	6.88198496298463	-0.406347640310732	1.76606190211135	0.550595802577106	4.31231673479344	1.33654018019117	-1.60986649658507
s+_p-_n+	ENSDART00000010774.7	zic2a	-408.935434890984	-1.72689606178467	0.53222392724788	3.52522761798314	0.085966417881738	7	1.34187715748191	2.07704976028256	-4.03966569480976	-1.18595971442908
s+_p-_n+	ENSDART00000010813.9	foxa3	-27.5944563076881	-1.01919190491321	1.69045957414255	7	-0.260054318678089	2.8073439358848	0.881825088892834	2.68875652800961	1.29191023513731	-0.71315050553161
so_p-_n+	ENSDART00000011398.11	si:ch73-335l21.1	-1476.78239765722	-2.30417284410983	-0.081311895874555	NA	NA	6.43670690168137	0.9830604677611	7	1.31599327693416	-2.491611810152
s+_po_n+	ENSDART00000011447.9	sae1	-205.358311610905	-0.357549395517258	-0.17475205253173	6.94119237552232	-0.332731528895846	NA	NA	1.8039867898868	-3.9096525100638	-0.920559015582896
so_po_n+	ENSDART00000011520.8	noto	-222.62335502721	-3.33005847418498	-0.934534437877369	NA	NA	NA	NA	2.32656862446518	-4.18207768932932	-0.927456046935878
s+_p-_n+	ENSDART00000012050.9	apoa1a	-1253.33620068655	-3.90058204067649	-0.160052346095191	4.22503997663639	0.246917691178131	1	1.35527243434399	2.27375878226483	-0.406478602165308	-2.22471628862953
so_po_n+	ENSDART00000012167.8	ndufs5	-966.363939429938	-1.53288938106626	-0.456352608275568	NA	NA	NA	NA	2.06237260885319	1.51103103497638	-1.84198136542669
s+_po_no	ENSDART00000012194.9	gata5	-279.47119525585	-1.49094517760565	-0.345036411008604	7	-0.316172639051738	NA	NA	NA	NA	-0.997318450088569
s+_p-_n+	ENSDART00000012644.7	krt4	76.304193965478	-2.31302077279782	0.414413826592907	6.61317462917309	-0.262990014162663	1	1.58192764863715	2.28761728564109	-4.15828763189271	-0.587031688774929
s+_p+_n+	ENSDART00000012686.9	dnase1l4.1	-114.81913857174	-1.71369092307135	0.139803115732727	6.19641193519592	-0.240836975567109	2.20853276694758	-4.11201695509193	2.10399773556356	-4.05398872363636	-0.823729606698046
s+_p-_n+	ENSDART00000013007.6	degs1	-565.651319498026	-1.88229788000897	-0.081562618941836	4.29581125862049	-0.077905570564631	1	1.63094319874634	1.73153543751134	-3.88051620372737	-1.37647636424487
s+_p+_n+	ENSDART00000013033.10	etv4	-1009.4573474238	-2.2970456723626	-1.01965793185741	7	-0.324540454318718	1.78336566750859	-3.90116874387596	2.11870846100072	-4.0619415497866	-1.92913598362816
s+_p-_n+	ENSDART00000013264.7	arglu1b	-479.376777273765	-0.519568971191417	-0.031773217385975	5.23504491234195	-0.059539187169235	1	1.28156011404645	2.25396599773365	-0.620594142045327	-1.26810901712696
s+_p-_n+	ENSDART00000013360.6	ppp1r3cb	-852.930812488281	-2.27992111133833	-0.400645985682005	5.00973071764318	-0.16379360307036	1	1.14490440460458	1	-3.48425376874142	-1.73136157544358
s+_po_n+	ENSDART00000013781.9	mcm6	-28.8735344137977	-1.16895387702235	0.092601724469368	5.34555039446551	-0.277140816427029	NA	NA	1.85046365644697	-3.92976710536879	-0.701146831520021
s+_p-_n+	ENSDART00000013933.8	si:dkey-42i9.4	-528.82529769729	-0.521109804543549	0.759750044727254	3.28837947632738	-0.156026738777407	3.75907659970686	0.871204391003015	3.03634485648121	1.07430795535578	-1.32842078253661
s+_p+_no	ENSDART00000014149.11	fat2	-1102.49153725247	-2.25191355279647	-0.569995557930023	1.90519836305628	0.259974703210718	4.5433380484514	0.929475094328883	NA	NA	-2.02408457822356
s+_p-_no	ENSDART00000014168.6	zfp36l1b	-929.707480345749	-2.32596440304421	0.152654263794949	2.97829757720753	0.342315100410752	1	1.17819250918761	NA	NA	-1.81026956390367
s+_p-_n+	ENSDART00000014176.6	msx3	-1089.61585415823	-3.51180298402568	-0.30445821665092	7	-0.278652423763951	1	-0.138083114457361	7	0.78455606971509	-2.02821110511977
s+_p+_n-	ENSDART00000014183.8	colgalt2	-1423.40965600297	-2.4399959738654	0.567745294972567	2.13657969378365	0.081455619150344	3.90810504741648	1.3887032468446	1.52327745844972	0.000499914923778	-2.43313244544557
s+_p-_n-	ENSDART00000014296.7	foxa2	-342.697984419526	-1.48998847220768	2.91193797474238	7	0.110225754112014	5.09928295519013	0.458517101859217	1.15752243315181	-1.50156664670829	-1.10418382262422
s+_p-_n+	ENSDART00000015076.8	zgc:103692	-959.541867617808	-1.19913586519231	0.168965727567158	5.14829311807695	-0.039087258652507	2.87717884132269	1.17932791054752	1.77492064293559	1.05434041940624	-1.860870724419
s+_p-_no	ENSDART00000015136.10	mogat3b	-1440.89889401858	-3.95838766805764	0.179633380522206	2.61200413180867	0.652699649951946	1	0.948489618167289	NA	NA	-2.44260710816596
s+_po_n+	ENSDART00000015190.8	ptrhd1	-1262.32579009816	-1.75872793874926	-1.46460737651476	6.68807648613704	-0.264534957225921	NA	NA	1.8068421633828	-3.91078138032115	-2.22547895668544
s+_p-_n-	ENSDART00000015224.9	gadd45gb.1	-1095.65006899947	-2.85013163652796	1.57996501495289	7	0.013971441385426	2.3378490764414	-0.516819488470897	2.63265272855149	-0.597225273595679	-2.03190446364222
s+_p-_n+	ENSDART00000015251.9	mttp	-290.218363958395	-2.21295277612879	0.339521812038893	6.70289742412456	-0.211295194770048	1	1.16522053423286	4.04917694004654	0.783773550537596	-1.03748002275976
s+_p-_n+	ENSDART00000015302.7	tomm40	-975.917240569595	-1.60990082535548	-1.06246528306972	7	-0.339331061031013	1	1.14084877325902	1.74943674622283	-3.88741628591506	-1.88541897832044
s+_p+_no	ENSDART00000015418.7	irf2bpl	-419.421467527935	-0.892203423020195	-1.02449794744466	1	-1.43271261032971	2.21361370560216	0.386524792125622	NA	NA	-1.17994107016314
s+_p-_no	ENSDART00000015755.8	rasl11b	-355.137192787178	-1.31656814630614	0.224566061720759	3.71503293877015	-0.027427385139809	1	0.861489364846727	NA	NA	-1.1007961246892
s+_p+_no	ENSDART00000015956.7	efna1b	-725.442343026518	-1.60140861507369	-1.03638836869607	7	-0.452624368350888	1.75966150744986	-3.89148698841539	NA	NA	-1.56296792925695
s+_po_n+	ENSDART00000016002.11	tspan7	-407.0235958731	-0.793236965379815	-0.390325583848578	6.21137077965424	-0.277014214877071	NA	NA	1.60006968720076	-3.83322660874625	-1.16852871038175
s+_po_n+	ENSDART00000016307.6	her1	-332.132152253613	-1.82953047865244	0.134365531015184	7	-0.162190580471543	NA	NA	1	1.08057494259929	-1.07570932284211
so_p-_n+	ENSDART00000016382.5	wif1	-1861.58233419929	-3.21121203019512	0.183963408886665	NA	NA	2.95537864556151	0.624185110867421	7	1.23461361829048	-2.96470892049231
s+_po_n+	ENSDART00000016472.9	bmp7a	-221.627926486655	-2.85110892971383	-0.380796622786205	7	-0.414943626593898	NA	NA	2.04496130491504	-4.02296446275836	-0.941955844923954
s+_p+_n+	ENSDART00000016616.8	arl5c	-671.966141200258	-1.5114471004659	-0.817920493075741	7	-0.398618663995366	1.93865071457735	-3.97014508761517	1.96801721790502	-3.98423166215485	-1.51209778206306
s+_po_n+	ENSDART00000016635.6	bccip	-633.927282857435	-1.51222893998117	-0.603250235815336	5.26217924402041	-0.263520160218726	NA	NA	2.02490169191891	-4.0126750838575	-1.44801801310921
s+_po_n+	ENSDART00000016709.6	ift22	-1470.90991317615	-2.1533121898666	-1.7430324999637	6.07920057274193	-0.297282468610801	NA	NA	1	-3.43299057456935	-2.4822343431864
s+_p-_n+	ENSDART00000016758.8	ftr82	116.131813473921	-0.888762969402674	0.101700898343284	7	-0.390802947168169	6.50944921538435	1.32188129479665	1.82369674143601	-3.91815641149997	-0.540036371571966
s+_p-_n+	ENSDART00000016976.8	nucks1b	61.8269212271683	-0.805257888588617	0.479456877724368	5.48388181746247	-0.221165102996248	1	1.47842089920983	1.84077481418478	-3.92544962991306	-0.602693058536379
s+_po_n+	ENSDART00000017176.10	dkc1	-8.77598250862412	-0.081425844434024	0.058050248553842	6.78216333866013	-0.338774496406514	NA	NA	1	-3.4746088127461	-0.677438360258999
s+_po_n-	ENSDART00000017191.7	dlx3b	-1010.0927445817	-3.07640329169121	-1.00930489251401	7	-0.350613265820677	NA	NA	1	-0.003217347714275	-1.91329336522138
s+_p-_n+	ENSDART00000017299.12	tdg.1	-771.994888300524	-2.21629783152537	-0.361434675670251	4.25246060837539	-0.130036983950971	1	1.23817442037383	2.04197188106579	-4.02146361302461	-1.63131881599191
s+_p-_n+	ENSDART00000017445.7	prdm1a	-716.698587091188	-2.5138346011137	0.549458130011987	5.15502756154899	0.170930706295138	1	0.872116481122976	2.17436642970939	-0.292618866469965	-1.56164831422523
s+_p-_no	ENSDART00000017569.8	tnfb	-874.867627540133	-2.45671437574795	-0.864935728604224	7	-0.327249238440966	1	0.047730625332226	NA	NA	-1.74587079528512
s+_p-_no	ENSDART00000017668.10	ptbp1a	302.299712776864	-1.00115483425241	0.278304128974144	7	-0.389614928232591	1	1.22168921654703	NA	NA	-0.292601067361982
s+_p+_no	ENSDART00000017695.6	foxd3	-424.079374753541	-2.31051529329428	-0.412929328968448	1	-0.246902505612363	5.17473377425264	0.472314095821613	NA	NA	-1.18730461609933
s+_po_n+	ENSDART00000017770.7	zbtb8os	-1246.51591902549	-1.79858850309004	-0.844762618739612	6.95248150442444	-0.179954845441412	NA	NA	1.44079111148809	1.29572590516826	-2.20430002724397
s-_p+_no	ENSDART00000017849.5	her7	-709.5240931288	-2.09131553696778	0.106504724003471	7	-0.02770373723295	7	1.27159067070298	NA	NA	-1.54496079523521
s+_p-_n+	ENSDART00000018071.9	eif3g	-395.146164118377	-1.01075926526353	-0.014272266889907	3.47494239241931	-0.124248697777551	1	1.54505185048353	2.10589166314416	-4.05510568138418	-1.16542224509906
s+_po_no	ENSDART00000018155.7	adss	-1400.49098412819	-2.54973104079446	0.456540551734256	2.52993557542581	0.919549347601066	NA	NA	NA	NA	-2.37829182820947
s+_po_no	ENSDART00000018228.9	gsk3b	-767.436318302138	-2.03195794205112	-0.656229841229668	4.41707868150657	-0.144911668867264	NA	NA	NA	NA	-1.59721002672978
s+_p-_n+	ENSDART00000018301.11	itga5	-301.422235344808	-0.837768345813505	0.232300315897432	7	-0.273182499306059	1	0.788873480187371	2.31488530054301	-0.43139220022055	-1.05040038474729
s+_po_n+	ENSDART00000018304.8	mcm3	204.547665054781	-0.799331662621943	0.41502075444187	5.90447887936702	-0.29211369215025	NA	NA	1.8201915932326	-3.91660508771302	-0.413593594155572
s+_p+_n-	ENSDART00000018351.7	zgc:65851	-980.809875578442	-2.6546369229744	-0.745350208402669	4.8008585350791	-0.23456249664522	1	-3.55209165861228	1	0.845574160401895	-1.88933551659093
s+_p-_n+	ENSDART00000018514.8	dlc	-1032.72426852293	-2.8085913118966	-0.651544622115292	7	-0.080222308623342	5.16586539888443	1.27475703355104	2.16784696534585	-0.339771344467772	-1.95537492672552
so_po_n+	ENSDART00000018515.5	dohh	-1399.43174865312	-2.1358245356678	-2.23465914764449	NA	NA	NA	NA	1.76564032979481	-3.8945474008992	-2.37930808632228
so_p+_n+	ENSDART00000018532.7	triap1	-686.320482099188	-1.14100676368832	-1.65122291587204	NA	NA	1.66890102019304	-3.85601818412412	2.22795413559926	-1.52524898620852	-1.51157476116462
s+_p-_n+	ENSDART00000018580.7	nedd8	-813.307813163399	-0.958541049468928	-0.928090315233495	4.09600593530021	-0.446737561636153	1	1.08527760413826	1	-3.22905605835562	-1.68109503354442
s+_po_n+	ENSDART00000018686.5	rrp15	-265.366220474674	-1.3935937822703	-0.245420211892306	6.2433344073911	-0.272233199629204	NA	NA	1.96792602881327	-3.98419016721019	-0.994055794135252
s+_po_no	ENSDART00000018972.8	zgc:92818	-1133.67965408149	-2.36030223391698	-1.66387421608315	6.32807781839169	-0.274442237488392	NA	NA	NA	NA	-2.05157073420638
s+_po_no	ENSDART00000019149.10	rpl7	61.8433784925347	-0.72286421581516	0.128517310972037	5.16289957130272	-0.238390874430377	NA	NA	NA	NA	-0.573832701716755
s+_p+_n+	ENSDART00000019854.8	dnase1l4.2	-1307.41243043454	-2.93838701380968	-1.46218975933392	7	-0.320531450220423	1.82651537371787	-3.91923968606549	2.01497015029727	-4.00755503176474	-2.29750734591505
s+_p-_n+	ENSDART00000019861.9	mbtps1	-1074.16061517822	-1.68833586130858	-0.511219914111255	4.53381979695857	0.007231436674087	2.79470943052485	1.37964185718635	1	-3.65425123254716	-2.00396005535007
s+_p-_no	ENSDART00000020033.8	xrcc1	-1588.31356735689	-2.40688777532116	0.168138410423716	3.29467782539058	0.637509709981784	3.6553060829003	1.22420102806105	NA	NA	-2.62374306842784
so_p+_no	ENSDART00000020233.9	zdhhc7	-825.460871404303	-0.927418818704925	-0.952271838296822	NA	NA	2.25550334158646	1.11031443148869	NA	NA	-1.6678189480065
s-_p+_n+	ENSDART00000020252.7	pdia6	-219.161289254386	-0.5288436291899	0.173242267540278	1.09389506617327	-1.26540749843255	1	-3.14559024459747	1	-2.83693285443614	-0.948191546743707
so_p+_no	ENSDART00000020256.7	lgsn	-1549.64532797379	-2.42959255688834	-1.4649173752283	NA	NA	3.08799510364261	1.37879346562483	NA	NA	-2.56288326543239
s+_p-_n+	ENSDART00000020270.7	osr1	-813.406730117789	-2.14865893121073	0.051411973507171	7	-0.296644102654027	1	0.856663362856076	1.23843191863174	1.38805133812337	-1.68313305717917
s+_p-_n+	ENSDART00000020412.8	pkd2	-664.444330023984	-1.81543334527423	0.853457100147522	7	-0.201723759668347	1	0.633083658116763	1.9841787451796	1.31991399433789	-1.49903670964731
s+_p+_no	ENSDART00000020425.9	mcamb	-1482.97701690632	-2.49229775987855	-1.90169790912222	3.07480596602153	-1.34213188977057	5.03659530471385	0.867727724142259	NA	NA	-2.49515246800593
s+_po_n+	ENSDART00000020463.8	zgc:63882	-454.789382019645	-0.530725946908657	-0.372127690362372	4.813860309056	-0.243258432755427	NA	NA	2.77684510526453	0.560062717076362	-1.2241682769226
s+_po_n+	ENSDART00000020884.7	lypd6	-1637.19058779842	-3.00354353692944	-1.66309750190335	6.17337480815185	-0.078882770939939	NA	NA	1	-3.60295295355878	-2.68834674821377
s+_po_n+	ENSDART00000021192.7	kcnk6	-310.295242439061	-0.314121661984931	-0.373284728883259	6.77481913834584	-0.302530728744079	NA	NA	2.82676762951544	0.338839729301661	-1.04785146518174
s+_p-_no	ENSDART00000021664.7	cldnb	-30.5008813340602	-1.38555173152894	1.36313275291413	2.61663355309296	0.356356027472815	1	0.329504390533186	NA	NA	-0.700040362580406
so_p-_n+	ENSDART00000022074.8	dhrs9	-1346.19066258811	-2.78088893394558	1.68807922460137	NA	NA	1	0.078068584703688	6.12571822165669	1.42763286456767	-2.32736741161824
s+_p-_no	ENSDART00000022325.8	parp16	-1431.03054085247	-2.61229952647497	-0.409064707257633	2.89831339106445	0.347235253002086	1	1.23422676779177	NA	NA	-2.42933246296159
s+_po_n+	ENSDART00000022499.9	psmb3	-415.696560272557	-0.896393839447367	-0.353710073633765	5.1626409894945	-0.265464783015255	NA	NA	1.95401669277133	-3.97750846818435	-1.17832391174512
s+_po_n+	ENSDART00000022549.10	atp1b3a	-743.187192273963	-2.53184752861684	-0.613378417528383	4.03754802029638	-0.083633208739082	NA	NA	1	-3.47308197435614	-1.58212158147999
s+_po_n-	ENSDART00000022625.10	nrarpb	-756.209471540455	-3.35487268050642	0.927253164901344	2.82479261803195	0.456988520053172	NA	NA	1	0.375308445319662	-1.59684187267204
s+_p+_n+	ENSDART00000022668.11	crybg1b	-1004.77634667651	-2.41711656458063	-0.71046714413742	4.79533152134476	-0.08911429576949	1.84071922909414	-3.92535774931749	1.93473111528411	-3.9681955637336	-1.9209101082007
s+_p-_n+	ENSDART00000022685.9	nradd	-460.765471438596	-2.17988728669862	0.822008797881845	3.59144709288345	0.134537671903818	1	0.54786356195307	1	-3.51920733364097	-1.24635101698329
so_po_n+	ENSDART00000022840.8	riox2	-603.356400840003	-2.4134075165217	-1.39429378652672	NA	NA	NA	NA	2.15172253460324	-4.0801446179479	-1.39662077818497
s+_p-_n+	ENSDART00000023040.8	hes6	-840.613457427008	-3.04847117531186	-0.584590333552394	5.57226317213224	-0.157504312176559	1	1.38678094834475	1.99507409718542	-3.99756283491413	-1.7177257827114
s+_p+_n+	ENSDART00000023094.9	acvr1ba	-143.404036164711	-0.038763119206582	-0.201069896992914	5.7845558553334	-0.379338059473567	2.16343914588393	-1.03811683429513	1	-3.65602536317931	-0.855706942533419
so_po_n+	ENSDART00000023101.7	pes	-743.577392339364	-1.12628542052699	-0.888482588881172	NA	NA	NA	NA	7	0.960145029534573	-1.57016982171865
s+_po_no	ENSDART00000023156.7	eef1a1l1	845.925040080589	0.362684341974857	1.1711068486638	6.75390871212865	-0.28606028286222	NA	NA	NA	NA	0.391664638266481
so_p+_no	ENSDART00000023539.8	cyba	-1292.3651044938	-2.71575835643862	-0.437728837142383	NA	NA	4.81177962463271	1.50699083784007	NA	NA	-2.2461694646255
so_p-_n+	ENSDART00000023889.9	barx1	-1374.54739746476	-2.30551839387021	0.091980412534733	NA	NA	4.50815145882053	0.751832814020008	7	1.22191528245538	-2.36347480282767
s+_po_no	ENSDART00000024082.7	psmb6	-750.556163809532	-2.00631970777243	-0.578716464884801	3.68593581560679	-0.073283437039046	NA	NA	NA	NA	-1.57593474639761
s+_p-_n+	ENSDART00000024084.7	pck2	-799.735744032117	-3.22877602523992	0.662288786252527	4.18592806722467	0.314534977359375	1	1.07399035817382	2.26642551220287	-0.38239118030623	-1.66408732784238
s+_p-_n+	ENSDART00000024104.7	mycn	-178.413846897855	-1.18408828415813	1.22929000316052	1.70322112839829	0.254939101908446	6.4870718342041	0.894969706461664	4.36520716171167	0.996784608007653	-0.898993092564175
s+_p+_n-	ENSDART00000024193.8	rnf19a	400.716289753074	-0.009102930033707	0.435894056584291	6.69546888454986	-0.526159775340571	4.9510588539493	0.538071140703483	1.46658131719731	1.29040104631006	-0.184797783048164
s+_po_no	ENSDART00000024330.9	creb3l1	-1411.37484445497	-3.08836293177256	-0.154962067066889	2.14702616191901	0.813011819911161	NA	NA	NA	NA	-2.39205861782366
s+_p-_n+	ENSDART00000024415.9	epas1a	-1521.20626889511	-4.31460072761047	-1.26761355367015	5.33299869931784	-0.094360264767587	1	1.15926406336552	1	-3.25542656289366	-2.55842047567128
s+_p-_no	ENSDART00000024662.8	plppr3a	-1438.63042950015	-2.63269756659867	-1.63653415886093	4.3969597014153	-0.226279046895028	1	1.06911329786256	NA	NA	-2.43968967258752
s+_po_no	ENSDART00000024967.10	ripk1l	-1217.48519978718	-4.2938200109881	-2.15952753516532	5.2972695877828	-4.14577016405758	NA	NA	NA	NA	-2.15831638411682
s-_po_n+	ENSDART00000025153.7	gata3	-334.22009959759	-1.51679387649799	-0.343498020331868	7	-0.184891504534701	NA	NA	7	0.733725191809835	-1.0813619057395
s+_p-_n+	ENSDART00000025428.7	epha2a	-896.515678725023	-2.55314036261425	0.874009023580197	3.01549694116576	0.443431154636712	5.01003064869983	1.20889953949237	2.09728808857132	-4.05052884764623	-1.78592058193227
s+_p-_no	ENSDART00000025583.7	fgf8a	-961.342649478547	-2.67201588923719	-1.24402585275016	7	-0.382607284225063	6.68714448272852	1.30791367477826	NA	NA	-1.85598592587061
s+_p-_n+	ENSDART00000025719.7	ism1	-518.370323047545	-1.62144441376092	0.44354928660206	6.18344599107309	-0.192096763282315	1	0.544666531473375	3.41302994127119	0.998538657953125	-1.31771714400634
s+_po_n+	ENSDART00000026011.9	efnb2a	-372.386473082524	-1.61297040551978	-0.143538452494354	6.2872383954113	-0.134596559512686	NA	NA	1.65475659593602	-3.85172389147376	-1.12612951382405
s+_po_n+	ENSDART00000026249.7	gnl3l	-1393.81554105967	-2.02067226830365	-1.3049057223219	6.69203756646975	-0.196123199108142	NA	NA	1	-3.22807564087596	-2.38734226442027
s+_po_no	ENSDART00000026295.9	arrb2b	-984.051207276479	-1.5713497768902	-1.03891627880782	5.26027235730068	-0.214469338662016	NA	NA	NA	NA	-1.86509984505401
s+_p-_n+	ENSDART00000026303.9	rasd1	-1085.02384070234	-2.66937304431533	0.114377705951393	4.88002482608305	0.097422709936642	1	1.11806448886732	1.95262665625599	0.986652246720463	-2.01630634580529
s+_po_n+	ENSDART00000026339.5	gtpbp4	-150.788200643956	-0.842154814619994	0.0100891732803	5.80890976860163	-0.231575754686955	NA	NA	1.90021364196638	-3.95208182834313	-0.851969631197097
s+_p+_n+	ENSDART00000026448.9	evpla	-275.569396237439	-2.6605361979002	-0.019913732562827	7	-0.284938230594623	1.72909448568288	-3.87941648510551	2.04134151827964	-4.02100298237751	-1.02339346769599
s+_p+_n+	ENSDART00000026569.9	gpc4	-162.836280166	-0.451396944475387	-0.006854745289058	7	-0.348123681278705	2.04426847520699	-4.02254995699049	1.86322068562105	-3.93523465554878	-0.88339312706862
s+_p-_n+	ENSDART00000026726.8	utp25	-1260.72452636553	-1.77463191013674	-1.08996263287621	3.11521059958299	-0.0772918718033	1	1.07970428412853	4.47062271326458	0.620503130925814	-2.23259055163879
s+_po_n+	ENSDART00000026749.9	nipsnap1	-514.997294358959	-1.58308143705017	-0.360749212001556	5.26431196408077	-0.105452669993067	NA	NA	2.3308379855176	-0.626347909725227	-1.29908932981809
s+_po_n+	ENSDART00000027213.8	inaa	-785.262233850592	-1.66232127508731	-0.747727311163523	6.93567592182536	-0.217318352769324	NA	NA	2.31092099030238	-0.480993878029192	-1.63460878338019
so_p+_n+	ENSDART00000027224.6	lmbr1l	-487.46149203951	-0.496522237656712	-0.627552788197684	NA	NA	1.58937653922026	-3.8295666938493	2.65249256105382	0.824012957759509	-1.26548642265776
s+_po_no	ENSDART00000027304.8	mapk12b	-527.350246066415	-2.99736440111018	-0.787696728131789	7	-0.421392030917936	NA	NA	NA	NA	-1.30423425720391
s+_po_n+	ENSDART00000027313.9	ndufv2	-901.72962684173	-1.79155767963766	-0.913666006092578	4.75958413012698	-0.207920788751489	NA	NA	2.2609045671913	-4.14241692396339	-1.77848353192471
s-_p+_n+	ENSDART00000027417.10	zgc:171704	-1597.21595137315	-2.36798694864673	-1.91097019512059	6.86095060282376	-0.26585576895593	6.32056475805356	0.72798048398345	1	-3.09487350238093	-2.65465606062842
s-_p+_n+	ENSDART00000027587.7	ralab	-731.013232491444	-2.00969500444149	0.094276596969391	4.51902708041644	-0.13043661539576	1	-3.3463781603546	4.60235892769395	1.15078146508331	-1.5809925127985
s+_po_no	ENSDART00000028016.8	waslb	-347.414803437736	-0.353262580646116	-0.663775201294632	4.64098833333352	-0.219473905825087	NA	NA	NA	NA	-1.07844324530631
so_p+_no	ENSDART00000028159.8	foxf2a	-1748.50714289795	-3.58548228314318	0.031375331915632	NA	NA	4.61020520183189	1.77167007069114	NA	NA	-2.8100050117351
s+_po_n+	ENSDART00000028225.7	mao	-1123.09882694769	-1.89365925778232	-1.42418021838778	6.90235551657811	-0.208490456462681	NA	NA	2.36178471712556	-0.59138509459196	-2.05190427353728
s+_p+_no	ENSDART00000028338.8	scamp5a	-1029.53217463008	-2.55637907683784	-1.14719595170532	3.89658612960367	-0.464555723171712	4.32181287317985	0.877875876105839	NA	NA	-1.93471301608691
s+_p+_n-	ENSDART00000028673.7	lfng	-168.606832354515	-1.44304693897351	-0.372837972159623	7	-0.539864950099473	1	-3.50175084281345	7	0.937259293041479	-0.89183598826678
s+_p-_n+	ENSDART00000028960.6	ndufa2	-991.936522194438	-2.14089073908171	-1.05800151694365	5.70554870219992	-0.27472585031603	1	1.46358937293792	2.13679814492093	-4.07181217842872	-1.90422392360326
so_po_n+	ENSDART00000029133.7	snu13b	-87.7804311704344	-0.075042229258401	0.589916437539172	NA	NA	NA	NA	2.16550576737664	1.41343189240778	-0.757332794544537
s+_po_n+	ENSDART00000029252.7	aptx	-1582.70674974935	-2.40238345506784	-1.74606088172911	3.54823557658551	-0.190246831673407	NA	NA	5.11796981503495	0.764322807218893	-2.61811262203803
s+_p-_n+	ENSDART00000029308.8	itgb4	-1348.41144582729	-2.67121766733386	0.074934278818969	4.88814405566291	-0.555223470790673	7	1.01741648967018	3.91630832633018	1.4582304023976	-2.34541835405653
s+_po_n+	ENSDART00000029387.8	ppan	-114.010683615804	-0.411451338439484	-0.072798184315801	5.01697552000566	-0.055635569444416	NA	NA	1.92046225789135	0.435671886221062	-0.803648837294644
s-_p+_n+	ENSDART00000029492.7	cmtm7	-658.968834512048	-2.26155245505521	-0.822676115673306	4.40311025737381	-0.084964987919676	4.94866613712012	0.718251429792938	1	-3.04397208962774	-1.49211988649475
so_po_n+	ENSDART00000029579.8	ccdc12	-1121.58238244209	-1.43940327016091	-0.971512050898124	NA	NA	NA	NA	1.53115014448981	1.58753226106887	-2.03370379872266
s+_p-_n+	ENSDART00000029719.6	si:ch211-114c12.2	-710.294338490565	-1.16909706408565	1.69813975042754	2.84077090925731	0.460737460403077	3.85595458801435	0.960294645556514	7	0.989180872625088	-1.55607985478528
s+_po_no	ENSDART00000029939.9	rfx2	-373.837322931229	-0.520784632638794	-0.71893087087743	7	-0.357486298889756	NA	NA	NA	NA	-1.11356405635754
so_po_n+	ENSDART00000030444.8	tesca	-561.442216662821	-2.03803035518471	0.543524596164454	NA	NA	NA	NA	5.02180929012935	1.28635864800769	-1.34362889910798
s+_po_n+	ENSDART00000030547.8	cdh7a	-1774.99928470344	-2.68581064430497	-2.04877901310523	7	-0.240239661865839	NA	NA	3.52666028716712	0.573457077840002	-2.85793570366737
so_p+_n+	ENSDART00000030683.8	tmpob	-388.862697615359	-0.751284997396614	-0.822548410982785	NA	NA	2.27563145434065	-4.15031169163639	2.19623815805859	-4.10438511238119	-1.14638754798539
so_p+_n+	ENSDART00000030709.6	pnx	-1383.18173710045	-3.23598452279554	0.570560157301605	NA	NA	5.90066734429727	1.13811952601305	6.4279186588872	1.34429769158753	-2.37551236874286
s+_p+_n-	ENSDART00000031211.7	bicc2	-1644.88932636417	-3.11163151626063	-0.972521600427969	3.88311003300546	-0.457449694024514	1.24070183844638	1.79416058067754	1	0.880873227065446	-2.7076463264283
s+_p-_n+	ENSDART00000031727.5	vamp8	-1051.76637826857	-1.72661720979042	1.36327647326953	5.33363473081008	0.174724972062574	4.1754676742477	1.0321072562265	4.42336290578448	1.20460403167438	-1.97668498250165
s+_po_no	ENSDART00000031976.7	tmem136a	-130.019869487852	-0.985813033269674	-0.537589063493145	7	-0.452551995499173	NA	NA	NA	NA	-0.812758080721119
s+_p+_n-	ENSDART00000032141.9	spon2a	-1478.95178036962	-3.80968902589678	-0.812864153058278	4.27483564350839	-0.239813356197606	1.12137236712936	1.57723625065649	2.10120347329099	0.75163834316177	-2.50336795735948
s+_p-_n+	ENSDART00000032212.8	frk	-1321.55800771285	-4.19803096885501	-1.28737142712022	5.68072011139413	-0.24124039857025	1	1.42605938621109	2.21126442721461	-4.11372497545833	-2.31298956510514
s+_p-_n+	ENSDART00000032277.6	ddx51	-720.308287176562	-1.04272608218952	0.755670275745732	5.46673435871367	-0.016576429158429	1	0.464566025993916	2.54578304033904	1.14663188632995	-1.5658325897303
s+_po_n+	ENSDART00000032341.4	pef1	-894.512316359274	-1.7168316445372	-0.955228725597205	5.1316550899136	-0.238382565455987	NA	NA	1	-3.60156275059165	-1.76940564883743
s+_po_no	ENSDART00000032827.6	zgc:162964	-449.113305313043	-1.3716831198605	-0.710583687629573	7	-0.400086559542984	NA	NA	NA	NA	-1.2066865134186
s+_p-_n-	ENSDART00000032857.7	mapk11	-1076.38423322861	-3.92635306998648	-1.49760325568991	7	-0.426200832650202	1	1.02426048272935	1	1.00573921686128	-2.00951391533187
s+_po_n+	ENSDART00000032963.10	apoob	-1870.31594623731	-3.0852040621204	-1.00430852779444	3.54118820297142	-0.16387439080694	NA	NA	1.9813830301455	1.5104896153442	-2.97234243059769
s+_p+_n+	ENSDART00000034218.9	acin1b	324.858465905981	-0.145718332802061	0.526186443022089	4.32046515529092	-0.316928057245933	1	-3.37436826344951	1	-3.56393018245642	-0.278172722819358
s+_p-_n+	ENSDART00000034246.6	cdc7	-1430.36966098517	-2.21773854660015	-1.47320121396758	5.626265748413	-0.220264036391335	1	1.50348675458076	1.84930172048201	-3.9291434030995	-2.44541622945985
s+_po_no	ENSDART00000034252.7	pnocb	-1351.09654075802	-2.71623365911932	-1.68383092482884	3.8514463510056	-0.159546328781781	NA	NA	NA	NA	-2.31811353959559
s+_po_n+	ENSDART00000034523.8	tars	-1019.38309819827	-1.39321415786754	-0.960114396002885	3.57596872090914	-0.129730007371416	NA	NA	3.55241801959761	0.668947415352521	-1.92086800752467
s+_po_n+	ENSDART00000034555.7	ddx56	-548.915112667453	-0.741523572992092	-0.443987671293782	4.06668611945146	-0.107587859895884	NA	NA	3.22422903488012	0.324448081350875	-1.33996610700897
so_po_n+	ENSDART00000034829.9	rrp12	-467.180838960306	-0.562897180194221	-0.435483915490794	NA	NA	NA	NA	4.85083782481577	1.01060719521919	-1.22653081835164
s+_po_n+	ENSDART00000035018.7	ntpcr	-1460.26525824988	-2.16739974940389	-1.91270703977062	5.91275293387341	-0.391220210842743	NA	NA	1	-3.52422885169541	-2.4690998317411
s+_p+_n+	ENSDART00000035152.7	kif26ab	-673.721178952376	-1.94875015382794	0.637868374438585	1.2520102952906	1.25163456796414	1	-3.1221230424332	1.78194510704167	-3.89957792568925	-1.5105035043976
s+_p+_n-	ENSDART00000035235.8	UBB	-237.324769599118	-1.13602773036362	0.70173334574048	1.17550954262815	0.842604625263355	1	-3.58957924480966	1	1.08080738281853	-0.970133146863045
s+_p-_n+	ENSDART00000035581.8	OTOP1	-230.911713422878	-2.0507326099088	0.440358217635687	6.33256846947832	-0.206767752897576	1	0.787261197110866	2.62427009460558	0.859787320279415	-0.963142772228295
s+_po_n+	ENSDART00000035939.8	panx1a	-667.973256170637	-0.839012484086715	-0.676194185604817	6.54347196906199	-0.208509279847222	NA	NA	1	-3.38535315274979	-1.49070237278568
s+_p-_n+	ENSDART00000036147.8	irx5b	-1174.18803806721	-3.00442839772282	-1.36806313459193	7	-0.376694177108743	1	0.803585463632823	1	-3.28418332984333	-2.13059726186106
so_po_n+	ENSDART00000036204.5	cdv3	-318.646985580366	-1.87782162127549	-0.675660115892899	NA	NA	NA	NA	2.0090718384913	-4.00545732796459	-1.04464705814926
s+_po_n+	ENSDART00000036456.6	cycsb	37.7098863095758	-0.367687475441306	-0.100250220199169	5.54864831047225	-0.275618577042938	NA	NA	1	-3.28942811441813	-0.618510315081252
so_p+_no	ENSDART00000036513.9	trib3	-333.272669709824	-0.439690495497313	-0.78716372315818	NA	NA	5.13608111725636	0.617322895673561	NA	NA	-1.06146250933918
s+_po_n+	ENSDART00000036703.7	pfdn2	-1069.9024144506	-1.64473068176953	-1.3495681356309	4.46081742954933	-0.258546557983411	NA	NA	1.92601275475846	-3.96399394365431	-1.98571686771282
s+_p-_no	ENSDART00000036939.7	gadd45ba	-735.030281940847	-1.92395039930663	-0.876071927895442	7	-0.341076293790952	1	1.32490542211119	NA	NA	-1.57319673877375
s+_po_n+	ENSDART00000037224.7	cst14a.2	-896.144484085158	-1.32603431107533	-1.34406083858513	6.11973317633154	-0.407136971295652	NA	NA	1	-3.57020060006045	-1.77234652595294
s+_po_n+	ENSDART00000037282.4	ccdc25	-1197.0655851544	-1.71621956793786	-1.00894667926045	7	-0.281250757866718	NA	NA	1.38179493427611	1.1773064053111	-2.14329856491074
s+_p-_n+	ENSDART00000037557.6	admp	-501.767787811898	-1.85315162188579	2.68564784090268	2.28325665882829	0.790396314321592	3.31041524325614	0.695109569355679	7	0.939892232270415	-1.29925389116995
s-_p-_n+	ENSDART00000037691.6	tbx5a	-1402.02294333857	-2.55878649446432	1.52025615127663	1.98735783972678	-0.311296561063231	1	-0.783475336897861	7	1.28390787440424	-2.41017548884368
s+_p+_n+	ENSDART00000037875.8	igfn1.1	-1764.54189647701	-3.24158509188987	-2.68015197865962	3.89276538791352	-1.01762952091012	2.62736674676694	-0.459784409400596	2.30286092266861	-4.1675593671097	-2.85817778075971
s+_po_n+	ENSDART00000037894.10	namptb	-495.072730140023	-1.07826109433242	-0.311331126237821	4.97404687999736	-0.177565316556879	NA	NA	2.18137893138401	-4.09659382492711	-1.27630206625109
s+_p-_n+	ENSDART00000038036.8	ube3d	-1329.8877625384	-2.06139085834839	-1.50095684806511	6.8199522052196	-0.250081630032745	1	1.28153151708154	1	-3.34992416679436	-2.32214423397116
so_p+_n+	ENSDART00000038128.4	mcts1	-766.350083185592	-0.987996963757333	-0.954488204329236	NA	NA	1	-3.64669495059333	2.0385145680602	1.02353313840127	-1.60978175144566
s+_po_n+	ENSDART00000038401.5	cldn23a	-438.7024805744	-2.28046673320751	-0.56761842985019	7	-0.378032726980917	NA	NA	2.31829344344186	-4.17668476605688	-1.20964877556061
s+_po_no	ENSDART00000039235.8	lcp1	-30.1837781028357	-2.4950166470546	0.302134492424983	4.84380922725419	-0.126683882518734	NA	NA	NA	NA	-0.687911591930381
s+_p+_n-	ENSDART00000039267.7	ptgdsb.1	-836.219723353806	-2.55773155276923	-0.50593689481871	7	-0.312129270002031	1	-2.89129690464652	1.39764691422786	0.558954985159154	-1.71238568134284
s+_p+_n-	ENSDART00000039280.6	fzd7b	72.086297222701	-0.06847610479899	0.234529934087165	5.91529140397134	-0.31699013419394	1.85547540019231	-3.93161055163817	5.6599457599825	1.09939436079231	-0.59193776384197
s+_po_n+	ENSDART00000039386.6	zgc:66427	-1070.34135428624	-1.42404509880813	-0.939282946890493	4.55722856750532	-0.188614470184553	NA	NA	2.68449457711507	-0.061783434573626	-1.98400796459333
s+_p+_n-	ENSDART00000039597.6	crabp2b	-31.5495333755741	-2.21920091595079	0.529472092004373	4.3043254923951	-0.208738237215992	4.12523199440821	0.657509014047819	3.36680909125966	0.983726922686644	-0.716084904724327
s+_po_no	ENSDART00000039822.9	ptbp1b	-729.744237836071	-1.44184477738835	-1.00407242064714	6.84430402769083	-0.340350882767425	NA	NA	NA	NA	-1.55291670837126
s+_po_no	ENSDART00000039880.7	tm9sf5	-1169.63003669067	-3.81612801732368	-1.09427599305121	3.16699990456897	-0.026714565410644	NA	NA	NA	NA	-2.09457368250845
s+_po_n+	ENSDART00000039969.6	slc20a1b	-591.228192069652	-1.0107729636138	-0.750647435155615	5.01127439642792	-0.281407364692089	NA	NA	2.67546736294506	-0.283375617177537	-1.39282365697439
s+_p-_no	ENSDART00000040209.9	ephb3a	-984.296292831079	-2.30225266547662	0.683421427145337	3.3289413132581	0.497245418653134	1	0.783789332053855	NA	NA	-1.87771929037908
s+_p+_n+	ENSDART00000040753.6	nudt1	-910.89554910637	-1.17695979213987	-1.3879718418487	6.95696312048627	-0.48446773771924	1.76678516558637	-3.8942303481922	1.51722909462438	-3.80794210457942	-1.80677264486203
so_p-_n+	ENSDART00000040810.4	arl4ab	-1236.49514120535	-2.53319668601894	0.428955228259008	NA	NA	3.52102116210679	0.844962122462714	4.35687330731859	1.3273841026858	-2.19007062941777
so_po_n+	ENSDART00000041114.5	psmb2	-1059.3559383372	-1.7151081635483	-1.19176720609464	NA	NA	NA	NA	5.5946173776906	1.03153493884619	-1.95861887469048
s+_p-_n+	ENSDART00000041549.4	zc3h10	-1589.38881760442	-2.26720466630025	-1.41567068127067	3.53951895028323	-0.009283564236245	4.84848089973176	1.30232109537806	1.81824387487396	-3.91569596454179	-2.64114551110403
s+_p-_no	ENSDART00000041597.3	arpp19a	-696.4723047105	-1.85677474367289	0.874039766361445	2.37605640121085	0.624635918760653	1	0.753611178191199	NA	NA	-1.52203722658813
s+_p+_n+	ENSDART00000041806.6	acsm3	-1138.09027894752	-2.72720722128403	-1.71835714145844	7	-0.543751313418788	1	-3.59102340197267	2.28279540247576	-4.15538332831586	-2.08843143451646
s-_p+_n+	ENSDART00000041858.7	mtx2	-1110.95077439926	-1.64196068119082	-1.73320899123208	2.67103390530456	-0.171375712141489	2.15504287081594	-4.08143531294161	1.89275800867759	-3.94904725157865	-2.05102638152103
s+_po_n+	ENSDART00000042963.6	chst11	-1612.75535183226	-3.60056714915951	-1.89491108583257	6.12853601707654	-0.162516028243346	NA	NA	4.33478763794519	0.748566516644792	-2.65769089919554
s+_p-_n+	ENSDART00000043546.7	mrpl27	-1092.35469505186	-1.36051590813337	0.459267368771816	1.91914140615608	0.164911571793997	1	0.824245868244491	1.78615543548002	1.4002709146026	-2.02358804589465
s+_po_n+	ENSDART00000043651.7	dnal1	-1342.77433257321	-2.18787264707135	-1.69797574194872	6.32850191359246	-0.229033969827059	NA	NA	1	-3.37009414249275	-2.32427019282713
s+_po_n+	ENSDART00000043843.7	siah1	-713.39280706029	-1.40307934385471	-0.607343281144206	5.0820737040479	-0.221070429272422	NA	NA	1.97004334283247	-3.98523794406094	-1.54586375716948
s+_p+_no	ENSDART00000044085.8	capn2l	-1175.81759155829	-2.2014135530249	-0.573721409661564	2.12948981757892	0.243319751253618	2.18016613042146	1.01560927309488	NA	NA	-2.11370944386385
s+_p-_n+	ENSDART00000044208.6	lmo1	-1271.81321428461	-2.91705887719942	-0.623310816490783	6.90520566077051	-0.16451042094705	1	0.974394435785332	4.12210052777451	0.865884381569989	-2.24983821296423
so_p+_no	ENSDART00000044425.6	BX957278.1	-1746.10654318776	-3.53281845562802	-1.51565963605422	NA	NA	5.90450117759781	1.31174899904872	NA	NA	-2.80826684454921
s+_po_n+	ENSDART00000044918.8	epha2b	-925.425668336686	-3.09934416677305	-1.24607127670297	7	-0.434106441200836	NA	NA	2.34900564402003	-4.19541737359239	-1.81117999269205
s+_po_n-	ENSDART00000045109.6	zgc:92242	-982.921341617022	-2.93018129475539	1.33635238851861	2.45774447532532	0.899923438553104	NA	NA	1	0.59081341161718	-1.87648090470543
so_p-_n+	ENSDART00000045110.8	chrd	-697.731835813203	-1.95436951076616	0.178162206156474	NA	NA	1	0.523192336997219	6.5034143047947	1.06575723573495	-1.52636613786089
s+_p+_no	ENSDART00000045126.7	lama5	-1290.52165579006	-2.90049611279955	-1.2859789630605	6.71070320314547	-0.237558633904896	2.05492696352474	-4.02804324977732	NA	NA	-2.26109868522666
s+_po_no	ENSDART00000045397.4	stx11b.1	-1348.28930456281	-3.27185253260969	-1.63163137537244	3.72483087697415	-0.161180920284719	NA	NA	NA	NA	-2.31501859087918
s-_p+_n+	ENSDART00000045574.5	shisa2a	-931.412677378719	-3.7039475607648	-1.47134265887058	2.08570136633394	-0.56546621578746	1.64051248797276	-3.85151768697632	1.91112489924429	-3.95789103363464	-1.83055834658679
s+_po_no	ENSDART00000045598.6	zgc:110626	-1241.5271533817	-3.23257699125471	-1.34029140650938	2.78391785772024	-0.053605007599067	NA	NA	NA	NA	-2.18274222683314
s+_p-_n+	ENSDART00000046042.8	susd6	-617.100439803918	-1.69121178368981	-0.265506224010787	5.01258121563185	-0.198170481626753	1	1.57105057772325	2.002059105119	-4.00115559994801	-1.44051022629928
s+_p+_n-	ENSDART00000046530.5	rab42a	-1713.79718005775	-3.39321364782071	-2.06993465389831	7	-0.385345498299762	2.05001596702027	-4.0255254461934	1	1.05201439907525	-2.79811553000577
s+_p-_n+	ENSDART00000047008.7	efhd2	-480.528739944208	-0.853502210888701	-0.596232887499278	7	-0.410644619481668	1	1.08860399269814	1	-3.69956781189532	-1.27354750265744
so_p+_n+	ENSDART00000047013.5	srprb	-242.097815393606	-0.480782711762087	0.039384003171406	NA	NA	2.08190649354997	1.46052687949482	2.07870975428734	-0.297646577510561	-0.960749453976048
s+_p+_n-	ENSDART00000047055.7	trim55a	-1432.36453241697	-2.7270775745124	-0.266584607095139	4.59286432150904	-0.670090832570155	5.42847646213061	1.13746971635976	1.04874337378058	-0.213081800379972	-2.44646203431688
s+_p+_n+	ENSDART00000047418.9	notum1a	-220.5257279223	-2.75347928487525	-0.23036763415699	7	-0.328499964819305	1.9559741828438	-3.97828049305556	2.08278649083669	-4.04274865254296	-0.955668045786495
so_po_n+	ENSDART00000047461.4	mfsd2ab	-1128.79657105253	-1.71831181600811	0.2042481178842	NA	NA	NA	NA	5.40445053580242	1.40607137627405	-2.044091138498
s+_p-_n+	ENSDART00000047740.6	wdr32	-1069.88509831628	-1.5845336717944	-1.02862833595704	6.1925633464386	-0.156821010633364	1	1.26070977631816	1.84696436257459	-3.92805393898173	-2.00043697092661
s-_po_n+	ENSDART00000048036.6	gem	-1453.9324193735	-2.6846022103398	0.384570860912255	5.8020493762738	-0.074339806221045	NA	NA	7	1.36257817029731	-2.46285000812545
s+_p+_n-	ENSDART00000048046.5	naglu	-1152.12249129789	-1.80770390119216	0.918086027210197	4.48970031657693	-0.226686945942302	1.4686011375691	2.24937451396937	1	0.313469800819834	-2.09887772625169
s+_p-_n+	ENSDART00000048130.7	stard14	-599.723070179612	-1.57386987998068	-0.772561582645856	7	-0.4622807297034	3.96726020702834	1.09381595219777	6.73970169532887	0.705238427014178	-1.4224630265986
s+_p-_no	ENSDART00000048164.6	paics	-240.656291645261	-3.29382171348318	-1.01701667152327	5.16519533498683	-4.22632242157192	5.11778759147857	1.10380294094408	NA	NA	-0.965584405709502
s+_p+_n+	ENSDART00000048498.8	LO018102.1	-1896.85980199623	-3.83808755928489	-2.12429865410467	4.41508533512088	-0.387409880718783	5.17370392651693	0.828682109939662	1.93352588407016	-3.96763027623667	-3.02311056336394
s-_po_n+	ENSDART00000048633.8	trdmt1	-1411.14701340748	-2.43331463387878	0.803715016130516	2.14378560782774	-0.768208645057121	NA	NA	7	1.28518430849969	-2.40799356465585
s+_p+_n+	ENSDART00000048753.7	ddx18	8.46720232689619	-0.239297225813344	0.129052821411624	2.69187888917839	-0.216691874013821	1.9742311644113	-3.98717516807701	2.05704352373854	-4.02927487626059	-0.668679487088803
so_p+_n+	ENSDART00000048847.8	nos2b	-1637.68678216543	-2.78062603845985	-1.43776128326106	NA	NA	1.35303638896943	1.46170073643816	3.72871563267384	0.87296558779236	-2.68524354435873
s+_po_no	ENSDART00000048927.7	cox10	-1674.39275998461	-2.81128901516432	-1.91173712693874	4.31258286069919	-0.185828089139865	NA	NA	NA	NA	-2.71769445585503
s+_p-_n+	ENSDART00000048977.6	abcf1	-917.793260915988	-1.48280674625126	-0.909389449463839	5.19436821478268	-0.25455452693181	1	1.50896304391321	1	-3.62492435295543	-1.81153443473546
s-_p+_no	ENSDART00000049135.5	si:dkey-261m9.12	-1620.57447693794	-4.50526215152601	-2.59473871100927	7	-0.312048940029091	2.16510937775153	-4.08833089269798	NA	NA	-2.6713545288736
s+_p-_no	ENSDART00000049170.5	ckap4	-352.656333983411	-2.06193187549799	-0.064155671737932	4.33846199547625	-0.100134194181413	1	1.1919943129386	NA	NA	-1.0985143195983
s+_po_no	ENSDART00000049375.9	ube2e2	-1293.12194420047	-2.73531393580951	-1.01454909432257	3.90904105591164	0.066462885885019	NA	NA	NA	NA	-2.24633784585781
s+_p+_no	ENSDART00000049900.7	tagln2	-1534.5294496281	-3.59073285171767	-1.90567522002335	3.97826156544618	-0.507992143807371	3.20224571002071	0.979562696433759	NA	NA	-2.55884477195203
s+_p+_n-	ENSDART00000050130.6	gmpr	-1703.80214071012	-2.9833203098167	-2.19561489892298	5.39939179181456	-0.392406804278938	1	-3.47308024945165	1.30621994103191	1.15210413232741	-2.78317409519714
so_p-_n+	ENSDART00000050407.7	si:dkeyp-38g8.5	-1402.82825497004	-2.25697364066243	-0.891395482515975	NA	NA	3.37745125530364	1.20388831760209	6.67051327188847	1.11232625938775	-2.39751210599098
s+_po_n+	ENSDART00000050671.8	rap1aa	-1329.83028081458	-2.20057392665748	-1.70373527658998	6.41554340139189	-0.329077765244898	NA	NA	2.0630175246072	-4.03225865910772	-2.30894883866804
s+_po_no	ENSDART00000050687.6	lpcat4	-497.608530777758	-0.986405940165339	-0.407282723312594	7	-0.059700022966462	NA	NA	NA	NA	-1.26634368470037
s+_p-_n+	ENSDART00000050863.4	zgc:101858	-1200.07389102358	-1.7960622879041	-0.935021172518094	4.27514769831199	-0.194870155275051	1	1.03206021917023	2.40804859830667	0.73988711517957	-2.15742506721348
s+_p-_n+	ENSDART00000050898.5	ncf1	-1381.8384432208	-2.06837967073842	1.33919982780511	3.62218243511194	0.317412265315051	4.21301010952056	0.94509739764037	7	1.10427822821827	-2.385750401281
s+_po_n+	ENSDART00000050906.6	lrwd1	-714.989029804907	-2.55855397934941	-0.591629752563081	5.46982350847608	-0.621660846449184	NA	NA	4.71576370753355	0.973037113041272	-1.54781687144019
so_p+_no	ENSDART00000050988.4	gcnt4a	-1372.96966172229	-3.08795207624834	-1.21720181004023	NA	NA	5.65845944401172	1.18692841549519	NA	NA	-2.34678177414792
s+_p+_no	ENSDART00000051092.6	riok2	-1480.40385836527	-2.36766631378367	-0.667035524179514	2.11379385967808	-0.556325213264194	1.07928667928205	2.31658512821301	NA	NA	-2.49058056988094
s+_p+_n-	ENSDART00000051491.5	sfrp1a	-580.650298427206	-2.66371883943834	-0.428342366642555	5.19561721213967	-0.297879147463662	1.59932776399416	-3.83290946871991	7	1.01232372874982	-1.39921694357903
s+_po_no	ENSDART00000051763.3	rps3a	-517.155361663747	-1.38521426992277	-0.71611200670202	3.80325401691888	-0.215983037421889	NA	NA	NA	NA	-1.2876682909872
s+_p+_n+	ENSDART00000051777.7	zgc:101664	-810.061869495161	-1.31167053733304	-1.07424309516187	7	-0.423580817565039	1.64938238246867	-3.85075410474635	1.99167637601007	-3.99596297312934	-1.68243654364687
s+_p-_n+	ENSDART00000051804.4	marcksl1b	499.00772777029	-0.380266834109211	1.2547414034553	5.42635037539331	-0.286600548853291	1	0.813566868912977	4.56425596374986	0.787405345970655	-0.062013093399426
s+_p-_no	ENSDART00000052061.6	cnn2	-258.823745182812	-1.30036920501323	-0.288804278140504	7	-0.383959486440343	1	1.18964752962633	NA	NA	-0.985074310852938
s+_p+_no	ENSDART00000052104.6	fuca1.1	-385.709123414834	-0.675249680819768	-0.195094999031052	4.52132034784352	-0.185167087322346	2.22842256613024	-4.12348931705056	NA	NA	-1.14092073586704
s+_po_no	ENSDART00000052183.5	zgc:111986	-747.166331783239	-1.29090703989971	-0.851616494946558	6.42585464789248	-0.340073272369245	NA	NA	NA	NA	-1.57379250716738
s+_p-_n+	ENSDART00000052322.5	zgc:110699	-996.865948961184	-3.56306257374035	-0.612869479000227	5.20680556604356	-0.112012980563523	1	1.38727610265293	1.62287564757593	-3.84080327781117	-1.9105741369803
s+_po_n+	ENSDART00000052352.5	ppp1r11	-694.539568368257	-0.868118259099068	-0.465284319753351	3.80032930390149	-0.06982060653543	NA	NA	2.32962223209239	-0.353644508363615	-1.51939654431478
s+_po_n+	ENSDART00000052358.6	znrd1	-1688.77368836691	-2.54154115293899	-0.246939009256594	4.31905714228183	-0.074593978072466	NA	NA	3.48623870996304	1.51225508285007	-2.74835782978035
s+_p-_n+	ENSDART00000052366.6	cebpa	-690.203378988057	-2.29567605515148	0.061759658437016	5.04236938009883	-0.145693637205118	1.4185451894391	1.17103274302165	2.75775970491033	0.871922719053475	-1.52882531346817
s+_p-_no	ENSDART00000052383.7	cd81a	-467.282547207448	-2.78400024355964	-0.559183074565716	7	-0.352723356556747	1	1.02384616071781	NA	NA	-1.24314107627482
s+_p+_n-	ENSDART00000052385.5	tph1b	-1162.27900932758	-3.22926888066679	-1.14246590328705	6.99872905740567	-0.387722067336913	1	-3.12611803619165	1	0.870948428832427	-2.11588679181634
s+_po_no	ENSDART00000052393.4	pard6gb	-511.305382364512	-1.08451594442306	-0.808608823950965	3.36231447199452	-0.220587759484428	NA	NA	NA	NA	-1.28017490804884
s+_p-_n+	ENSDART00000052423.6	spry2	-1058.8166543804	-2.5143933987908	-0.733707449657305	4.47378048296462	-0.180648997747791	1	1.17152373769089	2.27863813426076	-4.15294204060499	-1.98588216228709
s+_po_no	ENSDART00000052649.6	sb:cb649	-1508.07265573759	-2.66986746200071	-1.2750110629449	2.83548492192118	0.178346236053553	NA	NA	NA	NA	-2.51133228253532
s-_p+_n+	ENSDART00000052656.6	rras2	-1553.91529434676	-2.19743237453134	1.19238098980612	1	-4.22232883752873	1.45578074334588	-1.95306302559874	1.26862867453254	-1.69446694012403	-2.59706238316688
s+_po_n+	ENSDART00000052746.7	ube2ia	-993.573875154289	-1.50498523508811	-1.22659165032531	5.70244144148966	-0.242651108685669	NA	NA	2.26854433048643	-0.452711156069204	-1.89032571520511
s+_po_no	ENSDART00000052862.7	rbm4.1	-479.551683723146	-1.14179850495661	-0.691541612073641	6.55728738192602	-0.170703829566736	NA	NA	NA	NA	-1.24357045164223
s+_p+_no	ENSDART00000052902.9	acap1	-1040.90627046578	-1.93028034277808	-1.29843263964653	7	-0.391551908126351	1.96832936558103	-3.98447134436494	NA	NA	-1.95267779234342
s+_p-_no	ENSDART00000052917.8	slc3a2a	-1476.14792490323	-2.83751731952092	1.31168192949484	5.44122421212621	0.518306096614005	1	0.537480500840472	NA	NA	-2.48677821509245
s+_po_n-	ENSDART00000053106.3	s1pr2	-850.387933606649	-1.43373347860128	-0.650657110237388	3.93875345870241	-0.12678776213214	NA	NA	1	0.715669338920752	-1.71220940992581
s+_p-_n+	ENSDART00000053139.7	atp6v0cb	-1048.42338203639	-2.48552762002309	-0.089487330517863	4.89576443628593	-0.068623604928142	1	0.702153959561906	2.43472535266632	0.90612654417535	-1.97090902855287
s+_p-_n+	ENSDART00000053201.6	polr2f	-1013.7190599456	-1.88461791904189	-1.04039226617598	5.22567676146476	-0.197573706970857	1	1.21389689999208	1.58261116538392	-3.8274329526253	-1.9301686972475
s+_p+_n+	ENSDART00000053304.6	si:ch211-114n24.6	-194.622790811155	-0.889275929209453	-0.170830048286048	6.24823928578756	-0.317886545403337	1.99418385448439	-3.99718621454704	1.83441329318255	-3.92266446638838	-0.92170635896556
s+_po_no	ENSDART00000053463.4	mgll	-95.3748467148653	-1.67523774127782	-0.211150818683469	6.90622269055252	-0.348137351883586	NA	NA	NA	NA	-0.770085820864353
s+_p-_n+	ENSDART00000053494.3	anks4b	-1363.23795477291	-2.43410656720085	-1.30139606405167	7	-0.25887028282346	1	0.896667809171543	2.44853517561722	-0.367631599495874	-2.36196632872852
s+_po_no	ENSDART00000053527.6	slc34a2b	-1351.44359616291	-2.52248143388261	-1.63103180798787	6.3571162170494	-0.294739817301621	NA	NA	NA	NA	-2.32052102409763
s+_p+_n+	ENSDART00000053531.5	slc2a12	-1056.42788298095	-2.67259333658295	-0.918091724378614	6.5431919467127	-0.299265403192891	2.10913301106332	-0.141691151721202	1.64582147527953	-3.84853742632325	-1.98443871761799
s-_p+_n+	ENSDART00000053754.7	has2	-316.987942693724	-1.74190045165805	-0.123900954744215	7	-0.320391426338432	1.86636435793658	-3.93664592526152	7	0.811629410996676	-1.07531220202342
s+_po_n+	ENSDART00000053761.7	bms1	-848.748192586282	-1.20301404029205	-0.921738953227073	6.06782807444762	-0.280834502217647	NA	NA	1.7206550962075	-3.87577294835225	-1.71378642372163
s+_po_n+	ENSDART00000053797.5	slc3a2b	78.8764602080763	-1.45258663916433	0.18426458150498	7	-0.318426852514932	NA	NA	2.13462528991934	-4.07084727867732	-0.570346579868619
s+_po_n+	ENSDART00000053834.5	psmc6	-1246.81024466426	-2.00769684418655	-1.5420941586103	6.16436608955124	-0.268330071493172	NA	NA	1	-3.5879547441399	-2.20565047247659
s+_po_no	ENSDART00000053858.7	papola	-846.148134637216	-1.38850873717471	-1.20200321742464	7	-0.367725112743384	NA	NA	NA	NA	-1.69684229450916
s+_p-_n+	ENSDART00000053936.7	pfdn6	-1362.68301052972	-2.65709987598113	-1.51039275379769	5.96809803809584	-0.256425848717053	1	1.11448469870912	1.95352762811834	-3.97719786413339	-2.36243201511393
s+_p-_n+	ENSDART00000053946.4	cxcl12a	-806.788458809225	-3.27666499767953	-0.023393003656	1	-1.63485697890142	1	0.272653897602756	3.85467850138141	1.03216182479263	-1.67304990514548
s-_p+_n+	ENSDART00000054115.5	tsc22d3	-1381.00888400083	-3.03757221964754	-1.90501371423634	7	-0.377638506002252	5.67810645599078	0.417624766557325	1	-3.5664599445503	-2.38810163526563
s+_po_n+	ENSDART00000054183.2	gpr137	-1089.7887623945	-2.29509688354053	-1.23069096929111	7	-0.306298457355935	NA	NA	1.99908360354464	-3.99956262953947	-2.01321394253322
s+_p-_n+	ENSDART00000054363.6	si:ch1073-272o11.3	-1331.63858884646	-3.19755074248179	0.240623250008896	5.39673788993095	0.109551421158701	1	0.820983481721094	2.45970564646337	1.19008957663074	-2.32162713528636
s+_po_n+	ENSDART00000054594.7	il10rb	-1020.81921857821	-1.94082031141177	-1.23092422314477	3.82649844645736	-0.21312382884964	NA	NA	2.02966547807366	-4.01501986216856	-1.92491247866023
s+_po_n+	ENSDART00000054710.6	polr1d	-835.924050062315	-1.53726896223779	-1.00250539625592	2.84633645911614	-0.06134123769027	NA	NA	2.1648237394966	-1.08736532192217	-1.69401822983045
so_p+_n+	ENSDART00000054876.7	npm1b	-787.293446470174	-2.90470904853186	-1.3805659517999	NA	NA	2.26740306670727	-4.14632939734692	2.32331504516938	-4.17987821652228	-1.63946428703752
s+_p+_no	ENSDART00000054877.7	fgf24	-1018.62601285966	-3.24119680379228	-1.08205715978924	5.56144044215872	-0.250956570009552	1.72081686292869	-3.87629460340199	NA	NA	-1.9242271367533
s+_po_no	ENSDART00000055266.9	rbbp6	-1295.74734448349	-2.33655361542844	-1.71037743535995	6.84412826536722	-0.337622239468513	NA	NA	NA	NA	-2.25229529563365
s+_p-_n+	ENSDART00000055492.7	ddx5	-595.282997449691	-1.77826115784584	-0.659985919471334	7	-0.396227620875238	3.30929968180968	1.21624045330661	1	-3.66299060000454	-1.41561855501856
s+_po_n+	ENSDART00000055528.3	TMEM114	-1828.99606170654	-4.45994559097604	-2.24749048862019	5.9983558449185	-0.265411828222212	NA	NA	1	-3.04277618740565	-2.92626941060221
s+_po_n+	ENSDART00000055609.4	atf4b	-1421.78588873261	-2.66004626438117	-1.75838648002924	5.53497379710207	-0.28833063174326	NA	NA	2.00062108574202	-4.00039818732605	-2.42180259508051
s+_p+_n-	ENSDART00000055754.5	pkdccb	-513.681108041277	-2.02003794252956	1.78497700786658	3.81167906247639	-0.441220941975821	2.13111517357525	1.97947207972372	2.42701163994524	0.705975366796615	-1.3106553390325
s+_po_n+	ENSDART00000055766.6	zgc:113333	-1488.62281991649	-2.44663277930778	-1.56065519882329	5.04372743755732	-0.152820347405839	NA	NA	1.7765391616705	-3.89820030942366	-2.5035213037461
s+_po_n+	ENSDART00000055834.6	phospho1	-556.868251225454	-2.23511460712874	-0.254860824269632	5.37974258901396	-0.158194836628921	NA	NA	3.09547447059845	0.714101991810371	-1.35137026336034
s-_po_n+	ENSDART00000055995.6	sagb	-1568.75263280223	-2.99688751484494	0.211009892454843	6.70438160348496	-0.216858637141581	NA	NA	6.63399823448613	1.32919793183074	-2.60539600787456
s+_p-_n+	ENSDART00000056103.8	nrp2b	-1319.68259374157	-3.22410645919444	-0.049659576340028	3.94100867789307	0.16135223021105	1	0.57023761173337	1.61044363494647	-3.83708813996139	-2.30758857782284
s+_po_n+	ENSDART00000056188.6	polr2h	-626.007098899907	-1.00018198718092	-0.592676375310886	6.31264464186374	-0.297447683001096	NA	NA	1	-3.53016091564568	-1.43879646449275
s+_p-_n+	ENSDART00000056205.7	satb1a	-738.511578796779	-1.20036746402398	0.544274742192873	7	-0.242447056078195	1	0.577192472667486	2.10655920606802	1.41295873090979	-1.59016945120207
s+_po_n+	ENSDART00000056254.5	stap2a	-382.000567969664	-1.37903373267737	0.853000840032611	7	-0.286610783943059	NA	NA	1.55545174167848	1.73914220803457	-1.13730289703707
s+_po_n+	ENSDART00000056305.5	fzd8b	-1279.1493297677	-2.08748330238426	-0.943200148239747	3.44710623723227	0.068436057440682	NA	NA	2.19758631086511	-0.69678496673568	-2.24148111692664
s+_po_no	ENSDART00000056519.4	gpr160	-715.185638471269	-2.33246153319529	-1.41068998786457	2.06734561175499	-3.98008419710037	NA	NA	NA	NA	-1.53448243323167
s+_p-_n+	ENSDART00000056523.6	hkdc1	-888.602381477676	-3.25306034504313	-0.179140010948094	5.04618838111875	0.038156244237611	1	1.34796706776478	1	-3.13246996654715	-1.77588921465342
s+_p+_n+	ENSDART00000056655.5	klf17	-138.733542721455	-2.16957545386138	-0.400237516997836	1	-1.12658442804443	1	-2.94332006856323	1	-3.68921883681204	-0.850139635023803
s+_p-_n+	ENSDART00000056750.8	si:ch211-207d6.2	-1002.75474833181	-3.75399837820405	-0.798874010039925	7	-0.304519333367111	1	0.409177630053386	1.6988138398673	-3.87224601079382	-1.91988528184052
s+_p+_n+	ENSDART00000056767.6	acaa2	-530.331296503663	-0.799189235582017	-0.946575586286161	4.90726639854058	-0.484753980678597	2.03873174388057	-4.01947243443973	1.90687669003997	-3.95497526983304	-1.33486170170774
s+_po_n+	ENSDART00000056987.6	marcksl1a	248.557902316305	-0.597824580583534	0.262832952265454	7	-0.380186199471969	NA	NA	2.19318639345753	-4.10330936637864	-0.36079032274201
s+_po_n+	ENSDART00000057053.6	im:7138239	-751.888093576145	-3.31372410594328	-0.493520742757887	5.24245469698247	-0.153912548452133	NA	NA	1	-3.04257577218902	-1.59395939456027
s+_p+_n-	ENSDART00000057377.5	arg2	-562.716914122534	-1.85995923444008	-0.513870529690081	6.4160514009103	-0.477677335282494	5.960670586246	0.624530859400922	1	1.19426959160668	-1.37482116180583
s+_p-_no	ENSDART00000057624.6	zgc:110353	-1060.21864964004	-3.79869529931045	-0.678486138457198	3.45751984344719	-0.012215296815231	1	0.79511014115487	NA	NA	-1.97270444790711
s+_p+_n+	ENSDART00000057700.6	naa20	-1023.56297930384	-1.49388670011903	-1.37296029717005	1	-0.382835854199198	1.98942213432803	-3.99299728200598	1.45682475499747	-3.78679739134905	-1.94279528259534
s+_p-_n+	ENSDART00000057774.5	mrps6	-584.615094785443	-1.11068625129285	-0.151711346039126	6.99496710935823	-0.210441228371417	1	1.13417730846979	4.17282272788767	0.687422817157488	-1.40071960552366
s+_po_n+	ENSDART00000058020.7	helb	-403.97379568454	-0.421268886564515	-0.578346238495685	3.01041103744174	-0.704334485828878	NA	NA	4.05051209348317	0.887874626090397	-1.16114133889452
s+_po_n+	ENSDART00000058147.5	dync2li1	-1581.21367639425	-2.30855973521919	-1.55296799195268	5.33847068440778	-0.136031158815025	NA	NA	3.31824924923435	0.770391020583256	-2.61622496058806
so_po_n+	ENSDART00000058346.7	c1qbp	-1322.91377469838	-2.38251831210999	-2.3274922260618	NA	NA	NA	NA	1.54441565136381	-3.81653209497955	-2.28499551594843
s+_po_n+	ENSDART00000058400.7	lamb4	-1929.24524325227	-3.18712968059788	-1.8140176581876	6.42892496905712	-0.103936235785714	NA	NA	4.97897885547611	0.796557874834403	-3.04885989011048
s+_po_n+	ENSDART00000058460.4	utp11l	-896.805709825183	-1.17545078975958	-0.826956141633852	7	-0.143924559754778	NA	NA	2.0128136775195	0.545486596815172	-1.77219372380072
s-_p+_n+	ENSDART00000058571.7	snai2	-191.311524383294	-1.08210924241849	0.461112009455768	7	-0.449582612971153	3.78829720223226	0.702699213628457	2.03882170674673	-0.215437470483218	-0.914873022065281
s+_p-_n+	ENSDART00000058578.6	rspo3	-908.892813251335	-2.2037344193552	-1.02403335867389	6.49548718355471	-0.340810415203539	1	1.25417410164772	2.16916450943535	-4.08975819900657	-1.80258455665181
s+_po_n+	ENSDART00000058735.5	glt8d1	-1290.80117737577	-1.87379026502326	-1.7101361616858	6.27200333699649	-0.367630166600413	NA	NA	1.99557808514497	-3.9978466149435	-2.26038232633855
s+_p-_n+	ENSDART00000058870.6	rhbg	-1347.02885861299	-3.24620913387466	-0.692240353760224	3.59792498649279	0.097341539026478	1	0.988490548539498	1.87930732996072	-3.94261017602387	-2.34144707024255
s+_p+_n-	ENSDART00000059063.4	ehd2b	-1187.89182346057	-2.44141667268068	-1.60793088542292	4.63138759942014	-0.736927577551628	6.99856021499666	0.619904974342963	3.86581516113472	0.978002261359302	-2.14701303468382
s-_po_n+	ENSDART00000059135.6	bcl7bb	-1174.07539492855	-1.49405266689776	-0.004289412773017	6.94519240992107	-0.212625907665593	NA	NA	2.06303220815923	1.76781455547721	-2.11478840012292
s+_p+_n-	ENSDART00000059188.5	klf2b	-1461.68483972961	-2.91682956669088	-0.552566495990895	1	-2.07963029358583	1	2.33627086574398	5.53717130862528	1.05839290785001	-2.48342071037836
s+_po_n+	ENSDART00000059194.6	snrpd2	-863.769889831916	-1.71697422394395	-0.943298553380444	4.86387904134081	-0.182449842826805	NA	NA	1.91416333207662	-3.95854297466184	-1.73146750865224
so_p+_n+	ENSDART00000059231.6	enpp6	-1639.37590681042	-3.64528432825983	-1.49010801765569	NA	NA	3.87798362001519	1.06118969064364	2.19969586304594	0.987484561097911	-2.68802473328388
s+_po_no	ENSDART00000059352.6	exosc5	-1733.06246358042	-2.824735918152	-2.0310829537179	5.23054012014598	-0.216208245928504	NA	NA	NA	NA	-2.79090566713611
s+_po_no	ENSDART00000059360.5	hnrnpul1	42.111295452947	-0.918119825138096	0.297769306099672	4.13640405099858	-0.129817404165218	NA	NA	NA	NA	-0.597482976784659
s+_p-_no	ENSDART00000059484.7	zgc:110333	-964.16665575385	-3.59498362412063	-1.20490988431242	7	-0.356669429294817	1	1.01194622808435	NA	NA	-1.85727916396692
s+_po_n-	ENSDART00000059514.7	prickle1a	-503.049954788003	-1.1172943065613	0.155953570754307	4.6606214583901	0.026001317675887	NA	NA	1	0.857704376463639	-1.28383475941575
s+_p-_n+	ENSDART00000059549.6	nifk	-727.679293056284	-1.80450486097472	-0.659519273593373	7	-0.307690575250493	1	1.56632359628483	1	-3.37981686064481	-1.57879168516517
s+_p-_no	ENSDART00000059623.5	plekha8	-788.445882541945	-1.1846776300399	1.11231788544037	2.60974645631142	0.705819667719272	1	0.756749991826887	NA	NA	-1.63538742101013
so_po_n+	ENSDART00000059667.7	wdr75	-506.642903088775	-0.525993232282403	0.292340652048328	NA	NA	NA	NA	4.12991575450938	1.33464413605144	-1.27482459078414
s+_p-_n+	ENSDART00000059732.5	id1	-251.355517215352	-1.9170692499953	-0.213727477287672	4.10583332795116	-0.361475030899176	7	1.25313116290499	1.68320459738187	-3.86210357610139	-0.991649941926842
s+_po_n+	ENSDART00000060150.5	mid1ip1a	443.597434368361	-0.812641925464031	0.450101532485002	7	-0.382495807552553	NA	NA	2.32089094387021	-4.17846449851631	-0.120305139423392
s+_po_no	ENSDART00000060157.4	lgals9l3	-1453.6792815398	-2.91774543957026	-0.268940946790577	2.16498611531643	0.761698858555435	NA	NA	NA	NA	-2.44414071964997
s+_p+_no	ENSDART00000060162.5	hspb1	266.598534019909	-1.4349124955997	1.03236522510575	5.37666668584799	-0.412716299844049	1.77352063148467	1.24741571181447	NA	NA	-0.33494738501946
s+_p-_n+	ENSDART00000060245.4	ctsh	-888.184493600988	-2.38224990630432	-0.10691465980459	3.46730135370154	0.083149446689596	1	1.0840082570097	1.92378981705535	-3.96332286602204	-1.77430512559412
s+_po_n+	ENSDART00000060363.5	rpl4	75.8843315217053	-0.507773748087264	0.113141008462007	5.09223555406628	-0.288735511284093	NA	NA	2.22059954456209	-4.11896360588589	-0.571720927469089
s+_po_n+	ENSDART00000060417.7	cetn4	-1110.13373265548	-1.43650139338465	-1.08633040003271	5.73212158290815	-0.196708378634687	NA	NA	1.04095066494287	1.10979577901642	-2.0344175282373
s+_p+_no	ENSDART00000060532.4	zgc:110796	-844.505657388789	-1.67254857306706	-0.924907375001206	5.38712714901328	-0.261078925314001	2.17162325214671	-4.09112097224676	NA	NA	-1.70826705826366
s+_po_n+	ENSDART00000060542.6	mrps25	-551.712867382834	-0.822419068132655	-0.762233073187286	5.66403466264707	-0.382147566403887	NA	NA	1	-3.69698277296149	-1.34655415982686
s+_p-_no	ENSDART00000060745.5	uba52	19.5039643746114	-1.163391009975	0.544936920275406	4.45133638237975	-0.084158403430897	1	1.15828813010664	NA	NA	-0.638969846754411
so_po_n+	ENSDART00000060919.6	qars	-1136.18972254367	-1.60796840937019	-1.96577797557321	NA	NA	NA	NA	1.95809290526439	-3.98022555066934	-2.05400353231556
s+_p+_no	ENSDART00000060990.5	eif4ebp3l	-270.528976615257	-0.558729879374574	-0.446390506735923	4.96004061272185	-0.56351956693515	3.70398830645465	0.814021014081931	NA	NA	-0.997300633210105
s+_p+_no	ENSDART00000061499.7	cxcr4b	-241.875503528844	-1.3538163030746	-0.079186911857565	3.69137605446143	-0.34300490976317	1	-3.42077175294388	NA	NA	-0.962538957308717
s+_p-_n+	ENSDART00000061540.6	im:7160594	-329.351998561886	-0.971069041778454	0.818896238810238	2.55132932592834	0.176750251994358	2.45558855143623	1.19397069275644	1.26141354719251	0.959079274245999	-1.08175654597392
s+_po_no	ENSDART00000061693.7	si:ch73-55i23.1	-1453.26228527768	-4.21866490608126	0.254638928068891	2.13958349429637	0.996603527710998	NA	NA	NA	NA	-2.4449539753519
s+_p-_n+	ENSDART00000062257.5	slc39a1	-960.244774709596	-1.92487185385289	-0.409183360683332	2.77570211142341	0.146290299603137	1	1.23260141134221	2.10172530689536	-0.715035419523505	-1.86075558255487
s+_p-_n+	ENSDART00000062406.6	cacna1sb	-1360.60311874982	-2.60280368200647	-0.63549371687302	5.78872200846239	-0.608634588755346	7	0.929716040781992	4.45319043691428	1.20239704837345	-2.36151259824117
s+_po_n+	ENSDART00000062536.6	hebp2	-692.512777642884	-1.29691162870377	-1.52219550175309	1	-4.01071477519793	NA	NA	2.20972821438196	-4.11256157418444	-1.52150173703124
s+_po_no	ENSDART00000062551.5	cyp51	-534.845249624542	-1.92066740441866	-0.720580026215205	6.67066755583791	-0.296387281653482	NA	NA	NA	NA	-1.31229524148026
s+_p-_n+	ENSDART00000062563.7	rreb1b	-1159.2933261628	-1.86787724640587	-1.11092237931845	7	-0.244779406230207	1	0.857867331394286	2.24774750441249	-0.44217083165738	-2.1097835534711
s+_po_n+	ENSDART00000062702.4	cebpb	137.316554120443	-1.07988270424833	0.088509971792706	7	-0.396295647931514	NA	NA	2.3180694408795	-4.17653992008153	-0.498242979158968
s+_p-_n-	ENSDART00000062793.5	apoba	-911.669757523661	-2.73483384734002	-1.32675483470921	7	-0.498391727579792	1.00908326275125	0.40761427457658	1	0.089513801203277	-1.8047896463681
s+_p-_n+	ENSDART00000062845.5	mmp9	-778.525464891016	-2.43127985112598	-0.632040268220792	7	-0.328360914644346	1.28239457288233	0.586954429128594	2.06144034524351	-4.03150287742991	-1.64208025989445
so_p+_n-	ENSDART00000062900.6	itpka	-1607.74766337413	-2.69207866868725	0.036143293609906	NA	NA	2.71275076844337	1.8451546476981	1	1.00343206095781	-2.64787725602411
s+_po_n+	ENSDART00000062908.5	rpl7l1	-665.890481609417	-1.10382117635071	-0.747601181433085	5.31454717051679	-0.341736202801981	NA	NA	1	-3.64612700332381	-1.48715346430749
s+_p-_no	ENSDART00000062917.6	cx35.4	-1148.71462192804	-4.06181728501646	-0.671326634468387	3.38477980920015	0.019254636671204	1	0.985032896676277	NA	NA	-2.08224461073624
s+_p-_no	ENSDART00000063107.5	cyp2p7	-1289.6120858575	-3.81646591315458	-1.46759398319424	7	-0.386317463073305	1	0.644399596263915	NA	NA	-2.25925459841021
s+_p-_no	ENSDART00000063320.6	cldne	429.403881043904	-0.787608954389185	0.713182353455741	6.58073755164764	-0.291966093256022	1	1.25199201295782	NA	NA	-0.135238444888257
s+_p+_n-	ENSDART00000063323.7	si:dkey-102c8.2	-1703.18007768386	-4.4325591898129	-1.91753153926563	7	-0.394936686290787	1	-3.70047843009612	1	0.713099616708973	-2.78575072599077
s+_p+_no	ENSDART00000063359.7	ucp2	5.90878259004639	-0.195451359800592	-0.113428257300108	7	-0.388176512131529	1.83901728853919	-3.92458063535244	NA	NA	-0.659943825723407
s+_p+_n+	ENSDART00000063484.5	si:dkey-222f2.1	-1101.6966859667	-2.70288282033991	-0.886158491654796	6.23158370948192	-0.145160104675679	1	-3.67818505303939	1	-3.62310760320535	-2.04182578021586
s+_po_n+	ENSDART00000063572.7	gtf3c6	-1057.20747879046	-1.45994880487675	-1.34558482778494	6.5239244471806	-0.244604336197219	NA	NA	1	-3.27872384423456	-1.97139738798351
so_po_n+	ENSDART00000063665.7	ackr3b	-983.771772655246	-3.95768271359351	-1.87223198102305	NA	NA	NA	NA	2.45159199216439	-4.25990034549608	-1.86794987810974
s+_po_no	ENSDART00000063834.5	b3gnt3.1	-1762.96768358201	-3.20260268082784	0.293226141588306	3.24349746899849	0.761303732533011	NA	NA	NA	NA	-2.82644051177253
so_po_n+	ENSDART00000064390.5	ppil4	-1028.7684708394	-1.39851101298449	-1.42226307605596	NA	NA	NA	NA	7	0.924458683189243	-1.92243783029924
so_po_n+	ENSDART00000064515.5	lrrc57	-1299.14571731494	-1.66981455372429	-0.761525857487025	NA	NA	NA	NA	2.4401400506913	1.62745062127881	-2.25295799664311
so_p+_n+	ENSDART00000064542.4	rpf2	-316.89386407807	-1.00433809787552	-0.694385292702742	NA	NA	2.11515443553222	-4.05887672808657	1.52546442694254	-3.80383210732081	-1.05719391535635
s+_po_no	ENSDART00000064878.6	gxylt2	-1487.71795535053	-2.03657093874309	-0.355414608060899	3.26565014863082	0.607327038104061	NA	NA	NA	NA	-2.48575880524564
s+_p-_n+	ENSDART00000064888.5	tcta	-1020.46378857522	-2.0189086891441	-0.850338844425127	5.24141964864228	-0.223578185305849	1	1.28811745876934	2.04520321988613	-4.02307961574856	-1.93874479335223
s+_po_n-	ENSDART00000065097.7	dpysl3	-1453.0429759631	-2.92412530162311	-2.0163135714374	7	-0.458314363001822	NA	NA	1	0.935700977014248	-2.4605213595405
s+_p+_no	ENSDART00000065136.4	CT030712.1	-1642.48400662919	-3.99980324788679	-1.64563561621378	2.36899509198418	-0.797359619820144	2.9721494865271	1.17168355641427	NA	NA	-2.69194712346128
s+_p-_n+	ENSDART00000065325.5	cdc23	-604.578369323226	-1.08019156908818	-0.086662434838758	4.21967420889857	-0.051845930180967	1	1.38459916371918	1.83488476532479	-3.92278867916134	-1.42408366821897
s+_p+_no	ENSDART00000065331.6	sall4	605.258823863053	0.57210814575628	0.513985419735879	2.82303826314164	-1.134444599195	7	0.640425522540877	NA	NA	0.081279697951902
s+_po_n+	ENSDART00000065338.5	pak1ip1	-680.58330242746	-1.45330716052635	-0.464519899654129	6.651999511931	-0.245884017921713	NA	NA	2.64927549133957	0.72905768726702	-1.50498708559004
s+_p-_n+	ENSDART00000065435.6	cst3	-305.613748585374	-2.07163113913966	-0.303316749336549	6.90444516632796	-0.396660091523088	1	1.40952814719146	1	-3.43604106313047	-1.05785602070518
s+_po_n+	ENSDART00000065544.6	si:dkeyp-69c1.6	-1261.13939385582	-1.53604495118381	-1.29186022556832	3.22654140782686	-0.168501330066555	NA	NA	1.67870678473204	-3.86122025560724	-2.22099070563721
s+_p+_n+	ENSDART00000065817.4	pou5f3	625.88774882348	0.271813649676395	0.934669455013631	4.06993983919234	-0.390843654087212	1	-3.09849405121628	1	-3.18835212592731	0.093868832773144
s+_p+_n-	ENSDART00000065853.5	dhrs3b	-874.613438306266	-2.45210635943183	0.702157439518238	1.5026406664887	0.046548562026577	5.56138262043967	1.18732174698671	1.53560508626316	0.206302109558641	-1.75691939120173
s+_p-_n+	ENSDART00000066257.7	entpd1	-825.178050608134	-3.36389346350541	-0.401603143214671	5.07248148931196	-0.104842645536611	1	1.63540713174005	1	-3.42432676561065	-1.69812593859848
s+_p-_no	ENSDART00000066259.5	kcnk1a	-1343.79592528978	-4.08912547852386	-1.64966792410776	7	-0.364005353468345	1	1.40631030905464	NA	NA	-2.32672974698362
s+_po_no	ENSDART00000066372.6	id4	-1652.82835455767	-3.5570717701794	0.327232397811754	3.02077888711462	0.789254950247164	NA	NA	NA	NA	-2.69072519348088
s+_p+_no	ENSDART00000066373.7	vdac1	-373.631738710675	-1.34442561217147	-0.905584152206973	2.7402055780022	-4.09207517585463	2.4418153242378	-4.25379312277655	NA	NA	-1.12797272546439
s+_po_n+	ENSDART00000066556.6	zmp:0000000624	-507.290149019573	-1.01176288567078	-0.425535996858565	4.65858451456148	-0.055107311425151	NA	NA	2.22366104021469	-0.414320091355065	-1.28884972303506
s+_p-_n+	ENSDART00000066558.5	decr2	-1244.17159397475	-1.57552400149146	0.369428260571015	2.86198000551285	0.129134309104999	1.85083492024817	0.868200908126309	2.30198380361777	1.27645586259877	-2.21100884505756
s+_p-_n+	ENSDART00000066703.6	rdh10a	-1200.38454915576	-2.27832116659378	0.923942562245192	7	-0.26972585316848	1	-0.106967574793381	3.29327555096216	1.41958032678404	-2.1610624167453
s+_p+_n+	ENSDART00000066789.7	stard3nl	-320.701528206173	-1.06955897380315	-0.231540930882418	6.91373092741777	-0.329971934594114	2.05204729027097	-4.02653915389872	1.58826648523348	-3.82928400866878	-1.0781363487244
s+_p-_n+	ENSDART00000066835.6	fzd8a	-340.218543623398	-1.2518702457638	2.34414149831897	3.31667593771706	0.681995267685768	4.10875934438747	1.21172483861215	1.98919053631645	-3.9945073260495	-1.09874360235869
s+_p-_n+	ENSDART00000066933.6	itih2	-1302.35575977025	-3.03615259301006	-1.25087577739567	6.36292721456258	-0.25623825241699	1	1.44463805965091	2.36710804820668	-0.668553477363565	-2.28663231776081
s+_p-_n+	ENSDART00000066936.6	tmem110l	-1093.17137450495	-1.78926632074617	-0.313339845148763	4.04972128553241	0.058664170544995	1	1.03737204652786	2.1961934629963	-0.981828806832855	-2.02525471687246
s+_po_no	ENSDART00000066997.4	dram1	-1046.29239718241	-2.64850399511934	-1.12210049066439	5.28359817366771	-0.208771161361794	NA	NA	NA	NA	-1.94259669080007
so_p+_n+	ENSDART00000067001.7	noc4l	-786.696665142017	-0.992883684318969	0.166637884201122	NA	NA	2.38712113226544	1.7144752387689	2.09712513282487	-0.297325911098733	-1.63310736629107
s+_p-_n+	ENSDART00000067131.6	irak3	-1156.89460689371	-3.44962168372487	-1.18538764622852	7	-0.334980240367107	1	0.875053935603505	1	-3.28356306893078	-2.10959158796318
s+_po_no	ENSDART00000067423.5	frs2a	-834.752918483668	-2.27150903079702	-1.06335845343192	7	-0.345822562144477	NA	NA	NA	NA	-1.68317529984867
s+_p-_n+	ENSDART00000067447.7	mmp30	-600.012940504274	-3.0711701781269	-0.048880757219444	5.98502108454811	-0.118496548173371	1	0.96434203831048	1	-3.10691051824385	-1.42029691074889
s+_p+_no	ENSDART00000067461.5	si:ch211-152c2.3	375.288929358436	-1.14733186531446	0.99412054209914	1	0.101784571808127	4.97609111588226	0.763754982140129	NA	NA	-0.200357768944905
so_po_n+	ENSDART00000067488.7	mrps10	-870.364832759833	-1.75907163313965	-1.69440160476308	NA	NA	NA	NA	1.95915214660686	-3.97990772869971	-1.72581384008949
s+_p-_n+	ENSDART00000067512.7	psma4	-535.327883453249	-1.21676930353872	-0.22879453215838	4.21934019082824	-0.144966903773176	1	1.5455821942074	2.17591506578859	-4.09355241231782	-1.33892013711749
so_p-_n+	ENSDART00000067537.6	elovl6l	-163.55448481782	-0.643510859220312	-0.337192986767656	NA	NA	5.71900505658832	1.02714968355633	7	0.710267880527324	-0.869097018675013
s-_p+_n+	ENSDART00000067652.4	snai1b	-538.982608811277	-2.48131526782592	0.198796345385238	2.82281028796786	-0.615221711060149	3.73395361584265	0.636796066754008	3.29044148819954	0.883298990897278	-1.34157302186942
s+_po_no	ENSDART00000067854.7	tnfaip8l2b	-1350.11081008118	-3.01883541290469	-1.67168688594727	5.30303904040839	-0.277913035740456	NA	NA	NA	NA	-2.31816252329841
s+_p+_n-	ENSDART00000069132.5	cybb	-1462.86816667478	-3.39825675197155	-0.919319732059573	5.57242414687667	-0.63647963633564	5.64241043418503	1.05597411298037	1	0.343818849971038	-2.48581890789257
s+_po_n+	ENSDART00000073488.5	CU469568.1	-1803.27372390582	-3.64614371852701	-1.77500272509458	5.70081265422444	-0.063829656819737	NA	NA	6.16065308596729	0.774997660410146	-2.89407077537015
s+_po_no	ENSDART00000073594.5	ankrd11	-204.860362968894	-0.513171895022336	-0.306197184019588	7	-0.391006146826481	NA	NA	NA	NA	-0.904980837397801
s+_p-_n-	ENSDART00000073600.5	kcng4b	-1530.00662717994	-4.63950520329973	0.406556419883203	3.05133111012622	0.528444952979656	1	0.628084949025836	1	0.963694483027024	-2.56669482469936
s+_po_n-	ENSDART00000073827.7	col4a5	-1329.47875793059	-3.68059351872311	1.20486946487214	3.68393856222366	0.696199515751406	NA	NA	1	0.785365470562358	-2.30526705352355
s+_p-_n+	ENSDART00000073981.4	eif2s1b	-920.72654264266	-1.5347058423763	-1.02725138225758	5.52682540987472	-0.453898331924385	1	0.769641197217604	1.55687473907954	-3.82132074254419	-1.81539299388534
s+_p+_n-	ENSDART00000074100.4	osgn1	-706.41994854401	-1.7126403876253	-1.03071917355399	5.76911938879757	-0.724821983666845	6.78705863957118	0.430790586857636	7	1.04445069183046	-1.55574183249184
s+_po_no	ENSDART00000074125.6	aplnra	-210.519564208981	-1.37477584019955	-0.448207833901638	7	-0.403008006219759	NA	NA	NA	NA	-0.912203467966755
s+_po_n+	ENSDART00000074174.6	tbl3	-446.009983179917	-0.940564249402322	-0.591818718846255	6.30014280320819	-0.336233624364604	NA	NA	2.12477126669573	-4.06525564267701	-1.21704489956054
s+_p-_n+	ENSDART00000074362.6	pcdh18b	-1754.5890128573	-4.08711778461144	-1.2389883243276	5.14763016465293	-0.249979897065035	1	0.311613926427062	7	0.745995907445752	-2.84787679821431
s+_p-_n+	ENSDART00000074450.7	morc3b	-91.4033225484239	-1.58576559369831	1.47688755509056	7	-0.331136053595707	1.94482032383597	0.474244025233388	1.59032637280992	1.38092906430508	-0.791830109132147
s+_p-_no	ENSDART00000074519.4	kpna3	-110.587937595016	-1.38752180431861	0.565434012580569	3.29378717370398	0.023060696779906	1	1.30524158534298	NA	NA	-0.799034038139883
s+_po_no	ENSDART00000074587.7	paqr5b	-1255.87759883204	-3.93695403246522	-0.82777511764344	3.21419881887449	0.19672853867173	NA	NA	NA	NA	-2.20112037647261
s+_p-_n+	ENSDART00000074605.6	pkp1b	-866.62477236935	-2.74511476894193	-0.264312394322628	4.92493643824475	-0.042116686713122	1	1.2466122306015	1	-3.27659408873642	-1.74834063980174
s+_p-_n+	ENSDART00000074630.5	zgc:103697	-735.918978908975	-0.829536508665156	-0.382234447181894	4.80627221263197	-0.254724761782455	1.74257036811561	1.1463201946845	1.72718672386521	0.592626522913234	-1.58428753882688
s+_po_n+	ENSDART00000074787.4	khdrbs1a	179.386834315586	-0.531845028310685	0.380998468032265	7	-0.355275446546979	NA	NA	1.91004587329896	-3.95669105509231	-0.445969013261622
s+_p+_n-	ENSDART00000074979.5	rnft2	-1212.42697605277	-2.65411433408617	-0.723642361843276	3.33872573560182	-0.738739502974024	4.27553061025289	1.07678267192413	1.88941275098865	0.88997164033058	-2.1733538666553
s+_p+_no	ENSDART00000075150.5	bmp4	-945.499763751508	-2.629798602435	-0.729437003169578	4.28514006291644	-0.381381539043945	5.01105333046974	1.01037381903233	NA	NA	-1.83168351346006
s+_po_n+	ENSDART00000075159.4	zgc:113377	-1660.79560260933	-2.32237377429245	-1.8639166331383	6.44306499207029	-0.085717768312019	NA	NA	2.62661710883093	0.730684159977324	-2.71561781953561
s+_p+_n+	ENSDART00000075230.7	asb5b	-1626.46376548805	-3.05292420031092	-2.15892714417623	2.24601338214488	-1.26431263670536	5.09043638741636	0.603983615259188	1.99660457819982	-3.9983053441549	-2.68785895661242
s+_p-_no	ENSDART00000075275.6	pklr	-1502.96047942041	-3.12572571186994	-1.63751643644757	6.72923844259117	-0.253105161366658	2.14112344844616	0.961094877830455	NA	NA	-2.52161578516138
s+_p-_no	ENSDART00000075299.6	zgc:153911	-108.218778723111	-1.2790651457953	-0.370969494361166	7	-0.438302589899446	1	0.707012303429379	NA	NA	-0.799105358110406
so_p+_n-	ENSDART00000075331.5	insm1b	-968.996561169096	-3.5062462771764	-1.62069581038954	NA	NA	4.69483376921831	0.473556478734297	1	0.319457154833253	-1.86076976517053
s+_po_n+	ENSDART00000075497.6	rybpb	-598.197087569844	-1.04157694443931	-0.584058292835072	5.85572156213619	-0.176984374900169	NA	NA	2.24458002407768	-0.689946342347165	-1.40219132356679
s+_p-_n+	ENSDART00000075519.6	aldh1a2	-1038.29113211701	-3.56318128101041	-0.582660538526261	5.31607578322023	0.007429055962038	1	1.39989928916047	2.29828588406035	-0.547083726419182	-1.95981478320682
s+_p-_n+	ENSDART00000075617.5	sox3	250.694352552352	-0.82032044526405	2.25965398884677	5.03405962515083	-0.200689851606101	1.4538092677759	0.53342580825729	3.35788276113219	1.23492128821755	-0.367910665045936
s+_po_n+	ENSDART00000076030.5	fbl	373.472400460377	0.127045293931469	0.48147853948892	6.69691787969289	-0.294310065500624	NA	NA	1.90128485113853	-3.95254994151157	-0.206063527792966
s+_p-_n+	ENSDART00000076082.6	fetub	37.556111143342	-2.21331870521013	1.70363145150926	5.34906428555173	0.080334104562093	1	0.747824240505464	2.77162966348149	1.03511663408451	-0.631347892165278
s+_po_n+	ENSDART00000076115.3	htr1b	-1645.89713570429	-4.03486219724417	-0.203550701381082	4.78096231899199	-0.06559763158654	NA	NA	3.01771252651634	1.47628868873069	-2.69691260250013
s+_po_n+	ENSDART00000076742.5	imp4	-473.387149730673	-0.904822267467452	-0.474362208434194	3.71597965455477	-0.231820991448649	NA	NA	1	-3.61535254795625	-1.24832696052391
s+_p-_n+	ENSDART00000076835.6	mrpl1	-1271.16299298227	-1.75952350562705	-0.165824378990545	6.47522061698152	-0.204192025791566	1	0.670496617127278	3.19839969084657	1.21801279491728	-2.24730364154624
s+_p-_no	ENSDART00000076915.5	si:dkey-166k12.1	-1244.37489709489	-4.28794092407458	1.14952448702494	3.34207700067514	0.639219167668903	1	0.846867786554841	NA	NA	-2.20071541819509
s+_p-_no	ENSDART00000076974.5	gfpt2	-691.252147896399	-2.74280498741844	1.45173371203106	2.66666697519852	0.748449649984983	1	0.822486248640937	NA	NA	-1.5164172383623
s+_po_n+	ENSDART00000077059.5	anp32e	467.166020170215	0.171307840883827	0.857617219293237	5.77179878508564	-0.24520452548982	NA	NA	3.73649128322023	0.604410650815406	-0.087781092472952
s+_p-_no	ENSDART00000077087.5	id3	-372.7784683097	-1.14079788792209	0.151348430336023	6.10768365885504	-0.165849643247366	1	0.695368935691994	NA	NA	-1.1243826634313
s+_p-_no	ENSDART00000077111.4	hsd17b14	37.3986881149892	-2.73458362298185	0.594450353723881	3.24033546167082	-0.04440012444761	1	1.0257721159333	NA	NA	-0.617083109227421
s+_p-_n+	ENSDART00000077157.5	six3b	-1512.61773360542	-3.32848939372703	0.539752195825321	4.82393077296944	0.431213748146009	1	0.871104465121394	2.16272664189852	-0.356567049090433	-2.54454710497319
s+_po_no	ENSDART00000077185.5	dgat1b	-1237.02442653512	-2.03095382216088	-0.077964562270832	4.20480035394663	0.523177734962492	NA	NA	NA	NA	-2.17669035509398
s+_po_n+	ENSDART00000077188.5	cox7a2l	-1335.93284533401	-1.95603113916584	-1.58640944221402	6.68553664688322	-0.337464873147044	NA	NA	1.5368567361548	-3.81369670929772	-2.31642156007917
s+_po_n+	ENSDART00000077226.4	mc5rb	-1845.76569703921	-2.85021450889854	-1.68018925455802	2.38781863506801	-0.017339397423686	NA	NA	2.01194167789391	1.06013824199054	-2.94161962515389
s+_p-_no	ENSDART00000077304.6	ptch2	-1716.41933579772	-3.1983146718989	-1.98700187865673	7	-0.336482712875171	1	1.06319330055705	NA	NA	-2.78592314845557
s+_p-_n+	ENSDART00000077341.5	depdc7a	-283.3584318038	-1.94407428522689	-0.476750533373913	7	-0.458429968926332	7	1.24050436946164	1.98100214460674	-3.98889733530446	-1.03413192836079
s+_po_no	ENSDART00000077411.5	cxcl12b	-1025.63899864847	-4.10021066225919	-2.22928490564834	3.45067446690143	-4.07413063989603	NA	NA	NA	NA	-1.92003573627655
so_p+_n+	ENSDART00000077694.4	leo1	-142.816506894236	-0.77800906372007	-0.594701201395222	NA	NA	2.1629993170128	-4.08653491983189	2.1875152327449	-4.10036250967291	-0.842630760270526
s+_p-_n+	ENSDART00000077707.4	llph	-700.576053015547	-1.28746242346126	-0.314690203382555	3.5608604005108	-0.145012542620209	1	1.36634216709436	1	-3.56365507413779	-1.54206449107267
so_po_n+	ENSDART00000077720.6	zgc:163121	-1727.61174309017	-4.0512197295131	-0.427866930457043	NA	NA	NA	NA	3.15731236446484	1.65026437295879	-2.78391119406451
s+_p-_n+	ENSDART00000077732.5	bambia	-137.292252403477	-1.32356686148605	0.101424717036275	7	-0.357866561341151	6.51396751155195	1.41172385545459	1	-3.30465809111666	-0.852442878487474
s+_p+_no	ENSDART00000077787.4	serpinb1l2	-1605.55063325442	-2.66359257226351	-1.97036360201394	2.9807964087912	-1.24642543943548	5.21493203863057	0.962287369495608	NA	NA	-2.64675417326531
s+_po_n+	ENSDART00000077829.6	pelo	-857.243353671146	-1.09870648638669	-1.04819421146279	7	-0.378541291278809	NA	NA	1	-3.61407198141063	-1.72529894676647
s+_p+_n-	ENSDART00000077836.6	mmp20b	-1320.74035606764	-3.06298122976566	-1.03475325465987	2.95318429537759	-0.018544200581902	1	-3.40739938929034	2.72485659782989	1.16016125353809	-2.30827057628342
so_po_n+	ENSDART00000077853.4	hic1	-727.806740736548	-1.26317448845636	-1.52632054368532	NA	NA	NA	NA	2.21067169158238	-1.35795351218483	-1.547665146285
so_p-_n+	ENSDART00000078021.7	foxh1	-1306.11774145189	-2.55292473704622	-1.60540826419207	NA	NA	1	1.37483445496403	6.81005584440575	0.71966794702353	-2.27858206892456
s+_p-_n+	ENSDART00000078051.6	gpr161	-1390.76653386919	-2.0866893821846	-1.02077815623501	4.74932025094657	-0.081202875752625	1	1.24511316083554	1.85359899325466	-3.93103512302225	-2.39542432869202
s+_po_n+	ENSDART00000078086.5	CU655961.1	-1401.3638905803	-2.35222954085912	-1.622993072235	5.52283609191497	-0.232960453481899	NA	NA	1.93399293016395	-3.9679209844232	-2.39626591928165
so_p-_n+	ENSDART00000078114.4	timm8b	-818.478485597129	-1.21687412914093	-1.6955942385192	NA	NA	1	0.610986043679755	2.50958363580138	0.045860816455247	-1.67258044683352
so_p+_n+	ENSDART00000078192.5	cnpy4	-1013.53222881461	-1.53027429142586	-1.2819617698227	NA	NA	2.13422731279316	-0.136362012031218	2.35320162931348	1.15859092046687	-1.91327119134904
s+_po_n+	ENSDART00000078266.5	rsl1d1	-858.634402629985	-1.5186919291158	-0.777272880139451	4.03611721519069	-0.181188599851803	NA	NA	1	-3.53447807748288	-1.72414562657694
so_po_n+	ENSDART00000078385.6	ppat	-692.444230099589	-0.801852853420114	-0.531895812083468	NA	NA	NA	NA	1.14098725170316	1.63581958302882	-1.50381739514074
s+_po_n+	ENSDART00000078576.6	coq10b	-447.478820769616	-0.625819329175421	0.364985088221361	3.55355454167397	-0.025339292023061	NA	NA	2.66606264745078	1.30632615260244	-1.21456671905351
s+_p+_no	ENSDART00000078807.4	zgc:123295	-863.619435887197	-2.89339905043604	-0.522919957226517	3.29405974864116	-0.092726727429812	2.64304434827707	0.920380772908593	NA	NA	-1.72906535976799
s+_p+_n+	ENSDART00000078824.5	szrd1	-842.548738477099	-1.27780384672726	-1.10007974693111	3.23463773196494	-0.465039901262672	2.02822246979722	-4.01357597928586	1	-3.0616561382488	-1.71870772508516
s+_p-_n+	ENSDART00000078866.5	ifi30	-1188.84278139316	-1.9309786740846	-1.00200668151699	3.26301353753626	-0.094426148998088	1	1.49811661285476	2.02111273171769	-4.01071016974516	-2.14542268277042
s+_p-_n+	ENSDART00000079068.6	asb11	209.408291998845	-1.35839329271971	2.39990894411113	1	-0.659486920657437	1.37184169227043	0.66490060620866	4.00072561012176	1.36090046711275	-0.418406606492197
s+_p-_n+	ENSDART00000079114.6	irx1b	-836.030075487681	-2.12105774188919	1.43519655192424	3.85112733461507	0.479229127526398	1	0.607389082747289	1.98383667857537	0.389380517680531	-1.70801061186934
s+_p+_n-	ENSDART00000079115.5	papss2b	-548.197538313092	-1.66964996679222	0.025097149939939	4.60633857635988	-0.726138551243183	4.17275345313276	1.06084218104604	1	0.345255651686037	-1.35348950712233
s+_p+_n-	ENSDART00000079149.2	xk	-963.037174893857	-2.59581538787161	0.197190205378445	1.64961316481283	-0.142781684069559	4.45937171176848	1.19552743381751	1.82449821022759	0.683347492116018	-1.86521169631467
s+_po_no	ENSDART00000079283.6	tmeff1b	-512.053591672246	-1.86299948704432	-0.17268942572632	3.50323927301647	-0.017509790381791	NA	NA	NA	NA	-1.28137612791228
s+_p+_no	ENSDART00000079336.5	raraa	-1288.73157113155	-2.30900476691362	-1.1217210123085	4.05855891198709	-0.096989325086672	2.61323537624357	0.75088477055867	NA	NA	-2.25384597183671
so_po_n+	ENSDART00000079401.4	si:ch211-125o16.4	-424.12791326292	-1.77859194354041	0.447676591959042	NA	NA	NA	NA	5.12475857569093	1.19964637782929	-1.17407173076423
s+_po_no	ENSDART00000079424.6	gatc	-1110.22679502961	-2.25456389911366	-1.38436357739938	6.41464657650163	-0.307613150507625	NA	NA	NA	NA	-2.02254302612713
s+_po_n+	ENSDART00000079480.6	mrpl13	-875.82746561891	-1.08544583867037	-1.31372060206103	3.98761214772442	-0.34983431421979	NA	NA	1	-3.17121191458775	-1.7450176466553
s+_po_n+	ENSDART00000079497.6	emg1	-588.373805641896	-1.36268855678333	-0.400392276022065	6.91260573959493	-0.250340508428389	NA	NA	2.99668218110015	0.646592499794798	-1.39154379277427
s+_p-_n+	ENSDART00000079593.6	slc26a1	-1129.20239682056	-3.91121568402388	-0.924551464151561	7	-0.267412231947413	1	1.10539188909212	1	-2.91935316515681	-2.07554526984366
s+_po_n+	ENSDART00000079599.7	si:dkey-154b15.1	-1579.92414329979	-3.44669983747664	-1.9643000021262	5.74221114493447	-0.290172013994249	NA	NA	1	-3.69134839079907	-2.61781766507666
s+_po_no	ENSDART00000079726.6	pld1b	-1597.57174649707	-2.8089582359142	0.282623822275741	4.46609172405531	0.554411606606465	NA	NA	NA	NA	-2.62249544505593
s+_p-_n+	ENSDART00000079902.5	slc25a16	-1135.86094054492	-2.42564955646054	-1.19892308782416	5.43314600456866	-0.269509191099366	1	1.48290230771948	2.11801285731685	-4.06159338507319	-2.08183372028855
s+_p-_n+	ENSDART00000079930.6	mttp	-318.911455666895	-2.97258430268221	0.163259455157891	6.83581274086369	-0.218717165900865	1	1.19835922859672	1	-2.967374444696	-1.07428693054933
s+_po_n-	ENSDART00000080135.6	gfpt1	-483.494602252775	-1.42132405259052	0.3264924781143	2.5780871229808	0.212223415095917	NA	NA	1	1.11585158240466	-1.25896874042442
s+_p-_n+	ENSDART00000080350.5	cxcr4a	-781.052016809487	-2.59551963741876	0.62410133809026	1	-1.48927762234255	1.59321915325603	0.541959432593963	3.18834821806389	1.32439778037698	-1.64045840456794
s+_p-_n+	ENSDART00000080389.5	fam13a	-360.135088274445	-1.41671114697265	0.784086148603852	6.78736333074149	-0.205909658171254	1.8039851106537	0.814873156250803	4.11278322076511	0.963162245228828	-1.12339718740849
s+_p-_no	ENSDART00000080437.5	zgc:113030	-1276.1722317794	-3.96250532981795	-2.00179592667976	5.66289181005317	-4.24563639441764	1	1.52502013555492	NA	NA	-2.24419862302614
so_p+_no	ENSDART00000080486.5	ywhag1	-1690.4707066917	-2.46721160388513	-1.09069921083251	NA	NA	2.1453241741521	1.6888236223836	NA	NA	-2.73661338721743
s+_po_n+	ENSDART00000080628.6	arpc3	-947.029230988161	-1.41128715304483	-1.16965914659322	2.6746154328242	-0.185087796402129	NA	NA	1.69000179401056	-3.86427003817067	-1.83301941705792
s-_p+_n+	ENSDART00000080632.4	zgc:64022	-419.082212128051	-2.00195401982973	1.07890218226609	7	-0.71384887970381	6.51879718788258	0.50887112454808	1	-0.852348312239973	-1.19908017619585
s+_p-_n+	ENSDART00000080693.5	lhx5	-831.092503720087	-3.11662087991547	0.590107865030872	4.24576775636192	0.273607998798435	1	1.1362992105002	1	-3.61856817411145	-1.70463565800642
so_p+_no	ENSDART00000081196.4	scinlb	-978.430706765124	-2.14048342634575	0.480023313855061	NA	NA	3.53085219213169	1.72782511054515	NA	NA	-1.85760222787063
s+_po_no	ENSDART00000081215.5	krt8	-299.449178362331	-2.8664594049991	-0.434277249254624	4.97712222221818	-0.284323150850513	NA	NA	NA	NA	-1.02058858032024
s+_p+_n-	ENSDART00000081426.5	odf2a	-1761.79573403201	-2.68388296753075	-1.82586410986811	1.37902171772318	-0.679041908944809	4.45041218127764	0.938819950034126	4.08465382807295	1.02200949536831	-2.85249411217487
s+_po_n+	ENSDART00000081477.5	sri	-578.019772602158	-0.880373298223644	-0.531052351567122	3.96366875840054	-0.779413980675247	NA	NA	1.77137576234918	1.2640113452602	-1.37596002832618
s+_p+_no	ENSDART00000081741.4	rab25a	-563.864496161223	-2.72973657805291	-0.345316683141396	4.55042701378213	-0.16654336866251	1.90807863722305	-3.955805133956	NA	NA	-1.36158757119264
s-_p+_no	ENSDART00000081743.6	grk1a	-1409.34155622123	-4.20483190037355	-2.39914926962643	6.08865825247634	-0.170514081696958	2.34661219805586	-4.19369445972633	NA	NA	-2.40906504781223
so_p-_n+	ENSDART00000081766.5	nog1	-734.927000443359	-1.69081271473636	0.5386506147305	NA	NA	1	-0.557621281501419	7	1.05295191797543	-1.57282623268167
s-_p+_n+	ENSDART00000081946.5	zgc:112332	-1959.87586071292	-3.84940541054332	-0.24227429312376	3.8304348078749	-0.322674403989237	2.56786069657572	0.805944766457135	3.29377257130486	1.47156018696259	-3.09699755928083
s+_po_no	ENSDART00000081954.6	haus1	-1119.72059433467	-2.07303584113157	-1.43197171965176	4.9918954156491	-0.279704504228484	NA	NA	NA	NA	-2.03272529953905
s+_po_no	ENSDART00000081985.5	pim2	-591.673135028777	-3.62433176016813	-1.23579946618589	4.25362471189919	-4.27982735879664	NA	NA	NA	NA	-1.38406910465829
s+_po_n+	ENSDART00000082087.6	nip7	-812.036697623798	-1.11145563839883	-0.035912248954243	3.34083232380122	-0.221779100396631	NA	NA	1.91871203397992	1.23244142117166	-1.66443996603497
s+_po_n+	ENSDART00000082264.6	pxdc1b	-1123.13900926084	-3.15409127047475	-0.716983248355274	5.5947700225647	-0.009452535119019	NA	NA	4.46892521727788	0.558471008124721	-2.05190187647387
s+_p+_n+	ENSDART00000082425.5	gata2a	-1477.34126226318	-3.01686194305013	0.327571868533446	1.45177086171704	1.38468015303247	3.81169261934958	0.165006199479025	1.74783267502118	-3.88665262531076	-2.50215662732944
s+_po_n+	ENSDART00000082434.6	tgif1	-1001.84578119677	-1.46690462708333	-0.932829204024386	2.55138803067673	-0.303393648585328	NA	NA	6.19905051981684	0.864012186560161	-1.90108250162198
s+_po_n-	ENSDART00000082453.6	celsr2	-741.319854622677	-1.79313656275271	-0.05411455039915	3.22265089411789	0.144724309004354	NA	NA	1	1.06959221689801	-1.57746772263749
s+_p-_no	ENSDART00000082715.6	camsap3	-440.922518832821	-0.847786861679027	1.0580775084035	4.24715987782171	0.360837125100355	1	0.691141245471621	NA	NA	-1.2069425538925
s+_p+_no	ENSDART00000082797.6	coq2	-1442.98168535748	-2.20956716727536	-0.864889434712674	3.59446363986691	-0.560683250714493	1	2.07672391996618	NA	NA	-2.44454719602972
s+_p-_n+	ENSDART00000083212.5	fscn1a	431.381125743653	0.09732899130656	1.83236518927311	6.01658799303987	-0.208360804313099	1.84764595354739	0.779331123423178	3.75351968990017	0.936128911917886	-0.145684328862605
s+_po_n+	ENSDART00000083294.6	nol6	-1025.22450377815	-1.29241255725613	-0.868202268879989	5.85389991195893	0.001123702418691	NA	NA	3.09574494547628	0.739195278942592	-1.92956009305494
s+_po_n+	ENSDART00000083362.7	si:dkey-33c12.4	-438.944172781768	-0.77425960039299	-0.706345585864973	6.81105450654409	-0.355854855315397	NA	NA	1	-3.59218496523802	-1.20858450145147
s+_p-_n+	ENSDART00000083389.7	abtb2a	-513.500602921091	-2.21370203230764	0.079912589770729	7	-0.241044705115297	1	1.05241219654977	5.72302750790601	0.724043410861737	-1.31469699542771
s+_p+_n-	ENSDART00000083427.5	slc25a29	-969.299193678847	-1.43261631453566	-1.15276310259091	1	-0.968282452931155	6.53198596007182	0.69389646576843	1	1.08701956735662	-1.87480988722064
s+_po_n+	ENSDART00000083513.5	sacm1lb	-932.722633229051	-1.50427196059463	-1.29286536321027	4.05708006599492	-0.525625638846957	NA	NA	2.08711345485856	-4.04468365468891	-1.81617375843968
so_po_n+	ENSDART00000083807.7	cbfa2t2	-682.554657133679	-2.75901567966498	0.761711886412728	NA	NA	NA	NA	6.59589177689714	1.27915084203099	-1.49526078329245
s+_p-_n+	ENSDART00000083830.5	sdc4	-36.7498247407335	-0.230886001501683	0.081950406274048	7	-0.419007914772483	1	1.28352555903769	1.92735381234198	-3.96495290039508	-0.725965959990376
s+_po_n+	ENSDART00000083836.6	si:ch211-217k17.7	-426.944806569316	-0.642999750500093	-0.162827425698472	1.76565496833756	0.147301853917688	NA	NA	1	-3.70060841229368	-1.19061315436997
so_p+_n+	ENSDART00000084184.5	aimp1	-691.771476753366	-1.27271353282417	-1.14173625874102	NA	NA	2.08370282917081	-4.04328374766134	2.04824053017256	-4.02525493483976	-1.5202359312601
s+_p+_n-	ENSDART00000084321.5	dact2	-439.843520255459	-1.40217749986688	-0.403394485807467	7	-0.403227016811626	1.61297046187287	-3.83796479509144	7	1.01717189681334	-1.22677554517001
s+_p+_n+	ENSDART00000084859.6	rabgap1l2	-345.18922565946	-2.96399941226275	-0.147954330777041	7	-0.271445577944608	2.02144058176487	-4.01080010991424	2.3059394385284	-4.16917751709673	-1.10985691618708
s+_p-_n+	ENSDART00000085201.5	pmp22b	-1660.35943856146	-2.51285097471978	-1.12077787372491	7	-0.054593295953164	1	0.512967369068567	2.32561342737743	-0.643896719832183	-2.72872206222837
s+_p-_no	ENSDART00000085203.6	efnb2b	-969.829391797748	-2.58493772825139	1.79001999914673	3.75031173873934	0.669373711134244	1	1.03046238885819	NA	NA	-1.86069381163701
s+_p-_no	ENSDART00000085556.6	hip1ra	-807.161610155224	-3.6073073872141	-0.193906441652574	3.21829167753524	0.094279985604224	1	1.24398735042253	NA	NA	-1.660134515217
s+_po_n-	ENSDART00000085846.6	nkx1.2la	-965.892081170261	-2.76745231594057	-0.294718253162344	7	-0.097754868218607	NA	NA	1	-0.433934044219221	-1.85836886845538
s+_p-_n+	ENSDART00000086051.6	mecom	-1277.85855351551	-3.24374893696849	-0.602402714934583	4.96308174136634	0.050896167536435	1	1.27498194979729	2.36534929510879	-0.645214033197497	-2.25492184094307
s+_po_n+	ENSDART00000086104.7	nox1	-1480.32090068821	-2.72227731366144	0.008591237567632	2.47793253233739	0.216622232191192	NA	NA	2.37435671816544	1.42508919081989	-2.49010363287904
s+_po_no	ENSDART00000086954.6	sesn3	92.2280923705721	-1.43958906536285	0.408713090207409	4.71672343958039	-0.181369015619052	NA	NA	NA	NA	-0.536211021388121
s+_p-_no	ENSDART00000087026.6	emilin2a	-1369.82103054612	-4.32205602209047	-0.895247710529093	3.84116729917694	-0.024524149009827	1	0.792813012628486	NA	NA	-2.35569602738632
s+_p+_no	ENSDART00000087118.6	xylt1	-1051.87420256009	-2.30879522118592	-0.851258764522987	4.59777931832963	-0.10263078305769	4.22937970289586	0.801855682319189	NA	NA	-1.96237404392025
s+_p-_no	ENSDART00000087144.5	tuft1a	-1441.94728861245	-4.20061073162988	-1.39675845108477	7	-0.320621671931885	1	0.384166653808062	NA	NA	-2.44766609632602
s+_p-_n+	ENSDART00000087339.6	cdon	-1089.82838193534	-2.63869898720354	-0.924848036503119	7	-0.250707162146167	7	1.18586521018676	2.38907935942307	-4.22028579031504	-2.03027179987746
s+_p+_no	ENSDART00000087441.6	GFOD1	-1109.81604710675	-2.38455508233813	-1.03000479145969	7	-0.217218460155931	1	-3.33234368724256	NA	NA	-2.03739067125573
s+_p-_no	ENSDART00000087537.7	epb41l4b	-1378.18859888783	-2.10073894867762	-1.10529888886369	4.18550822108969	0.064616911173487	4.75673974974605	1.30093703344776	NA	NA	-2.36536845003249
s+_po_n+	ENSDART00000087632.5	slc47a4	-572.852033187938	-2.17379635537843	-0.365829531737667	5.79778001772106	-0.175217336001976	NA	NA	2.38053881769544	-0.667319592233087	-1.37132813846712
s+_po_n+	ENSDART00000087699.6	si:ch211-132b12.1	-1264.10457991558	-2.4859801006605	-0.240544497110966	3.5021284271254	-0.170886639241336	NA	NA	2.07939719565717	1.58292128594573	-2.22334288961673
s+_p+_n-	ENSDART00000087740.6	inavab	-1812.94302352488	-3.6448970908402	-0.209530357358137	3.78138300298001	-0.624484126964602	1.72706311084633	2.16771375928011	1	0.594292638724094	-2.91555745560838
s+_p+_no	ENSDART00000087769.6	si:ch211-250e5.2	-1429.1553257537	-3.19311010646939	-1.14343993462701	3.45347481575911	-0.08901115190751	3.09570274088617	0.905041978572221	NA	NA	-2.42773090164571
s+_po_no	ENSDART00000088005.5	abcb10	-1189.07250460816	-3.75235523298634	-1.25307815716156	3.40975410069548	-0.112762872764186	NA	NA	NA	NA	-2.11864642846754
s+_p+_no	ENSDART00000088077.5	zgc:158398	-1151.22499730436	-2.07254866875286	-2.00494707792431	3.29876242195031	-4.03585231045249	2.39795885982697	-4.22577852200696	NA	NA	-2.08856236226137
so_p+_n+	ENSDART00000088610.5	rangap1a	-840.651783356954	-2.42720981462877	-1.36280689886095	NA	NA	2.41247405099384	-4.23495288404922	2.10195465643083	-4.05291175309715	-1.70492688853162
s+_po_no	ENSDART00000088904.6	gltpa	-1029.43301341576	-2.54942271473393	-1.40428383931036	7	-0.363405688406082	NA	NA	NA	NA	-1.92377523111655
s+_p-_n+	ENSDART00000089013.6	vrtn	-515.785615193748	-1.09025328993412	-0.155283980021951	7	-0.283465331698992	1	0.669252155097372	2.22849101926315	-4.12351555240067	-1.3172892870039
s+_p-_no	ENSDART00000089035.6	ppfibp2b	-1590.39239758724	-2.40203219047818	-1.85819428025738	6.18944899358609	-0.346501181349954	1	0.680911523804178	NA	NA	-2.62853397410825
s+_po_n+	ENSDART00000089095.6	wdr74	-1144.8581675475	-1.84845520226642	-1.24118959924739	5.92665643831113	-0.277681358585108	NA	NA	1	-3.61439194083314	-2.07936038415695
s+_p-_n+	ENSDART00000089113.6	abtb2b	-1253.44320433013	-3.12423514538684	-0.400327755003226	6.17384298207817	-0.077058243439161	1	1.01781089102063	1.85788486329476	1.08324073792196	-2.22584263754665
so_po_n+	ENSDART00000089526.6	otc	-1711.02339469704	-2.85837804078582	-0.14481503299448	NA	NA	NA	NA	5.52143397446299	1.44329709413125	-2.76370693987288
so_p+_n+	ENSDART00000089822.5	fbxl7	-1593.56144230364	-3.30773553189573	-0.837828195832261	NA	NA	3.99751508920012	0.9911244579009	2.34409955746152	1.42713339847224	-2.63113133525509
s+_p+_n-	ENSDART00000089968.2	rasl10a	-1299.03809742486	-2.24225748675635	-1.56604674596903	3.02797959840148	-0.990564964163917	4.6759212461202	0.832792074959936	5.82793001723611	0.961769901763204	-2.28245410839765
s+_p-_n+	ENSDART00000090530.7	si:ch211-107n13.1	-997.818232954783	-2.20075421182024	0.303754984820581	5.67724656086949	-0.540367354867004	4.74738394777541	1.1344456834604	3.47067070491589	1.3774252081446	-1.91044107779994
s+_p+_n-	ENSDART00000090624.5	lpar6a	-1196.32566759756	-3.97500659699599	-1.00916168385504	7	-0.377761517552428	1	-3.16076153771415	1	0.629255302779534	-2.15859377302372
s+_po_n+	ENSDART00000090844.7	zgc:153018	53.3397271035874	-1.34585850318489	0.444210526168153	7	-0.252727517470518	NA	NA	1	-3.39538524917352	-0.601276256229686
s+_po_n-	ENSDART00000091021.5	col10a1a	-1375.3291672975	-4.06704982859728	0.962485737526341	2.81568913214432	0.856837662924334	NA	NA	1	0.582535429653348	-2.3619068341195
so_p+_no	ENSDART00000091331.7	prodha	-1336.44749769363	-2.32714648305342	-1.65651456042573	NA	NA	3.81839587223436	0.886545126859454	NA	NA	-2.2998353075639
s+_po_no	ENSDART00000091508.6	FAM83G	-632.368823117501	-2.05746235256759	-0.908391651369956	7	-0.37401259058508	NA	NA	NA	NA	-1.43321755833524
s+_p-_n+	ENSDART00000091532.7	ndnf	-1797.50819882365	-4.13080720682877	-1.50455692718986	6.70871470487069	-0.186174057378806	3.90450050221371	1.2899420094551	3.49941716953724	0.817419126904618	-2.90016605070109
s+_po_n+	ENSDART00000091584.7	zgc:158785	-1756.385091892	-4.24744447769979	-2.02439543439085	7	-0.284935768750709	NA	NA	2.40302848523907	-0.569451079873613	-2.83612996601519
s+_po_no	ENSDART00000091959.5	clk4b	-1663.20240022238	-3.11008247273952	-2.11786263960202	5.68547763198372	-0.30538111958699	NA	NA	NA	NA	-2.70537280222851
s+_p-_n+	ENSDART00000092047.6	ppwd1	-433.181591081453	-1.24244213312965	0.023561345991046	4.07773254898503	-0.120265871990607	1	1.29783452330701	2.18797123002848	-4.10039628051481	-1.21268526241222
s+_po_no	ENSDART00000092393.6	plbd1	-762.139648062708	-1.10150447923692	-0.59298778871443	4.31502224914114	0.121748942864506	NA	NA	NA	NA	-1.59019482632223
s+_p-_no	ENSDART00000092552.6	ptprga	-1001.32322266525	-1.91486994315234	1.36854553231808	3.04572153693518	0.710428658873462	1	0.593690319747426	NA	NA	-1.89861250875491
so_p+_n-	ENSDART00000092687.6	trpm4b.2	-1219.25255299976	-1.83240912570599	-0.725356312571741	NA	NA	1.76883640236688	1.62878773006497	1.63113205552783	0.944388726698716	-2.16750609856627
s+_po_n+	ENSDART00000093074.6	bud23	-972.852261587473	-1.36724666224606	-0.881023854706461	4.12749897306806	-0.170321511174468	NA	NA	3.20892583283949	0.729025859988768	-1.86356573540168
s+_p-_no	ENSDART00000093090.7	ampd2b	-1311.14445476989	-3.21889556879848	-1.4320186611037	7	-0.302973751505408	1	0.847207198846851	NA	NA	-2.2852788273653
s+_p+_no	ENSDART00000093113.6	antxr1c	-1197.18992865597	-2.68880185427701	-1.33354297974043	4.63033645897745	-0.532698514321814	3.94197887217149	0.976450487992594	NA	NA	-2.14209752684894
s-_p+_n+	ENSDART00000097213.4	tcf15	-1735.38918584905	-2.89917585506776	3.8738407413949	1.34618763403012	-4.09512032545086	5.68696876133789	1.32312145687823	1	-2.52115913626596	-2.8253299654617
s-_p+_n+	ENSDART00000097364.4	drl	-483.334823373267	-2.33404270049769	-0.040880399856518	7	-0.446662565620613	1	-2.8315690833463	6.30922852389404	0.880132602551022	-1.2791890888415
s+_p-_n+	ENSDART00000097427.6	msi1	-1588.10869913153	-2.99685950837525	-0.451676969553043	5.57138944348057	-0.036305786337333	1.9524905828281	0.574574039998503	6.1136521506525	0.73555250815131	-2.64025736978093
so_p+_n-	ENSDART00000097533.6	wwtr1	-1206.09156636879	-2.23815178081689	-0.519060297677011	NA	NA	2.85655775556715	1.43863373570522	1	0.900641741390517	-2.15157158739973
s+_p+_no	ENSDART00000097684.7	nova1	-819.812618612762	-1.67770081235804	-0.898065787462515	2.89546369446168	-0.104724148298213	3.30161232324447	0.316965514796119	NA	NA	-1.67425975574711
so_po_n+	ENSDART00000098045.4	gas1b	-574.299484930369	-3.45726172582833	-1.21562804545498	NA	NA	NA	NA	2.16183599796377	-4.08658784643509	-1.361543253177
s+_p+_n+	ENSDART00000098101.5	zcchc17	-753.797620950479	-0.925489503288823	-1.57738959572581	3.37048728223235	-1.02757515078172	2.19485474489218	-4.10419409412699	1.83348208151359	-3.92177365042517	-1.61019280655734
s-_po_n+	ENSDART00000098419.5	sb:cb81	59.9908920263786	-1.27241929440108	1.16919081640664	6.83923518600188	-0.160585471610696	NA	NA	3.34276168577098	1.25974173530341	-0.5917282347964
s+_p-_no	ENSDART00000098520.4	fzd10	-905.067097636191	-3.13974631758029	0.099233058460474	4.00048618346856	0.072070290339906	1	0.506001486825814	NA	NA	-1.78071046153809
s+_po_no	ENSDART00000098599.5	si:ch211-151h10.2	-984.969979054871	-3.47862364133088	-0.902606751777785	3.82718019261974	-0.106975906199802	NA	NA	NA	NA	-1.86651394813002
s+_p+_n-	ENSDART00000098636.5	csf1b	-1597.74511640635	-3.12173602740542	-1.16062572856345	3.47375322277068	-0.702746341063685	5.00523507041934	1.13476469545477	1.36350083425656	0.691132317350449	-2.65012753647108
s+_po_no	ENSDART00000098692.5	eps15	-1165.73382363348	-2.34109953708581	-1.30718525858358	3.58240928967355	-0.122618114128274	NA	NA	NA	NA	-2.08874715841018
s+_p-_n+	ENSDART00000098711.5	eif3k	-399.366631944719	-1.12091114265706	-0.149070079378597	4.7757154791512	-0.219028384998423	1	1.60924560691498	1.994346014477	-3.9972859554387	-1.17139102325551
s-_p+_n+	ENSDART00000098925.4	vgll4l	-781.532819041181	-2.83530393024135	-1.12559766287642	7	-0.351967939599865	5.90647416639955	0.521458899564998	1	-3.3826529501562	-1.64769430269303
s+_p+_no	ENSDART00000099214.4	slc16a1b	-1321.61552415629	-2.2086295555654	-1.36506866852647	5.32052120723564	-0.460856452877176	3.85135082392868	0.993728906579451	NA	NA	-2.29589722354954
s+_po_n+	ENSDART00000099224.4	dld	-409.405106997607	-1.83704641831454	0.094904689231344	7	-0.135356124219134	NA	NA	1	0.594519852689469	-1.17096150339224
s+_p-_no	ENSDART00000099262.4	tcf7l1a	-583.763093586067	-0.873017569695125	1.55574321805668	5.95055625569416	0.35468535478936	1	0.663356592996433	NA	NA	-1.38485638532374
s+_p-_n+	ENSDART00000099320.5	dhrs13a.1	-1532.60547250267	-2.7617345591334	0.595599633690704	3.8028946845069	0.11433456827976	1.397523491563	0.755961281256069	4.75271904478998	1.22047269246424	-2.56919670839806
s+_po_no	ENSDART00000099417.5	CABZ01041962.1	-597.151643811795	-1.66722648913759	-0.859006939730612	7	-0.373560784627984	NA	NA	NA	NA	-1.38954134366024
s+_p-_no	ENSDART00000099528.4	spry4	-586.432338447501	-2.07202633845614	0.828434183975433	2.73965154799838	0.392669519034827	1	0.783264343571835	NA	NA	-1.38635967138606
s+_po_n+	ENSDART00000099535.5	spout1	-1318.1940943782	-1.80671602446664	-1.63351592430634	5.14063635749102	-0.189728705408587	NA	NA	1	-3.43316529690933	-2.29252722497189
s+_po_n+	ENSDART00000099572.3	mespab	-794.312170072308	-2.60896980456998	-0.352363615376999	6.73156045691306	-0.095169584091769	NA	NA	1	0.346984777154489	-1.64610656501858
s-_p+_n+	ENSDART00000099601.5	vsir	-506.768154122634	-1.79018483112331	-0.489873625264534	7	-0.020140185102813	5.40228286939416	0.876912579860197	2.22882118490562	-4.12368080745506	-1.30794983536883
s+_po_no	ENSDART00000099721.4	rnf183	-1253.03211312821	-3.0597845804793	-0.496298631852116	2.71366290760619	0.337627927881139	NA	NA	NA	NA	-2.19658369210886
s+_po_no	ENSDART00000099735.5	mllt1b	-772.394688507426	-1.87613549364563	-0.558960401566763	3.92396720377756	-0.043037008584134	NA	NA	NA	NA	-1.60293402623785
s+_po_n+	ENSDART00000099754.5	ccdc97	-893.23886327359	-1.31341799030936	-0.850355958649121	6.77460062200339	-0.045811295603037	NA	NA	2.13759996838588	-0.254829983352593	-1.76750954162658
s-_p-_n+	ENSDART00000099793.4	sostdc1a	-752.281314357749	-2.64363897117626	1.98023562340059	7	-0.040767642295978	1	0.428282669111961	5.0873863785169	1.45989387930486	-1.60971864186612
s+_po_n+	ENSDART00000100060.5	dsc2l	-512.566404574142	-2.02281656456198	-0.299233385506475	6.61227404468793	-0.229307961231579	NA	NA	1	-3.50191056380709	-1.29951270690745
s+_p+_n+	ENSDART00000100103.5	acss2l	-1081.81815485751	-2.43121861114536	-1.05239450541342	4.76506123439054	-0.213439337984317	1.97486639122159	-3.98757811699147	2.21682625981826	-4.11677001088284	-2.01631814958803
s+_p+_no	ENSDART00000100181.6	sall3b	-924.421778862383	-2.79156216482736	0.06359607510657	4.69088015102577	-0.593899346802267	1.02514572156918	2.24715228425227	NA	NA	-1.80545887993748
s+_po_no	ENSDART00000100281.5	aldh9a1a.2	-1327.86234683678	-2.48151469587743	-1.69766297881728	7	-0.308205244149415	NA	NA	NA	NA	-2.29223856006709
s+_p+_no	ENSDART00000100516.5	stap2b	-561.054079380295	-1.75189449845804	-0.461295419865001	5.21507954137583	-0.406550303865846	6.26714621293751	0.979213275427969	NA	NA	-1.35855665351444
s+_po_n+	ENSDART00000100667.5	skia	-670.142909451782	-2.09483961741583	-0.73221697505206	7	-0.281654357956398	NA	NA	2.19997001487498	-4.10713761852724	-1.49510866633704
s+_po_n+	ENSDART00000100757.5	oxa1l	-1499.85435966199	-2.2286363134401	-0.731883552242411	1.18785410553678	1.13307125347586	NA	NA	1.93208060436126	-3.96743440540919	-2.51604800740326
s+_p-_n+	ENSDART00000100769.5	hsd20b2	-1321.27279272774	-3.44301644359228	-0.881405744083233	5.17109385954644	-0.088645834710434	1	1.40198223044678	3.11782230422032	0.438670891885406	-2.30910059055922
s+_po_no	ENSDART00000100904.4	pard6a	-1299.01821993251	-1.99666408141494	-1.85226460321526	6.16442222764283	-0.075780326443861	NA	NA	NA	NA	-2.25534571659527
s+_p-_n+	ENSDART00000100925.5	mxtx1	-499.741207087086	-1.92054222937403	0.025300594072609	7	-0.421490960477591	6.09281589134893	1.11621504250814	2.65487013927379	1.01800805537601	-1.29797231846668
so_p-_n+	ENSDART00000101091.5	srsf10b	-531.791852409818	-1.18358826435584	1.11358140702838	NA	NA	1	0.26795756992828	5.08888762526531	1.31738147760864	-1.31997895240533
s+_p-_n+	ENSDART00000101126.5	alox12	-757.38631765301	-2.56313120768928	-0.29448457010736	4.67712805069792	-0.090979368276254	1	1.41530213787221	1.65567061321378	-3.8524189408811	-1.61369310135972
s-_po_n+	ENSDART00000101142.5	chsy3	-1094.6726128648	-3.2045277736054	0.709170422140848	4.9019356766209	-0.063306328287363	NA	NA	7	1.33385354915686	-2.01898251146481
s+_p-_n+	ENSDART00000101203.5	sumf2	-1482.65965472576	-2.19007197147752	-1.324453385959	6.2154328822268	-0.041614271854364	1	1.23620001088622	2.00654464029176	0.038006191447186	-2.50830361657524
s+_po_no	ENSDART00000101204.4	alcamb	229.614645596806	-2.41279305520178	0.712914340367696	3.34350301392671	-0.050290004198583	NA	NA	NA	NA	-0.366486038561566
s+_po_n-	ENSDART00000101217.4	zgc:136892	-636.467449687811	-1.84613538802836	-0.889599544289832	7	-0.400196664068595	NA	NA	1	1.00973516791502	-1.45141573931833
s+_p-_n+	ENSDART00000101461.5	epyc	-1478.75494501767	-2.44598700499409	-1.23085858277964	4.11874447539358	-0.422227425024607	3.33803993264867	1.09677201467139	4.38016035521256	1.0096348578542	-2.50279590902431
s+_p+_n+	ENSDART00000101537.5	mex3b	367.825653584246	-2.03461928930773	0.270451689623653	7	-0.499171187746199	2.01567462772817	-4.00803709856963	2.31464133141999	-4.17444883675719	-0.229434174192689
s+_p+_no	ENSDART00000101556.4	asap2b	-723.096362713899	-2.05498659251048	-0.393841497986499	4.90799553065518	-0.117140798675319	1.73183844616518	-3.88051202844561	NA	NA	-1.55786909423681
so_p+_n+	ENSDART00000102030.4	si:ch211-110e21.4	-1454.68960808886	-2.60488822562689	-2.36709171859879	NA	NA	2.33018570824028	-4.1839739620072	2.10103504181259	-4.0525527735885	-2.46347806666624
s+_p-_n+	ENSDART00000102086.5	cldna	-864.354369508891	-2.03353077915133	1.05282031285646	7	-0.268232515214884	1.399471796833	0.04687823780889	2.94560420448829	1.40564801677875	-1.74596283861309
s+_p-_n+	ENSDART00000102111.5	tpt1	-482.469443828848	-1.3225812897915	-0.339707118955592	5.81488621094402	-0.267365089930015	1	1.14601358112204	2.10426627848314	-4.05414349035191	-1.27486278261494
s+_p+_n-	ENSDART00000102251.5	sptan1	-57.4316447571294	-0.758913450405819	0.688773796669173	2.77233128430766	-0.652100025515419	3.16840157865617	1.1122002259574	1	0.438635766911268	-0.746311858340282
s+_p-_n+	ENSDART00000102363.5	rcn1	-992.465909451631	-1.97937891155715	-0.415603773747739	6.63212255492089	-0.215567968316085	1	0.902312050849048	2.58285079673541	0.909916848401646	-1.90341338735633
s+_p+_no	ENSDART00000102411.5	dctn1b	-1450.08536660555	-2.88426470550802	-1.53823093041881	4.82259097318488	-0.284297413165339	5.00241078331193	1.04710137730732	NA	NA	-2.45538066373259
s+_po_n+	ENSDART00000102500.5	anp32b	609.489098210007	0.13621837329363	0.65173464196349	7	-0.341970586957794	NA	NA	1.75635970247288	-3.88998875070036	0.084745931067519
s+_po_no	ENSDART00000102696.5	magi1a	-999.544830166378	-2.07266444515745	-1.28714410005887	5.80647912261121	-0.266402268136133	NA	NA	NA	NA	-1.88508698090184
s+_po_n+	ENSDART00000102697.5	cart4	-602.47317290233	-2.90004851676903	0.347412612167013	4.52098400954893	-0.255693787568505	NA	NA	1.93524407832649	1.46186205826873	-1.40750081578496
s+_po_n+	ENSDART00000102701.4	zmp:0000000634	-1214.97243175402	-2.50715599945865	-1.75220281777849	7	-0.435980029904686	NA	NA	1.98912563470832	-3.99465927198657	-2.16810470736791
s-_p+_n+	ENSDART00000102767.4	fbxo9	-823.762296660673	-1.25888537102346	-1.30965641872681	7	-0.253083661984111	2.45269411358619	-4.26055786869528	1	-3.63706192150882	-1.69961792320198
s+_po_n+	ENSDART00000102900.5	sp5a	-605.674926410116	-1.6831936892768	-0.521268589112994	5.15033015783281	-0.182464040945999	NA	NA	1.74963718003274	-3.88746871453271	-1.41298073509469
s-_p+_n+	ENSDART00000103236.5	ankrd37	-1650.31093108442	-2.40484743128807	5.52501288952291	1.68069968696637	-4.10359856388765	5.06743150831545	1.43519623647676	1	-1.144118232976	-2.72079767426238
s+_p-_n+	ENSDART00000103257.5	alg2	-814.764813710774	-1.40856278815946	0.283671168762959	3.09088127453599	0.271846397861979	1	0.854204357952821	1.79253397249656	-3.90471799482734	-1.68294417964937
s+_po_n+	ENSDART00000103267.4	inka1b	-859.323770604523	-1.42401415569406	-0.496169106112433	2.85162996380361	-0.083497659188336	NA	NA	3.54368757143698	0.956193709629378	-1.7230383377857
s+_po_no	ENSDART00000103316.5	cd9b	-1906.53413587087	-4.70679898434642	-2.26491501096392	4.62559663321205	-0.237622386552342	NA	NA	NA	NA	-3.00668872062292
s+_p-_no	ENSDART00000103319.5	cd9b	-952.075663002431	-1.47152267633941	-1.0582014347523	7	-0.288503686398976	1	0.818680940961554	NA	NA	-1.8407791118299
s+_p+_no	ENSDART00000103355.4	rhov	-348.781449529211	-1.40124102728288	-0.461765807135354	7	-0.402458931499624	2.11450378501553	-4.05966185434278	NA	NA	-1.09807604265532
so_p+_no	ENSDART00000103385.4	slc25a55a	-720.247691608266	-3.80872351541474	-1.49776725383178	NA	NA	2.02100073374831	-4.01235360978659	NA	NA	-1.54204304089251
s+_p+_n-	ENSDART00000103405.5	gch1	-1101.93727855295	-2.20452858658805	-0.921050397649474	4.33957628182896	-0.748329327342588	3.97526104448833	0.789302804553903	1.56826352157223	0.556941267450504	-2.03692302540401
s+_po_n+	ENSDART00000103410.5	zbtb8b	-787.041910666214	-1.54206566801012	-0.770649729008876	7	-0.284263099645645	NA	NA	2.06127209549061	-4.03136371363523	-1.63903390105006
s+_p-_no	ENSDART00000103431.4	esrp1	48.4460719100018	-2.52033597545084	0.200313774898857	7	-0.343310359473768	1	1.24808866196707	NA	NA	-0.606556007246889
s+_po_n-	ENSDART00000103588.5	mxa	-960.061587259191	-3.75701424337205	-1.29671813112757	7	-0.414786483258433	NA	NA	1	0.836611815604521	-1.85236866676876
s+_p+_no	ENSDART00000103636.5	si:dkeyp-120h9.1	-683.809212822744	-0.852677699586121	-0.897662214918476	1.960635341408	-0.241355024590721	1.46221477176653	-3.78928244289418	NA	NA	-1.50776974783143
so_p-_n+	ENSDART00000103640.5	hey1	-327.730100882356	-3.25110797908647	-0.994041955261078	NA	NA	1	0.857349124396142	2.31950306373646	-4.17778006066317	-1.07031654803732
s+_p-_n+	ENSDART00000103659.5	msgn1	-367.878618193371	-2.45407689224909	0.360802539377934	5.19554968749337	0.040412290198024	1	1.47685662337888	2.32199427467389	-0.58852583938069	-1.13135187189938
s+_po_no	ENSDART00000103662.6	kif6	-1479.21347262639	-3.32401281819245	-1.42307712797008	3.26875734743431	-0.03275127401983	NA	NA	NA	NA	-2.4764173240683
so_p+_n+	ENSDART00000103748.6	gdpd3a	-1340.09911823874	-3.08795298775732	-0.684072596691157	NA	NA	1.94866620926527	1.50414023372788	2.36877227776524	0.793601889331908	-2.31743125392712
so_po_n+	ENSDART00000103766.6	zc3h11a	-1704.8083269665	-2.7704420700982	-2.12046921840206	NA	NA	NA	NA	4.81987925981504	1.06158040077018	-2.75583807857223
s+_p-_n+	ENSDART00000103815.4	stmn2a	-668.440064806632	-3.13042222129161	0.419990140394967	1	-0.871896087556391	1.21552102795303	-0.498114831635696	7	0.947044932645382	-1.50483072458659
so_p-_n+	ENSDART00000103845.5	eno4	-1720.30501525365	-3.00045205954844	0.680157935344943	NA	NA	1	-0.102787957929397	7	1.2922842799381	-2.79013416875164
s+_po_n+	ENSDART00000103950.5	dido1	-1215.16427539511	-1.88324457620834	-1.44055895516044	5.36357192633455	-0.163528051938373	NA	NA	2.3016001561641	-0.565067270753185	-2.16379722717978
s+_p+_n+	ENSDART00000103969.6	magi1b	-679.185929173907	-2.53061438601158	-0.458828014744061	5.72198648991983	-0.183839496563701	2.12921551510547	-4.06764954141894	2.11346378743135	-4.05908807328801	-1.52015838380353
s+_po_no	ENSDART00000103986.4	fam3a	-1026.18464692919	-1.57653150797901	-1.21295861911677	5.90522181799659	-0.292901856249816	NA	NA	NA	NA	-1.91780285783241
s+_p-_n+	ENSDART00000104043.4	dkk3b	-1261.76351807649	-2.69834027879828	-1.5016263986986	7	-0.318122095736102	1	1.05305486186875	2.07856168011028	-4.04043762263632	-2.23919999814249
s+_po_n+	ENSDART00000104072.6	kbtbd8	-1176.90857026929	-1.67456591417919	-1.41012396977366	5.21060550348775	-0.314732197731044	NA	NA	2.22899266024507	-4.12375681432569	-2.11861439947711
s+_p-_n+	ENSDART00000104248.4	lrrc15	-1393.75387174338	-4.3621983591971	-1.26006374379613	7	-0.310469222404439	1	0.687923129225665	1	-3.53168947504663	-2.40318247612338
so_p+_no	ENSDART00000104425.4	dnase1l1	-1442.76843503445	-2.9031916089727	-1.54650061357466	NA	NA	1.80573955099907	1.37352012302477	NA	NA	-2.43115797946015
s+_p+_n-	ENSDART00000104493.5	sox2	-125.327014466602	-2.36874790965531	2.08919164292139	1	0.745489674653103	3.24266607281545	1.31541892392521	1	0.132092543814401	-0.831458868240877
s+_p+_n-	ENSDART00000104496.4	dusp6	-1251.49231510797	-3.16337716119997	-1.12455423222294	4.49765430094287	-0.222986491167267	2.23299717320174	-4.12605630223966	1.00030683879611	1.09804220905823	-2.2242937510486
s+_po_n+	ENSDART00000104576.5	psmd13	-782.425574766662	-1.49879102118218	-0.675158146292964	3.25686893946844	-0.151360269053599	NA	NA	2.1788329463553	-4.09528282723079	-1.63015439518147
s+_po_n+	ENSDART00000104717.4	rsl24d1	-605.819733532735	-1.04432611365438	-0.563244455233976	4.84827749722281	-0.225220918795995	NA	NA	1	-3.68799567897286	-1.41260197297749
s+_p+_n-	ENSDART00000104762.5	slc16a10	-1070.29887651013	-2.9330805750004	-0.466242662356543	3.78540776529345	-0.217284594698401	2.24342462340329	1.11858333358141	1	0.74311267444175	-1.99761549238944
s+_po_no	ENSDART00000104877.5	chchd3b	-1173.57114474433	-2.53270313857022	-1.77421755190022	7	-0.404416377806688	NA	NA	NA	NA	-2.10185311453767
s-_p-_n+	ENSDART00000104999.5	ccdc85ca	-1727.90939037182	-3.33431604117237	-0.159333699483481	7	-0.149246108184136	1	0.715618034811476	3.06280493366162	1.58785244737172	-2.81307929376568
s+_po_n+	ENSDART00000105004.7	krt17	-597.81337652172	-2.95571832808909	0.5752191546702	5.09405963182846	-0.045055284831859	NA	NA	1.01757001378987	1.71386286387764	-1.40249736399618
s+_p+_n+	ENSDART00000105036.7	cyt1l	-1173.20288551747	-3.55567030875928	-0.942406071056049	6.48192308943481	-0.13206809688144	1	-3.63466511110288	1	-3.69565428168513	-2.13116874956763
s+_p+_no	ENSDART00000105168.5	si:ch211-133n4.4	-404.961061624596	-2.4058111069577	-0.439597169193374	7	-0.336040928233406	1	-3.37738363772566	NA	NA	-1.16736185368927
s+_p-_n+	ENSDART00000105174.6	stm	399.313282226712	-2.2299073739338	0.970548621529579	7	-0.300478868019575	3.23317718318123	1.35931333443702	1	-3.11370431542015	-0.188119823419438
s+_p-_n+	ENSDART00000105572.3	gbx1	-1024.57811618764	-2.15617427871763	0.227743052655009	5.14460422227531	-0.582639132525147	6.8380565391431	0.963547086306902	5.09469203858914	1.25242180025749	-1.94604632487151
s+_p-_n+	ENSDART00000105583.4	nat9	-1677.78452737536	-3.06254360466735	-1.68089407267063	4.77187067037693	-0.183668684217543	1	1.41552607118327	1.94624597394231	-3.97377059638927	-2.75083421649905
s+_p-_n+	ENSDART00000105594.6	crygmx	-1721.62255492312	-2.81889979620715	-1.36592636588877	5.39601606170904	-0.316671665686773	1.22379843518133	0.57856269612731	7	0.808107936067761	-2.80623725795271
s+_po_n+	ENSDART00000105692.5	mrpl54	-1518.01769705472	-2.29510444596772	-1.73104206109827	7	-0.264913371651052	NA	NA	3.16917964592029	0.468433243577061	-2.5400809784694
s+_p-_n+	ENSDART00000105761.4	zic3	-214.56172533319	-1.34890248109162	2.84348283168402	3.23319802473865	0.588138601178976	3.53724545885465	0.954691566570515	7	0.939814368037547	-0.945018486172318
so_p+_no	ENSDART00000105788.5	mgat5	-557.294223353708	-0.79684762087664	-0.161436768932546	NA	NA	4.35887689397403	1.52289999615503	NA	NA	-1.33759209776497
s+_p+_no	ENSDART00000105808.4	krt97	75.3403808443796	-1.48065806782543	0.474559758688907	4.15952341118397	-0.31270187032965	4.70932838642231	0.983556649764865	NA	NA	-0.570823165348598
so_p+_n+	ENSDART00000105936.5	si:dkey-253d23.8	-1433.10421292855	-4.19827976721766	-2.27167117149278	NA	NA	2.39843455944508	-4.22642618996883	2.30359891013197	-4.1679250809702	-2.43845325458637
s+_p+_n+	ENSDART00000106147.6	slc43a1a	-1103.82022342215	-1.52357213941792	-1.39248899141813	7	-0.440684561509285	1	-3.52661682761135	1.63785890456204	-3.84611767291729	-2.04487791905683
s-_p+_n+	ENSDART00000106266.5	znf1004	-326.627115508936	-1.6067963304819	0.906106036831413	7	-0.609466777861665	6.18196872718709	0.587337549980637	4.12867076577781	0.716472562033992	-1.08478436942305
s+_po_n+	ENSDART00000106374.3	AL929017.1	-805.107817610051	-1.07957731987049	-0.901654444206928	6.66847901433251	-0.224113417885039	NA	NA	1	-3.64420831334693	-1.66048129529352
s+_po_n+	ENSDART00000106670.5	trmt112	-1481.88647778649	-2.26289562001978	-1.58273405677121	4.83429148916744	-0.217585841324009	NA	NA	2.60767577329057	0.822242295891187	-2.49298216371095
s+_p-_n-	ENSDART00000108595.4	slc46a2	-617.38520584435	-3.10022975169718	-0.552530903849072	7	-0.356390098084427	1	0.750797865494342	1	1.02691365286378	-1.44184067413888
s+_po_no	ENSDART00000108596.3	plin6	-1510.96653821023	-3.14397958124497	-2.14091450174083	4.72325959472137	-0.309361168572257	NA	NA	NA	NA	-2.51661914752575
s+_p-_no	ENSDART00000108609.4	rnd3a	-947.500273322014	-1.83709949969844	-0.911949821728859	7	-0.351173486782384	1	0.859660436379517	NA	NA	-1.83527282899229
s+_po_no	ENSDART00000108646.4	piezo1	-1025.97825018902	-1.8543397441495	-0.977259820401923	5.28000665664234	0.081857050667524	NA	NA	NA	NA	-1.91698103264739
s+_p-_n+	ENSDART00000109131.4	slc25a1b	-796.082981894544	-3.18272828933161	-0.205432301979441	4.50547966526624	-0.017543178156341	3.68765858823675	1.41303539649492	1.7505590185637	-3.88785006092489	-1.66209681755711
so_p+_no	ENSDART00000109138.4	hbegfa	-1292.232772172	-2.17080187380724	-1.6198931137288	NA	NA	3.55869936934012	1.36521623359889	NA	NA	-2.24516744271173
s+_po_n+	ENSDART00000109157.4	fbxl6	-986.668015690386	-1.3082473797934	-1.06912100948527	7	-0.106843500311611	NA	NA	3.16728983188022	0.577734984763804	-1.88341277601563
so_po_n+	ENSDART00000109243.5	sema4bb	-709.149410728115	-1.35612111324186	-0.497548089364561	NA	NA	NA	NA	5.48015747082813	1.05852869831781	-1.52594104623007
so_p-_n+	ENSDART00000109266.5	mertka	-731.8375445563	-1.10743331045519	0.267329482804438	NA	NA	1	0.50526501868685	2.12334638260775	1.58783847637749	-1.56551891383159
s+_po_no	ENSDART00000109392.4	snx8a	-1557.62142033229	-2.93455503191325	-1.48030193697119	3.41415596909206	-0.025245602838275	NA	NA	NA	NA	-2.57295948398909
s+_p+_n+	ENSDART00000109460.3	nol7	-322.982262138557	-0.436125956943621	-0.449616358358272	1.24120026320787	-0.010111094381031	1.80977135758665	-3.91193692041661	2.19104227837011	-1.23100260934702	-1.07565259125692
s+_po_n+	ENSDART00000109506.4	tmem201	-630.18540148659	-0.921912095070799	-0.435282941844324	6.50585739317517	-0.184637226288721	NA	NA	2.81037719903177	0.865525741064362	-1.44248341386813
s+_po_no	ENSDART00000109528.4	adgre5b.3	-1120.35122168778	-2.62946699260991	-1.39624497380189	3.95033056511579	-0.183959449352269	NA	NA	NA	NA	-2.03313665563429
s+_po_n+	ENSDART00000109764.4	si:dkey-48p11.3	-660.614661038565	-0.844117584305055	-0.79404418815756	7	-0.369564158351329	NA	NA	3.76091832865889	0.772421821153823	-1.48105369249585
s+_po_n-	ENSDART00000109970.4	dlc1	-729.137087005138	-2.31281573290163	-0.966530328831743	7	-0.373864934682788	NA	NA	1	0.809267381647459	-1.56602416765136
s+_p+_n-	ENSDART00000110040.4	sox11a	36.6425095453163	-1.19685289906649	0.067870811880622	7	-0.53840044265428	5.85080035175289	0.520948593976405	7	1.04469538220576	-0.638736522259708
s+_p-_n+	ENSDART00000110076.4	gas1a	-827.780960823592	-1.8742316609913	-0.971248078008373	5.30674697077757	-0.342250380348436	1	1.29720410532874	2.00726039970717	-4.00384137298375	-1.70091252441614
s+_p-_n+	ENSDART00000110180.4	duox2	-756.658829336022	-2.5556619488412	-0.519559128299883	7	-0.297638308048955	1.21814717002928	0.707478730144043	1.96300462986961	-3.98180332407584	-1.61513527856615
s+_p-_no	ENSDART00000110248.5	slc29a3	-792.68197773768	-2.33018955963167	0.101818507544333	3.15158448935166	0.20628286706765	1	1.17492781241118	NA	NA	-1.64117901050241
s+_po_no	ENSDART00000110297.4	klf4	-1541.45799825572	-3.25043157936709	-1.38942061008655	4.5094847371163	-0.056886018574407	NA	NA	NA	NA	-2.55382647925314
s+_po_n+	ENSDART00000110305.4	si:ch211-199g17.9	-1199.86770292673	-2.25525138334218	-1.29291860285211	4.60859408122758	-0.254643932587117	NA	NA	1.91133303742763	-3.95718205389136	-2.14654966453159
s+_po_no	ENSDART00000110396.3	fthl29	-386.06149967234	-1.27334693412502	-1.06519856485389	2.01031209788849	-0.476866517607371	NA	NA	NA	NA	-1.12550534995327
s+_p+_n+	ENSDART00000110526.3	pgbd4	-797.668891773897	-1.7160312261349	-0.934463662444597	2.88400079963803	-1.06756894116926	6.82227322553155	0.695326162675597	1.50850697703862	-3.80528259656581	-1.66511390930219
s+_po_no	ENSDART00000110619.4	cblc	-889.459787530447	-4.04756341934871	-1.94768034965469	4.55621941376564	-4.20268847858227	NA	NA	NA	NA	-1.75247773508017
s+_p-_n+	ENSDART00000110751.5	tiam1a	-1582.1942662588	-2.92189167527298	0.142105533121059	6.21739273084069	-0.199556234056228	1.05464353369275	0.163876975470562	2.84999836401171	1.34805401338737	-2.63159828116416
s-_p+_n+	ENSDART00000110827.3	si:dkey-199k11.6	-736.463114573605	-2.11317012009209	0.070884412458898	7	-0.644684298035841	1	-2.35754379534289	6.87001383346782	0.705586974417782	-1.59182691952886
s+_p+_n+	ENSDART00000110857.5	inka2	-900.979126474871	-3.2059453918768	-1.24841699032834	7	-0.477837166795081	2.19527684113191	-4.10454273677206	2.38225890559988	-4.21600726537193	-1.7964252232628
s+_p+_no	ENSDART00000110923.4	cnksr2b	-1600.39919285662	-4.0899882132271	-1.36553482754077	3.42967065182474	-0.208670644594792	4.19685136922436	1.20290180059851	NA	NA	-2.6406957888878
s-_p+_n+	ENSDART00000110994.5	sqlea	-986.263365976156	-1.78970811320921	6.80746241024903	2.40098193099582	-3.67310719211484	4.65811514547648	0.959899524693612	1.34242269390007	0.376925037234926	-1.90167981535586
s-_p+_n+	ENSDART00000111096.5	zgc:112982	-1277.94346664473	-1.86289517717204	-0.480778893835888	1	-2.18500378699596	1	-2.81147814829819	1.18894673225014	-2.05465815997921	-2.25508386289695
s+_po_n+	ENSDART00000111189.5	gar1	-372.413203447278	-0.73042991020692	-0.475599561994614	6.3877057455366	-0.325796741159169	NA	NA	1.79614186627829	-3.90631296693963	-1.1260861098436
s+_po_n+	ENSDART00000111294.4	zgc:174315	-723.65294646412	-1.4545069367522	-0.952829175957197	7	-0.360870470527939	NA	NA	1.73329132259748	-3.88105834879935	-1.56065549587844
s+_p+_n-	ENSDART00000111458.3	FRMD1	-843.739960762471	-3.36407563413646	-0.745514608428365	7	-0.332313013692357	1	-3.61606890641902	2.04093918260806	1.04279845873989	-1.72306924917846
s+_p-_n+	ENSDART00000111475.3	pcdh7a	-1096.7882065916	-2.83534389577624	-0.220193155052077	4.56856298615223	0.120785367206598	1	0.98964821716741	2.04435847384372	0.544857751095163	-2.03059645197638
s+_po_n+	ENSDART00000111477.4	METTL18	-1788.88109674047	-2.45375702277883	-0.454764727229077	3.51902302014861	0.021192856970262	NA	NA	1.89973404438119	1.70178333733611	-2.87127714657616
s-_po_n+	ENSDART00000111528.4	kri1	-732.817828643733	-1.040726566676	1.27473076136044	1	-1.26466386701172	NA	NA	4.57490245549055	1.33162093823762	-1.56791112022949
s+_p-_n+	ENSDART00000111603.4	znf1041	-343.857093943751	-1.20731085702971	0.30228478024799	5.31240614884683	-0.313695099053042	3.31047974790633	1.09244484994724	3.11857594528818	1.06662395875834	-1.10142209609982
s+_p+_n-	ENSDART00000111641.4	morn4	-1087.41412919707	-1.80275603408283	1.81545723968904	2.26892669434436	0.705013213301095	1.01255783456135	2.02275029771683	1	-0.087285808358439	-2.01850542896529
s+_po_no	ENSDART00000111861.4	mafb	-632.398651525379	-2.79272749389492	-0.381620005850995	4.68623796647242	-0.003008780319685	NA	NA	NA	NA	-1.43119224439803
s+_po_no	ENSDART00000111995.4	si:dkey-238o13.4	-1177.52724867843	-2.19320199026499	0.549803038528403	2.32045946854903	0.923901355825953	NA	NA	NA	NA	-2.10280604601911
s+_p+_n+	ENSDART00000112014.4	mplkip	20.1071010958838	-1.74640509297987	0.017866915842681	7	-0.481318637867158	2.0595930446587	-4.03079775431944	1.87324348855136	-3.94014986777909	-0.658064630278682
s-_p+_n+	ENSDART00000112071.4	si:dkey-285e18.2	-1022.70996343011	-2.1428354409136	-0.859925060240859	7	-0.55558594361177	1	-3.22049956206334	6.27838626272842	0.744690078518036	-1.94517505218467
s+_po_n+	ENSDART00000112116.4	ctss2.1	-46.1937436181333	-0.40751374366933	0.027177159051901	4.51467327015942	-0.124554364845134	NA	NA	2.19347637948488	-0.575782481591818	-0.719607771553295
so_p+_no	ENSDART00000112155.3	rrm2	-588.217106909932	-1.79156390372207	-1.2601623235661	NA	NA	1	-3.46888680876946	NA	NA	-1.37702985001822
s+_po_no	ENSDART00000112242.3	zgc:194679	-843.035865623988	-2.90734644352371	-0.534740687517243	3.69914948809482	0.042458633742238	NA	NA	NA	NA	-1.69068580203107
s+_p-_n+	ENSDART00000112287.4	gas2l1	-1031.21608876722	-3.53999955573479	-0.715147462673121	4.50670593373124	-0.127640507635249	1	1.58308755964375	2.04328682323781	-4.02205072575133	-1.95267900962354
s+_p+_no	ENSDART00000112294.3	ttc22	-1577.71587889008	-3.95994709534074	-1.3248317284038	4.88950102315807	-0.027999944601418	2.60333464922077	0.968895358291586	NA	NA	-2.612709446255
s+_p+_n-	ENSDART00000112317.3	zgc:194621	-1470.03793323502	-3.34092694372277	-0.937608259349507	7	-0.501848941178377	1	1.59839195797393	1	0.499225362244321	-2.4948124982858
s+_po_n+	ENSDART00000112389.3	wdr43	-104.901366159535	-0.324959591411	0.407790264326451	2.17453994499957	0.133959947271453	NA	NA	1.82946883631602	-3.92117647582784	-0.793264855191972
s+_po_n+	ENSDART00000112457.3	samsn1b	-1477.219992133	-3.68760915622928	-1.84892250122518	7	-0.274664914734785	NA	NA	2.28784001261879	-0.529912271359482	-2.4907470672067
s+_p-_n+	ENSDART00000112474.3	arl6ip5a	-607.74523762615	-2.43551019649651	0.07628500724102	5.42074230134103	-0.125879510044075	1	0.956886689293841	3.50498780533025	0.663087875129224	-1.42769580994696
s-_po_n+	ENSDART00000112483.4	slc22a31	-724.417825481177	-0.938747416668913	0.027083196712216	6.903095995235	-0.256937112153151	NA	NA	2.26296448421894	1.44813120401597	-1.55938710893114
s+_po_n+	ENSDART00000112689.4	crnkl1	-330.685257551187	-0.741282473093077	-0.307652666009878	7	-0.340680847797873	NA	NA	2.13063628047895	-4.0684055440395	-1.07553764382681
so_p+_n+	ENSDART00000112758.3	zgc:174862	-1931.84926127545	-3.60681610913224	-0.207616515404452	NA	NA	2.00172853548147	1.24368703110988	2.82733617010166	1.59138015778551	-3.04867723924526
s+_p-_n+	ENSDART00000112768.5	ubald1a	-1678.60057507629	-2.71045740416335	-1.34624295259806	4.24609848248665	-0.089687940889471	1	0.959092683238124	2.85116645793986	0.795408199916869	-2.74892934082289
s+_p-_n+	ENSDART00000112793.4	cdc26	-1568.19558314862	-2.48369269290775	-1.89790501892268	4.99174587240834	-0.379711345108021	1	0.651689455399155	1	-3.45665540095623	-2.61478107977551
s-_p+_n+	ENSDART00000112808.5	col28a1a	-1601.00579104907	-3.67164941881172	-2.17472618196535	7	-0.291532182471659	6.01869343412023	0.544134305550268	1	-3.52993445062629	-2.66077101609859
s+_po_n-	ENSDART00000112926.4	adora1b	-1281.12059999305	-3.93392508419984	-0.957661197858554	3.39586053750014	0.013709654028475	NA	NA	1	1.21722112141268	-2.2456912312035
s+_p-_n+	ENSDART00000112979.3	sox10	-1410.52254978275	-2.77119426032029	2.59551732672444	7	0.147763342689795	2.31914596152685	-0.048085569298314	6.6350786815712	1.10702620251585	-2.42410246026093
s+_p-_n+	ENSDART00000112999.4	zgc:194224	-1036.251420529	-1.54075343229685	1.23575919017594	2.25276196059658	0.520596785760175	1.60095657400102	0.700429355679777	7	1.02513688973924	-1.95778479067182
s+_po_n+	ENSDART00000113037.3	sema4c	-1891.50425218297	-3.34938777419337	-1.13734120259622	2.55192369466568	0.042954338400063	NA	NA	1.06359118350677	1.62231638405765	-2.99865734093985
s+_po_n+	ENSDART00000113142.5	phldb1b	-1237.14193914779	-2.40855573317877	-1.28952247636185	6.39821710352775	-0.24990494577243	NA	NA	1.90575428799341	-3.95463034107333	-2.19437677915676
s+_po_n+	ENSDART00000113285.4	tapt1a	-1129.34343824267	-1.79125919248823	-1.14036555119805	6.43270259101802	-0.136157271600564	NA	NA	2.26176470333398	-0.412129334387111	-2.05882314486165
s+_po_n+	ENSDART00000113395.3	SERP1	-605.272819870951	-0.908537760739953	-1.00404364151738	4.04453907047981	-0.757046344961448	NA	NA	2.51880792538871	0.866697502709013	-1.40965530783782
s+_p-_n+	ENSDART00000113441.4	mylk5	-365.825233292702	-0.590565166345616	-0.37453183572004	7	-0.366381082242976	7	1.26375584093185	1.86678123533337	-3.93694926430675	-1.13536410165462
s+_po_n+	ENSDART00000113454.4	chgb	-1568.41523940667	-2.30645956820506	-1.95148320202468	4.18591468360108	-0.263803612585953	NA	NA	1	-3.35929652356656	-2.60111323798475
s+_p-_n+	ENSDART00000113469.5	nocta	-530.106493581507	-1.74704983230167	-0.532542066441545	7	-0.381851177875145	1.06741337151158	1.40763132318084	2.11542630621505	-4.06018081361555	-1.33537975806935
s+_p-_no	ENSDART00000113724.3	mal2	-924.219877942721	-3.6957309291629	-0.481997900726698	4.13365823629031	-0.041472438426932	1	1.20720522369559	NA	NA	-1.80514272069882
s+_p+_n-	ENSDART00000113803.4	her3	-343.876603090915	-2.96888532021923	-0.333460867129619	6.35032446557433	-0.591318135427421	5.3994498922207	0.44622579941443	1	-0.269440300594054	-1.10461495032651
s+_po_n+	ENSDART00000113837.5	mak16	-740.047913790025	-1.78275980151988	-0.757733471003535	6.41390778956962	-0.28937098307352	NA	NA	1	-3.63981309572484	-1.58010646687192
s+_p+_no	ENSDART00000113993.5	si:ch211-232i5.1	-787.699412921111	-2.91163759446963	-0.408370835647923	4.79374101606911	-0.160072192219894	3.23257613438205	0.979275063585407	NA	NA	-1.6363682078231
s+_p-_n+	ENSDART00000114097.4	stim2a	-1299.34829464632	-2.33082029146177	0.199087376487682	3.45418264993093	0.148974260042759	2.01560878702635	1.18251878947273	2.67443869838285	1.07176745495852	-2.27977290547374
s+_p-_n+	ENSDART00000114113.4	sox19a	-451.56708064481	-1.70577425533808	0.74130116069264	3.36493987205184	-0.067218669058503	2.04339129659786	1.00387665553559	3.42174417215351	0.962575294424924	-1.23316432009896
s+_po_n+	ENSDART00000114134.5	wrb	-1590.12271834727	-2.66985884908557	-1.97367863500615	5.84875964748004	-0.247810990392585	NA	NA	1.68302924959868	-3.86191132368292	-2.62992329181088
s+_po_n+	ENSDART00000114136.4	wdr89	-1011.58460464931	-1.3822512384824	-1.06554689971907	2.62079072908142	-0.155746527448355	NA	NA	1	-2.89567536609109	-1.91187541315729
s+_p-_no	ENSDART00000114215.5	grhl3	-847.115367894755	-2.1144440911134	-1.3537233448328	7	-0.496183036084508	1	0.966267204620115	NA	NA	-1.71169707207957
s+_p-_no	ENSDART00000114266.4	plekho1b	-1043.13719424303	-3.71957404250226	-0.126313912290833	2.54787001389193	0.275362449567571	1	0.988225345442327	NA	NA	-1.95128429422518
s+_po_n+	ENSDART00000114272.3	nop2	-416.992687814052	-1.51348413450777	0.032378714024854	5.31880068875594	-0.153084634380566	NA	NA	2.31862625249988	0.728422647553602	-1.17815973797175
s+_po_n+	ENSDART00000114352.3	zgc:112998	-1260.4715392851	-1.85475345748506	-0.336779912610412	5.51552985339136	-0.124646868966135	NA	NA	3.09148802047909	1.36496766680526	-2.21994804896566
s+_po_no	ENSDART00000114431.4	gpaa1	-920.274100479631	-1.62719256386369	-0.830279881279301	3.20890356792475	-0.078502884729595	NA	NA	NA	NA	-1.78508569193668
s+_po_n+	ENSDART00000114524.5	nop56	-131.256600380198	-0.56604784985547	-0.17074489175531	6.98366828230944	-0.319325992988084	NA	NA	1.7551493072122	-3.8895783105277	-0.829180793457253
s+_po_n+	ENSDART00000114649.4	znf1140	-1813.25934159765	-3.22803824641071	-1.2210217434346	7	-0.40213784100275	NA	NA	1.36525819577171	1.73791347269949	-2.90536277186194
so_po_n+	ENSDART00000114667.4	zgc:161969	-920.753774956485	-1.69913122244634	-1.29380879835285	NA	NA	NA	NA	7	0.934474383498573	-1.78919277223373
s+_po_no	ENSDART00000114779.3	si:ch211-212g7.6	-832.249878758532	-1.95013860927507	-0.847616161731895	4.77912719369587	-0.211194792748632	NA	NA	NA	NA	-1.67746360017902
s+_p+_no	ENSDART00000114923.4	dnajc30b	-1171.49515935907	-1.91884158356072	-2.29742986974737	2.91411622301052	-1.10380451815314	1.71309868242026	-3.87316352005734	NA	NA	-2.11108705313323
s+_p+_no	ENSDART00000114937.4	pde9al	-1553.74987362402	-2.50435670162492	-2.04254721660921	1	-0.95300650367336	1.8055730294397	0.515961138999293	NA	NA	-2.5811412015722
s+_po_no	ENSDART00000114973.4	cdx4	-323.054395152783	-2.028981275605	1.11513094647743	3.1444442436523	0.530100488006739	NA	NA	NA	NA	-1.04829322267609
s-_p+_n+	ENSDART00000115049.3	mych	-1093.72029421493	-2.54980913143326	-0.997224875185701	1.63910842142189	-0.175842416194211	3.27674149023725	0.737832169549904	1	-3.57872306627193	-2.02772298535293
s+_p-_no	ENSDART00000115244.4	FO082781.1	-512.924495831275	-1.63486414961008	-0.068938098048031	4.2002757382356	-0.101050305765816	1	1.10877204736544	NA	NA	-1.29597627114815
s+_p-_no	ENSDART00000115330.5	ppp1r14c	-968.588933591538	-2.62463910123203	1.832191207947	4.04960153682702	0.582379976511865	1	0.170507611856804	NA	NA	-1.85921136862097
s+_p-_n+	ENSDART00000115804.2	RF01296	-1402.24423349847	-2.69696373033726	-1.56969677320291	5.36683082767991	-0.583391220267102	1.76528688672101	0.611056608694245	6.67698449550267	0.821115139204542	-2.41143252882189
s+_po_n+	ENSDART00000116664.2	RF00571	-1888.3099688441	-3.24832713355901	-2.375035179797	4.45719329331893	-0.556378687340709	NA	NA	4.97582908000647	0.84898116955089	-2.99687937757343
s+_p-_n+	ENSDART00000118162.2	RF00421	-1658.26167146123	-3.12238621397042	-0.351648244683628	7	-0.321312275828033	1	0.63908278803315	2.01762767485028	1.56234197484043	-2.72674507731532
s+_p-_n+	ENSDART00000118613.2	RF00430	-1685.32881957812	-2.95114955298586	-0.042497233401589	5.1583461316121	-0.3308014130294	1	0.341900327572014	3.28512031519877	1.47314954152614	-2.758093116964
s-_p+_n+	ENSDART00000119160.2	RF00478	-1841.90423960002	-4.00350965408143	-2.02462832107799	5.39549823896618	-0.272538699960544	1	-3.45663359596556	5.63488138969043	0.89191574640353	-2.95620949349951
so_po_n+	ENSDART00000120885.2	RF00568	-1528.67867791777	-2.94750196792717	-0.469237554545837	NA	NA	NA	NA	3.46561785771493	1.51404046511158	-2.53730203024876
so_p+_n+	ENSDART00000121769.3	rexo4	-826.01950991495	-0.961805088371261	-0.004183096177024	NA	NA	3.13172329196343	1.04359167182977	2.92459856901195	1.3702022299336	-1.68189321381373
s-_po_n+	ENSDART00000121853.3	si:dkey-11o18.5	-1664.94502803134	-3.57441505092217	-1.40298836677979	5.00595878240156	-0.44236545967218	NA	NA	5.58591282153195	0.952758190026839	-2.72186581670802
s+_p-_no	ENSDART00000121859.3	fa2h	-29.1656816363598	-2.52960667449789	0.433242871446895	4.47872521805183	-0.149069003373026	1	1.25319981369645	NA	NA	-0.699754213690585
s+_p-_n+	ENSDART00000122051.5	mixl1	5.24446383899947	-0.843234376872527	0.885467388695567	7	-0.26013313077354	6.03572467127975	1.08974128551783	2.14996968804998	1.12170194372291	-0.674381219859838
s+_p-_n-	ENSDART00000122369.4	elf1	-383.019457616824	-0.499363047423175	1.4230758333824	2.75909560037471	0.543982142099165	1	1.06773846259714	1	1.07997502049445	-1.14831717647025
s+_p-_n+	ENSDART00000122377.3	bcl2l10	-50.2816537983933	-0.324752891410234	1.89313803297584	4.41226556853765	0.112680996693788	3.29804376020077	1.15874045818118	3.18895582309666	1.20221020742401	-0.738797141882076
so_p+_n+	ENSDART00000122414.3	si:dkey-15j16.6	-450.081491843879	-1.56517880788912	-0.346126430422427	NA	NA	3.92991298215185	0.965629172883656	1	-3.64550201028836	-1.22003132838366
s+_p+_no	ENSDART00000122433.4	trim33l	-362.503023194029	-0.750397955700677	-0.393673060074539	4.30081150334664	-0.80183255515531	6.62028825198785	0.881504372704236	NA	NA	-1.11294552862284
s+_p+_n+	ENSDART00000122446.4	tdgf1	-260.391312047368	-0.944876933320197	-0.536957566731876	7	-0.535905293724988	1	-3.37025154630363	1.99186832825145	-3.99598711367374	-1.00347554529206
s+_p-_n+	ENSDART00000122861.3	tfpt	-1017.21963866595	-2.10472687373272	-0.980603020217967	7	-0.356303709033519	1	0.554580915440778	2.05971150084699	-4.03052707697916	-1.93664293216371
s+_p+_no	ENSDART00000122902.3	si:ch211-232i5.3	-963.960840128455	-2.71604789736729	-0.644868306655261	5.22147842278174	-0.164742487206026	3.62168589836207	0.939192162700516	NA	NA	-1.85430719933322
so_p+_n+	ENSDART00000122930.3	scg3	-1591.18298256129	-2.3589691847124	-0.693918150692876	NA	NA	2.06125672898844	1.21684471996442	2.36607117660818	1.48131822343192	-2.62697239732457
s+_po_n+	ENSDART00000122953.3	gnl3	-473.453507819919	-1.31613142949493	-0.1336344714272	6.33551545190053	-0.230676828973503	NA	NA	4.91858665200164	0.755603309439572	-1.24999626549491
s+_po_n+	ENSDART00000123191.3	ube2t	-1050.47801866125	-1.53346816606692	-1.34806886030445	5.75754406936533	-0.194260696103156	NA	NA	2.27852614954726	-0.545237489224307	-1.96068810107467
s+_p+_no	ENSDART00000123211.3	pkp3a	-939.226175402852	-2.87642097685794	-0.632249785322888	4.51351046242452	-0.270310918814244	3.04128296574107	1.03087544580458	NA	NA	-1.82315925529113
s+_po_n+	ENSDART00000123243.4	TIMM22	-1652.14970589393	-2.37259778490666	-1.95120581181122	6.37837155703521	-0.130992765870949	NA	NA	2.30393144544554	-0.567961680833297	-2.70487420067133
s+_p+_no	ENSDART00000123298.4	stard9	-1044.26943833429	-2.48458080236438	-1.21513478264986	6.6699424023602	-0.30164389164785	2.06195213592558	-4.03173574014495	NA	NA	-1.95674219844733
so_po_n+	ENSDART00000123335.4	nop56	-1395.50574772755	-2.49849007017285	-1.00608318004897	NA	NA	NA	NA	3.16787324949355	1.34058208685568	-2.37249131249494
s+_p+_n-	ENSDART00000123505.3	rab11fip4a	-1430.12557545717	-2.96226150300613	-1.04564501231144	4.31713067648626	-0.391398540403149	2.84888182023058	1.04290313805395	1.35990796925717	0.591615879402007	-2.44222746907443
s+_p-_n+	ENSDART00000123563.3	lancl1	-1676.73681216946	-3.7677045293253	-1.4145025548044	3.37100623846902	-0.040453082305565	1	0.854672327405061	2.16269586261518	-4.08624216083259	-2.74924063460053
s+_p+_no	ENSDART00000123674.3	prdm14	-1779.83924515478	-4.21085740805751	-1.33859596532924	3.94663211134411	0.153129624464168	2.19961329487016	0.188531708293132	NA	NA	-2.86175536655034
s+_p+_no	ENSDART00000123742.3	akirin2	-1686.9400926414	-2.97777275705989	-2.09512106269644	2.12219243978394	-1.03319116986095	4.02723487421608	0.937772060558623	NA	NA	-2.74649570573481
s+_p+_no	ENSDART00000123910.3	ppp1r14ab	-1298.35137777398	-3.20536428902502	-1.64267212332261	4.91205316405015	-0.625847285855681	5.06283544636903	0.773746007157785	NA	NA	-2.26847125603232
s+_p-_n+	ENSDART00000124112.3	pou4f2	-1740.76038960455	-3.9886453586982	1.31278337744999	3.77337781830375	0.420009269263984	1	0.221663712477595	7	1.08858552846483	-2.82988714752949
s-_p+_n+	ENSDART00000124161.3	si:ch73-138e16.5	-835.676289272783	-2.43827831244092	0.111645658416905	7	-0.504708546757096	5.24274801712203	0.685107923604595	3.51805833703071	0.824234938241069	-1.71216075078421
s-_po_n+	ENSDART00000124426.3	socs4	-1343.75261886337	-2.52567220561834	-1.04573297864946	7	-0.361191573462998	NA	NA	6.97450654193104	1.05945162274179	-2.32817396356312
s+_po_n+	ENSDART00000124455.3	fbxl15	-1647.66966836871	-2.58208862185131	-2.12354284468948	7	-0.346560380387225	NA	NA	1	-3.64223617312296	-2.70229568223325
so_p+_no	ENSDART00000124582.3	napbb	-1778.16980948285	-2.49788926770503	-1.94725920213697	NA	NA	4.53743513450153	1.2639870090459	NA	NA	-2.84597834425462
s+_p-_n+	ENSDART00000124708.4	gabra6b	-1555.58442646492	-3.81695788163936	-0.159402516943135	5.77282968427876	-0.38308980417447	6.51080822493205	1.20481922739446	2.2938973322323	1.76286951028345	-2.60205503234052
s+_p-_n+	ENSDART00000124710.4	dlg5a	-1502.10495175089	-2.46155082648268	-0.012909738488308	4.55396689561676	-0.314245338403509	7	0.97044447960561	3.05466154546732	1.45575816047036	-2.53436815548955
s+_p-_n+	ENSDART00000124716.3	si:dkeyp-121d4.3	-242.308803775539	-0.888176408107081	0.142886329905449	3.9808195140697	-0.13380434697902	1	1.43648966180783	2.17425054618818	-4.09265283046794	-0.97701979106503
s-_p+_n+	ENSDART00000124800.3	inka1a	-231.438013321882	-2.25997210888725	-0.243181588464643	7	-0.370454615894574	1	-3.47229828783705	6.33764454932704	0.678361228397912	-0.96882084213263
s+_p+_no	ENSDART00000124809.4	acsbg2	-508.978135934398	-1.26295516921041	-0.479950149316114	5.2716191262703	-0.562035164319253	6.03872072585214	0.88608414432765	NA	NA	-1.29387349191052
s+_p+_n-	ENSDART00000124873.3	si:ch73-109d9.4	-1121.9673222513	-1.70610653124465	-1.49794383475085	6.26827957877019	-0.580021361819607	5.78973766817784	0.508688338770865	4.62460069762529	0.898530515306888	-2.06566195732201
s+_p+_n-	ENSDART00000125036.3	foxb1a	-433.901309648785	-2.30581835187658	-0.158458727619543	1	-0.805949014983449	7	0.609831810492366	1	0.15680512696338	-1.21466765640781
s+_po_n+	ENSDART00000125190.3	rrs1	-551.412274840601	-0.789458230588448	-0.23262685855722	4.19857339603981	-0.224057788622104	NA	NA	1.20014364476111	0.70971976911493	-1.3430577738957
s+_p+_n-	ENSDART00000125344.3	skilb	-1338.63120489317	-2.94225980397027	0.339789292039011	4.29761005326949	-0.56350305263449	1.48769425117227	2.32695080817877	1	0.610560283494472	-2.32974999402071
so_p+_no	ENSDART00000125362.5	hmmr	-1831.19624016453	-2.85183928947537	-0.42400215066878	NA	NA	2.51493233811873	2.01357453100774	NA	NA	-2.9107040234982
so_p+_n+	ENSDART00000125430.3	pprc1	113.393003057889	0.080831188018052	0.889985993908231	NA	NA	1.41865878824461	1.94073382554452	2.15998204462097	-0.450930471587087	-0.522450292623348
s+_po_n+	ENSDART00000125700.2	mrpl20	-915.662558509106	-1.97411791913158	-1.06477019544831	5.50013806630318	-0.287464437204542	NA	NA	2.21477392378158	-4.11561764655217	-1.79642435716303
s+_p-_no	ENSDART00000125709.3	bicdl2l	-667.417056818517	-2.15069426133556	-0.480262500282495	4.25086621581858	-0.1725848379533	1	0.795364225641057	NA	NA	-1.48689969831756
so_po_n+	ENSDART00000125945.5	snip1	-625.620605491462	-0.652678747815806	-1.40839523236448	NA	NA	NA	NA	2.15772607128458	-1.13852164924382	-1.42125932062794
s+_po_n+	ENSDART00000126186.4	psmd12	-600.355116455021	-0.734879368341496	-0.588894760262164	4.04091377342443	-0.277030194268557	NA	NA	1.96311528574371	-3.98202582777605	-1.40542069921933
s+_po_no	ENSDART00000126240.3	cd44a	-503.265485011036	-2.97123055619151	-0.130068773337018	2.65746962978696	0.164395295861645	NA	NA	NA	NA	-1.27101624337751
so_p+_no	ENSDART00000126299.4	gdi1	-1752.11777106277	-2.96886873053478	-0.473682530732353	NA	NA	3.58415439374202	1.7319064362026	NA	NA	-2.81332964692873
s-_p+_n+	ENSDART00000126479.3	plekhn1	-1127.69658936943	-2.40289998480138	-0.769458360036534	6.07456075923103	-0.317051405507877	6.22806158772833	0.941964030534093	1	-2.73823148863798	-2.07332462832161
s+_p-_n+	ENSDART00000126513.3	ybx1	-1303.43069219856	-2.52389542747644	-1.80260954113757	7	-0.440938365928206	3.27956612337386	1.17879733246985	1.79593776792033	-3.90645929126083	-2.29064644382489
s+_p+_no	ENSDART00000126588.3	rac3a	-1311.09024797469	-3.15932597850919	-1.58490429229957	5.64290080491754	-0.2080582068432	1	-3.65222449202798	NA	NA	-2.28533871936282
so_p+_no	ENSDART00000126609.3	tbx3b	-1789.30906720104	-2.70230368453075	-1.9180328056802	NA	NA	5.09327751894024	1.30583020433506	NA	NA	-2.86030625116708
so_p+_n+	ENSDART00000126705.4	eif3ea	-806.908047978125	-1.77061357281559	-1.36562286046065	NA	NA	2.21935366342712	-4.11841605103361	2.10749768910492	-4.05626420388222	-1.66275411601509
s+_po_no	ENSDART00000126815.4	ugt1b5	-1505.32382061798	-3.35125023651999	0.474779058829148	2.82217918253742	0.878070326188024	NA	NA	NA	NA	-2.50840774043425
s+_p-_n+	ENSDART00000126937.3	wu:fb59d01	-990.609674947548	-2.11928962439059	-0.08378458374341	5.12511995546461	-0.268291994889731	1.55843972331981	0.55294656190663	4.08311763881342	0.982335632218823	-1.8999654342478
s+_po_no	ENSDART00000127006.3	mns1	-1328.5798564253	-2.10155422091063	-1.25497497320864	3.01966773589827	-0.030483704682218	NA	NA	NA	NA	-2.28940673800943
s+_po_no	ENSDART00000127209.3	pttg1ipa	-759.089157241636	-1.57248508111688	-0.582991879099172	3.97442981748756	-0.065419122308506	NA	NA	NA	NA	-1.58639904286743
s+_p+_no	ENSDART00000127252.3	slc35d2	-1712.95874318534	-3.16410356117674	-1.48779178554344	4.59099568698183	0.027844741359585	2.95112022873103	0.836328920187711	NA	NA	-2.77878638549521
so_po_n+	ENSDART00000127355.3	ier2b	-512.608707805126	-3.64635446502274	-1.32728029166426	NA	NA	NA	NA	2.21927144227173	-4.11894444700681	-1.2856691637928
s+_p+_no	ENSDART00000127643.3	BX510934.1	-1621.97075943149	-2.87976232627936	-2.29065681438484	7	-0.398704570762278	1.98281674082156	-3.99156922524847	NA	NA	-2.67112535918496
s+_p-_n+	ENSDART00000127662.3	tnfrsf11a	-1276.59236169799	-2.92728861516558	0.493362664884843	6.59956546361229	-0.169657069592985	6.22073782318398	1.19238828519542	3.5364983111676	1.43036003325309	-2.25758311643366
s+_po_n+	ENSDART00000127667.3	krt18a.1	-687.812952525144	-2.51720418430547	-0.649454112390807	5.95764821089265	-0.315013000865681	NA	NA	2.38830768269595	-4.21980052482117	-1.51603509939552
s+_po_n+	ENSDART00000127695.3	rpl5b	-104.127747089834	-0.488055620720521	-0.178835083414886	5.9582691113644	-0.346218687634285	NA	NA	2.16756516225895	-4.08886045571438	-0.794652023241153
s+_po_n+	ENSDART00000127769.4	plekhg7	-1669.99876926648	-3.25093590067131	-1.57615177274633	7	-0.208881105025494	NA	NA	1.25927934778853	0.750669362571847	-2.7283064538054
s-_p+_n+	ENSDART00000127842.3	si:dkey-226l10.6	-956.728368076817	-1.56358365129422	2.53052951921509	1	-4.76082218302249	1.4292385716318	-2.08754776240553	1.93134394056616	-1.8048728649975	-1.86093050598229
s+_po_n+	ENSDART00000127914.3	si:ch211-241n15.3	-1337.14237282889	-2.68977409325554	-0.693645033889895	5.73834750257893	-0.450209058604925	NA	NA	2.93050786065209	1.32924534615068	-2.31535752555419
s+_po_n+	ENSDART00000128050.3	UTP14C	-358.123780153547	-0.89709142193395	-0.160022523826933	6.09740041278604	-0.232753579283636	NA	NA	1.76439717597729	-3.89332301041334	-1.10810440938885
s+_po_n+	ENSDART00000128065.3	ddx27	-488.056822847841	-0.505457670755531	0.712287812976377	1.54968208756625	0.749047172061451	NA	NA	1.75844084670645	-3.89186827736426	-1.2662420453553
so_po_n+	ENSDART00000128073.3	ppp1r3ca	-1526.17653520971	-2.40123103577333	-1.74652476188652	NA	NA	NA	NA	3.36240159127476	1.04405535496684	-2.53399540496335
s+_p+_n+	ENSDART00000128127.4	slc38a3b	-459.772868416358	-1.66660326794629	-0.183921968576443	6.46804615189184	-0.245082867568348	1.65487202615857	-3.85191612010028	1.78020222170698	-3.89970700900715	-1.24929244946877
s+_p-_n+	ENSDART00000128284.3	nudt9	-612.446221654314	-0.965100524166645	-0.094850473206101	5.1787170092992	-0.206359744752559	1	0.903885223638785	5.21355059746458	0.674101572387178	-1.43369118760379
s+_po_n+	ENSDART00000128292.3	frem2a	-1182.94407216153	-2.77402167004076	-1.14966354535739	4.26674932096923	-0.17141618248888	NA	NA	1	-3.63718351469009	-2.12553761055877
s+_p-_n+	ENSDART00000128320.4	ftr36	-1274.65988845287	-2.71462460330734	-1.45257355950358	7	-0.353938840345862	1	1.22540687977157	2.11952262265138	-4.06241641853551	-2.2551952069389
s+_p+_n-	ENSDART00000128742.3	CAMSAP3	-971.487368021533	-2.38222739693923	-1.13738819654765	3.4782970351136	-0.984173683979426	6.77154451957076	0.706949749224034	4.41242608774105	0.814392718312653	-1.87906783062274
s+_p-_n+	ENSDART00000128859.4	prlra	-1499.26368693796	-2.99365663532842	-1.25884124539269	7	-0.257145083279685	6.80857372353945	1.19881938886247	6.72046196320065	0.729894590912195	-2.53650290951075
s+_po_n+	ENSDART00000128960.3	zmp:0000001003	-1281.9007590732	-1.65217204540657	-1.39299424344277	6.329585350185	-0.279379809001672	NA	NA	2.77124092595153	0.955926988394849	-2.24722752331423
s+_p-_no	ENSDART00000129146.3	tbc1d15	-1463.833071211	-2.9442551906627	0.828099359699835	3.04507020399488	0.737818576060657	1	0.966812937148046	NA	NA	-2.47016937096963
s+_p+_n-	ENSDART00000129197.3	mn1b	-681.434433320724	-2.80137775715935	0.054629000265188	2.50354908518458	-0.468931234406586	3.67210612501611	1.0484382976256	4.68090999469709	0.909354778046067	-1.51836422375168
s+_po_n+	ENSDART00000129252.4	slc13a4	-435.082896029922	-2.62108124543822	-0.208854383502673	4.68243179205983	-0.172274185528809	NA	NA	1.78692749152121	-3.90252844191425	-1.20260411671926
s+_po_no	ENSDART00000129439.3	BX649250.1	-840.81556001612	-1.40527352813728	0.230506090768564	1.80560982062633	0.837595831181508	NA	NA	NA	NA	-1.68673018300999
s+_po_n+	ENSDART00000129490.3	gb:bc139872	-1526.87546168156	-2.64615675941557	-1.38174992605146	5.49533827595452	-0.109727050473364	NA	NA	3.20623800077758	0.655357835474417	-2.54938484721422
s+_po_n+	ENSDART00000129617.4	atp6ap1b	-890.062557537471	-1.66730813439812	-0.870769561940271	5.30105762568345	-0.22246802014786	NA	NA	1.78633886084906	-3.90235401039844	-1.76419622008231
so_p+_n+	ENSDART00000129643.3	aplnrb	-128.083281719627	-3.0302108180245	-0.705876639990768	NA	NA	2.26616555069331	-4.14626064967857	2.23680374296862	-4.12886759362346	-0.825754292199854
s+_p-_n+	ENSDART00000129993.3	CR450793.1	-770.906939837662	-2.16219848501403	-0.99359425330991	5.24666707555047	-0.720362721879543	4.07935797722337	0.761128492736126	7	0.727875171636349	-1.63248771187891
s+_p-_n+	ENSDART00000130105.3	psma3	-378.67486582552	-0.602967605403863	0.41548419013747	3.52601925027271	-0.108512061003211	2.28251703050449	1.14256310710387	2.88534025235687	0.9414631569674	-1.14274694149916
s+_p+_n+	ENSDART00000130131.4	sult6b1	87.6192871748039	-1.99040583112367	0.225750740347469	3.22521256727202	-0.560983347689088	3.77825733012523	0.785417016505485	2.22096618189638	-4.11914248238641	-0.570173552970411
s+_po_n+	ENSDART00000130270.2	irf2a	-641.681069772797	-1.10657451889406	-0.61502864862059	7	-0.369924778599039	NA	NA	2.38437253665116	0.927835628586517	-1.45735249253968
s+_p-_n+	ENSDART00000130477.4	snai1a	-322.471860227591	-0.730099356749698	0.454605746439196	2.80412499911117	0.092394764759536	1.44099846530894	1.33336119024578	2.16961013809694	-1.06671758297698	-1.07321167390437
s+_po_n+	ENSDART00000130601.3	CABZ01020840.1	-780.670847741173	-1.55841574055791	-1.02846137543578	7	-0.321899930262741	NA	NA	2.05183955540656	-4.02645173197015	-1.63123839982904
so_po_n+	ENSDART00000130623.4	dus4l	-985.897812830474	-1.24457732764549	-0.002642780145813	NA	NA	NA	NA	2.6336775001032	1.55263146318756	-1.86602653686501
s+_po_n+	ENSDART00000130675.4	pi4k2a	-1520.45959685658	-2.21860036426049	-0.354661541918104	1.23970517518076	1.36082328755192	NA	NA	2.20414026538759	-1.3401050185477	-2.53958329465713
s+_p-_n+	ENSDART00000130781.4	eif4a2	-671.833922464528	-1.76388407673693	-0.647815675300754	6.61030433602501	-0.272587709103861	1	1.55667827934896	1.70571474327068	-3.87041825857113	-1.50968512210762
s+_p-_n+	ENSDART00000130809.3	wdr61	-1356.27457469836	-1.73800122749439	-1.34023944964036	5.09832986742241	-0.387487057298401	1.41076288679867	0.923961914683034	3.92460865772345	0.803056164178078	-2.35135228399895
s+_po_n+	ENSDART00000130815.4	e2f3	-363.503245925825	-0.726017361897512	-0.384961689352157	7	-0.313587382530777	NA	NA	1.95764383596594	-3.97922622572765	-1.11593928008666
s+_p-_n+	ENSDART00000130915.2	RF00271	-1743.02564748794	-3.59293623728351	-1.7227481777229	6.30257959482312	-0.220828543724344	1	1.13933488018646	4.1127206627913	0.679634789154821	-2.83178865597535
s+_po_n+	ENSDART00000130958.3	ccdc58	-1003.80996437805	-1.50555903615462	-0.279445762273631	1.68169798625877	0.56222601507236	NA	NA	1	-3.67425721141571	-1.90288513927965
s+_po_no	ENSDART00000131051.3	ifnlr1	-559.041892524156	-1.1595969012229	-0.83989809613308	7	-0.305101205498163	NA	NA	NA	NA	-1.34229945255982
so_po_n+	ENSDART00000131169.4	bmp2b	-1221.52058744475	-2.63052359103461	-1.9677493848884	NA	NA	NA	NA	4.4293429048313	0.737888512779478	-2.15864509310046
s+_po_n+	ENSDART00000131181.3	sema4gb	-1071.97359970421	-2.84794166618279	-1.0249495885825	5.27945778468691	-0.182183173288113	NA	NA	2.25292661623808	-4.13771354861329	-1.98975016643717
s+_p-_n+	ENSDART00000131256.2	phactr3a	-1751.57406720429	-3.73699955836784	-1.48801209734995	5.4075260302919	-0.069550948438866	1	1.14317525950399	1	-3.16358223951053	-2.8422676031204
s+_po_no	ENSDART00000131288.2	adap2	-1433.2930930823	-4.51060712698876	-2.50616868635837	5.04593402408713	-4.10155568286841	NA	NA	NA	NA	-2.42494473061868
so_po_n+	ENSDART00000131310.3	si:dkey-93n13.2	-1316.99528505481	-1.8631523708919	-1.64860539995932	NA	NA	NA	NA	6.92300739438033	1.00128517501208	-2.27845193961882
s+_p-_no	ENSDART00000131342.2	anks3	-886.627196060663	-2.3689236327799	-0.798891264288791	4.32599429926834	-0.199007169148469	1	1.17914745519915	NA	NA	-1.75780705181437
s+_po_n+	ENSDART00000131433.2	AL935183.1	-1143.88872066032	-1.92587444879704	-2.2157035325934	3.67665475218664	-1.0066741117101	NA	NA	1	-3.28451488163799	-2.07675287674564
s+_po_no	ENSDART00000131474.2	ucp2	-1583.22828501282	-2.9175004732484	-2.20305757106035	6.64004125516466	-0.417508721639322	NA	NA	NA	NA	-2.60762798916504
s+_p-_n+	ENSDART00000131506.3	cdh6	-934.516460788979	-3.51021491200971	-0.465925521601571	5.04670178569704	-0.039320422278287	1	1.45229003680766	1	-3.52762308949885	-1.83322761011365
s+_po_n-	ENSDART00000131514.3	nadka	-844.156961456951	-1.96840752833842	0.254576449809368	2.49787385562443	0.414003951552709	NA	NA	1	1.09683214830001	-1.70435339689708
s+_p+_no	ENSDART00000131597.2	zgc:194839	-1391.00384265327	-3.67080787094321	-1.30997699461144	5.53165075468798	-0.130262134912686	1	-3.53122028637823	NA	NA	-2.38413038359668
s+_p+_n-	ENSDART00000131677.2	hhatlb	-951.367188769769	-2.64127928335869	-0.591244073588243	4.17925519272125	-0.640845263665209	3.94373155224959	0.989457323749044	1	0.327213212980389	-1.85128061647338
s+_p+_n-	ENSDART00000131820.2	kazald2	-1014.51364895908	-2.69662172889191	-1.18226708354619	5.27155447178418	-0.60681010989294	7	0.603126800190855	5.05435235300945	0.901770642421148	-1.93428641054764
s+_p-_n+	ENSDART00000131861.3	tmsb2	-1790.76974203341	-3.50704459916204	-0.363336709013202	6.45176790053765	-0.419297076212172	4.91496568948328	1.21478425750242	2.15179568683589	1.81292743488981	-2.89129273959402
s+_po_no	ENSDART00000131922.2	ucp2	-1618.33758589327	-3.0489607424497	-2.06931224013864	4.41446276455862	-0.30468600843758	NA	NA	NA	NA	-2.64883846971697
s+_p+_n+	ENSDART00000131972.3	bckdhbl	-1419.01749793267	-2.5020586213416	-0.520467737189491	1.94093787630639	0.591533891003987	2.09636077556026	-4.04969604293414	1	-3.52843836870873	-2.43109086224037
s+_po_n+	ENSDART00000131978.2	ptx3b	-790.994769389595	-3.16122870896005	-0.676894683968516	4.31859249049751	-0.125842400615504	NA	NA	5.20704597234041	0.869263843259735	-1.64152321412941
s+_po_n+	ENSDART00000132156.2	cirbpb	-1249.811414002	-2.45619507105979	-1.4008462371024	4.38257039698034	-0.316261917032405	NA	NA	5.65365419865643	0.84536042367722	-2.20800281444899
s+_po_no	ENSDART00000132365.2	b3gnt5a	-1053.70362197414	-3.55166061003454	-1.56782465350487	7	-0.383430662169394	NA	NA	NA	NA	-1.95464160621891
s+_po_no	ENSDART00000132466.5	ppp1r9alb	-1013.13123245503	-2.07858362694	-0.982558059913086	3.5820733264678	-0.105301201471971	NA	NA	NA	NA	-1.9001138739498
s+_po_n+	ENSDART00000132591.2	si:ch211-191i18.4	-1021.81821641	-2.55656476932131	-0.779686547414077	6.64192795176743	-0.344430689311279	NA	NA	2.7972976169095	0.90791307115427	-1.92689793333445
s+_po_no	ENSDART00000132688.2	si:ch211-285f17.1	-1707.92729116276	-4.54219759399439	-1.80041203357483	3.25387021516883	-0.05940017866539	NA	NA	NA	NA	-2.76026485595765
s+_p-_n+	ENSDART00000132714.2	soul2	-992.73738292845	-3.2442034940352	-0.610975222572061	5.40420874026767	-0.129623271465352	1	1.4873840298665	1.7607327586934	-3.8918164166575	-1.90544146022575
s+_p-_n+	ENSDART00000132724.2	si:ch211-285f17.1	-1662.59408222432	-4.61413984007796	-1.6375831004943	5.51248943065751	-0.193692636450515	1	0.989754716180252	2.1878173683491	-4.10050918880033	-2.73433702541001
s+_po_n+	ENSDART00000132755.2	b3gnt2b	-563.018312169279	-1.24146425305793	-0.147743537391889	2.75895534757899	0.047000142025595	NA	NA	1.52661959991422	-3.80897606620718	-1.35877612096327
s+_p-_n+	ENSDART00000132813.3	lamp2	-1749.71551038126	-2.84748346644698	-1.18251523958782	4.13069408019751	-0.098793081585298	1	0.800027643487064	4.26555100634098	0.828205843524922	-2.8372846147789
s+_p-_n+	ENSDART00000132987.2	s1pr5a	-862.294556956285	-3.61173573671778	-0.18028322692007	3.84877127156103	-0.015338691696022	1	1.16216639222933	1	-3.67775353797864	-1.74339616959708
s+_p-_n+	ENSDART00000132995.2	ak3	27.1188954917763	-1.53091377323667	0.479261306518603	7	-0.29845685077076	1	1.56519391551971	1.78602316588244	-3.90311037937591	-0.647536742998861
so_p-_n+	ENSDART00000133059.3	cited4a	-123.232479925974	-1.13536521400233	1.59813284754728	NA	NA	1	-0.185149469388793	4.87650214258955	1.29926096744009	-0.815763880317685
s+_p-_no	ENSDART00000133106.2	si:ch211-264f5.6	-1221.54715313904	-3.33919286126986	-0.973273992531787	4.30094637138191	-0.130907870221022	1	1.1034019920483	NA	NA	-2.17198574323119
s+_po_n+	ENSDART00000133213.3	afp4	-868.229921520251	-3.55776711245813	-0.355783871645627	4.73465558187865	-0.054094062309094	NA	NA	2.38725661491584	-0.414940391080968	-1.73599022625142
so_po_n+	ENSDART00000133293.3	ftr97	-1565.97331902994	-2.31281934254681	-1.91905460502223	NA	NA	NA	NA	3.60403451854982	0.992862739601367	-2.58324146951284
s+_p-_n+	ENSDART00000133484.2	apoeb	-1497.11065973819	-3.59703581299688	-1.53420129329229	5.13301529350495	-0.30847335072818	1	1.46029034288625	1	-3.56945317275964	-2.52823286846747
s+_po_n+	ENSDART00000133514.2	elovl7a	-1284.01282747945	-1.88113696561106	-0.006288343228262	2.2631113556574	0.820494598907648	NA	NA	2.20688856208051	-0.765908026890799	-2.24707898914021
s+_po_n+	ENSDART00000133565.2	si:dkey-157l19.2	-1138.64756534178	-2.41226942515246	-1.30199964292728	7	-0.311904072422928	NA	NA	1.88076549944432	-3.94314536029029	-2.07356708693677
s+_po_no	ENSDART00000133833.3	rhpn2	-1626.53733795332	-2.57938905853702	-2.1385635675139	4.66611979989396	-0.265853943146812	NA	NA	NA	NA	-2.6588117886619
s+_p-_n+	ENSDART00000133902.3	clstn1	-617.636743359481	-1.20335127017768	-0.525610156681644	6.56437244418112	-0.34714836971774	1	0.947275076768372	1.91134328645575	-3.95727162308512	-1.44236800586343
s+_p+_no	ENSDART00000133905.3	pcca	-586.377655669968	-1.02102664435096	-0.827115885312144	7	-0.351638629649585	2.20294575007921	-4.10882500022788	NA	NA	-1.39129469094209
s+_p-_n+	ENSDART00000133956.2	phactr3a	-1574.76166483656	-2.82134297996959	-1.38678663432585	5.71923097502988	-0.119998164931172	1	0.934619688325032	2.38010961406795	-0.537852441562982	-2.62189974932156
s+_p+_no	ENSDART00000134135.3	si:dkeyp-13a3.10	-489.611674532471	-1.25461249210644	-0.297892514863797	2.648961226932	-0.301793319101277	2.81002447541634	0.979195348320605	NA	NA	-1.2663862981102
s+_po_n-	ENSDART00000134190.2	sort1b	-420.115515596044	-2.37488862721039	0.189164359978982	2.39105997342101	0.186365931261345	NA	NA	1	1.07349486816459	-1.18119836708938
so_p+_n+	ENSDART00000134217.2	CR388166.2	-1528.83129730841	-3.31524657271254	-2.22842340074294	NA	NA	4.2324363003807	0.624506737644898	2.18424862587758	-4.09820446253743	-2.55387556098173
so_po_n+	ENSDART00000134242.2	zfand5a	-1536.32092493383	-4.43128676078246	-2.55343490580303	NA	NA	NA	NA	2.22967783550058	-4.12478551718646	-2.55083505172539
s+_po_no	ENSDART00000134247.2	lmo2	-685.184372998886	-2.2833116335965	-0.501469807235259	4.99497239029496	-0.095077315886202	NA	NA	NA	NA	-1.49624274622603
s-_p+_n+	ENSDART00000134271.2	s100u	-824.781683288514	-1.54391182158243	3.79855315805283	1	-4.14776942221935	2.14874722675236	1.68995394919333	1	-1.96548695414009	-1.69838127184079
s+_po_n+	ENSDART00000134293.3	trub2	-1190.16866094076	-1.73481137743293	-1.41738893623237	7	-0.224438389154985	NA	NA	2.27461946263946	-0.517980824920017	-2.1347301169576
s-_p+_n+	ENSDART00000134314.2	si:dkey-261j4.3	-504.986580201732	-2.16315561157992	-0.224037811403763	7	-0.464293852045735	1	-2.86985930580563	6.29753179125137	0.813670091184852	-1.3058148785721
s+_p-_n+	ENSDART00000134373.2	lhx1a	-1554.46956084624	-3.63153893468102	-1.28332215591601	7	-0.128186749627049	4.75704767444512	1.2334877141345	3.33837965602283	0.684416221188146	-2.60030347762367
s+_p-_no	ENSDART00000134399.3	slkb	-322.29089989712	-1.55820779716211	2.14390873376113	3.02811987787764	0.703556089171688	1	1.08998964430821	NA	NA	-1.06085018748439
s+_p-_n+	ENSDART00000134400.2	CT573204.1	-1181.17551940759	-2.8402226202269	-1.67502309897217	6.61239383778389	-0.394649064793997	3.82658291684079	0.9799420802865	2.06719971034616	-4.03446312408285	-2.13969045478395
s+_po_no	ENSDART00000134437.2	brms1la	-1823.34321363157	-4.41752411806626	-2.48304140991202	7	-0.381741593094711	NA	NA	NA	NA	-2.90624758536965
s+_po_n+	ENSDART00000134583.3	eef1b2	-1664.80353412414	-2.95826830947964	-2.14311553725611	6.57039352640315	-0.31551153510073	NA	NA	1.98795782336884	-3.99405174520806	-2.72341167773028
s+_po_n-	ENSDART00000134678.2	ovol1b	-1072.46785381647	-4.20697778648055	-1.97932087800266	4.50725607546905	-4.08428013700382	NA	NA	1	0.439648598440602	-1.99154574719213
so_po_n+	ENSDART00000134902.2	nop56	-1656.98036069939	-2.83961206546252	-2.31317148977306	NA	NA	NA	NA	4.98312917112494	0.852138247289732	-2.69703314346068
s+_po_no	ENSDART00000134918.2	dhx9	-77.6350253825662	-0.973523741424666	-0.067957072680704	4.61722100751234	-0.247185281324256	NA	NA	NA	NA	-0.745565617347639
s+_p-_n+	ENSDART00000134978.2	nckap5l	-1393.36622663122	-2.62214334493402	-0.889422821909512	6.33437784742535	-0.034124313033628	1	1.22664726106743	1.94425982709286	0.594252998760764	-2.39840454366069
so_po_n+	ENSDART00000134980.3	si:dkeyp-86h10.3	-1373.47394909103	-2.40695962591019	-2.63822503429736	NA	NA	NA	NA	2.49502825546711	0.154525812797936	-2.3456502848061
s+_p-_n+	ENSDART00000134989.3	efnb2b	-1065.24624065076	-3.21861423901115	-0.405618914909353	4.78309722431881	-0.001930571413478	1	0.93686015345941	1.91178231508533	-3.9574266708694	-1.99424487038785
so_po_n+	ENSDART00000135003.2	si:ch211-222e20.4	-1458.47381459026	-2.09875188618077	-0.622892941194834	NA	NA	NA	NA	3.31597057725928	1.47319034499641	-2.44999145973345
s+_po_no	ENSDART00000135026.4	si:ch211-136a13.1	-1256.95587332856	-2.3778905636277	-1.19573620864169	2.02489635812864	0.271315975407595	NA	NA	NA	NA	-2.20100585284587
so_p+_no	ENSDART00000135097.2	si:ch73-274k23.1	-1101.42111381637	-1.924087547659	-1.09483585665467	NA	NA	5.29853737864481	1.16432403938048	NA	NA	-2.01037765583283
s+_p-_n+	ENSDART00000135207.3	rbm4.3	-625.976910881405	-1.74966416590037	-0.705043983107448	7	-0.366235268350273	1	1.04178169234384	1.85307320244547	-3.93081075214334	-1.45348529569923
s+_p-_n+	ENSDART00000135256.2	ubtd2	-1562.24098589152	-2.78423398816167	-1.12838271618408	4.3213677854315	0.038449630201999	1	1.23386523176594	1	-3.61948672316665	-2.60712771724193
s+_p-_no	ENSDART00000135313.3	tnk1	-504.011162214886	-0.880446992774519	-0.717437287688548	7	-0.352587148692583	1	0.713393126469537	NA	NA	-1.2874667487814
s+_po_no	ENSDART00000135359.2	macc1	-1622.16881354259	-2.69892546081161	-1.94284190674976	3.55130039546859	-0.112971459498197	NA	NA	NA	NA	-2.65274239047119
s+_po_n+	ENSDART00000135403.2	nuak2	-301.228884968822	-0.917684213061316	-0.375811351002377	6.77642998396645	-0.328076580086898	NA	NA	1.91793359323649	-3.9603296598463	-1.03881151779136
s+_po_no	ENSDART00000135520.4	si:ch211-202f5.3	-686.686753217884	-1.0951044031279	-0.849059984038757	4.75904243009779	-0.214521097300681	NA	NA	NA	NA	-1.49742979966173
s+_p-_n+	ENSDART00000135540.2	nrip1a	-1102.03531040568	-1.73023058925477	-0.057218268446451	5.1988488086443	0.017076144674869	3.01316295835246	1.13503268642198	1.13271566056167	0.790117737837325	-2.03706571206321
s+_po_n-	ENSDART00000135551.4	rbbp8l	-1115.20552156457	-3.75131875962153	0.461485942432239	2.44771271429806	0.667469040413653	NA	NA	1	0.708185263607181	-2.04027636313188
s+_p-_no	ENSDART00000135552.2	rbm47	-40.8197776819912	-2.93504211355559	1.60062117298815	2.35859810645692	0.653507188280967	1	0.776749806118809	NA	NA	-0.713862303727023
s+_po_n+	ENSDART00000135624.3	si:dkey-193b15.8	-1651.43823355511	-3.937787016693	-0.976187103894265	5.80146055668729	-0.277680217684218	NA	NA	1.18870398223159	1.85669191576905	-2.70482630976573
s+_po_n+	ENSDART00000135639.2	si:ch1073-104i17.1	-951.123241735692	-1.84162655727278	-1.35464495651774	7	-0.401678824749298	NA	NA	2.13847922784616	-4.07277186533815	-1.84192899780367
s+_po_no	ENSDART00000135647.4	si:ch211-113e8.10	-1276.60369038085	-1.81516079949007	-1.33140393587776	6.18288272283997	-0.180872174324718	NA	NA	NA	NA	-2.22737799770329
s-_p+_n+	ENSDART00000135750.3	znf1042	-1465.46389542456	-3.20383854374337	-0.47590077144679	4.81204559071291	-0.508480542292128	4.32408959474741	0.752855186564591	3.28607654843896	0.99634698146089	-2.48713201051299
s+_p-_n+	ENSDART00000135882.2	fam118b	-1308.64651942339	-2.85399934580017	-0.721364986611149	4.30787891334288	-0.005715736928059	1	1.14591758289607	2.28650891507872	-4.15763543087467	-2.29441477876379
s+_p-_n+	ENSDART00000135984.2	onecut3a	-1131.21447984619	-3.13528770231172	1.3437808350633	2.76050814960474	0.28629612187462	1	0.20836498865909	4.27036925867692	1.23322308187365	-2.07350919950393
s+_po_no	ENSDART00000136024.2	ftr14l	-1615.34740882346	-4.56865937123419	0.099494362479323	2.22267634939985	0.978736343171545	NA	NA	NA	NA	-2.64547452940563
s+_po_n+	ENSDART00000136215.2	eny2	-1527.75338275395	-2.67076374452158	-2.08015691468116	6.71090630242953	-0.390694727403736	NA	NA	3.21991058059167	0.687954289718268	-2.55221653076322
so_p+_no	ENSDART00000136394.2	hmga1a	-1093.23562822273	-3.55359532485104	-2.07681723123524	NA	NA	2.25699642533407	-4.14041964313629	NA	NA	-2.00260701645737
s+_po_no	ENSDART00000136402.3	zgc:56585	-941.763089819955	-3.27361284493185	-0.654198093891589	4.88408644213725	-0.020374404216261	NA	NA	NA	NA	-1.81362045085799
s+_po_n+	ENSDART00000136553.2	si:ch211-209a2.2	-1512.05113411744	-3.43589892613616	-1.43855143038461	3.84449427016546	0.067422391542925	NA	NA	2.29870165449385	-0.483357371142431	-2.53033945211751
s+_po_n+	ENSDART00000136567.3	tns3.2	-1953.12797963948	-4.22356020500702	-1.25169056351861	4.70882407844968	-0.023912898807355	NA	NA	1.11305636491585	1.41713589217847	-3.07655949485878
s+_p+_n+	ENSDART00000136578.2	syn1	-1632.05639789326	-3.102632290065	-2.45045746390355	4.00803290417832	-0.761420686372873	3.60412141616449	0.39432843496016	2.17836387860461	-4.09472838720681	-2.6945206918671
s+_po_n+	ENSDART00000136588.2	sema6dl	-951.007581868996	-2.48769762394757	-1.1759925112212	7	-0.356334812815016	NA	NA	2.08474021953571	-4.04472869938021	-1.8420702602826
so_p-_n+	ENSDART00000136686.2	znf1170	-1456.4115507614	-2.35275802459102	0.248096577650602	NA	NA	1	0.497677261548527	5.8941304240649	1.2836425413415	-2.4624791171424
so_po_n+	ENSDART00000136728.2	fkbp7	-868.647617122528	-2.66785292949895	0.174155239657603	NA	NA	NA	NA	5.80684824393767	1.22657457484138	-1.7238777346293
s+_p-_n+	ENSDART00000136733.4	glra1	-2034.97322403311	-3.36757387245722	-0.627156214153063	4.85687634114903	0.136504394839385	2.55121773656754	1.02313603451907	3.93414784379058	0.819652107469198	-3.19007422952134
s+_p+_no	ENSDART00000136764.2	si:ch211-202h22.8	-1102.46020330875	-2.44837496533386	-0.868713628255938	2.35988393020358	-0.360681812583269	3.84031188723712	1.0113489695017	NA	NA	-2.02385570684973
s+_po_n+	ENSDART00000136797.3	btbd10a	-1519.40112451196	-2.94389057946681	-1.47318731518152	4.13571490463275	-0.079890498137412	NA	NA	2.0817190412438	-4.04213949131429	-2.54135399938316
so_po_n+	ENSDART00000136825.3	si:dkey-149m13.5	-1434.96815658411	-2.73865108705113	-1.50614770415648	NA	NA	NA	NA	5.89444489883032	1.06809820017826	-2.42335695892748
s+_p-_n+	ENSDART00000136859.4	ece1	-872.860308361993	-1.53768569876627	-1.06264767965716	4.3326992306445	-0.416803326504306	1.15883483462316	0.46956957766968	2.16485276317102	-1.10292593030301	-1.75340786089162
s+_po_no	ENSDART00000136911.2	acer1	-438.568293730763	-2.4521652620445	0.123403969860876	2.9843357026352	0.13664409328756	NA	NA	NA	NA	-1.19085741690331
so_p+_n+	ENSDART00000137172.3	jag1a	-1471.24641486304	-2.3948604316308	0.237262662091437	NA	NA	5.13532783369797	1.07691420051775	5.27653777079585	1.39590489169792	-2.48159043158439
s+_po_n+	ENSDART00000137289.2	sid1	-1366.05273671175	-3.11242958600611	-1.30072694944762	7	-0.114476177958775	NA	NA	6.1464982548864	0.791387642347477	-2.35511945730346
s+_p-_n+	ENSDART00000137319.2	si:dkeyp-100a1.6	-739.359038948881	-3.36088429226965	-0.631936951986349	7	-0.322954433771318	1	1.45248947878044	2.22416273945142	-4.12108129098149	-1.59489154653147
s+_p-_n+	ENSDART00000137371.4	atp8b3	-857.844957145741	-2.39379609400843	0.75231237993572	3.30560279463173	0.065181714285081	1	0.856432670844383	1.9694197214245	1.32131398144463	-1.73490237862391
so_p+_n+	ENSDART00000137464.2	srsf2a	-1380.44582559177	-4.27944820794085	-2.22292071586317	NA	NA	1.90599306886786	-3.95673341614848	2.30898313681734	-4.17122238213722	-2.3731900608778
s-_p+_n+	ENSDART00000137491.2	si:dkey-11o15.10	-931.276124568711	-2.72234178079854	0.216194944077665	7	-0.628822038321796	5.7754798057005	0.579154084957003	4.12666407855021	0.72661593882546	-1.8311641691311
s+_po_n+	ENSDART00000137638.2	si:ch73-25f10.6	-1315.16213189689	-1.95279720807572	-1.49526357693912	5.12438675457371	-0.194029552286998	NA	NA	2.35582127357489	-0.617124890241944	-2.28710226682171
s+_po_n+	ENSDART00000137673.2	si:dkey-95p16.2	-1002.19342176753	-2.22197215261127	-1.23536803970834	5.17931944634283	-0.269433317779035	NA	NA	1.94278891275362	-3.97210231015462	-1.90296929110375
s+_p-_n+	ENSDART00000137814.3	hcls1	-1615.62154270637	-2.73493846620161	-1.98468110383667	1.62270747086541	-0.148919892349373	1	0.797810142713419	2.09043400890344	-4.04661828725779	-2.67283505208212
s+_p-_n+	ENSDART00000137969.3	zgc:112994	-355.153447317271	-1.67906336812944	0.487812235047497	4.98066546482603	-0.164857678517282	1	0.966722487011961	4.73749954496213	0.733919049754193	-1.1159136263272
s+_po_n+	ENSDART00000138009.4	fam83hb	-1329.35701640796	-2.40850056526471	-1.34064739068243	3.62281370443962	-0.164372794141147	NA	NA	1.98825932204068	-3.99414901602225	-2.30597768857843
s+_p-_no	ENSDART00000138043.2	rin2	-883.852424768493	-3.4456778609264	-1.17930337732989	7	-0.400388268894916	1	0.883840032222931	NA	NA	-1.75796363486188
so_p+_no	ENSDART00000138128.3	si:ch73-112l6.1	-903.135162910203	-1.36790172993628	-1.1448503527043	NA	NA	6.25408407664333	1.04334799564194	NA	NA	-1.76633947487351
s+_p+_n-	ENSDART00000138135.2	vsig8b	-1659.55125381309	-3.03426068386466	-0.329404251825159	1	-1.33171368270858	7	1.18464590840585	1	-0.434932926229267	-2.72845459635215
s+_p-_n+	ENSDART00000138232.2	arl13a	-524.453273294425	-2.38747009751225	-0.363177906421269	7	-0.451311824028164	1.50026021482108	0.808910181573378	7	0.726288532535354	-1.3297241191959
s+_po_n+	ENSDART00000138279.2	chtopa	-719.019797715499	-0.988231389734858	-0.866862309161395	5.76146001776977	-0.176357271663435	NA	NA	2.13244105239068	-0.389871641682428	-1.55120550364931
s+_po_n+	ENSDART00000138333.4	si:ch73-120g24.4	-1292.76314808448	-2.17519552711305	-1.71489541445544	7	-0.393826963991458	NA	NA	2.22763265715087	-4.12301740833844	-2.26404910523384
s+_p+_n+	ENSDART00000138351.2	cth	-689.20677612463	-1.45907781908215	-0.548791251827785	6.45679647387493	-0.203608370868673	2.09345948646569	-4.04836121017299	1.85601522558583	-3.93208030981513	-1.53261716765908
s+_p+_no	ENSDART00000138473.3	spegb	-1461.06574145566	-2.33503562236663	-1.73178265369635	6.02424968513326	-0.539486583697826	4.50558323521963	0.702670201642855	NA	NA	-2.46932948418277
so_p+_n+	ENSDART00000138507.2	CU459089.1	-750.785790559945	-1.68110426913761	-0.895167386826551	NA	NA	6.76454646977559	0.685405280726633	1	-3.45400138626636	-1.59365614014789
s+_p-_n+	ENSDART00000138513.2	CR936321.1	-1259.1039901813	-2.79600168602303	0.20820877976319	5.3497338052823	-0.253295614786066	1	0.506464931979666	2.56582924231658	1.42456658082466	-2.23175732580536
s+_p-_no	ENSDART00000138715.3	plekhg6	-1350.81416943977	-4.22376355819674	0.454482687877633	3.03928279406744	0.586974840889269	1	0.831214068122279	NA	NA	-2.33177392969156
s+_p-_n+	ENSDART00000138814.2	FP101887.1	-1561.4861677402	-2.84549647883283	-1.28851567288632	5.08929002741271	-0.237687901395875	2.11568783510799	1.07422819357546	3.27523650800442	0.941585300483523	-2.60509825299292
s+_po_n+	ENSDART00000138840.2	eef2kmt	-1572.76424353046	-2.38447868320103	-1.85729159973112	7	-0.289505090725257	NA	NA	3.68611049003307	0.648002420016251	-2.60802181764416
s+_po_no	ENSDART00000138885.4	wdr33	-1332.57942329169	-4.17336411263472	-2.27230551460781	3.87329629497847	-4.20049550669245	NA	NA	NA	NA	-2.29937839251416
so_p+_no	ENSDART00000138898.2	rgs3b	-1382.61646861746	-2.14457182968149	-1.3877876703557	NA	NA	6.91308330446405	1.1335869805118	NA	NA	-2.35953288669789
s+_po_n+	ENSDART00000138915.2	cirbpb	-157.183211628489	-1.28417370619697	-0.106918333629026	3.90202442938926	-0.308410197689754	NA	NA	4.3162111686658	0.834203020220588	-0.857192156337881
so_p+_no	ENSDART00000139079.2	srsf6b	-1270.36279277997	-4.59792425501545	-2.22261107732383	NA	NA	2.37933902484564	-4.21489905083632	NA	NA	-2.22260819946841
s+_po_no	ENSDART00000139206.4	mapk8ip3	-699.363508124826	-2.3442473107392	-0.61546649090248	2.58003583037538	-0.075281090706776	NA	NA	NA	NA	-1.51261472788379
so_p+_n+	ENSDART00000139213.2	zgc:153968	-1693.73324215913	-3.36851668920548	-0.183280122760586	NA	NA	4.45301701813628	1.2360576128557	3.45146113295549	1.49509271778465	-2.75542329239905
so_p+_n+	ENSDART00000139223.4	tardbpl	-1697.23738422693	-3.57965166713991	-2.17814354717759	NA	NA	2.48809992196653	0.790336502433588	1	-2.83893491970449	-2.7603276356363
s+_p+_n+	ENSDART00000139285.2	b3gnt3.3	-1547.94685227937	-3.53488905891436	-1.36074554959153	5.5091345845426	-0.064236789778342	2.08106918480344	-4.04174892608082	1.71152869476061	-3.87249915924244	-2.59319065148034
s+_po_no	ENSDART00000139486.2	slc6a7	-213.145501334042	-2.82104132774779	-0.119420873514345	3.49964024484458	-0.149768353436929	NA	NA	NA	NA	-0.913111712448996
s+_p-_no	ENSDART00000139664.2	styk1b	-954.261712624864	-3.39999962714847	-0.659816838982976	4.37721747474558	-0.089567070801918	1	1.15708090337554	NA	NA	-1.84209974428959
s+_p-_n+	ENSDART00000139669.3	sybl1	-1692.62875840822	-2.65760610207533	-1.3266747450326	3.63564605063502	-0.007717153190996	1	1.30883181134813	1.8786686683111	-3.94231131033985	-2.76793372545248
s+_p-_no	ENSDART00000139710.2	ttll10	-1129.18422480179	-4.26882145034961	-2.10643350919535	5.23331467227875	-4.2111188219231	1	0.140080069770853	NA	NA	-2.06239192670922
s+_p+_n-	ENSDART00000139791.2	BX927258.1	-854.888252645775	-2.54344509707192	0.590450485804742	3.46041651657382	-0.654476498407598	2.40731521633184	1.54776737149053	1	-0.209649000065392	-1.73145848322619
s+_po_n+	ENSDART00000139839.3	rbmx	-966.020696240693	-2.12725700285848	-1.41071231519874	7	-0.407544808297595	NA	NA	2.02049867628575	-4.01041714471031	-1.86042327669739
s+_p+_n+	ENSDART00000139912.3	dcbld1	-1209.19612017297	-3.04614025445437	-1.36412165390392	7	-0.29854646827166	2.29736863334668	-4.16402900818867	2.15042228745603	-4.07930383133334	-2.17667241509858
so_p+_no	ENSDART00000139929.3	esyt2a	-1257.94136165077	-1.70295876784003	-1.00756582193301	NA	NA	6.3906546494398	1.29100483335724	NA	NA	-2.20465037409143
s+_po_n+	ENSDART00000140065.4	si:ch73-37h15.2	-651.092940704074	-0.841683686045008	0.315045631305899	5.87342297334947	-0.176874725139794	NA	NA	2.88834498713337	1.4053984632304	-1.46771511719246
s+_po_n+	ENSDART00000140086.2	si:dkey-92f12.2	-923.885662452386	-1.61948291819883	0.247889405396362	6.87105746605186	-0.09569418762325	NA	NA	1.89500749791988	1.53493946940699	-1.80581163690468
s-_p+_no	ENSDART00000140117.3	aoc2	-1094.05592301545	-2.34099777840514	-0.90955876729691	1	-0.852969186221723	5.77811502906333	0.782977503338416	NA	NA	-2.01505928537543
s+_po_no	ENSDART00000140149.2	ccdc28a	-1447.5062422655	-3.88744030658311	-1.66891504060825	3.1349154190616	-0.100363461718576	NA	NA	NA	NA	-2.43789190510447
s+_po_no	ENSDART00000140206.2	adora2ab	-1401.02276673401	-3.62656733704896	-1.11510878117683	3.25461059269625	0.127975318757393	NA	NA	NA	NA	-2.38006624462021
s+_po_no	ENSDART00000140265.2	ikbkb	-1338.80835442523	-2.52159499601536	-1.55879753632176	4.73977107463654	-0.129967748525452	NA	NA	NA	NA	-2.30330658346441
s+_po_n+	ENSDART00000140272.2	krt96	-1366.50414406471	-3.32949917276874	-0.809737484006315	5.63711466766425	-0.2143485654725	NA	NA	1.46694387088151	1.50582067376094	-2.3520219434301
s+_po_n+	ENSDART00000140292.2	CU467861.1	-1324.38614748891	-2.67770755037896	-1.63285633806851	5.43964833375349	-0.24996229540062	NA	NA	1.56469553723879	-3.82199879256077	-2.30125604159833
s+_po_n+	ENSDART00000140362.3	ccdc59	-1459.8644999546	-2.24136133293586	-1.74199876213716	3.89235748981356	-0.198731321609918	NA	NA	2.1148021223621	-4.05991842390058	-2.46736173409113
s+_p-_n+	ENSDART00000140400.2	acss3	-1529.60828749795	-2.27932612170162	-1.88866870820747	6.37686926548987	-0.454248128166202	1	0.518403168873106	1	-3.52418598171449	-2.5684549680699
s+_po_no	ENSDART00000140427.2	si:dkeyp-117b11.2	-1060.18426094993	-2.32422962257828	-1.39743447397948	6.62585372062773	-0.314975369281071	NA	NA	NA	NA	-1.96108218590695
s+_p+_n+	ENSDART00000140442.2	si:dkeyp-2e4.3	-779.647754254936	-1.85225386914487	-0.493818508838289	1.06332626850251	-0.596363459634752	3.46079801405175	0.810877021899009	1.56753401929443	-3.82269922299291	-1.63989493020598
s+_p-_n-	ENSDART00000140528.3	tnk1	-1445.92387565922	-2.18487413100538	0.812988693909581	7	0.028487065521507	2.39052582208331	-0.111217097572553	1.47591181630372	-0.627586183224748	-2.46355701702128
s+_po_n+	ENSDART00000140529.2	slx4ip	-1896.55422592667	-2.90786371304068	-2.15121606202568	4.15147474321768	-0.147832869848688	NA	NA	1	-3.53738260156299	-3.0069396303933
s+_po_no	ENSDART00000140576.3	igf3	-1760.4701965588	-4.10097969705555	0.424184308352502	4.55876783792124	0.616760707847132	NA	NA	NA	NA	-2.82492868828442
s+_p-_no	ENSDART00000140636.2	si:ch211-130m23.2	-1303.63625759937	-4.35746738227625	-1.30751098474586	7	-0.418817920097872	1	0.047320932680978	NA	NA	-2.27705979507298
s+_p-_n+	ENSDART00000140693.2	si:ch211-173m16.2	-362.687382915361	-1.59388988193448	-0.370982624723038	7	-0.480433754532784	7	1.02176232452486	7	0.701178457800314	-1.13309695493201
s+_p-_n+	ENSDART00000140764.3	si:ch211-262h13.3	-1117.68241110995	-2.22860075383301	-1.13774551747464	6.8697909752777	-0.307896054497062	1	1.07977994654484	2.03760798057559	-4.01911760025937	-2.06069702798107
so_po_n+	ENSDART00000140905.2	pgbd4	-1056.09102435551	-1.52299929460214	-0.128739862093562	NA	NA	NA	NA	4.47411871256179	1.43494009493716	-1.95351470769238
s+_po_no	ENSDART00000140969.3	dennd2da	-1772.35236417694	-3.62998759138076	0.182036818653455	3.02494888049395	0.795262209094202	NA	NA	NA	NA	-2.83836014960309
s+_po_n+	ENSDART00000141048.2	ponzr5	-924.061378169586	-3.52372901951955	-0.934355482184831	7	-0.225205022662665	NA	NA	1	-3.64281566505496	-1.80929578637862
s+_p+_n-	ENSDART00000141063.2	znfl1b	-1095.34255042147	-2.75796691522546	-0.447615503786013	2.73538879518523	-1.64741949919397	1.44862546972535	1.58572739301494	7	0.899830907942501	-2.0319269840804
so_p-_n+	ENSDART00000141068.2	sox11b	20.4425328916331	-0.282183981538386	1.51937124559946	NA	NA	1.57392808200077	0.60529438879009	3.98094689333228	1.28943450063112	-0.637608065507341
s+_po_no	ENSDART00000141090.3	si:ch211-196c10.15	-1752.51168059238	-3.79271041708956	-2.42444871923356	7	-0.412106601819985	NA	NA	NA	NA	-2.8180530254608
s+_po_n+	ENSDART00000141100.3	rps2	-1667.12502227301	-2.78066692327335	-1.86851760662347	4.63414996865143	-0.209590053851298	NA	NA	1	-3.50598019188913	-2.72370065168746
s+_p+_no	ENSDART00000141167.2	hsd17b12a	-1680.03387290934	-3.77415147302878	-2.35561769823809	7	-0.419001117712868	1.87647219614873	-3.94126317683951	NA	NA	-2.74361944190522
s+_po_n+	ENSDART00000141187.2	def6c	-1575.59222751413	-2.24046253624589	-0.489935458268723	3.78554475167447	-0.068696692798391	NA	NA	2.39812819348577	1.58225692997458	-2.60789623651764
s+_p+_no	ENSDART00000141207.2	si:ch211-202h22.7	-1541.05171570124	-3.52665412898142	-1.41483649756069	4.46050165849494	-0.233182052133487	2.78768773527314	1.01692144201306	NA	NA	-2.56677368863607
so_p+_n+	ENSDART00000141219.2	CR848723.1	-1670.36312502276	-4.13557153680517	-1.91876985219107	NA	NA	2.876538671573	1.11251223494204	1	-3.47551086257976	-2.72829827351757
s+_po_n+	ENSDART00000141314.3	abi2a	-1294.85861053089	-1.73055693765294	-1.59429558452151	5.23308455740453	-0.31340508136503	NA	NA	2.46071009698052	0.836478104152949	-2.26212608765191
s-_p+_n+	ENSDART00000141323.2	si:dkey-261j4.4	-938.505302179146	-2.91059416951298	-1.12615794927624	7	-0.343348386656195	1	-3.57383546232489	5.66799329395127	0.786200491070944	-1.8414875265335
s+_p-_n+	ENSDART00000141338.3	enc1	-816.988531607827	-2.17584198215305	-0.589807790943493	4.96921620491877	-0.209692643680503	1	0.897690855364878	2.07936678994954	-4.04094773990711	-1.68729837811903
s+_po_n+	ENSDART00000141414.2	zgc:112185	-1252.32176289081	-1.993733556129	-1.50532251751185	5.05649183863323	-0.286940731768871	NA	NA	1	-3.58304130906507	-2.21133052497751
s-_p+_n+	ENSDART00000141422.3	si:ch211-250k18.7	-1618.12792246155	-3.19408960103977	-1.67446445225587	7	-0.401494364482797	1	-3.36034912645262	6.21166230735071	0.914379609074588	-2.68133853997607
s+_po_no	ENSDART00000141448.2	fnbp1l	-1641.94475717061	-2.98697925763556	-2.03224381875469	6.02781588730939	-0.191916782597358	NA	NA	NA	NA	-2.67933028506446
s+_p+_n-	ENSDART00000141554.3	abca2	-1244.95561939569	-2.28747697248141	-1.68058692835239	7	-0.567758823873737	1	-3.26211725574296	1	0.763087555386307	-2.21756307233911
s+_po_n+	ENSDART00000141597.4	lrrfip1b	-1451.759374698	-3.15846204427889	-1.47319914908686	6.26173733428329	-0.143296371291412	NA	NA	3.72164806208965	0.713780687317153	-2.45812752073034
s+_po_no	ENSDART00000141784.2	tep1	-1423.54956480659	-2.20960051234781	-0.147210969298885	5.72632730544259	0.449050345324976	NA	NA	NA	NA	-2.40828844205042
so_p-_n+	ENSDART00000141835.2	tspan18b	-1136.72387579183	-2.04910205120985	0.670494180465585	NA	NA	1	-0.03191425484827	3.79113938632149	1.50298771557372	-2.06610972029209
s+_po_no	ENSDART00000141864.3	cbarpb	-1728.28376288269	-2.86588169680681	-1.9618586615149	5.48329984420123	-0.132415442544585	NA	NA	NA	NA	-2.78522858493554
s+_p-_n+	ENSDART00000141877.3	kcnk10a	-1326.66386679075	-3.11913090636917	1.03590241952473	4.61938425658947	0.26426806509897	1.82376575611149	0.83318290890176	4.19301917417106	1.12353367990036	-2.31540301853474
s+_po_n+	ENSDART00000141915.3	si:ch211-166a6.5	-1058.93855309521	-2.16185283995969	-0.903190061890513	3.39078501672532	-0.059841222856031	NA	NA	2.11313867433435	-4.05885347860131	-1.97184672908608
s+_po_n+	ENSDART00000142024.2	tra2b	-1714.82933221502	-3.15537060827067	-2.24689471182534	7	-0.359064822449392	NA	NA	2.03168216091881	-4.01606625909869	-2.78599621197111
s+_p-_n+	ENSDART00000142087.3	foxp2	-1362.99508193488	-2.48276818223422	-0.273122987232193	7	-0.264487928526392	1.80253466776395	0.376191576818715	4.75636161912654	0.930325588662064	-2.3623696743275
s+_po_n+	ENSDART00000142120.2	slc25a3b	-1465.83314673123	-2.78874210720104	-1.86552451416383	7	-0.344267562203054	NA	NA	2.00889281383606	-4.00449645903989	-2.47805500553436
s+_p-_n+	ENSDART00000142156.2	sebox	-277.02746193738	-1.66896955555435	0.128587694676865	7	-0.233090958237961	6.92930469791601	1.29450193835937	1.06589136858795	0.57968470274289	-1.02403899489343
s+_p-_n+	ENSDART00000142162.3	lamp2	-1829.47738982798	-3.04040515675758	0.014309552467875	5.5136318048407	-0.208170076990456	1	0.392482607843193	2.6452273611719	1.50658646507705	-2.93630926759145
s+_po_n+	ENSDART00000142208.2	krt99	-1482.45675567509	-3.51791372451899	-0.546046557212804	5.38844109548053	-0.094078582977748	NA	NA	1.25263137795888	1.62747931888102	-2.49514297201557
s+_po_no	ENSDART00000142256.2	si:dkey-32e6.3	-1446.70341325749	-1.99976568576991	-0.186577505487899	4.73191053321649	0.469784867898751	NA	NA	NA	NA	-2.43587505635184
s-_p+_n+	ENSDART00000142406.3	si:ch73-160h15.3	-210.5964477977	-2.3851444966134	0.337229161723081	6.41183590943989	-0.042342211556856	1.99403289282486	-3.99702455349831	4.08254832827247	1.0516939313826	-0.940914780746419
s+_p-_n+	ENSDART00000142418.4	sgms1	-1231.11397145319	-1.99715385053852	0.527884887116073	3.1632173021279	0.558328057103167	1	1.06502322514435	2.24016541984665	-0.684896016171034	-2.19526251500001
s-_p+_n+	ENSDART00000142444.4	adgrf6	-1676.14132961212	-2.72255185970633	-2.02974429677657	6.39164647179623	-0.330022482013535	5.6763117387294	0.676137265308821	1	-3.14263530396585	-2.75114540221111
s+_p-_no	ENSDART00000142482.2	paqr8	-1648.01037455014	-3.05613040966311	-0.756488250800038	3.11508600511975	0.296190709155589	1	1.08660372031041	NA	NA	-2.69762161564988
s+_p-_n+	ENSDART00000142517.3	si:ch211-114c12.2	-1501.40313440716	-2.61702802540614	-0.258258786265	3.77536375711737	0.129991675031245	2.78182366318157	1.10781956772019	2.03728559634054	1.09251601181248	-2.52955980040617
s+_po_n+	ENSDART00000142529.2	si:dkey-286j15.1	-1171.6531105255	-2.51956853364399	-1.24002133801112	5.37478646033093	-0.22314938577258	NA	NA	1.94794093122695	-3.97456329550807	-2.11252015299168
s+_po_n-	ENSDART00000142647.2	si:dkey-266m15.5	-1397.1610280297	-4.20006859803668	-1.10659179998769	3.51516250518445	0.037019617558646	NA	NA	1	1.22867323961384	-2.38933412851773
s+_po_no	ENSDART00000142709.3	si:dkeyp-67a8.4	-918.72724546957	-2.87488417045147	-0.940881856970624	4.49425011922342	-0.136462490184213	NA	NA	NA	NA	-1.78462812852644
s+_p-_n+	ENSDART00000142855.2	tbx16l	-637.506412169989	-2.82951182242646	0.078431144295732	4.78779088184521	0.008981530983935	1	1.14887679128389	2.39695618639922	-0.58084262698101	-1.46392313291971
s+_po_no	ENSDART00000142871.3	hnrnpm	-989.119943918869	-2.09714327068204	-1.37147111982042	5.98650421686022	-0.298324392428192	NA	NA	NA	NA	-1.87245861872989
s+_po_n+	ENSDART00000142881.3	fryb	-1216.47345692832	-3.68487709744009	-1.30381565867473	5.93796134243567	-0.233861456952339	NA	NA	2.19760490975368	-4.10579319898186	-2.16957819722438
s+_p+_no	ENSDART00000142957.3	col17a1a	-1140.37914442083	-2.99405366710411	-0.779669568400965	4.43748861411943	0.057287920455654	2.35646692271781	0.887999377015935	NA	NA	-2.07135096930628
so_po_n+	ENSDART00000143009.3	wdr46	-452.280531734921	-0.66895303936466	-0.313675449956222	NA	NA	NA	NA	2.93429899316513	1.04583437595391	-1.2071624883554
s+_po_no	ENSDART00000143126.2	si:ch211-119d14.2	-1792.58181307914	-3.34960781415898	-2.07108794176889	2.85934678468599	-0.062828038431449	NA	NA	NA	NA	-2.86352350950153
s+_po_n-	ENSDART00000143216.2	BX323875.1	-1036.17161294221	-3.19463668780092	-1.35909785172282	7	-0.433958748317977	NA	NA	1	0.01709620392468	-1.94570867734303
so_p+_no	ENSDART00000143225.2	si:ch211-217k17.9	-644.233166607124	-2.68639047382777	-0.110834703841755	NA	NA	6.77787456190618	1.27089358627951	NA	NA	-1.448062730646
so_p+_no	ENSDART00000143265.4	hydin	-1227.27776319878	-1.95803461951308	-1.35381468629007	NA	NA	7	1.21929221254316	NA	NA	-2.1677978650086
s+_p-_n+	ENSDART00000143363.4	si:ch211-214c7.4	-56.5063666267049	-0.249012289030813	0.899664318197391	7	-0.174565582306912	3.82065067371395	1.14987898864116	1.94730196779179	1.25536994217606	-0.748769304802025
s+_po_n+	ENSDART00000143373.3	rbmx2	-1377.65983651148	-2.02141808016814	-1.55536940347163	6.79343088351283	-0.237954252904616	NA	NA	1	-3.61043776979503	-2.36798944901154
s+_p+_no	ENSDART00000143413.2	si:ch211-170d8.2	-564.143216717812	-2.08959565614884	-0.722203626890514	6.01695853913571	-0.410424416580674	2.1698786898971	-4.09019188885314	NA	NA	-1.36305479591735
s+_p-_n+	ENSDART00000143492.2	senp3a	-1322.27379818795	-1.98747621999592	-1.05850705497063	3.80297812707727	-0.049899826092064	1	1.31120795406697	1.90775546430978	-3.95576365427501	-2.31028106882293
s+_p-_n+	ENSDART00000143666.4	nav2b	-560.949727646604	-1.83407712648369	0.657459069120683	7	-0.395281310181105	7	0.968261516060883	2.97119150820867	1.31162974650689	-1.37477897247888
s+_p-_n+	ENSDART00000143676.2	zc3h12b	-1763.32982371227	-2.31462959547641	0.570666324591803	5.72247461442727	0.153686216219294	3.80894048801502	1.04408524312406	3.81113169908981	1.28438607097425	-2.85510104140625
s+_p-_n+	ENSDART00000143703.2	flrt3	-369.219566185445	-2.73493846695511	0.528646086249715	3.15444890330607	0.039237454901931	1	1.22719957190402	2.13279049270368	-4.0697736867002	-1.1341288592961
s+_po_n+	ENSDART00000143836.3	si:ch211-105c13.3	-1126.13829621743	-3.68819774610472	-0.78455486130181	4.55094375562025	0.011083007095068	NA	NA	1	0.426045266493933	-2.05452274874996
s+_po_no	ENSDART00000143934.3	rps24	-1843.31270654474	-3.25235154804683	-2.12434265242679	3.85373713826995	-0.112097005128813	NA	NA	NA	NA	-2.92647468882715
s+_po_no	ENSDART00000143956.2	cavin2b	-995.509715236379	-3.7497249600574	-1.08997115480742	3.92653701388943	-0.132535862414363	NA	NA	NA	NA	-1.87989564405816
so_p+_no	ENSDART00000144025.2	si:ch211-217k17.8	-887.688172625337	-3.02587991228992	-0.45095238924931	NA	NA	5.81551480444252	1.29400612041358	NA	NA	-1.74771526020879
s+_p+_n+	ENSDART00000144113.4	si:ch211-149a19.3	-1310.47871751654	-3.51456794493431	-1.61680689033247	6.59227293351182	-0.430360810319112	1.96922956429945	-3.98482399342348	1.60715504480274	-3.83563603431568	-2.30124609933917
s+_p-_n+	ENSDART00000144138.3	hnf1ba	-1337.50203101435	-2.8696772886217	0.197436767189667	7	-0.337986921827464	3.26038898270368	0.933235697910674	2.9557852350688	1.43409728436856	-2.33074261002191
s+_p-_n+	ENSDART00000144226.2	ctsll	-442.808273836723	-2.50076072744862	0.227865385586039	4.97244410081221	-0.079454480536608	1	1.31886638843665	3.6718954375395	0.528669084925931	-1.22395604035877
s+_p-_n+	ENSDART00000144303.2	AK6	-752.584708428777	-1.18942565491447	-0.422638702139029	6.05792991957469	-0.248785379715645	1	1.23543856525262	3.8409224944298	0.664215897473044	-1.60676335076331
s+_p+_no	ENSDART00000144329.2	acer3	-1722.4840963541	-3.74976624792825	-1.73020207377366	3.45534793318727	-0.176785770829024	2.68798805949359	0.940124106669184	NA	NA	-2.79054938793406
s+_p-_n+	ENSDART00000144335.2	cyp27c1	-79.4546684532037	-1.20261981756479	0.872378355995861	5.77666307597643	-0.083696928733486	1	0.905755565417252	3.00347997023273	0.853585573111942	-0.775430116319075
s-_p+_n+	ENSDART00000144395.2	BX539307.3	-1679.12331667011	-2.81501261982728	-1.82812838344422	7	-0.413380208095941	1	-3.17805681814279	4.0726919441068	0.830291006637839	-2.7543807854968
s+_p-_n+	ENSDART00000144564.3	BX470188.1	-1623.33902728827	-2.88570081622893	-1.33064670000089	5.37881934097857	-0.258897411891323	1	0.517327838133351	4.61439012521356	0.701878555516797	-2.68244191170751
so_p+_no	ENSDART00000144606.3	trmt10c	-1790.44300592298	-2.77645885828685	-2.79823589813473	NA	NA	1.87131108654013	-3.93953717136725	NA	NA	-2.86291637218498
s+_p-_n+	ENSDART00000144609.2	tmed4	-1689.29154530552	-2.97053537282913	0.141568467708939	1.82073396667806	1.1632754909103	1	0.675530541952224	1.91876673304682	-3.96068806730565	-2.76348576508145
so_po_n+	ENSDART00000144615.3	rbmx	-960.174440595102	-4.14310144267283	-1.81626256204957	NA	NA	NA	NA	2.09396790948356	-4.05019606842405	-1.83873455844624
s+_po_n+	ENSDART00000144711.2	tmem154	-1149.4696156434	-3.82760727097103	-1.07160058611789	7	-0.24408069948108	NA	NA	1	-3.21303074546578	-2.08747577775574
s+_p-_n+	ENSDART00000144744.2	col5a2a	-1741.78991486644	-3.42371770395366	0.493241586131979	7	-0.241378798821177	1	-0.261344163973186	3.24497039689677	1.43121597478938	-2.83026682819483
s+_p-_n+	ENSDART00000144755.3	ppm1ba	-908.502153910211	-1.54308132925354	-0.415494791596409	5.06984168202418	-0.149366827445792	1	1.13659917798301	1	-3.47396407116724	-1.7996065346802
s+_po_no	ENSDART00000144785.3	znf983	-942.188637898946	-1.81059541042182	-1.12962910916109	3.82111647382848	-0.204683226438788	NA	NA	NA	NA	-1.81256163120474
s+_po_no	ENSDART00000144876.3	si:dkeyp-67a8.4	-1104.93684062363	-3.47650707150685	-1.33068613424669	5.93067515103935	-0.230747273844828	NA	NA	NA	NA	-2.01639398553499
s+_po_n+	ENSDART00000144879.3	mtif3	-1233.08477445347	-2.12628694318735	-1.52636272501443	5.38070196812614	-0.287002885663095	NA	NA	2.0217327761307	-4.01101738402629	-2.18826180097513
s+_po_n+	ENSDART00000145033.3	rnaseh2c	-1090.42918128626	-2.00626439084236	-1.26011289676323	5.66628121550754	-0.272796421916981	NA	NA	2.06007943627507	-4.03077033040292	-2.01229103956009
so_p+_no	ENSDART00000145055.2	pnrc2	-408.413143421793	-1.5628292944416	-1.10308459360991	NA	NA	2.28027665447402	-4.15367732754169	NA	NA	-1.15555879521531
s+_p-_no	ENSDART00000145066.3	nhsl1b	-1198.06409203572	-3.92113248737937	0.387946064520387	2.10203732861174	0.828109847117295	1	1.01371847253069	NA	NA	-2.14280827628312
s+_po_no	ENSDART00000145107.3	agfg1b	-1048.13731951004	-2.11601272533047	-0.874107372653516	2.95891818527986	0.021201809087844	NA	NA	NA	NA	-1.94309955360747
so_po_n+	ENSDART00000145203.3	si:ch211-197h24.8	-1285.03478826204	-4.41832366116344	-2.39741499755845	NA	NA	NA	NA	2.40251749462552	-4.2286322219292	-2.24062743285712
s+_po_n+	ENSDART00000145375.5	cpt1aa	-1415.94776653528	-2.64298673643078	-1.8791532732521	6.5465420580824	-0.331523157062625	NA	NA	2.1238972663802	-4.06335998026804	-2.4158398618532
s+_po_n+	ENSDART00000145539.2	zgc:113333	-1346.04389057334	-2.62589106081124	-1.31685798897478	3.82788199375978	-0.087564051103283	NA	NA	1.82847198668728	-3.91978615460287	-2.32673681262878
s+_p-_no	ENSDART00000145767.2	celsr2	-1589.65031092993	-2.94737625491217	-0.054622922769088	2.98167367692416	0.552398835373193	4.50447929320809	1.36392306928485	NA	NA	-2.62620947383764
so_po_n+	ENSDART00000145874.3	BX936337.1	-1247.13978067537	-2.52951078653032	-0.025511857783363	NA	NA	NA	NA	5.91858898111873	1.35928316018492	-2.19114372407694
s+_po_n+	ENSDART00000145948.2	pkd2l1	-1724.51122584887	-3.2156860407501	-2.28010595332832	7	-0.378885098606556	NA	NA	1	-3.50874787685165	-2.79763878073625
so_p+_no	ENSDART00000145960.4	slc47a2.2	-1170.14687477001	-4.31935495392004	-2.28995203268603	NA	NA	2.23378774365156	-4.12695157749267	NA	NA	-2.09848486380101
s+_p-_no	ENSDART00000145970.3	si:dkey-83k24.5	-1055.92055083258	-3.56422870479708	0.315732372435903	2.41371468425689	0.555285167223102	1	0.706034938644157	NA	NA	-1.96686874115865
s+_p-_no	ENSDART00000146094.2	cldnf	-571.94080794733	-2.63011575143139	-0.241592121612205	7	-0.29445078853042	1	0.864276869184281	NA	NA	-1.37211051955104
s+_p-_n+	ENSDART00000146280.2	bbip1	-1765.56237882507	-2.74948051422335	-1.56327224220872	6.20886326430219	-0.157933106157123	1	0.91361082922695	3.32310365054205	0.674334171159642	-2.8582591061846
s+_p+_no	ENSDART00000146300.2	klf5b	-989.070870130797	-2.21109697331116	-0.923189061230491	5.71826880657864	-0.335852260094621	4.5713781925471	0.956425462867232	NA	NA	-1.88605562489117
s+_p-_n+	ENSDART00000146356.2	si:ch73-44m9.2	-1259.13939661931	-2.67257138472864	-0.099223324683635	4.63398344442681	-0.213184527252255	4.80879303586582	0.967129822292221	3.07291549652467	1.26844344251025	-2.23220822416786
s+_p+_n+	ENSDART00000146434.3	zgc:153115	-281.489123495591	-0.426636292785899	-0.104946373172436	7	-0.243905255769652	1.74783365097709	-3.88662916594372	1.95138904153647	-3.97615154931873	-1.02970889270987
s+_p-_n+	ENSDART00000146461.3	alpl	-932.299561311509	-2.21295980476848	0.414647165227951	7	-0.276353966965601	1	0.084012731795014	4.67229131903074	1.03990637068243	-1.83062824587756
s+_po_n+	ENSDART00000146546.2	mrpl37	-794.643457435464	-1.28777785948106	-0.828649548158105	3.27346216732609	-0.189354853193764	NA	NA	1.69612561745957	-3.86790226194535	-1.64495309201985
s+_po_n+	ENSDART00000146577.2	sumo3a	-1654.72068261642	-2.89491350027625	-2.25339293339157	6.17045343208703	-0.309426304534122	NA	NA	1.85708873118837	-3.9325797572493	-2.71043450610815
s+_po_n+	ENSDART00000146611.3	cxcr3.3	-1733.62327445002	-3.70908009384088	-2.04632656375456	6.72669909242426	-0.340998434593638	NA	NA	1	-3.56128620064267	-2.80890161549887
s+_po_n+	ENSDART00000146612.2	esf1	-538.226134212523	-0.918716167517676	-0.404389974001367	4.69929298938427	-0.132300755744469	NA	NA	1.81456023697775	-3.91412035076502	-1.32910973001965
s+_po_n-	ENSDART00000146717.3	clic3	-981.339448319579	-2.26676955453679	-1.31907445849221	7	-0.384512203686368	NA	NA	1	0.950294715572439	-1.87743434883665
s+_p-_n+	ENSDART00000146830.3	apbb1ip	-1730.77263192196	-3.63152951106512	0.542951872017239	3.10789591987074	0.722474960777076	1	0.880633824065257	4.54790981615864	0.698918808836395	-2.81423562568824
s+_p-_n+	ENSDART00000146931.2	avpr2l	-1712.90575713418	-3.41392277800173	0.421733392343791	4.58292845351697	0.012844614448367	1.98899906330969	0.833460020260334	4.10404949696369	1.28541248512594	-2.79235302198412
so_p+_no	ENSDART00000146933.3	c7a	-1398.72061750777	-4.45307701720927	-2.50772250448661	NA	NA	2.16628223433897	-4.08858895123525	NA	NA	-2.38091087119966
s+_p-_n+	ENSDART00000147030.2	sytl5	-1442.06575070394	-3.50621854886382	-1.80321635091539	5.34756214514559	-0.701469816400782	7	0.894595383321455	3.17771781820928	0.882795470995522	-2.46207803373497
s+_p+_no	ENSDART00000147230.2	zgc:158868	-1506.08209962358	-3.07614937160833	-1.30731505670494	4.65717429394452	-0.294977356939795	3.59721706020319	1.07568851172434	NA	NA	-2.52357699057422
s+_po_n+	ENSDART00000147265.2	rpl8	-1439.08643170252	-2.43452606267952	-1.27410640702005	4.40879875989845	-0.172184807024478	NA	NA	1.80530810346636	1.13002457023797	-2.43986143075113
s+_po_n+	ENSDART00000147439.2	atp6v0b	-929.279258504419	-1.4017149711033	-0.986399810286916	4.94050549775285	-0.004143396098423	NA	NA	2.20787895385865	-0.522716978070127	-1.81015312975111
s+_po_no	ENSDART00000147644.2	si:dkey-4c15.16	-1579.81590870192	-2.7567343428688	-2.24623813074866	3.71140956442552	-0.314935146493863	NA	NA	NA	NA	-2.60075433385396
s+_p-_n+	ENSDART00000147656.3	si:ch211-238g23.1	-1911.14701613757	-3.3060477197204	0.046339053598796	4.89126152316066	-0.180931604259968	1.23614040032424	0.832866302840515	3.58754307570079	1.48082158119599	-3.037127305546
s+_po_n+	ENSDART00000147742.4	fgfr1a	-634.494528032662	-0.817860933388995	-0.903286367961859	2.86278701388332	-0.136389162870776	NA	NA	2.15202112600764	-1.01057705637778	-1.44512903914832
s+_p-_no	ENSDART00000147951.3	efna5a	-908.449064596754	-1.66124003993646	0.874463166493143	2.90403808944797	0.534277149469747	1	0.743973076592281	NA	NA	-1.78365737623549
s-_p+_n+	ENSDART00000148005.3	CR450686.3	-256.810264627102	-2.05579539026398	-0.352081674161587	7	-0.396817733754419	1.54247120861777	-3.8150785383925	4.93326030395539	0.733560589123614	-0.998866988025682
s+_p+_no	ENSDART00000148116.4	si:ch211-110p13.9	-909.802127352082	-1.47184008563169	-0.371646983256762	2.03959148161677	-0.284004936351551	1.65419375335834	1.55695233299723	NA	NA	-1.78515601690497
s+_p+_no	ENSDART00000148130.2	acacb	-1005.6291423347	-1.79645061417806	-1.00764829003816	1.77367100635034	-0.31863847137634	5.15844720874613	0.967215376786447	NA	NA	-1.90486243122716
s+_p-_n+	ENSDART00000148280.3	prr18	-1135.63533229843	-2.29424633073493	-0.730167570146776	7	-0.160236076076813	1	0.833399996591644	1	-3.10057360500065	-2.08213687224499
s+_po_no	ENSDART00000148349.3	si:ch1073-186o8.3	-1473.41943243789	-2.53855617809622	-1.9013475898118	5.68617197905284	-0.281506167168777	NA	NA	NA	NA	-2.47050450732027
s+_po_no	ENSDART00000148356.2	perp	78.0584217760139	-1.44641642078434	0.091172979302318	7	-0.336485776884015	NA	NA	NA	NA	-0.556102590924851
s+_p-_n+	ENSDART00000148384.3	srsf5a	-643.126740910608	-1.76092515905465	-0.745978157105774	6.15396944949525	-0.360823133506032	1	1.11502680201278	1.88206887811744	-3.94388938752213	-1.47363755344416
s+_p-_no	ENSDART00000148436.2	gna14	-1287.97621352121	-3.79269119495509	1.25491076049472	4.16904558348142	0.576233260876597	1	0.988218549146201	NA	NA	-2.25444918707624
s+_p-_n+	ENSDART00000148460.4	dspa	-161.801407961586	-2.71553644940838	0.233184695498993	5.41026822680407	-0.197366684517109	1	1.71146809215057	2.21400706524561	-4.11466381698872	-0.879783806226434
s+_p-_no	ENSDART00000148528.2	grhl2a	-237.343693286763	-2.1116633787219	-0.37278653530528	7	-0.376933623033512	1	1.05095853225804	NA	NA	-0.958910764582763
s+_p+_no	ENSDART00000148543.2	cdcp1a	-701.817343010787	-1.14232695636626	-0.557798500772784	2.48979091519067	-0.072720875457339	2.00008662639492	-3.9994342088617	NA	NA	-1.53021758974692
s+_p+_n-	ENSDART00000148576.4	pygmb	-1087.77726542435	-3.90367998738566	-1.28246874155605	7	-0.448435912325623	1	-3.70040416281644	6.22881470660474	1.00367021452327	-2.0275229606975
so_p+_n+	ENSDART00000148789.3	wfs1b	-540.871597699607	-0.889721741456642	0.53051997674273	NA	NA	5.14800863342283	1.1127649359139	3.69999932573508	1.33760950988092	-1.33144692099312
s+_p+_n-	ENSDART00000148894.2	serpinb14	-1701.84104953949	-2.97798930000174	-0.43660349470713	1.02914612877185	0.677450625400654	4.23475644119946	1.11425239436866	1.72464132704549	0.695529806083491	-2.77759127857712
s+_p-_n-	ENSDART00000148908.3	erbb3a	-935.428837686146	-2.94360031544447	-0.574607550201808	7	-0.274821336638573	1	0.269816995099024	1	0.879768478126211	-1.83415374298028
s+_po_n+	ENSDART00000148932.3	si:ch73-109d9.1	-1544.83127668575	-2.17341996552497	-2.25253629549989	6.93466596121248	-0.303813082135439	NA	NA	2.43353835923379	-0.060730051515292	-2.57311761981072
s+_po_n+	ENSDART00000149146.2	snrpa1	-1719.99896944649	-3.07737431322465	-2.22553279555812	7	-0.341222755346486	NA	NA	1.86431341756026	-3.93579163659001	-2.79221227374614
s+_p+_n+	ENSDART00000149162.3	crybg1b	-1848.69042207787	-3.68555149358646	-1.74237050666458	4.37246005783143	-0.049534854427596	2.214820318116	-4.11562625438344	2.02805861442812	-4.01419029264044	-2.96413059899351
s+_po_no	ENSDART00000149275.2	zgc:174935	-795.031351863716	-2.23550334714071	-0.687293305260477	3.04880372843801	-0.041289815512445	NA	NA	NA	NA	-1.63074142103283
s+_p+_no	ENSDART00000149299.3	cers2b	-912.062833681825	-3.34641716818833	-0.978476378725081	6.12874454200471	-0.269466489176889	1	-3.14205602644121	NA	NA	-1.79277639803037
s+_p-_n+	ENSDART00000149356.2	il23r	-1351.62142249931	-4.02911253653004	-1.08093070324017	5.7880115286618	-0.180568691659466	1	1.05880663094762	2.73437164466212	0.116845249008463	-2.34757506449851
s+_p-_n+	ENSDART00000149364.3	il23r	-1588.33143827706	-4.55251411871757	-1.50348659539666	7	-0.293591183570336	1	0.617400153022938	1	-3.36787524478348	-2.64355839115031
s+_p-_no	ENSDART00000149425.3	slc25a22a	-1630.13059195872	-2.52245941527928	0.692567465170208	6.86620086368867	0.432743068769685	1	0.663401554922453	NA	NA	-2.67811554738247
s+_p-_n+	ENSDART00000149528.3	fabp1b.1	-1538.28070303568	-4.08963639180492	-0.536877964732528	5.95319994077776	0.030680931953376	1	0.779185641873581	1.83129320765519	0.742710748942112	-2.57806647329742
s+_p+_no	ENSDART00000149545.2	tgm1	-1341.49331366563	-3.36847362196661	-1.22311622275149	5.27136960125106	-0.057642260651677	2.254953943199	-0.163322223393751	NA	NA	-2.32060707558273
s+_p-_no	ENSDART00000149586.3	gna15.1	-4.35891925298117	-2.1225022993457	0.169112172294086	7	-0.350053774104392	1	1.26784437947013	NA	NA	-0.671466508114665
s+_po_no	ENSDART00000149596.2	si:dkey-87o1.2	-1191.52543736562	-3.59261945466231	-1.2182512451298	3.83099387574921	-0.064999895894522	NA	NA	NA	NA	-2.12168776307695
so_po_n+	ENSDART00000149607.2	srsf5a	-1566.85690205293	-4.51192854875488	-2.50015208280998	NA	NA	NA	NA	1.92045172862063	-3.96340703529391	-2.58841096017468
s+_p-_n+	ENSDART00000149698.2	slc39a5	-645.343311011844	-2.70768963732607	0.13427150184542	5.70811114465411	-0.07954254200647	1	1.1863531853631	2.68201433988442	0.767534956000417	-1.47441406661914
s+_p-_no	ENSDART00000149715.3	grhl1	-1734.14078609608	-4.43141471486938	-2.26766546059151	7	-0.39507706464853	1	1.36671909741952	NA	NA	-2.80936474023213
s+_po_n+	ENSDART00000149795.2	nr0b2a	-33.5899557355813	-2.02041900299629	0.545344960229333	6.01467000546317	-0.114313946206738	NA	NA	4.81006039728232	0.714659205728742	-0.707077378830121
so_po_n+	ENSDART00000149806.2	gab1	-1512.16782872769	-4.20775013352726	-2.49140375816073	NA	NA	NA	NA	2.25454357911362	-4.13877050792733	-2.52072589209336
s+_p-_n+	ENSDART00000149812.2	ovol1a	-254.026767812822	-1.47357051951681	-0.547064181091092	7	-0.453139816951666	7	1.24151464247944	2.10667550831536	-4.05558738386426	-0.997798992412192
s+_p+_n-	ENSDART00000149816.2	hspb1	-1594.50565718102	-4.3314288891232	-2.18522654720114	7	-0.464438594567655	1.62302888958164	-3.84090846771648	6.48587633839356	1.0343167303165	-2.65434232577325
s+_po_n+	ENSDART00000149868.3	grsf1	-942.74891688175	-1.30185522797484	-0.744405644319215	1.6119658784071	0.132281925529711	NA	NA	1.66945070225217	-3.85796022364544	-1.82753477053034
s+_p+_no	ENSDART00000149869.2	slc35d2	-1777.07984736347	-3.48885893286384	-1.62324651220096	5.18827098759937	-0.022382204534468	1.94467557896381	-3.97293196879777	NA	NA	-2.86072837279406
s+_po_n+	ENSDART00000149875.2	tgif1	-1577.40113149609	-3.96468880282147	-1.74200652088897	4.54236079040287	-0.259826712482946	NA	NA	1.98186197121208	-3.99104971114348	-2.61425837852605
s+_p-_n+	ENSDART00000149973.2	frk	-1258.1102613134	-4.21136692952179	-1.11203582858899	7	-0.272064476580786	1	1.11113952094034	2.23352492957532	-4.1258869423236	-2.23610032666236
s+_p-_n+	ENSDART00000150028.2	onecutl	-1201.70910575816	-2.94449661165565	0.145173688547906	6.78375067418745	-0.333059372878904	1	0.227776947462161	2.27511534877458	1.44272168865554	-2.1625711853408
so_p+_n+	ENSDART00000150100.2	si:ch73-57f22.2	-1226.46872298263	-2.35753690996576	-1.97043522874874	NA	NA	2.38660951645035	-4.21893168853612	2.36536842965497	-4.20557940100643	-2.18157025416501
s+_po_n+	ENSDART00000150148.3	slc7a6	-311.33645943428	-0.540519047002751	-0.170833747489186	5.79505285938574	-0.278789218239407	NA	NA	2.37151700082144	-0.689239179854913	-1.0479692134518
so_p+_n+	ENSDART00000150200.2	si:zfos-223e1.2	-1686.55818334372	-2.70736635237815	-2.48242079858898	NA	NA	3.78555196759744	0.539374875451161	1	-3.52035905760328	-2.74753815091549
s+_p+_no	ENSDART00000150219.2	tfap2c	-510.952329532497	-1.592636669445	-0.230194016089186	5.29728366932321	-0.450246260760686	2.93968993010871	1.08437498536291	NA	NA	-1.29436025902318
s+_po_no	ENSDART00000150226.3	mst1ra	-951.599584356218	-2.08568305818081	-0.834411561908655	3.85293337231132	-0.088960070304803	NA	NA	NA	NA	-1.82425672184024
so_po_n+	ENSDART00000150246.2	si:ch211-245n8.4	-1353.79418454528	-2.42001840737083	-1.20476390561777	NA	NA	NA	NA	5.58304352413999	1.07022474909956	-2.32248968821026
so_po_n+	ENSDART00000150302.2	znf1045	-1527.53795245364	-3.31012549442918	-1.70741926338864	NA	NA	NA	NA	6.75039157313617	1.02306791794908	-2.53920468650377
s+_p+_no	ENSDART00000150490.2	FAR2	-1492.87614549479	-3.74402255872389	-1.63029321709457	7	-0.300624276559061	1	-3.46708979580003	NA	NA	-2.51176702658102
s+_po_no	ENSDART00000150617.2	tnfaip8l2b	-931.927625869253	-2.52216058620331	-1.22198373834881	6.8954437522533	-0.338335772664198	NA	NA	NA	NA	-1.8031906830485
s-_p+_n+	ENSDART00000150621.2	znf1137	-1266.35937739279	-2.69349141632484	-0.658331064400246	6.33296968563581	-0.414879376724995	1	-3.03724770865431	6.00976468399725	1.00430064591875	-2.24499272852051
s-_p+_n+	ENSDART00000150622.2	si:ch211-234c11.3	-967.917147896648	-3.35447250352396	-0.301214917382418	6.368287583935	-0.599239488097542	4.08391428984194	0.574052512581731	3.39154536227755	0.773062409586516	-1.87440272436754
so_po_n+	ENSDART00000150629.2	si:dkey-23a23.3	-840.340890940307	-1.5419202036437	-0.197873949429618	NA	NA	NA	NA	3.64283932206305	1.29880033879617	-1.68669770353449
s+_po_n+	ENSDART00000150675.2	si:dkey-82i20.2	-941.778018542724	-2.03735850397282	-1.25224515190541	7	-0.359295388710172	NA	NA	2.22516011231176	-4.12157776752391	-1.8305160913053
s+_po_n+	ENSDART00000150698.3	ost4	-1308.54607744153	-1.96040271282813	-1.84028184247941	4.27213336169539	-0.30641278300911	NA	NA	2.41674073869614	0.362392739615266	-2.27844584040109
so_po_n+	ENSDART00000150712.2	si:dkeyp-4f2.3	-1457.82495066168	-2.62283822163669	-1.88058385515249	NA	NA	NA	NA	7	0.980158809888951	-2.45298756752772
s+_p+_no	ENSDART00000150734.2	si:ch211-217k17.9	-1647.52896834133	-3.93409533832712	-1.6035680319884	5.39598665385366	-0.21321925529526	4.99496720924972	1.07009905209962	NA	NA	-2.70063753841143
s+_p-_n+	ENSDART00000150760.2	si:dkey-21h14.8	-1409.76290313604	-2.35563728598532	0.696223094487536	1.75753093302184	0.675540206934444	1.08626633153897	0.552184990484394	6.81404736262679	1.03168143472374	-2.41900514171452
s-_p+_n+	ENSDART00000150796.2	si:dkey-29j8.2	-1381.8500306092	-2.82435385944544	-1.70970736159118	6.55985876529858	-0.315861800963177	5.84410888445451	0.576234552902868	1	-3.11855198890224	-2.38807091104771
s+_p-_n+	ENSDART00000150797.2	znf1073	-1474.12530243895	-2.83039624559289	1.21945121531133	3.30037819477844	0.427432738609425	3.3878563320338	0.806097131660978	7	1.03379792555763	-2.49957325380426
so_p+_n+	ENSDART00000150851.2	si:dkey-247i3.5	-1637.64416127567	-3.299163267358	-2.2466275548925	NA	NA	1	-3.4684339013828	3.96325681817695	0.772703788487772	-2.6875653305783
so_po_n+	ENSDART00000150879.2	znf1067	-750.69147710539	-1.6859593931265	-0.810828726379504	NA	NA	NA	NA	5.36939733574988	1.01675721536286	-1.57729192547059
s+_p+_no	ENSDART00000150893.2	Sep 12	-1081.33586696103	-3.60835758631401	-1.17527529292531	6.62432631103474	-0.27748634713438	1	-3.08290390810364	NA	NA	-2.00257326797457
s+_p-_n+	ENSDART00000150919.3	si:ch211-191i18.2	-1959.31180730481	-4.28135160743978	-0.889808109674322	4.80056556620662	-0.045933787134775	2.00682088011094	0.955604566724245	2.51088737161014	0.942796606117982	-3.09710883172458
s+_p+_no	ENSDART00000151025.2	si:ch73-248e21.1	-1515.85255281443	-2.1495310112158	-1.85648881052302	2.2126604347748	-0.980249737208251	2.44271781003821	0.786386405199852	NA	NA	-2.5339740300083
s+_po_no	ENSDART00000151049.2	onecut2	-1353.90393446197	-2.78002020560636	-1.73464228150722	7	-0.291901163823879	NA	NA	NA	NA	-2.32461837445453
s+_p+_n+	ENSDART00000151144.2	fmnl1a	-1340.26913147815	-3.07236970665951	-1.3787945759966	6.32306933530257	-0.228861800723967	2.11703494526049	-4.06103056005474	2.05263964061716	-4.02684500909901	-2.33744896652473
s+_p-_n+	ENSDART00000151234.2	eppk1	-496.18098835707	-3.23985399068594	-0.248064751691952	7	-0.276658889487601	1	1.37023497419168	1	-3.14443814984614	-1.29372527816254
s+_p+_n-	ENSDART00000151269.3	cdk6	-845.465377627708	-1.7840756324325	-0.945722251487143	7	-0.470446912010106	5.92044224949258	0.627458070683503	1	1.00390393792592	-1.72450247816159
s+_po_no	ENSDART00000151312.2	BX548046.2	-1240.63545861503	-3.91360471801646	-1.3421591556587	4.00366901214403	-0.128711274489976	NA	NA	NA	NA	-2.18277793835721
s+_p+_n-	ENSDART00000151329.2	trpm4a	-1194.29383554754	-2.74725297583895	-1.66580681984215	7	-0.412815529608868	1.99181423830414	-3.99605739842031	1	1.15120672446375	-2.15600855050784
s+_p+_n-	ENSDART00000151426.3	si:ch73-91k6.2	-1037.6395501245	-1.90265374401479	-1.26835131709933	7	-0.418979804558262	2.20335791432461	-4.10913721726067	1	1.31928099169913	-1.96212263969678
s+_p+_n+	ENSDART00000151566.3	fmnl2b	-775.311078076907	-2.00243360022096	-0.415139317369386	5.09745576652666	-0.108720471860957	2.22473072707873	-4.12131673081938	1.68277901188853	-3.86183836862278	-1.63774304666802
so_p+_n+	ENSDART00000151625.3	si:ch211-157c3.4	-992.074712909816	-2.01208592811596	-0.273150082600298	NA	NA	2.63174917462868	1.28559968864856	2.18846893070148	1.05073663226184	-1.88703527079707
s-_p-_n+	ENSDART00000151892.2	BX248324.1	-1031.4665356753	-2.53441827954537	0.134451952235865	6.52364861357015	-0.135303930283345	1	0.808207510745697	3.13873944233521	1.36027909249463	-1.95198632234837
s-_p+_n+	ENSDART00000151904.3	foxn3	-1664.80375941648	-3.2042662400933	1.79633780782541	3.01715148238701	-1.51837882316293	4.20434230208635	0.920726393165135	1	-0.234335163174394	-2.73273294485137
s+_p-_n+	ENSDART00000151958.2	col16a1	-1524.41643022855	-2.88495125555785	0.781293538772326	7	-0.320461487024985	1.39451422840638	0.383511129980519	2.7545174039665	1.63053199998526	-2.56135426357227
s-_po_n+	ENSDART00000152068.3	AL590149.1	-1532.59172958645	-3.85009192706764	-2.33709437563247	1	-0.518456329381006	NA	NA	2.06691936356226	-4.03414245889278	-2.55847327807322
s+_p-_n-	ENSDART00000152071.2	si:ch211-207j7.2	-1423.7105797495	-3.21670196012412	-0.473823848340106	7	-0.218440517097519	1	-0.088851148081132	1	-0.625354490337202	-2.43705950166322
s+_p-_n+	ENSDART00000152073.4	si:ch211-242b18.1	-1746.12117175358	-3.95904415707478	-0.891771779333183	4.59438104733774	0.122863170719464	7	1.31308301177824	1	-3.62313842429712	-2.83868428111409
s-_p+_n+	ENSDART00000152091.2	znf995	-1515.58237459761	-3.83093472620169	-0.545778975400034	7	-0.603279390141387	5.62224165682767	0.625715336936969	3.72189809611727	0.759024080191933	-2.55313837297947
s+_p-_n+	ENSDART00000152141.2	anp32b	-1669.55950298643	-2.52193480344255	-0.564272146606988	5.19384268849416	-0.602755170864139	6.11235067419782	0.978387458847213	3.58105814456056	1.38179223470594	-2.74078912937446
s+_p-_n+	ENSDART00000152152.2	si:ch73-24k9.2	-1575.01683450848	-3.30515078556832	-1.84919351879235	7	-0.363107172705284	1.03675690819349	1.31500329530455	1.89388769419497	-3.94915276545417	-2.62656361552877
s+_p-_n+	ENSDART00000152253.2	kcnj13	-1057.01110847368	-2.31262749389168	-0.563629177635985	4.73608023171157	-0.103166844626628	1	1.4144648704857	4.03331541134919	0.523415776470904	-1.98198863523788
s+_po_n+	ENSDART00000152292.2	a1cf	-1153.94486182575	-3.58847524845549	-0.969244428284292	5.28941246161525	0.017740021506876	NA	NA	2.17973167028975	-0.348299805729195	-2.08924318872517
s+_po_no	ENSDART00000152295.2	FAM83G	-1409.900460971	-2.55926639653943	-1.79538054572067	5.43368046515237	-0.30781677225745	NA	NA	NA	NA	-2.39180404367888
s+_po_n+	ENSDART00000152320.2	si:dkey-182i3.10	-1311.1085214481	-1.93018250205775	-1.22720600944128	6.25805275167562	-0.246158114696365	NA	NA	1.76519640538805	1.10160240624777	-2.28324150434141
s+_p-_n+	ENSDART00000152487.2	rltgr	-962.16391051855	-3.54191291055148	-0.372099428474845	5.46698292900396	0.020973643267095	1	1.64072955441285	2.30466342583208	-0.56058987084092	-1.86604115851989
s+_po_no	ENSDART00000152542.2	arglu1b	-1586.7322239972	-3.06530613941987	-2.25779188061399	7	-0.39314672210844	NA	NA	NA	NA	-2.61258205371493
s+_p-_n+	ENSDART00000152562.2	eif3f	-223.682567665651	-0.978898562348328	0.029684420221544	4.81961526496453	-0.199659765617828	1	1.46472356754066	2.18216797449	-4.09707795837758	-0.954626442642329
s+_p+_no	ENSDART00000152666.3	slc25a23a	-1040.91524390744	-1.51985843455647	0.340778483375337	2.21963409085382	0.745464449935782	2.19264621550723	-1.25503264338528	NA	NA	-1.94695587628113
s+_p-_no	ENSDART00000152768.3	si:ch211-207i1.2	-966.876109792344	-2.57635169594232	-1.01512112991316	7	-0.351512537099616	1	0.597442848263422	NA	NA	-1.8596116238388
s-_p+_n+	ENSDART00000152803.4	hemgn	-1664.00551774148	-2.97884475114135	-0.691093678750678	5.75740181623715	-0.102562186568139	1.58069892995941	-3.82690822871995	1.40437914395875	2.10827347806936	-2.73442305611125
so_p+_no	ENSDART00000152885.2	adat2	-801.10955462694	-1.22117639428949	-0.043782124213232	NA	NA	4.91212243629158	1.61304878654428	NA	NA	-1.63906697000621
s+_p-_n+	ENSDART00000152951.2	cdc42ep4b	-296.220480255258	-0.392936859526187	0.527202045299162	5.47073837396958	-0.326087438392196	4.07754199389768	0.991281620558242	2.99437000257765	1.11529501281932	-1.04293594461454
so_p+_no	ENSDART00000152955.2	si:dkey-57h18.1	-925.773218814946	-1.28754801015376	-0.883878133154083	NA	NA	5.68382050166629	1.37718600549945	NA	NA	-1.79367020823349
s+_po_n+	ENSDART00000152960.2	dspa	-1272.71402130283	-3.82518737738365	-1.24117832150213	5.44577220925816	-0.203513188889182	NA	NA	2.1800664090606	-4.09585753386115	-2.23861541567519
s+_p-_no	ENSDART00000152971.2	dnmbp	-895.174568799687	-2.4076621118793	-1.10108569925999	7	-0.370512338855036	1.1919824707813	1.3992474431843	NA	NA	-1.77119160185116
s+_po_n+	ENSDART00000153074.2	si:dkey-66i24.9	-594.960668435029	-1.48452727704803	-0.551101024020257	5.95804269411738	-0.298948321373063	NA	NA	1.98252181511196	-3.99140578797789	-1.40057413384344
so_p+_n+	ENSDART00000153079.3	si:dkey-15j16.3	-690.274538827966	-1.83968456292643	-0.644417508335185	NA	NA	4.31406955646411	0.946404735630278	1	-3.65181760562734	-1.51686649657625
so_p+_n+	ENSDART00000153183.2	CR385078.1	-1595.30687169233	-4.30942306393063	-2.68981778065239	NA	NA	2.22315534460007	-4.12055660589412	1.87430751264944	-3.94061647210252	-2.63871973599873
so_p+_n+	ENSDART00000153210.2	srsf2a	-1571.09776725735	-4.44682389043603	-2.48862567466967	NA	NA	1.97761147114484	-3.98965437910934	2.29706993119289	-4.16424238585585	-2.60895932709876
s+_p+_n-	ENSDART00000153250.3	CU660013.1	-1631.85825024924	-3.65437670854383	-1.93783012895349	7	-0.430021278782822	1.66998980985374	-3.8580596244416	1	0.761165218783456	-2.69689581927321
so_po_n+	ENSDART00000153496.2	wdr61	-1015.24913222717	-1.24293192996012	-1.41537833487058	NA	NA	NA	NA	5.89399536762229	0.855196039396748	-1.90432494717183
s+_p+_n+	ENSDART00000153497.3	wdr53	-984.049695294064	-2.11783391280242	-1.1423422124877	7	-0.370141274315743	1.97382407023466	-3.98719238374679	1.87842985446638	-3.94219518812244	-1.89766123646568
s+_p-_n+	ENSDART00000153554.2	BX530407.4	-1501.35550841967	-2.68759357090268	-0.225647851808058	7	-0.258880270143457	1	0.476275391890338	1.48259418464582	1.59580923588454	-2.53269229617739
s+_p+_n+	ENSDART00000153585.2	cfap100	-1894.11919970129	-3.0272710813594	-2.36064892372526	7	-0.380136215625765	1	-3.65700070665219	1.95000901874403	-3.97551631802345	-3.02224145596787
s+_po_n+	ENSDART00000153659.3	CU467861.1	-1432.75478130854	-2.65266828001826	-1.6231994395215	6.04493316057242	-0.250230454497309	NA	NA	5.3689946178008	0.704029662932875	-2.4352331808253
s+_p-_n+	ENSDART00000153813.2	BX294160.1	-1771.63580479463	-3.51019386611535	1.47308571853131	1.25311587863958	1.21036420983808	2.06774016008495	0.383762665287276	7	1.11608231690136	-2.86728461760886
s+_p+_no	ENSDART00000153839.3	znf800a	-1330.72192980303	-2.00883757412154	-1.53172939367576	1	0.306520548620264	2.21170735421503	-1.41446036159718	NA	NA	-2.30537322341016
so_p+_no	ENSDART00000153898.3	si:ch211-107e6.5	-1234.52656070554	-2.75662095521757	-1.69878915408671	NA	NA	4.111486607837	0.942081080587076	NA	NA	-2.17450732365296
s+_po_n+	ENSDART00000153909.3	spns2	-1850.88428948766	-4.62587207387419	-2.09358858692276	7	-0.252031990859042	NA	NA	2.41690120837708	-0.660763483047003	-2.95332219975651
s+_p-_no	ENSDART00000153983.3	RPS17	-36.3117591597795	-1.06182351709751	0.450214490302325	4.15759902440424	-0.093372283235647	1	1.30687811169612	NA	NA	-0.707664325728249
s+_p-_n+	ENSDART00000154109.2	tp53inp2	-818.086355568046	-2.43876958987898	0.315495154313861	3.24480671417446	0.278179397774747	5.1858401117057	1.30482705003931	2.07151101586532	-4.0367603488421	-1.68916673396006
so_p+_n+	ENSDART00000154110.2	si:ch1073-80i24.3	-201.719244409441	-2.25818854052143	0.634662264127491	NA	NA	1	-3.30398642298359	3.19348975404475	1.2343787208284	-0.913375158418941
s+_p+_n+	ENSDART00000154111.2	BX530721.1	-265.01056774552	-1.78241796217378	-0.70073599960759	3.44918553011877	-1.04967577105247	5.56207439681224	0.423577974549933	2.20634260633418	-4.11075782634611	-1.00669192734477
s+_p+_no	ENSDART00000154167.2	sft2d3	-649.326837171489	-0.749957940301695	-1.1333838442162	1	-0.407198653362519	2.08656226398289	-4.04398284913915	NA	NA	-1.46564060753628
s+_p-_n+	ENSDART00000154230.3	ftr90	-711.870184764651	-3.45880587455393	-0.24541139721406	7	-0.327559894110368	1	0.418092160729006	4.03073057961175	0.245618344289218	-1.55898137499546
so_p+_n+	ENSDART00000154236.2	AL928657.1	-1779.92217675719	-2.97340949152319	-2.59057712544615	NA	NA	4.66295546401622	0.434905336972161	2.10204452773419	-4.05292647924455	-2.86403327635949
s-_po_n+	ENSDART00000154259.2	atp6v1ab	-1383.08652881045	-1.95063565788262	0.086341669725824	1	-1.29386525072256	NA	NA	3.12654699942657	1.44618059498946	-2.37006249952709
so_p-_n+	ENSDART00000154363.2	chst7	-897.740603518361	-1.94877652711904	-0.468036116560212	NA	NA	1	0.448074124128804	4.25093108934295	0.992265248085958	-1.77113754699793
s+_p-_n+	ENSDART00000154384.2	si:ch211-276c2.4	-347.060164082593	-1.36695077272981	-0.095120653970073	7	-0.294157138107686	1	1.22009892582928	1.66994495394892	-3.85716937526165	-1.10901148381511
so_po_n+	ENSDART00000154388.3	wu:fb18f06	-1618.01708568599	-3.15468450414823	-0.205886644007694	NA	NA	NA	NA	5.32181540280815	1.42105073726456	-2.64892943141416
s+_p-_no	ENSDART00000154397.2	gcnt7	-724.753954969698	-3.74160983964106	-0.729981662121269	7	-0.348281384876293	1	1.12145365668731	NA	NA	-1.56182571242975
s+_po_no	ENSDART00000154402.2	si:ch211-40k21.9	-1346.00173379514	-2.43261055764022	-1.51641382467174	5.44917906556975	-0.213317074994775	NA	NA	NA	NA	-2.31271460735446
s+_p-_n+	ENSDART00000154410.2	colgalt1	-1616.75897614348	-2.78891787139068	-1.20637895414872	4.6674160612342	-0.045494382154523	1	1.42833582021171	1	-3.57674469351929	-2.67473054982926
s+_po_n+	ENSDART00000154543.2	prelid3a	-1389.77550673439	-2.60249514582377	-1.148857304113	6.45186539861023	0.000823398151353	NA	NA	2.23512653558434	-0.457931686546755	-2.38083448004422
s+_po_n+	ENSDART00000154550.3	svilc	-1442.33701287493	-2.76852503960291	-0.090438864900675	3.39162147982622	-0.326181347143442	NA	NA	4.66719842171078	1.35723717147188	-2.44441965644102
s+_po_no	ENSDART00000154573.2	prob1	-1783.56577299478	-3.20911446581271	-1.38069566672201	3.3983288448759	0.214037797610076	NA	NA	NA	NA	-2.85211087766401
s+_po_n+	ENSDART00000154650.2	si:dkey-188h10.3	-1075.80572555343	-2.65605150851211	-1.48601299620721	6.25714349038732	-0.342513594891411	NA	NA	1.80468966373468	-3.90991199492526	-1.99526160979037
s+_p-_n+	ENSDART00000154681.2	si:ch211-106e7.2	-588.102826654319	-1.09101887366608	0.782914622956477	4.45844762422047	0.008095365289103	2.78028370430702	1.10247645226573	2.01731407271869	1.15602298443798	-1.4019081584899
s+_po_n+	ENSDART00000154682.2	CR847531.1	-1591.93419155145	-3.82166229070293	-1.69458577453132	5.03377498426239	-0.066633098505629	NA	NA	1	-3.4717835339975	-2.63199863378717
s+_po_no	ENSDART00000154722.2	BX649324.1	-1363.93050800561	-3.55239172645257	-1.36065741533045	3.68699018785136	-0.066170257361499	NA	NA	NA	NA	-2.33445843752789
s+_po_n+	ENSDART00000154809.3	CU467861.1	-1225.91840079468	-2.38326231162834	-1.41672545233735	6.15290636210077	-0.274393802392756	NA	NA	4.61773248135032	0.711454055418337	-2.17912945088844
so_p+_n+	ENSDART00000154827.3	khk	-1931.47392440337	-4.22996138869833	-0.82645162293918	NA	NA	2.04766843660375	1.80655823596281	2.41107126045995	0.914347090919286	-3.0489039578997
s+_p+_n+	ENSDART00000154849.2	si:ch211-147k10.5	-1666.29974945674	-4.23264515113178	-1.7362725171081	4.96937767602935	-0.163261863226181	1.62454424761629	-3.84140397079835	2.22369796001513	-4.12072072629014	-2.73980737607402
s+_po_n-	ENSDART00000154949.2	CR391910.3	-1234.94851313951	-1.9339596262509	-1.27996816090002	4.57057068874954	-0.13819750229184	NA	NA	1	1.0468336115011	-2.18777128639142
s+_p-_no	ENSDART00000154961.2	btbd10b	-1299.2395270535	-2.83204395181571	-1.58164748677056	3.2890087766948	-0.385652594439538	1	0.257664003425449	NA	NA	-2.26704034665504
s+_po_n+	ENSDART00000154978.2	si:ch211-284f22.3	-1700.33109432682	-2.48258551525356	-1.70922425518454	7	-0.036005666985459	NA	NA	1.86629853058443	0.110086154385367	-2.76505755226742
s-_p+_n+	ENSDART00000155051.3	mych	-583.127873710117	-2.28576445152418	-0.218483792093264	7	-0.278651626930983	3.79938434580863	0.796211492174192	1	-2.76776687160776	-1.40013908189363
s+_p-_n+	ENSDART00000155116.2	im:7152348	-1589.69844918776	-3.00901719000802	0.216757328521084	6.81907941621819	-0.313721627410294	1	0.217547972914122	2.14175394475491	1.61873613343027	-2.64172267690756
so_po_n+	ENSDART00000155155.3	zgc:174704	-1606.88481216615	-3.03559954940161	-1.79525133752512	NA	NA	NA	NA	6.38300687638551	1.0170126984666	-2.63650705533622
s+_p-_n+	ENSDART00000155229.2	rxfp3.3b	-736.344189645724	-2.34615837914685	-1.0882358109435	7	-0.391551717941664	7	1.11436328275697	2.12040974215905	-4.06286178857253	-1.59359270519301
s+_p+_n+	ENSDART00000155251.2	znf974	-1647.06834391746	-2.76762334143207	-2.08764612221473	3.21407391120664	-0.43217681612458	1	-2.77313767476939	1	-3.54130256778665	-2.71252534831209
s+_p-_n+	ENSDART00000155261.2	slirp	-1084.53222031887	-2.10907078943943	-0.998209577487951	4.9150025228877	-0.164796811415944	1	1.37117408265007	1.77622629769342	-3.89880250368125	-2.01754167952777
so_po_n+	ENSDART00000155313.2	hspa4l	-1678.94286232212	-2.88565230566129	-0.522298719576212	NA	NA	NA	NA	3.41327790443005	1.58279553971308	-2.7227856447474
s+_p-_n+	ENSDART00000155321.2	xkr5b	-1086.47897307858	-2.63395648813405	-0.323590602150554	4.21178299941062	-0.038495295362678	1.88070504938971	1.32222324852457	2.38553211490156	0.818420184555314	-2.01753314533091
s+_p+_no	ENSDART00000155409.2	unkl	-400.409495883844	-1.78924991791391	-0.568675281123358	7	-0.37886549226321	2.31318935055165	-4.17358279730283	NA	NA	-1.16211280864165
s+_po_n+	ENSDART00000155440.2	eif3ba	32.4433684345501	-0.2961176795212	0.090751361395111	6.0802097536245	-0.335350898925793	NA	NA	2.07383559307842	-4.03799513803288	-0.626178707188882
s+_p-_n+	ENSDART00000155464.2	ftr73	-1819.07094989245	-3.93750432539741	-2.09204618614329	7	-0.348814841002451	1	1.22758007561497	1	-3.24830788718735	-2.92806817910826
s+_p-_no	ENSDART00000155542.2	FP102170.1	-1089.26817952198	-2.88430882004605	-1.33818647563078	7	-0.322808150383652	1	1.15802628104256	NA	NA	-2.01115627866073
so_po_n+	ENSDART00000155580.2	ccdc32	-1370.32522497551	-1.77220082107736	-1.72945425232214	NA	NA	NA	NA	5.23683549890521	1.00182068699493	-2.34239272641073
s+_p-_n+	ENSDART00000155585.2	ftr76	-1095.16378042411	-3.52164525065585	-1.08246069480613	7	-0.447286686100432	1.48087514084634	0.382569663646606	7	0.694665032388703	-2.03513280224496
s+_p-_no	ENSDART00000155597.2	arhgap27l	-1621.51019322654	-4.25816237296185	-2.06426921509551	7	-0.406977039763638	1	1.11398466345297	NA	NA	-2.66989384130519
s+_p-_n+	ENSDART00000155620.2	si:dkey-234i14.2	-1560.20972321558	-2.29513253271643	0.516237194874531	2.74815846875509	0.629008105527065	1	0.378541707248409	2.52693442683389	0.878948768973344	-2.60155324482473
s+_p+_no	ENSDART00000155658.2	rapgefl1	-1616.19778441144	-3.77782927628682	-2.43887745416821	4.0832551602074	-0.822467358406509	5.72410382549055	0.507119969368171	NA	NA	-2.66190327281148
s+_p-_no	ENSDART00000155735.3	eps8l1b	-492.940753122572	-2.02685879462703	-0.489031922717797	7	-0.333307315452743	1	1.5191645825696	NA	NA	-1.27446831698704
s+_po_no	ENSDART00000155745.2	CR854839.1	-1575.36633285483	-4.33211458076361	-1.64929089558464	3.91786926062534	-0.129651579967106	NA	NA	NA	NA	-2.59656533842035
s-_p+_n+	ENSDART00000155808.2	SRMS	-1549.24668488865	-3.24816425093766	-1.38735694363009	7	-0.303408954946326	6.59266673612375	0.766670630189776	1	-2.59502222229764	-2.59601559890037
s+_p-_n-	ENSDART00000155815.3	nova2	-1044.94536576997	-2.8267789206731	1.43639271370332	7	0.036133109639438	2.13308844411539	-0.316594978813932	2.05839172085307	-0.245850810674808	-1.96910624736385
s+_po_no	ENSDART00000155820.2	si:dkey-42p14.3	-800.644993930725	-2.09295909011561	-1.37584285347695	7	-0.438288712760002	NA	NA	NA	NA	-1.64108416877285
s+_p-_n+	ENSDART00000155857.3	nid2a	-978.834381763345	-2.54902762139366	0.069909339534858	5.65132383091442	0.041163805198233	1	0.750744880483501	1.90472149271041	0.614854932469461	-1.88565614203034
so_po_n+	ENSDART00000155859.3	larp4ab	-1298.97958774266	-1.9443205366228	0.437410251986611	NA	NA	NA	NA	7	1.36308858014337	-2.25612979369888
so_p+_n+	ENSDART00000155893.2	si:ch1073-340i21.2	-1111.89747634688	-2.20122778731626	0.14007244281428	NA	NA	3.41712739270609	1.1444943656686	3.25697189230383	1.38210273262482	-2.03554008683544
s+_p-_n+	ENSDART00000156060.3	si:ch73-78o10.1	-1248.30828997679	-2.21840673193608	1.4736060086208	2.28592574841712	0.726234564701446	1	0.397998775369004	1.66885009376414	1.48582351843096	-2.21684280111711
so_po_n+	ENSDART00000156077.2	ddx3xb	-1629.79891243181	-2.87176329121224	-2.26950010063378	NA	NA	NA	NA	6.93218398153136	0.91979337757761	-2.66560475868335
s+_p+_n+	ENSDART00000156103.2	znf1057	-1228.90401569255	-3.02163479700139	-1.61970491061714	7	-0.412591532911817	2.23271343482392	-4.12594678877692	1	-3.60200992664348	-2.20067950956386
s+_po_no	ENSDART00000156174.3	mast1b	-1274.99830897805	-3.16760842690317	-0.861405088695907	3.27430924924997	0.131110766844377	NA	NA	NA	NA	-2.22399989752019
s+_p-_n+	ENSDART00000156245.2	BX470264.1	-1579.09381378658	-3.58929854655602	-1.26361624764404	5.77985356412203	-0.105338803924878	1	1.1334424143377	2.35880284697471	0.121052208847298	-2.62795728845417
so_po_n+	ENSDART00000156324.2	si:dkey-7i4.11	-1770.44279362151	-2.9474015776174	-2.0981292218444	NA	NA	NA	NA	5.28019445991496	0.992580489902927	-2.83736625679263
so_p+_no	ENSDART00000156334.2	si:dkey-239b22.1	-1241.02362041714	-4.30598730171619	-2.62642584603722	NA	NA	3.02846255815508	-4.66773264399829	NA	NA	-2.18697915403986
s+_p-_n+	ENSDART00000156419.2	si:ch211-37e10.2	-1865.00836807097	-3.91580830780809	-1.14325531901668	3.26856490830131	0.175663617387071	5.50146257690233	1.36596333217837	1	-3.25801865209856	-2.98272469440422
s-_p+_n+	ENSDART00000156448.2	zgc:194207	-1407.26203954315	-3.04045478326389	10.6002373867957	2.42305489642407	-4.52229905355496	1.44957908430188	2.09577708852477	1.70315771458709	1.60856475987298	-2.43206022609498
s+_p-_n-	ENSDART00000156499.2	prkcdb	-865.522575434549	-3.84866965336276	-1.56275665278004	6.6943745550655	-4.15717052715105	1	1.17512368628724	1	1.25337578251726	-1.75124169657229
s+_po_n+	ENSDART00000156513.3	BX465227.1	-1056.65486643816	-2.06970410218682	-1.34645684858835	7	-0.35695173759217	NA	NA	1.80118221299376	-3.90851574642478	-1.97213098891884
s-_p+_n+	ENSDART00000156770.3	znf993	-1474.21887447029	-3.09958321085316	-0.028472300915206	6.06835434636823	-0.354991839546409	3.10069219335707	0.79536866777673	3.08822877261555	1.31820655620312	-2.49845904434454
s-_p+_n+	ENSDART00000156854.2	si:dkey-276j7.2	-1618.49515927013	-3.03924870817985	-2.07591328962273	3.74598683875585	-0.080564789808862	1	-3.49884179123914	5.62885923305689	0.747974089709926	-2.67829905098952
so_po_n+	ENSDART00000157012.2	ddx3xb	-1491.33472395389	-2.7012357800722	-2.10575952733379	NA	NA	NA	NA	6.7503282222422	0.890665291006517	-2.49418071070793
s+_po_n+	ENSDART00000157014.2	CT868708.1	-1694.2208213942	-2.65249200146853	0.016742391710892	3.94636692157199	0.049578713164753	NA	NA	4.2766690819405	1.37789364298061	-2.7552901084181
s+_p-_n+	ENSDART00000157058.3	si:dkey-276j7.1	-804.147329982759	-1.3550639447306	-0.804177633219265	7	-0.332795782893923	1	1.6022527564594	1.69947111804042	-3.86839919547	-1.67338675063212
s+_po_n+	ENSDART00000157095.2	si:ch211-235i11.5	-1200.86005399981	-2.08949894921079	-1.4599517424752	6.22109487304848	-0.307763177931834	NA	NA	1.58753143746698	-3.82919195595096	-2.14913915492878
s+_po_n+	ENSDART00000157096.2	CU693502.1	-1067.84193664953	-3.59896910100203	0.51661425326338	7	-0.368950239676028	NA	NA	2.34351325309914	1.73004093938439	-1.98524432579979
s+_p+_n-	ENSDART00000157246.2	znf1008	-1330.77062651715	-2.35810256436928	-1.42419515277528	7	-0.414149642924099	1	-3.24506858120564	1	1.07307311619818	-2.32347849012301
s+_p-_n+	ENSDART00000157264.3	RAP1GAP	-1138.93476533986	-2.44217224264115	-1.09163731819451	7	-0.253215553229219	5.18930828313906	1.28320550453606	1.61476498815499	-3.83811483990943	-2.08837513091625
so_p+_n+	ENSDART00000157315.2	si:dkey-81l17.6	-1811.2641384843	-3.14707127319495	-2.30229834568364	NA	NA	6.1121130348825	0.74811076993144	1	-3.56134620637058	-2.90370334172043
so_po_n+	ENSDART00000157331.3	zgc:171599	-1016.14081508919	-1.40306400025366	-0.957504912027805	NA	NA	NA	NA	1.92156386915	1.19968550556397	-1.90335298475639
s+_p+_n+	ENSDART00000157374.2	si:dkey-77f5.11	-1454.45695543227	-2.53572789571141	-1.67314326008882	7	-0.324547171220475	2.16646529350413	-4.08826558633513	1.96567275218309	-3.98312934427497	-2.47898505443971
s+_po_no	ENSDART00000157416.3	si:dkey-23n7.10	-1706.65665899098	-3.78997630367787	-1.13944658013548	4.07737298425985	0.228555779595568	NA	NA	NA	NA	-2.75795269960277
s+_po_no	ENSDART00000157424.2	CU693379.1	-807.376002185938	-2.27796615212917	-0.272908482111795	3.35853212500827	0.157838724941448	NA	NA	NA	NA	-1.64605523014347
s-_p+_n+	ENSDART00000157459.2	atg16l1	-548.182414504475	-0.875736883750785	0.725468189821785	4.29162860195813	-0.407211808204043	5.75471392421348	0.813640993106966	3.91615425342176	1.08564412445411	-1.35473884457762
s+_p-_n+	ENSDART00000157487.2	tfec	-534.972568946318	-2.21199713994641	1.14630313904469	5.82668932249676	-0.052156719717183	1	0.542226882000155	3.03265047636201	1.15848783840214	-1.33819356055556
s+_p-_n+	ENSDART00000157550.2	si:dkey-238d18.15	-544.442298226183	-2.186549672643	0.013961627463984	6.63871515199542	-0.283432743428365	1	1.20956595845621	6.04104168796338	0.6948944718273	-1.3527742212438
so_po_n+	ENSDART00000157567.2	CU207221.2	-1674.11552657006	-2.91550981206678	-2.64225095495255	NA	NA	NA	NA	2.26429016063409	-4.14451698581592	-2.71951798660642
s+_po_n+	ENSDART00000157608.2	fam136a	-871.047802202375	-1.48579334321328	-1.13636040200038	5.52664532227248	-0.3041922503456	NA	NA	1	-3.53509186884244	-1.74069413298685
s+_po_no	ENSDART00000157621.2	rbm5	-282.997914990238	-1.01099256105081	-0.388139807081547	7	-0.343789748098149	NA	NA	NA	NA	-1.00151279835108
s+_po_n+	ENSDART00000157684.2	bxdc2	-273.022043295844	-0.665067184572801	-0.254831495213651	5.45456049119041	-0.216097942892136	NA	NA	1.69129529207304	-3.8650594668556	-1.0023468875743
s-_po_n+	ENSDART00000157750.3	sagb	-1595.3853636402	-3.8635913639272	0.347548347780432	7	-0.20903234956188	NA	NA	6.90171886589317	1.3275074462618	-2.63984571290896
s+_p-_n+	ENSDART00000157817.2	lrrfip1b	-1696.64725093803	-4.00469989986646	-0.111939903986302	4.63572914094196	0.091111074990463	1	0.801871483948699	2.27305989689019	1.29127456927587	-2.7724318479034
s+_p-_n+	ENSDART00000157826.2	mpp1	-1243.26881810368	-3.15205905657374	0.695853232285128	4.39662782444573	0.474127486098916	1	1.29190831269829	2.19228660364213	-0.380294585488428	-2.21172743452369
s+_po_n+	ENSDART00000157941.2	zgc:173709	-1105.54320778184	-2.7792219022581	-1.10341941909138	4.96522945836509	-0.627384636478802	NA	NA	4.53725382033343	1.03330059059607	-2.02961102130055
so_po_n+	ENSDART00000157952.2	thrap3b	-1660.18285393981	-4.81489353451446	-2.73307025091233	NA	NA	NA	NA	2.29261216357681	-4.16190141357046	-2.70441939693683
s+_p+_n+	ENSDART00000157960.2	CU570769.1	-553.096801069396	-2.86058179017502	-1.26840750883924	1.96067478013256	-2.28684099818459	1.96437724693323	-3.98363622185154	2.05731169220604	-4.02935188764559	-1.36365801014019
s+_po_n+	ENSDART00000158014.2	si:ch211-69b22.5	-1535.15827581711	-2.86993549039427	-1.8391926540341	7	-0.29728803387544	NA	NA	1.57418219585567	0.45602210579372	-2.56154093636547
s+_po_n+	ENSDART00000158108.3	si:rp71-1d10.8	-1242.7438024205	-1.78995569653891	-1.38879637482723	7	-0.234190226902374	NA	NA	1	-3.554229090041	-2.2014705572563
s+_po_no	ENSDART00000158245.2	si:ch73-1a9.3	610.005599045915	-0.448460669845334	0.966309289065794	3.92463629915647	-0.174782461448225	NA	NA	NA	NA	0.103273893284569
s+_p-_n+	ENSDART00000158267.2	emp3b	-1745.92734320925	-3.46502351840924	-0.253130225048069	6.65954338924096	-0.227987463310794	1	0.55952255866657	2.05737905124313	1.51281754056246	-2.83479199855496
s+_po_n+	ENSDART00000158291.2	slbp	-665.386290972608	-1.26629734942726	-0.712324124644164	6.40993833627129	-0.254149232711836	NA	NA	1.78226895562943	-3.90056776656755	-1.48786281303042
s+_po_n+	ENSDART00000158311.2	klhl7	-779.592618772827	-1.29438741492068	0.018319610746749	2.89105705367718	-0.074304751204528	NA	NA	3.545769001848	1.23125394347109	-1.62463802427753
so_po_n+	ENSDART00000158313.2	ddx24	-996.168800272476	-1.57280612268589	-1.15675141754242	NA	NA	NA	NA	2.30436614860187	1.10031509738107	-1.8788079460331
s+_p-_n+	ENSDART00000158325.2	n4bp2l2	-893.001416117962	-1.41134780736248	-1.1390081334861	5.96908493059857	-0.369324749386073	1	1.35513014606295	1.9465750888077	-3.97380349378362	-1.78190670688776
so_p+_n+	ENSDART00000158353.2	exosc3	-1481.64233517249	-2.47231693791647	-0.635083242027165	NA	NA	1.02014227728848	2.47578957956548	2.03562087572085	-4.01804738899366	-2.49446396418075
s+_p+_no	ENSDART00000158385.2	shroom3	-1686.69530909988	-3.09092258186691	-1.58581897617853	5.64706042635293	-0.113759531247543	2.45879824218084	0.768537212870011	NA	NA	-2.74713395444185
s+_p+_n+	ENSDART00000158444.2	znf1114	-1677.40811668743	-2.72040017901589	-2.0595124641607	3.35432493307628	-0.244452021250212	2.20580871224626	-4.11040868655773	1.97088728449746	-3.9855534223721	-2.75141761419492
s+_po_n-	ENSDART00000158551.2	slc7a5	-1547.59482671937	-4.07953768828766	-1.95282163341817	7	-0.355004323267181	NA	NA	1	1.05164198842697	-2.57834782396066
s+_p-_n+	ENSDART00000158654.2	si:ch73-221f6.4	-1242.1377247043	-1.61542632048765	-0.903083891114896	7	-0.206239076642069	2.35569842935349	1.33961571798929	2.6538214695173	0.723120342308016	-2.21199084310338
so_po_n+	ENSDART00000158660.2	si:ch211-161m3.1	-1662.61287387514	-2.89914317697839	-1.31940430599706	NA	NA	NA	NA	4.29440182993933	1.21069493275776	-2.70314171408793
s+_p-_n+	ENSDART00000158683.3	slco1d1	-639.658457783333	-2.80116187422319	-0.115722289317598	6.90112867369318	-0.182202633880423	1	1.21921374016464	3.6554340883746	0.688196401692897	-1.46918693328383
s+_po_n+	ENSDART00000158765.2	zgc:173577	-1562.48119833521	-2.45734184556292	-2.04069982686591	5.03950056209929	-0.288097790741021	NA	NA	2.07070979788437	-4.03611283730123	-2.59509836954766
s+_p-_n+	ENSDART00000158898.2	fgf4	-1012.23760409029	-2.79697271901672	-0.970868705733664	7	-0.375703076639707	4.61719277895999	0.895671920035666	6.03437494258323	0.781684226367433	-1.93191568925102
so_po_n+	ENSDART00000158899.2	mrps7	-1008.56762631085	-1.66533258331772	0.186795270840109	NA	NA	NA	NA	4.49482581415653	1.40426576839922	-1.89492022448981
s+_po_no	ENSDART00000158916.2	si:dkey-16l2.20	-1770.74001461254	-4.28718684118979	0.063687588992393	2.72760342418746	0.822034914164238	NA	NA	NA	NA	-2.83701368082562
so_p+_n+	ENSDART00000159000.2	znf1105	-1744.65541386225	-3.01730709501585	-2.1785439099938	NA	NA	2.5126053860108	0.859998406348533	1	-3.27452809480999	-2.81874864427123
s+_p+_no	ENSDART00000159056.2	si:dkey-27i16.2	-763.708245220684	-2.85168036512442	0.418784123140343	3.47909795339873	-0.577009609635845	1.6641266993939	1.9961766992106	NA	NA	-1.60620437379539
so_po_n+	ENSDART00000159073.2	CR391944.1	-1103.37298015764	-1.84568754345771	0.000155481037486	NA	NA	NA	NA	5.50989370447098	1.31331119203525	-2.01283009315136
so_po_n+	ENSDART00000159159.3	sil1	-1498.71473483219	-2.08666027322673	-0.743760675467066	NA	NA	NA	NA	2.37635280699402	1.54562728187357	-2.49949869054667
s+_po_n+	ENSDART00000159263.2	slc34a2b	-991.786907750244	-2.00719765153279	-1.1571230231741	6.83909468924727	-0.298809639001219	NA	NA	2.25428046854943	-4.13851908129797	-1.89199479573335
s+_p-_n+	ENSDART00000159308.2	trim35-7	-271.406561670279	-0.833992872962666	0.26334005229021	7	-0.270978779448663	1	0.61502589994004	4.52385544098584	0.675188355640055	-1.01422346785594
s+_po_no	ENSDART00000159315.2	si:dkey-50i6.5	-1042.25643551157	-4.28316602790288	-1.87113916565415	5.9177675409367	-4.19187689218507	NA	NA	NA	NA	-1.94250676608502
s+_po_n+	ENSDART00000159347.2	mrps24	-837.39031027482	-1.2769959584479	-1.01177984166192	6.00143526775203	-0.330271027807015	NA	NA	1.936506930268	-3.96901625513191	-1.69983731994389
so_p+_no	ENSDART00000159423.2	foxi1	-566.498140760494	-2.86118341674583	-1.38888270822488	NA	NA	1.81289189556364	-3.91432799504648	NA	NA	-1.35127263258289
s+_po_n-	ENSDART00000159438.2	zgc:162730	-797.739023655429	-3.45536324880503	-0.203286355984125	2.80892926164658	0.124561074723196	NA	NA	1	0.884465400420266	-1.64813992345684
s+_p-_n+	ENSDART00000159449.2	gramd2aa	-1574.60470580599	-3.34374153118962	-0.15732296367461	7	-0.326685115573611	7	1.20065935512398	1.72098088026708	1.89180691123432	-2.62724426348871
s-_p+_n+	ENSDART00000159503.2	fzd4	-858.269242343253	-2.12631358072361	-0.269782943417179	2.62540379766412	-0.540878847502692	1	-2.73457132622609	6.2943318759031	0.82805622681019	-1.73836058946602
s+_p-_n+	ENSDART00000159531.2	lpar3	-1293.47617219902	-2.71903261269589	-1.46564270788766	5.11043498553428	-0.742948894034077	7	0.829264825058046	5.33932829464347	0.898540917916163	-2.2789435682816
s+_po_no	ENSDART00000159596.2	zgc:91849	-233.161291690311	-2.67994977266582	0.063625831751102	3.60271093962024	-0.098241067432722	NA	NA	NA	NA	-0.937746084725117
s+_po_n+	ENSDART00000159626.2	si:dkey-85k7.7	-249.744947289762	-2.41238366888554	-0.080825669038421	7	-0.36100120525244	NA	NA	1.91562574666862	-3.95936386817832	-0.976243164755378
so_po_n+	ENSDART00000159629.3	mcm2	-67.0255304663507	-2.80162507552584	-0.587784148011246	NA	NA	NA	NA	2.2508981173547	-4.13718890713684	-0.734874669553304
so_po_n+	ENSDART00000159807.2	znf1153	-844.961600978728	-1.46570686761457	-0.978241858705617	NA	NA	NA	NA	7	0.946486312107295	-1.69544539138726
s+_p-_n+	ENSDART00000159830.2	ugt1b6p	-1638.81198060033	-4.28973824023197	-1.46176234809389	5.21904894997734	-0.064220020902324	1	1.57287600286949	1	-3.17988793498005	-2.70364606201526
s+_po_no	ENSDART00000159912.2	zgc:85843	-1348.16462780861	-3.39023627752496	0.395787799451119	3.522331591534	0.665275513970814	NA	NA	NA	NA	-2.31459612859434
s+_po_n+	ENSDART00000160040.3	slc16a6a	-942.776174230903	-1.95420503191998	-0.869432555369581	6.10715142984075	-0.18675797379256	NA	NA	1.58920690534915	0.642726464814113	-1.82820616859271
s+_p-_n+	ENSDART00000160049.2	mrpl33	-1353.7709997222	-2.10962406004797	-1.13859644218624	3.54472777768787	-0.09356243587262	1	1.14338741868444	1	-3.65322243531806	-2.34890334462736
s+_p-_no	ENSDART00000160069.2	lama1	-177.827299695923	-1.63872115895647	0.896631288090933	4.16118684253683	0.145624128070534	1.20373878095896	1.24693087905693	NA	NA	-0.88252133181887
s+_p+_n-	ENSDART00000160110.3	tgm1l4	-1455.69490833767	-3.3152605395811	-0.272083826113084	2.21762060971255	-0.124830594579602	4.2308674513946	1.23280545327778	1.07906134417906	0.13864214803001	-2.47386722349285
s+_p+_no	ENSDART00000160189.2	hip1rb	-994.805611728178	-1.3575102293639	-0.517318187665098	2.02225672966311	0.378690441619447	1.67175727985623	-3.85760101870895	NA	NA	-1.89176789595807
s+_p+_n+	ENSDART00000160226.2	si:ch211-79g12.1	-1566.72819707123	-3.06309949590683	-2.11694042543754	3.44865287141339	-0.457845767926511	2.02119347688241	-4.01022886407027	1	-3.68427270369105	-2.61483366647008
so_po_n+	ENSDART00000160282.2	znf1160	-1417.25408432444	-2.14342822385913	-0.537715560986683	NA	NA	NA	NA	3.05347775339337	1.56829109961859	-2.39907092204953
s-_p+_n+	ENSDART00000160320.2	CCDC134	-1129.77315546472	-2.6873356115922	1.61100654221439	1	-3.99087344498747	1	-1.08453735173688	2.34428889760224	-1.27808886715637	-2.07319175992513
s+_po_n+	ENSDART00000160370.2	atp5pd	-1070.69547252217	-2.01742519805873	-1.28272662778146	5.06208839536704	-0.199357222010441	NA	NA	1	-3.61088702643893	-1.98708016693684
s+_p-_n+	ENSDART00000160391.2	slc22a5	-349.460750069117	-2.6948495878421	0.327522462749599	4.65905340537613	-0.031651692837533	1	1.24363795087452	2.90280072188916	0.563479192635062	-1.10836510101459
s+_p+_no	ENSDART00000160439.2	CABZ01037298.1	-678.997790954481	-1.36060258577496	-0.537365824125369	5.50724332614435	-0.207879154325011	2.29796419830082	-4.16444996543648	NA	NA	-1.50398095371631
so_p+_no	ENSDART00000160511.2	sema4c	-1757.91199529802	-2.97131372247617	-1.83778677514979	NA	NA	6.85342793821091	1.22734463616159	NA	NA	-2.82360056881599
s+_po_no	ENSDART00000160522.2	ccdc137	-1107.65353570952	-1.76725735105312	-1.23214406002879	5.13882253669619	-0.075090208066869	NA	NA	NA	NA	-2.01770919794405
s+_po_no	ENSDART00000160531.2	srsf4	-1376.698522597	-2.73964238566092	-1.91878910258358	6.62749582191466	-0.349060425682173	NA	NA	NA	NA	-2.35233331682813
s+_p-_n+	ENSDART00000160564.2	cyyr1	-310.258873724252	-1.58392288825396	0.499387610965873	3.76898188508172	0.049452645042823	5.57732892231547	1.33310325244677	1	-3.66811149097629	-1.06229017097762
s+_p+_no	ENSDART00000160596.2	tppp	-1510.28352540415	-4.07820615807253	-2.15763035805635	7	-0.507260651203697	1	-3.47450688349954	NA	NA	-2.53392023652225
s+_po_no	ENSDART00000160688.2	psma1	-537.403330014599	-1.57058995870204	-0.39470755961964	3.8460524444885	-0.121854376452064	NA	NA	NA	NA	-1.31270071147804
so_p+_n+	ENSDART00000160705.2	CT027586.1	-1669.19133990289	-3.9529023685736	-1.70145707427652	NA	NA	4.48256797676353	0.907150207801667	2.23392758619662	0.946170557044158	-2.72556018942992
s+_po_no	ENSDART00000160712.2	dusp1	-284.866263730593	-0.727357016083024	-0.39880432989428	6.50699502458301	-0.350873990123804	NA	NA	NA	NA	-1.00310999793839
s+_po_no	ENSDART00000160717.2	znf750	-753.5843123874	-3.18351632901668	-0.506661519993744	4.42213679216564	-0.070901713902276	NA	NA	NA	NA	-1.58091407629405
so_p+_no	ENSDART00000160766.2	pim1	-569.317191544685	-3.63317177496931	-1.26354763001311	NA	NA	2.31771548611078	-4.17749131539484	NA	NA	-1.35569481902842
s+_po_n+	ENSDART00000160885.2	stbd1	-746.172699800595	-3.11856985672911	-0.422683094707945	5.10380677663753	0.018920300408314	NA	NA	2.22112919906247	-0.430581889136729	-1.58522567439621
s+_p+_no	ENSDART00000160955.3	slc38a3b	-753.835551916587	-1.69243160016282	-0.636079130987473	4.08920681938363	-0.395357936819242	3.92400338827311	0.973783226649898	NA	NA	-1.59367803633895
s-_p+_n+	ENSDART00000160991.3	cyp24a1	-756.137972610293	-2.52795891576542	0.220270185700268	6.71508960771864	-0.372753664368754	4.54791563790818	0.857421222240102	3.06663887574384	1.12367080944903	-1.61306334937623
s+_po_n+	ENSDART00000161005.2	cmtm8a	-1806.26107851733	-3.10158260410003	-1.92255656714442	4.92713250200527	-0.081674627759952	NA	NA	2.14162067187187	-0.273359969052224	-2.89418259022602
s+_p-_n+	ENSDART00000161007.1	ets2	-471.308792441334	-1.17756793732274	1.45910925206164	7	-0.351494844895892	1.17871366636646	0.335702965226452	3.26633066035225	1.39331722312501	-1.26077646917705
s+_po_n+	ENSDART00000161015.3	nop10	-376.710358164612	-0.606434623111162	-0.328037169154709	7	-0.317665965861319	NA	NA	1	-3.66587652420916	-1.13201947726254
s+_p+_n+	ENSDART00000161027.2	cyp2aa1	-1580.31698147302	-3.24732797126996	-1.95746777937161	2.18589871594461	-1.63614448624124	5.87203876081055	0.727452308722406	1.98658584468196	-3.99332566873376	-2.63184757790304
so_p-_n+	ENSDART00000161097.2	si:dkey-57k17.1	-1521.68142347314	-2.54827147020708	-1.29237032038827	NA	NA	3.25225634253772	1.15403962945739	7	1.05879409542492	-2.54491474241998
s+_p+_n-	ENSDART00000161114.2	CU915778.1	-1228.41682806039	-1.79148505592605	-1.70888283576961	6.04185113285074	-0.558494717082204	6.01644356323257	0.552082065363985	4.79770000615368	0.918578222437294	-2.19732245745213
s+_po_no	ENSDART00000161123.2	neurl1b	-1414.89586858238	-2.61421360812241	-1.75527005589426	5.74083025867905	-0.226986469164762	NA	NA	NA	NA	-2.39828681798962
s-_p+_n+	ENSDART00000161148.2	znf1040	-1222.57928003104	-2.78688183065185	-1.31766054629569	6.96572223950109	-0.428978553830477	1	-3.04454317490848	5.29670581922937	0.817646882391104	-2.19124998088124
so_p+_n+	ENSDART00000161160.2	nhsb	-1875.88837891306	-3.92397708474747	-1.95760175642843	NA	NA	1	-2.78424717793785	3.41549719081555	1.00500956605281	-2.98138833651562
s+_p-_n+	ENSDART00000161379.2	auts2b	-1210.20792928347	-3.15982133529683	-0.794380799949743	3.24364170354885	-0.125453402233988	1	1.05367160821312	6.77579763621084	0.618745265265109	-2.17341697507077
s+_po_n+	ENSDART00000161418.2	BX640537.2	-1348.39466636941	-2.10098018574999	-1.62643339586183	4.71943124408836	-0.244830003930199	NA	NA	1.97408920142479	-3.9872422633788	-2.33005599004326
s-_p+_n+	ENSDART00000161525.2	zgc:171704	-1293.7940094369	-2.4469394378429	-1.61695755651003	6.38504685131431	-0.161682280427345	6.79873111303338	0.680373537460812	1	-3.3923693446127	-2.28021949235316
so_po_n+	ENSDART00000161562.2	znf207b	-1137.26523562458	-1.61393835371552	-1.41390743317238	NA	NA	NA	NA	4.64185706616093	0.982524130621531	-2.05399455049357
s+_po_n+	ENSDART00000161606.2	bzw1b	-1480.02640863098	-2.7080637822451	-1.97167845251059	7	-0.373376077549094	NA	NA	2.18076795261644	-4.09626865435482	-2.49568178838754
so_po_n+	ENSDART00000161613.2	SLC7A1 (1 of many)	-352.123523579576	-0.854580909144623	0.292811821474894	NA	NA	NA	NA	4.82403802420923	1.27858535033649	-1.08464329781708
s+_po_n+	ENSDART00000161649.3	slc1a5	-401.422704461963	-0.478796662328432	0.500653752329415	4.35501087250933	-0.495950004446606	NA	NA	2.93665949071707	1.39407088658322	-1.15827696888292
s+_po_no	ENSDART00000161691.2	abcc3	-786.071814825461	-3.14603829416003	-0.079768976641816	3.24036927956652	0.228450028055548	NA	NA	NA	NA	-1.62035810933071
s+_p-_n+	ENSDART00000161711.2	itgb1b	-219.894860685665	-0.520949763776735	1.57700979573618	2.64243310221747	0.566482631885293	5.80023380284766	1.2493357999937	1.87307853116907	-3.93956312107949	-0.950790995002904
so_p+_no	ENSDART00000161732.2	srsf11	-1450.19006250356	-4.72812272895547	-2.42985713109768	NA	NA	2.257551247152	-4.14126085295807	NA	NA	-2.44481008811627
s+_po_n+	ENSDART00000161807.2	gnl2	-671.948081013513	-0.781834500258698	-0.504866131767724	3.75596164050298	-0.199300242193143	NA	NA	1	-3.57588591247172	-1.49334103775674
so_p+_n+	ENSDART00000161852.2	stag2b	-1035.96762810532	-1.65958693948946	-1.06590173902755	NA	NA	1.38363743057315	1.23689153958532	1	-3.60093298354211	-1.94292304392079
s+_po_n+	ENSDART00000161885.2	CABZ01063298.1	-1674.51485339493	-2.41179441927094	-1.87755145629274	6.00612193328777	-0.193160246878508	NA	NA	3.42663798117084	0.662958410230146	-2.73233127674118
s+_p-_no	ENSDART00000161914.2	slc35c1	-939.108118065738	-1.98851968092576	-0.918237818516374	5.80989565200688	-0.293158159952681	1	0.985202832107094	NA	NA	-1.823583785746
s+_po_n+	ENSDART00000161945.2	rrp7a	-652.032066987027	-1.35003416900225	-0.814189365765484	5.77111613868933	-0.310264617782795	NA	NA	2.23355053122216	-4.12397786464636	-1.47096662557484
s+_p+_n+	ENSDART00000162077.2	BX324216.2	-886.972589923917	-3.44289157458063	-1.73876221949005	2.60921379890339	-1.38458253829263	1.89163586399908	-3.94907794580147	2.20460224228333	-4.10987492247588	-1.77609660494015
s-_p+_n+	ENSDART00000162101.2	BX927193.2	-1193.53874264055	-2.43375821402893	-0.159534380728044	7	-0.634056345760585	5.2009608721716	0.560308133490928	4.29576631717058	0.751807691632242	-2.15424797234219
s+_p+_no	ENSDART00000162193.2	si:ch211-142b24.2	-1767.17495190335	-3.14377473316077	-2.32306899163826	3.27367928808704	-1.07700847767072	4.48059074749341	0.764744262657731	NA	NA	-2.8463095171302
so_po_n+	ENSDART00000162231.2	si:ch73-261i21.5	-1695.64145702998	-3.73321559436421	-0.26806824384389	NA	NA	NA	NA	5.17786113637715	1.44902178094238	-2.74520020586069
s+_po_n+	ENSDART00000162235.2	ppie	-997.506104481591	-1.64159416394984	-1.10083054553831	6.91321616684028	-0.260815201934879	NA	NA	1.98090343474896	-3.99053819554034	-1.89877636575197
s+_p+_n-	ENSDART00000162249.2	dact1	-622.1312248006	-1.72304086058356	-0.30563812041698	2.47216913307414	-2.66153309587842	1.27710332100941	1.37160951074131	7	0.99682455091978	-1.44771258064232
s-_p+_n+	ENSDART00000162256.2	slc14a2	-835.700266730975	-2.3688099940908	-0.721778404452144	5.63172416490441	-0.176737164491478	7	0.768610747922756	1	-2.87182334696426	-1.71342600999021
s+_po_no	ENSDART00000162353.2	CABZ01073265.1	-1449.92920216687	-3.86235843465073	-0.249604719323035	3.28693456628402	0.541979518451118	NA	NA	NA	NA	-2.44057238952942
s+_p-_n+	ENSDART00000162429.2	si:ch211-93f2.1	-1330.37815709512	-2.25124337353992	-0.743046605888807	6.79989330140447	-0.147594205669527	1	1.10657316841859	3.71797533982968	0.745483728381531	-2.32134389381716
s+_po_n+	ENSDART00000162462.1	RF00213	-1644.52632427896	-2.95947456901325	-2.17845124510038	7	-0.360397188948251	NA	NA	1.78105347216734	-3.90013012438567	-2.69887167461152
so_p+_n+	ENSDART00000162635.2	smyhc2	-1449.19288631694	-3.26563297305538	-2.01920092132853	NA	NA	3.52164328922234	0.76389716603713	1.82912925570192	-3.92028425738425	-2.45485421059374
s+_po_n-	ENSDART00000162686.2	BX511166.1	-1403.38513259489	-3.93116629150532	-1.87957395205397	7	-0.374450153839926	NA	NA	1	0.929739517873646	-2.40007954271781
so_p+_n+	ENSDART00000162764.2	rrp1	-317.7168787924	-1.25953716789269	-0.649392555723551	NA	NA	2.32175605726053	-4.17973287593733	2.23658260419149	-4.12911858763584	-1.05876004414544
s+_p-_n+	ENSDART00000162791.2	mst1	-515.827804868319	-2.60736219109192	0.685827090866542	6.675621960212	-0.329406937650199	1.72676541030804	0.830978730108238	2.36035822792807	1.33854939752796	-1.31557633764255
s+_p-_no	ENSDART00000162891.2	hnf4b	-1162.87184911107	-2.37500855530448	1.3050529334498	5.65901942259302	0.475033784403021	1	0.912770908153205	NA	NA	-2.09998862382428
s+_po_no	ENSDART00000162898.2	si:rp71-62i8.1	-1348.97822191968	-3.91306791734636	-0.14241037758551	1.82959346834328	0.888150521635647	NA	NA	NA	NA	-2.31583915383917
s+_po_n+	ENSDART00000162933.2	mrpl21	-982.719488263299	-1.47849521839418	-0.607160322297163	7	-0.215386020104129	NA	NA	1.09052436884237	1.18351477346717	-1.87857545140747
so_po_n+	ENSDART00000162953.2	cyr61l2	-1669.40801048389	-3.2298980675333	0.332069718268182	NA	NA	NA	NA	7	1.40897909035908	-2.7143642737759
s+_po_n+	ENSDART00000162970.2	znf1001	-896.124725308563	-2.04650075811935	-1.10933330490898	7	-0.346544346564576	NA	NA	2.01288267789172	-4.00652950177805	-1.773987391436
s+_p-_n+	ENSDART00000163066.2	diabloa	-1724.28666335318	-3.45931565659762	-1.33778994959196	4.84647604501279	-0.088698309469372	1	1.05058985513315	3.39826426459666	0.466307599860625	-2.80652325110682
s+_p-_n+	ENSDART00000163093.2	lrp12	-400.930981991634	-0.556306522699175	-0.284408108960191	7	-0.327293300938872	1	1.31484132153669	1.96171923557396	-3.9811861115354	-1.17544406443654
so_p+_n-	ENSDART00000163110.2	fsbp	-1411.72487889028	-2.54714930741037	-0.864424751149011	NA	NA	3.61512713768419	1.27010340104719	1	1.20561735237402	-2.40597466601605
s+_po_n+	ENSDART00000163152.2	h2afy	-1788.00165855164	-4.24327934182113	-1.575622121062	5.42336395279929	-0.049918494696563	NA	NA	2.46924349370318	0.63340706593273	-2.87312570150726
so_p-_n+	ENSDART00000163179.2	pip5k1aa	-80.4120004509012	-0.148262299065913	1.41227871341638	NA	NA	2.80993046850534	0.905108212040796	4.27344255847467	1.30600390927387	-0.762310667040474
s+_po_n+	ENSDART00000163310.2	exosc4	-524.748832217537	-1.07706669452338	-0.352535523814866	2.43548121781178	-0.026808707890796	NA	NA	1.91656771947766	-3.95974006017794	-1.31158452886799
s+_p-_n+	ENSDART00000163327.2	rpl36	-1744.0833759732	-3.20417887360201	-2.06538398650435	6.7039648325826	-0.309977658779953	1	1.37463393685999	1.9519349723921	-3.97643170949608	-2.83498754626126
s+_po_n+	ENSDART00000163535.2	ddx47	-570.761257914306	-1.27662815632337	-0.564419278605092	5.1198327746682	-0.258794976551902	NA	NA	2.0490330174476	-4.02504271917645	-1.36985149449892
s+_p-_n-	ENSDART00000163642.2	si:ch211-172l8.4	-964.633106889705	-2.30195672457754	2.11727868996247	7	0.122993323165547	1.85834750882712	-0.533863725568306	1.03991343506845	-1.22115361705234	-1.87028385730433
s-_p+_n+	ENSDART00000163747.2	BX914220.1	-1541.42411100341	-3.50022334553784	-0.205363125322328	4.63649923576502	-0.391913498059351	3.48509489006651	0.876671223737787	3.04805681476921	1.347024251726	-2.58063809630149
s+_p-_n+	ENSDART00000163748.2	ccnd1	146.388685816819	-0.711590473274304	0.487957537102672	6.52198303023343	-0.454635747681166	3.50335625550238	1.1306583480152	3.71568106386956	0.946603100697665	-0.497953375339513
s+_p+_no	ENSDART00000163779.2	CABZ01110379.1	-180.79275360788	-0.955984101753274	-0.20655253588037	2.00503795827503	-0.804700691070524	3.84076843278845	0.973914329877518	NA	NA	-0.885573467077013
so_p-_n+	ENSDART00000163798.2	znf1148	-1580.98978579319	-2.7447603251446	0.55723942913036	NA	NA	1	0.062854850733582	7	1.30808860203061	-2.617913339049
so_p+_n+	ENSDART00000163825.2	ly6m6	-891.589711739841	-2.98709841875531	-1.05226388870273	NA	NA	4.64450019206962	0.853215169490469	1	-3.2660808264173	-1.76603458116451
s+_p-_n+	ENSDART00000163840.2	gcshb	-1478.38769968699	-3.79129935568762	-0.755907144965576	4.42698613483051	0.099481433829336	1	1.04062073534363	1	-3.34369293638378	-2.50416222497252
s+_p-_n+	ENSDART00000164004.2	znf1094	-1621.13298793273	-2.66495423184532	0.100519788768076	2.26287169242414	0.416579163782544	4.11490288171279	0.961685439986336	4.23843911355321	1.05000063223744	-2.67816661135087
s-_p+_n+	ENSDART00000164139.2	nhsb	-1060.28360265668	-1.94402063114359	0.138843833763932	1.43458841127957	-0.882232925821468	7	0.938636038158497	2.0427537522758	-0.086172422514944	-1.98742920756373
s+_p+_no	ENSDART00000164151.2	si:dkey-72l17.6	-1459.19839311459	-2.88265556446378	-1.99633624896655	3.07581259259721	-1.03291559795371	4.28897970887049	0.787844840255563	NA	NA	-2.46547007408106
s+_po_n+	ENSDART00000164198.2	si:dkey-102m7.3	-1677.2148751317	-2.99600478726094	-2.05756471770626	6.19271723319816	-0.377477855333484	NA	NA	5.68826244036503	0.767642665960774	-2.73802718819371
s+_po_n+	ENSDART00000164249.2	cyp2aa4	-701.698855680359	-3.37720479514965	-0.692116803559163	7	-0.323837353852948	NA	NA	1	-2.66936323135696	-1.53380946569045
s+_p-_n+	ENSDART00000164323.2	cyp2y3	-613.445771965875	-3.17845740149038	-0.379292535838994	7	-0.325290192420292	1.78319113720271	1.4565321930929	1	-3.50129898767383	-1.43864037667499
so_po_n+	ENSDART00000164406.2	zgc:174696	-1340.307969367	-2.67763569734192	-1.48017701045253	NA	NA	NA	NA	6.12798583532448	1.03573399121317	-2.30668892581507
s+_p+_n-	ENSDART00000164439.2	si:ch211-106f21.1	-1591.14965955632	-3.39680764624396	-1.0971003798181	3.40007023235956	0.002434160420363	3.46911975856308	0.655891650850547	2.94856642846351	0.812451621952513	-2.64114659965336
s+_po_no	ENSDART00000164464.2	utp18	-997.615496794532	-1.89039470254453	-1.13933873004337	5.70890005181878	-0.257246553338471	NA	NA	NA	NA	-1.88245600334959
s-_p+_n+	ENSDART00000164496.2	znf1060	-1078.91844470303	-2.42975171807934	-1.19455741887894	6.33445430988315	-0.144519649792067	6.53632333641732	0.698698502262327	1	-3.29773955458708	-2.01431258564936
s+_po_n+	ENSDART00000164594.2	tbxta	178.641462311411	-1.010988650346	0.425577512965987	6.11565223262072	-0.192824585833146	NA	NA	1.9103359469038	-3.95674648601438	-0.445877636270979
s+_p-_n+	ENSDART00000164678.2	katnal1	-775.002466073737	-1.49564175083354	0.588357669942111	5.76101806556714	0.082013726012337	1	0.957074116259515	2.32342544612677	1.05230180113928	-1.63379985247104
s+_p+_no	ENSDART00000164700.2	sptbn1	-1649.29148615687	-2.24037669045886	-2.15719013759332	6.29625389082866	-0.306309340946422	1	-3.66819223521943	NA	NA	-2.70321668659833
s+_po_n+	ENSDART00000164749.2	pcdh20	-1522.92250748253	-2.66133803532207	-1.29792331270759	3.64956845506204	0.028765183231405	NA	NA	3.29538704110265	0.747546860457628	-2.54322898431224
so_p+_no	ENSDART00000164762.2	si:ch211-11n16.3	-1147.31589168672	-2.37112632716371	-1.33192006516178	NA	NA	3.80909088508606	1.12026976401667	NA	NA	-2.06631555785333
s+_po_n-	ENSDART00000164823.2	nadka	-595.189428307066	-1.76744394772674	-0.210817883730887	3.81113657790587	-0.01994944556498	NA	NA	2.05841962897805	1.07136880256642	-1.39720950521578
s+_p-_no	ENSDART00000164864.2	mboat1	-1172.49363981851	-1.92659885479805	0.549105781634849	2.84816939451981	0.668053518486803	1	1.02215294310125	NA	NA	-2.1097308609657
s+_p+_n-	ENSDART00000164913.2	si:ch211-152c8.5	-281.853326216503	-2.63324264797825	-0.317771345960107	6.62606664944918	-0.673258218801939	7	0.481711209515954	5.39693253053203	0.891637651256811	-1.03155980213286
so_po_n+	ENSDART00000164929.2	si:dkey-30f3.2	-1778.56081966481	-3.26198825745142	-1.85283296642673	NA	NA	NA	NA	5.29294156468837	1.04926758479654	-2.84755181734404
s+_po_n+	ENSDART00000164934.2	CABZ01068251.1	-813.299038389431	-1.52683416177593	-0.754778646779034	3.98315008948926	-0.186584215393943	NA	NA	2.07136549795283	-4.03669946845702	-1.66854344865146
so_po_n+	ENSDART00000164948.2	znf1154	-1459.60682608779	-2.51130534000968	-2.08134733378962	NA	NA	NA	NA	5.79099056766886	0.846055359867385	-2.45372642704794
s+_po_n+	ENSDART00000164998.2	zgc:113102	-1280.28379238426	-2.3721941199399	-1.51975035232288	6.47102135032409	-0.280814456906243	NA	NA	2.08650307955265	-4.04465750201443	-2.2478883525514
s+_po_no	ENSDART00000165002.2	aqp11	-1532.99503375246	-2.68552128170851	-2.11260090602037	6.00648868280335	-0.272363892127245	NA	NA	NA	NA	-2.54461349289003
s+_p+_n-	ENSDART00000165041.2	mtrf1l	-1513.9633545853	-2.5082906202129	-1.51289594065773	5.01779900318537	-0.228084352467686	1.76554974317309	-3.89379913600462	2.75657711829839	1.005343095758	-2.54800484869577
s+_p-_n+	ENSDART00000165067.2	abhd14b	-967.86798908641	-1.7824866574012	-0.619265058982848	4.82944561363601	-0.439669573980933	5.61573953437763	0.962219136701822	4.2598787031968	0.958112121851866	-1.87349086194547
s+_p-_n+	ENSDART00000165073.2	slc12a1	-1177.30811242868	-3.46509779910932	-0.408433361309064	4.85472456811737	0.061804255689409	1	1.08579501230424	2.13268200501895	0.61738495827918	-2.13080487886766
s+_p+_n-	ENSDART00000165079.2	siah1	-1744.45523676028	-3.84390615544114	-2.026529782239	7	-0.388119688555327	1	-3.42983832375035	1	1.16413785483182	-2.83595319401466
s+_p+_n-	ENSDART00000165108.2	jph3	-1316.36595788668	-3.7419686106121	-0.581219075165849	5.2240673771817	-0.322307737247582	1.12447998560153	1.62407399974323	1	0.402655590243359	-2.30335893392931
s+_po_no	ENSDART00000165149.2	CU984600.3	-841.26889696592	-3.07609254236607	-0.703531602071757	3.74186867605542	-0.099338476887615	NA	NA	NA	NA	-1.68869325450529
s+_p-_n+	ENSDART00000165249.2	cox7c	-411.178261523481	-1.19876694899687	-0.182645111467109	5.91546392809016	-0.250174585606175	1	1.19895610660313	2.04324960181894	-4.02201357888638	-1.18691144432159
s-_p+_n+	ENSDART00000165264.2	BX649556.1	-1302.74126731956	-2.72087161399813	-1.18231588041662	7	-0.574948133439175	1	-3.20592280928606	6.32788445621828	0.657868903854814	-2.29136317356283
s+_po_no	ENSDART00000165328.2	hnrnpr	-1675.53254295829	-3.05281723944242	-2.25429846597341	6.3886050271723	-0.318971971752491	NA	NA	NA	NA	-2.72140941957973
s+_p-_n+	ENSDART00000165342.2	si:ch211-93f2.1	-1476.46924938096	-2.51857439303483	-1.01457178751472	7	-0.165625569288846	1	1.06874022576904	3.3077556120348	0.642407164115249	-2.5020072768546
s+_po_n-	ENSDART00000165408.2	si:dkeyp-97a10.3	-856.669995167092	-1.91374259320367	0.766319154201887	2.07328572042071	0.845627148265647	NA	NA	1	1.01152900294906	-1.71985738161771
s-_po_n+	ENSDART00000165455.2	BX510922.2	-1012.06445604438	-3.64435063144067	-1.76211348363027	7	-0.27901183241383	NA	NA	1.98590630815569	-3.99366605282052	-1.91858101368397
s+_p-_n+	ENSDART00000165495.2	CABZ01066719.1	-1030.8533948263	-1.6600385348102	-0.396444109376711	5.93922264102112	-0.247638909467213	1.80579225101123	1.01406078186235	3.32207782890709	1.01802407136859	-1.9499427937036
s+_po_n+	ENSDART00000165560.2	CU855889.2	-1316.58668540318	-2.47744843697918	-1.70537639762015	7	-0.367431070576981	NA	NA	2.19980291306267	-4.10705210856605	-2.29362501473179
s+_p+_no	ENSDART00000165570.2	rgs3a	-776.930797854508	-2.10109438481841	-0.861213975173782	7	-0.360073732144621	1.99395236215691	-3.99704676203969	NA	NA	-1.6268220344245
s+_p-_n+	ENSDART00000165596.2	dsg2.1	-453.87747636497	-1.24574095440889	-0.360443130720108	6.5856139395532	-0.270438956085356	1	1.52491819290285	1.72064955708608	-3.87614749509767	-1.24039360776929
s+_p+_n+	ENSDART00000165623.3	znf1146	-1405.09327995551	-2.93580224839275	-1.76131073720492	7	-0.406179488424094	2.28569246137907	-4.15711812714865	1	-3.6663465354178	-2.41828317606379
so_po_n+	ENSDART00000165681.2	CU457778.1	-1782.62411951127	-3.4657575528929	-0.289532506329495	NA	NA	NA	NA	3.53508903936638	1.62929105543837	-2.85134614785207
s+_po_n+	ENSDART00000165705.3	szl	-541.604721917981	-2.76081001446659	0.351132368287788	1.43283647647989	0.804713818097011	NA	NA	4.61012103307177	0.57927235273085	-1.33220943856422
s-_po_n+	ENSDART00000165749.3	si:ch73-170d6.2	-1177.17644020216	-2.53971609363861	0.316103821168448	6.3417435757524	-4.42292046201299	NA	NA	2.17622579879057	-1.25183804169772	-2.12090695809383
s-_p+_n+	ENSDART00000165754.2	si:dkey-50i6.6	-1470.85006602053	-2.28147275234743	-1.87693101456443	7	-0.3794649235234	2.18748223194843	-4.10002486943815	6.95340857863865	0.679918914340228	-2.50042677535971
s+_po_n+	ENSDART00000165758.2	znf1181	-1164.36669516879	-1.87272698771896	-1.47064894926477	5.49820131319256	-0.283313854371065	NA	NA	2.08863310674741	-4.04581867859721	-2.1034212489234
s+_po_no	ENSDART00000165766.2	mcm7	-1662.00750936087	-3.04220095154015	-2.17440153729666	6.73350991302404	-0.347896901316098	NA	NA	NA	NA	-2.70508776387473
s+_p-_n-	ENSDART00000165781.2	fam83e	-912.172492926852	-2.95651993325446	-0.9697466259816	7	-0.363603943549073	1	1.09723459788857	1	0.879272824807151	-1.80570458866865
s+_po_n+	ENSDART00000165995.2	znf1025	-1512.55499824691	-2.51739504997898	-2.14312833711047	7	-0.467014529005332	NA	NA	1.9791070861015	-3.98975218839584	-2.53568890953756
s+_po_n-	ENSDART00000166003.2	si:rp71-1h20.5	-1362.13424264659	-2.17831116666151	-1.57685931352712	3.12972291290352	-0.143293078369079	NA	NA	1	1.04142033645301	-2.34430162401708
s+_po_n+	ENSDART00000166073.2	elovl1a	-730.719564578363	-1.48207497216059	-0.908406012187911	7	-0.364016650782299	NA	NA	2.32051151125601	-4.17803213000846	-1.56971007827757
s+_po_n+	ENSDART00000166112.2	il6	-1922.57910950545	-4.46378057386845	-1.85086629573783	4.99930826358125	0.030277795274632	NA	NA	2.34199807179456	-0.610735153189577	-3.03929184193202
s+_po_n+	ENSDART00000166173.2	lyar	-293.119265069839	-0.829404915950185	-0.316539286488641	6.34111955676555	-0.290713467227159	NA	NA	2.0517935268056	-4.02641695478958	-1.02830135508547
s+_po_n+	ENSDART00000166183.2	anxa1c	-1618.56894424388	-4.03086653355871	-1.67468347795156	5.96643910254251	-0.091258493382777	NA	NA	2.33704111936789	-0.61867067397395	-2.66427203545926
so_p+_n+	ENSDART00000166212.2	cubn	-1356.73821461593	-2.79364263575401	-1.33843783158217	NA	NA	2.12229784559445	1.14900176440763	1	-3.23728235893379	-2.33925849498976
s+_p-_no	ENSDART00000166230.2	tpbga	-418.617068264357	-2.50736349436758	0.746634267450138	2.45986601982526	0.315566736325732	1	0.900853956156056	NA	NA	-1.17947951285944
s+_po_no	ENSDART00000166238.3	rplp2	-465.157684501868	-1.41987457035533	-0.636612951966878	5.06544109131386	-0.296278398093734	NA	NA	NA	NA	-1.22434263826777
s+_po_n+	ENSDART00000166394.2	fcf1	-471.661157921535	-0.864864016351791	-0.351219701616201	2.90296277197104	-0.241033620902232	NA	NA	1	-3.26451615069471	-1.24555084570235
s+_po_no	ENSDART00000166413.2	ssr1	-113.751379042051	-0.669109179508756	-0.158471736175693	4.65656192837696	-0.246905900709667	NA	NA	NA	NA	-0.790095061252121
s+_p-_n+	ENSDART00000166429.2	b4galt1	-1378.70605779587	-3.50419392931306	-0.938788756310748	4.88188374259588	-0.114505237969568	1	1.00434160023663	1.81099318460525	-3.91269862013268	-2.38161163077599
s+_p+_no	ENSDART00000166432.2	slc2a8	-399.245936753685	-0.815001739672055	-0.334922767370887	2.86770450077814	-0.149988845075114	2.16695339160811	-1.08272426106066	NA	NA	-1.15472113849101
s+_p-_n+	ENSDART00000166476.2	gata6	-1349.82569788042	-3.80192799353219	-0.129838800525374	6.414025530176	-0.233532678126743	2.84852197129552	1.01523575499843	2.62695347469648	1.31199495449088	-2.34582691685215
s+_po_n+	ENSDART00000166487.2	znf1081	-1478.62700247712	-3.3148295456416	-1.78517162973198	7	-0.425050405959226	NA	NA	1	-3.38168685875745	-2.4937646674143
so_po_n+	ENSDART00000166528.2	purbb	-235.940497650587	-1.11337830571484	0.580649429899256	NA	NA	NA	NA	4.61226208521367	1.25919786927566	-0.941206128103767
s+_p+_n+	ENSDART00000166559.3	efs	-138.522550610321	-1.45850759583665	0.009370807152372	6.25535767820296	-0.289147131462086	2.21167464856184	-4.11382703555011	2.10705000965743	-4.05563335018729	-0.85294194820557
s+_po_n+	ENSDART00000166591.2	utp20	-327.633434993948	-0.629730931939016	-0.278083464702468	5.47923699789764	-0.27231302474424	NA	NA	2.0940626107713	-4.04870825991033	-1.06995115498979
so_po_n+	ENSDART00000166593.2	BX248128.2	-1503.80825258574	-2.88166213933629	-0.249415607496302	NA	NA	NA	NA	4.16845699821632	1.4651149359149	-2.50685377245941
s+_po_no	ENSDART00000166621.3	elf1	-1499.60207005236	-4.19826035716974	-1.76095677035758	3.54402474476505	-0.165970639824126	NA	NA	NA	NA	-2.5027477890477
s+_po_n+	ENSDART00000166630.2	si:dkey-15h8.16	-1730.83496567291	-2.50449887120955	-1.27355561463588	4.01660880975912	-0.401061455715021	NA	NA	1.55339644874131	1.7106893709664	-2.800131049037
s-_p+_n+	ENSDART00000166637.2	znf995	-777.141353750395	-2.55886491801993	0.018953673274402	7	-0.569918866593238	4.74672409630163	0.58891469383756	3.6787279636314	0.76002388534809	-1.63963480222274
so_p+_no	ENSDART00000166697.2	srsf11	-1708.27248197742	-5.0305484578954	-2.73430618221616	NA	NA	2.31628916841573	-4.17607869785465	NA	NA	-2.76410331921328
s+_po_no	ENSDART00000166792.2	BX470229.1	-1456.14142569754	-4.07101163799789	-1.72655070943658	7	-0.254000685653448	NA	NA	NA	NA	-2.45203975278718
s+_p-_n+	ENSDART00000166945.2	nudcd3	-313.022377848237	-0.909851131891346	-0.022197870831296	4.39143221568711	-0.204030446461707	1	1.52101188126262	2.14490734234315	-4.07634118464772	-1.06455155451291
so_po_n+	ENSDART00000166967.2	CABZ01012382.1	-1398.06800602313	-2.58558123642617	-1.38486096505852	NA	NA	NA	NA	4.5439949742838	1.09368654772604	-2.37645765278145
so_p+_n-	ENSDART00000167001.2	cited4b	-957.611089083301	-2.29532328566812	-1.56762511028677	NA	NA	2.71753998683093	-0.065265884928508	5.26924040269443	0.988639085851829	-1.84622264215159
s+_p-_n+	ENSDART00000167092.2	npy7r	-1961.51681588266	-4.14584696595446	-0.163221626594513	4.8619245532761	-0.017107271488125	1	0.540143233842153	3.07131364108383	1.2869464105337	-3.09989614771218
s+_p+_no	ENSDART00000167134.2	sema6dl	-1610.61897767087	-3.42437773959318	-2.05420499528729	7	-0.392823544177757	1.90133159791343	-3.95262049134053	NA	NA	-2.65739849120369
s+_po_no	ENSDART00000167390.2	zgc:113442	-702.658977446936	-3.18496101774963	-0.419712143569917	3.63688078460552	-0.015492045411358	NA	NA	NA	NA	-1.51761234268214
s+_p-_n+	ENSDART00000167469.2	si:dkeyp-92c9.4	-1535.49860440548	-2.7670161306464	-0.647162185941627	7	-0.417139561623311	5.92789432886228	1.11900192124239	1.77314617069804	1.70908086467594	-2.57711089343636
s+_p-_n+	ENSDART00000167705.2	stard13b	-1334.69008766118	-3.36007532589165	-1.12425712106281	7	-0.263783960264807	1	0.802695832830197	1	-3.46273216837724	-2.32911485214167
s+_po_no	ENSDART00000167793.2	mybbp1a	-370.50642950074	-0.801288041703062	0.004060492912171	2.37020527085424	0.109517539338142	NA	NA	NA	NA	-1.10600828106972
s+_po_no	ENSDART00000167802.2	CU570769.1	-1376.3147836229	-4.50421147036355	-2.28272006800931	7	-4.16258325741496	NA	NA	NA	NA	-2.35667458705516
s+_p-_n+	ENSDART00000167847.2	eef1a1l1	-153.251862404585	-1.40992453929348	0.881031944065427	3.25702206202698	0.029538687474298	1.00632153465706	0.42581591423395	2.65328253081853	0.891718178348133	-0.86467222976121
s+_p-_n+	ENSDART00000167906.2	gata6	-1625.91822291031	-4.29545833287839	-1.47505437781554	7	-0.266084518880898	1	1.11678864878959	6.20327886424086	0.636152288485284	-2.69054286680587
s+_p-_n+	ENSDART00000167910.2	CU570769.2	-1085.48258634836	-2.75324904689114	-2.03924246349898	4.19328543614043	-0.941660183017475	5.41679502057941	0.760873009717987	1	-3.19714379163547	-2.01992334647913
s+_po_no	ENSDART00000167939.2	CABZ01081730.1	-1495.18066582789	-2.14911785553739	-1.92556245841827	7	-0.297649663246881	NA	NA	NA	NA	-2.49869903546089
s+_p+_n+	ENSDART00000167958.2	CR450780.2	-1552.31009582538	-2.7861814406123	-2.00846860463825	6.18727496975811	-0.438859127037945	1	-3.53548465951183	1	-3.43104319663631	-2.59826299449885
s+_po_no	ENSDART00000167994.2	stox2b	-1330.70060284215	-2.5309308586957	-1.98539573111378	7	-0.435859063574427	NA	NA	NA	NA	-2.29593473410542
so_p+_n+	ENSDART00000168054.2	nop14	-87.9498615016459	-2.592760254013	-0.520651656882167	NA	NA	2.30549459171751	-4.16925706636461	2.2755982768089	-4.15137070935922	-0.775919275358138
s+_p-_n+	ENSDART00000168218.2	CABZ01111953.1	-1130.34804845253	-1.68681666690002	0.967713262926366	2.80332415284232	0.523325465575324	1	0.690845975082861	3.47729439769114	0.950484143596791	-2.07096510000894
so_po_n+	ENSDART00000168223.2	si:dkey-253d23.9	-1231.3987870905	-1.68289027517869	-1.76064848882011	NA	NA	NA	NA	4.1347732416852	0.956710668113788	-2.17003913317167
s+_p-_n+	ENSDART00000168252.2	fgf17	-611.982639953903	-2.75912031745049	-0.906187150495826	7	-0.445543747389718	4.48061072365171	1.06192500566852	2.34574901737094	-4.19353935203989	-1.43790956529779
s-_po_n+	ENSDART00000168278.2	si:ch211-276i12.4	-1238.92898806003	-2.55676349726701	0.08521179681391	5.48132104866482	-0.217784754636472	NA	NA	6.32346000082298	1.22463339718297	-2.19608692444857
s+_po_n-	ENSDART00000168286.2	them6	-818.566338582049	-1.39803359855406	-0.58262855622335	3.76801103284116	-0.057962201249061	NA	NA	3.31576564629004	1.09656673643459	-1.6730133548116
s+_p-_n+	ENSDART00000168322.2	tiam2b	-714.226555275554	-2.814583477933	-0.713529404494457	7	-0.354983266833232	1	0.976433324290273	2.12076382900386	-4.06306181351836	-1.56319851517869
so_po_n+	ENSDART00000168345.2	znf1133	-1741.68769169953	-3.0701926161945	-2.18478578624523	NA	NA	NA	NA	6.46685880936906	0.946999479015808	-2.80326445208099
s+_po_no	ENSDART00000168382.2	cyp2k8	-789.663906466324	-3.61013218455906	-0.749451682604736	4.67164438125159	-0.188450451713273	NA	NA	NA	NA	-1.6260634574714
s-_p+_n+	ENSDART00000168421.2	si:dkey-199m13.7	-1780.48260302077	-3.0065306492797	-1.51540584396569	7	-0.451144886649713	1	-2.9045084923252	6.08055474897759	0.893813135253276	-2.88102187214309
so_po_n+	ENSDART00000168443.2	snrnp48	-1265.07601978891	-1.81888704658395	-1.33720524750216	NA	NA	NA	NA	5.86815039589155	1.06553797988488	-2.21295510882848
s+_p+_n-	ENSDART00000168469.2	vwa5b2	-1565.98928023482	-4.03247790534388	-1.86508537101869	7	-0.388599804776302	2.25446806682656	-4.13868592367339	1	0.889969238996793	-2.61625993706203
so_p+_no	ENSDART00000168471.2	znf1118	-1420.91613260957	-4.18211241477851	-2.3500472393557	NA	NA	2.57061671045909	-4.33798168785724	NA	NA	-2.408214976238
s+_p-_n+	ENSDART00000168474.2	fgf3	-976.096131655276	-2.79130207465612	-0.823953986483027	7	-0.340765859247014	4.42569208310489	1.25318151187128	1	-3.42213897768678	-1.88666016538446
s+_p-_n+	ENSDART00000168497.2	eef2b	969.354169294401	0.636436948514815	2.2759910868511	2.78374097461727	0.231986538307482	4.38138430743058	1.26093071272695	2.12026422490294	-4.06290521463113	0.517178540409485
so_po_n+	ENSDART00000168536.2	znf1053	-1114.99619121514	-2.73052434147924	-1.16999959640199	NA	NA	NA	NA	7	0.994722817045934	-2.02955929935806
s+_po_no	ENSDART00000168547.3	si:cabz01071912.2	-1302.226807761	-2.60886294100827	-1.79045493829595	7	-0.363140218491072	NA	NA	NA	NA	-2.26073016307537
so_p+_n+	ENSDART00000168549.2	ca9	-1339.01638290938	-3.64076445487172	-1.24527155743253	NA	NA	5.60584184919097	0.784822839300097	2.6934180648008	0.903213150056942	-2.31838341656564
s+_p-_n+	ENSDART00000168589.2	ctsc	466.036914226271	0.316224725844159	1.39194338577326	5.67255283778124	-0.159022263746798	1.49298031650212	1.1711278160335	3.4468276209563	0.902972584342835	-0.102373944214468
s-_p+_n+	ENSDART00000168605.2	znf1063	-834.960758057507	-2.52613716233334	0.169313205043937	3.9325687621414	-0.472744149165974	3.59580375065058	0.742578904487476	3.1437249961848	1.04514481668183	-1.70725729820223
s+_po_no	ENSDART00000168672.2	srsf4	-1283.68570169389	-2.61830201163297	-1.8736824588584	7	-0.377517889766789	NA	NA	NA	NA	-2.23789161532264
s+_p+_n+	ENSDART00000168683.2	lrrc8c	-393.012825352022	-0.780767541607849	-0.414787468469664	5.9000809390411	-0.540608064058492	6.80441285824	0.640410930709641	2.08868172107876	-4.04668152653443	-1.16732901453152
s+_p-_n+	ENSDART00000168712.2	si:ch73-299h12.6	-1368.35779978866	-2.12857533536386	-1.04423352723244	5.58763347969777	-0.299551267037425	1.97815744275231	0.972219694059356	4.09113342186766	0.887577355475647	-2.36689632921922
s+_p+_no	ENSDART00000168830.2	bmper	-1443.4995857626	-3.26422429808216	0.244907122434234	1.22853421042159	0.3503856606215	1.9461625052871	1.92214245896224	NA	NA	-2.44536913154183
s+_po_n+	ENSDART00000168842.2	eif2a	-724.464189233217	-1.24445535192954	-0.87354714968855	5.47552457097562	-0.35727298521157	NA	NA	2.25951977294687	-4.14164348997979	-1.56007306446515
s+_p+_n+	ENSDART00000168846.2	CU896630.1	-1472.33282727321	-2.56143414118193	-1.86416692446805	6.44153275611263	-0.347219190587121	2.2184399490244	-4.11769585530618	1.83957647012031	-3.92485554071116	-2.50041939114426
s+_p-_n+	ENSDART00000168872.2	zgc:173714	-1376.86653801684	-3.64285714296408	-1.49313761756243	7	-0.402947591830178	1	0.636794745890939	1.61489368105485	-3.83853063413429	-2.38182588757608
so_po_n+	ENSDART00000168879.2	CABZ01081752.2	-1157.89002114187	-1.63359599623999	0.306049674875513	NA	NA	NA	NA	5.89151706326138	1.38191175750939	-2.08045089241881
s-_p+_n+	ENSDART00000168891.2	znf1053	-1758.65902274932	-3.25957421349716	0.158133142588217	5.0389717372917	-0.878217072248565	1	-1.08594126995759	5.5980514034607	0.89843721953551	-2.85039495468649
s+_po_n+	ENSDART00000168968.2	si:ch73-347e22.8	-579.699661564416	-2.94598243879998	-0.244804047724203	5.1104126341623	-0.119982639176282	NA	NA	2.0097516960605	-4.0049165176525	-1.38177656148223
so_po_n+	ENSDART00000169189.2	si:dkey-269o24.6	-1546.43584467241	-2.66193520558743	-1.68609754084687	NA	NA	NA	NA	5.45892724225887	1.00957580207638	-2.56053661988609
s+_po_n+	ENSDART00000169240.2	pltp	-1563.05429375138	-3.6276368588874	-1.91654813200674	6.82812367544172	-0.3262087568564	NA	NA	1	-3.43873875908417	-2.59817294492059
so_po_n+	ENSDART00000169288.2	zgc:174275	-1010.95120655686	-1.91538932260843	-1.12839484117403	NA	NA	NA	NA	7	0.997443749738121	-1.90059619047078
s+_p-_no	ENSDART00000169337.2	ier2a	-420.229593239481	-1.53532920945112	0.076909926544115	2.66981084039169	0.044803929103899	1	0.759868710348231	NA	NA	-1.18084211492859
s+_po_n+	ENSDART00000169367.2	si:ch1073-325m22.2	-935.3186652734	-1.71235481600666	-0.964485651016103	4.0595295035517	-0.227504589439934	NA	NA	1.65172063584719	-3.85023041867119	-1.81914389538009
s+_p-_no	ENSDART00000169376.2	plekhg5b	-717.475605292131	-1.27472994527501	-0.549981809170095	5.05816183661253	-0.127133230193391	1	1.33111922978011	NA	NA	-1.54902402225984
s+_po_no	ENSDART00000169386.2	faua	-330.892256155071	-1.25368408603801	-0.199489412870652	4.06754136945768	-0.161211524428981	NA	NA	NA	NA	-1.05782328271811
s-_p+_n+	ENSDART00000169448.2	si:ch73-299h12.1	-1366.53455907353	-2.06003686576353	-1.61326942501042	7	-0.477764662398775	1	-3.55240828334439	5.72473014531971	0.664788316362269	-2.36949049619816
s+_p+_n+	ENSDART00000169453.2	CU469577.1	-1851.58538886972	-3.29750160825799	-2.0223708998258	6.09188840572204	-0.222634964381557	1.73921382388883	-3.88334673589374	1	-3.63452513320968	-2.96849606495095
s+_p-_n+	ENSDART00000169520.2	si:ch211-241b2.1	-951.653734598089	-2.22816851313625	-1.17058004972054	7	-0.38112253171656	1	1.29981260934183	2.16706484499875	-4.08859427674901	-1.85610049197941
s+_p+_n+	ENSDART00000169539.2	CR388132.2	-613.478009808667	-1.87515868108158	-0.640624007719691	7	-0.37466871419978	1	-3.3741460160763	1.81062423256655	-3.91242735400497	-1.43950501847725
s+_p-_n+	ENSDART00000169634.2	si:dkey-21c1.8	-1134.40640124263	-2.40786917916181	-0.743022574429013	3.19353427727136	-0.386533532071043	1	0.307419236015967	4.70307036827299	0.869277166216024	-2.077046901105
s+_po_n+	ENSDART00000169710.2	utp23	-1039.34486076511	-1.3637905092006	-0.877548888019854	3.6024463582178	-0.134072823005368	NA	NA	2.01144253577519	0.558311260718179	-1.94513886688057
so_p+_no	ENSDART00000169730.2	si:ch211-199b20.3	-1104.77453242132	-1.64687913973731	-0.89599651940156	NA	NA	4.58706852581985	1.43625765214147	NA	NA	-2.01384971338696
s+_po_no	ENSDART00000169767.3	rab25b	-814.762728756251	-1.78950598905645	-0.65090132409529	3.6421652860254	-0.009620588417906	NA	NA	NA	NA	-1.6550612267667
so_p+_n+	ENSDART00000169780.2	utp6	-843.316489011311	-1.0587091558115	-1.53049996435341	NA	NA	1	-3.32857277767463	1.04291389833333	0.554869472198857	-1.70471553580461
s-_p+_n+	ENSDART00000169806.2	si:ch211-207e19.15	-1596.25805402893	-2.80817886381765	-0.415303221312108	4.92502056595965	-0.692246884884226	4.78824112856004	0.634911179520051	3.98532007233337	0.852797842125116	-2.64897466484599
s+_p+_no	ENSDART00000169821.2	cyp2aa8	-579.372012222488	-2.11725661120479	-0.953351012682491	2.31154858757835	-1.42407724572885	5.00370043085559	0.796758749804265	NA	NA	-1.37900069527316
s+_p+_n-	ENSDART00000169823.2	pnpla3	-1072.20190321842	-2.84848850687975	-0.242684150718903	3.60880712016922	-0.016636335497083	3.83376541853981	0.902607192859127	1	0.039247994987013	-2.00010479247382
s-_p+_n+	ENSDART00000169840.2	si:dkey-25i10.1	-1541.64853652764	-3.35491552735564	-0.054183281705143	7	-0.703995940377301	6.26811707246052	0.581203252806989	4.43515545452283	0.729014136496892	-2.58592002110315
s+_po_n+	ENSDART00000169850.2	CU207221.1	-367.26254196825	-0.964319116449207	-0.575413999932764	7	-0.404155664009814	NA	NA	2.10399313062701	-4.05400945445449	-1.12075145353538
s+_p-_n+	ENSDART00000169916.2	dmxl2	-750.821214199839	-1.94056930606467	0.038956717247908	5.08973056803069	0.000831825407121	1	0.905594811445441	1	-3.23820456784094	-1.60488039664111
s+_po_n+	ENSDART00000169921.2	trir	-400.036712841137	-0.636156509097147	-0.450276611278767	6.87467884502619	-0.352925410216931	NA	NA	1.85708266100118	-3.93258643026184	-1.16080189267638
s+_po_n+	ENSDART00000169987.2	lto1	-923.880889561402	-1.3912910004893	-1.26470654526982	6.04827312923696	-0.102373668617754	NA	NA	2.19795269564624	-0.39921122019336	-1.80461875061887
s+_po_no	ENSDART00000170022.2	zgc:173705	-1215.08755513708	-2.46188282066305	-1.7007380093363	6.36127380799534	-0.334582940996566	NA	NA	NA	NA	-2.15219179592004
s+_po_n+	ENSDART00000170050.2	cdkn1cb	-562.714768508357	-1.75628768213923	-0.943151766057405	7	-0.465858774711266	NA	NA	1.89166991213145	-3.94832807750134	-1.36222997761272
s-_p+_n+	ENSDART00000170059.2	si:ch211-283l16.1	-1535.25574204981	-3.23539702186719	-0.641215858538429	7	-0.526167622537833	5.89761940262277	0.712117815439575	3.15625009374074	0.768452805299522	-2.5769317248807
s-_p+_n+	ENSDART00000170067.2	zgc:174314	-1601.25688572943	-2.94429441818796	-1.80887706314196	2.99090255358666	-0.05841709909123	4.81480336197199	0.794962405092855	1	-2.87622604166841	-2.65525803324275
s+_po_n+	ENSDART00000170084.2	rbm5	-1693.32840000569	-3.11552387336076	-1.68116455940111	3.58943544211794	-0.058260942524286	NA	NA	1.90633127641969	-3.95503220435467	-2.75594490587912
so_po_n+	ENSDART00000170163.2	si:ch211-145h19.5	-1536.06304862682	-2.62721245082454	-2.07104086410822	NA	NA	NA	NA	4.90561816558596	0.96134675381546	-2.54740764135284
s+_p-_n+	ENSDART00000170216.2	glula	42.5826164261367	-0.574648825821601	0.861227473558133	4.86666175237396	-0.068058005330407	1	0.689335025381328	3.44240681642384	0.458802968516517	-0.623885637849545
s+_p-_n+	ENSDART00000170352.2	cobll1b	-608.440639110084	-0.720341660833265	1.63597635320515	4.58604448498179	0.487901455038623	1	0.869273356303249	2.22979791183794	-0.499322423173448	-1.4271695200778
s+_po_no	ENSDART00000170393.2	hdac7a	-757.635008053811	-1.50231420839748	-0.81229312873008	4.43003852500558	-0.14909853637768	NA	NA	NA	NA	-1.58489620135953
s+_p-_n+	ENSDART00000170406.2	znf1077	-1335.54175191755	-2.73386078618809	-0.522486257872453	4.72644868900118	-0.51334299544817	3.70340090345305	1.12253315964574	3.83921698531089	1.25194423848372	-2.32636633132246
so_po_n+	ENSDART00000170421.2	si:ch73-138e16.6	-918.258890936185	-1.39972628464969	-1.17835220747678	NA	NA	NA	NA	5.45221016361858	0.995212172160092	-1.78416877378939
s+_po_no	ENSDART00000170439.2	btr30	-1813.35596789522	-4.21028131593009	-0.17102097531152	2.37179241740733	0.89883050905729	NA	NA	NA	NA	-2.88950930950638
s+_po_n+	ENSDART00000170453.3	slc20a1b	-914.755022359235	-1.21425052236459	0.331947101724932	2.34268927855143	0.446710881677165	NA	NA	1.9553462371031	1.18467699904712	-1.79104685597698
s+_p+_n+	ENSDART00000170457.2	nsg2	-1394.12333487033	-2.2077490215913	-1.56691090263986	6.00797584687311	-0.298164103936921	1	-3.22276647198292	1	-3.61698281140024	-2.40203259284046
s+_p-_n+	ENSDART00000170470.2	ghrhra	-1483.95003512525	-3.97696566475766	-1.26214546677505	3.01316773910135	-0.059396260327515	1	1.13695116404797	1.76138758623449	-3.89237604785466	-2.51114326334668
s-_po_n+	ENSDART00000170474.2	znf1082	-1577.116134644	-3.0094593866005	-0.023423985579636	4.82248906763468	-0.105975118196617	NA	NA	4.75153253271206	1.44469092366387	-2.61191467862379
s+_p-_n+	ENSDART00000170527.2	vent	-451.072795282616	-2.0140550618526	1.29235428529474	6.85960242298409	-0.37045212503955	4.21923364758247	1.25576135904563	2.80544384563469	1.51685562084935	-1.23661965185781
so_p+_n+	ENSDART00000170639.2	zgc:173705	-1327.80582252148	-2.60019705929226	-1.41151898777322	NA	NA	2.27772972181514	-0.365870864721104	4.94429478708157	0.944754451897187	-2.30300844418136
so_po_n+	ENSDART00000170646.2	thumpd1	-1370.70060627849	-4.46895419312012	-2.28248292679457	NA	NA	NA	NA	1.96457824423019	-3.98463558827263	-2.34607236926534
s+_po_no	ENSDART00000170673.2	lamb1a	-160.95186578017	-1.89720725439559	0.298237814719304	4.40738253722555	-0.015782861000369	NA	NA	NA	NA	-0.848599767496674
s+_po_no	ENSDART00000170698.2	FO905040.1	-928.730409004908	-1.50631642086294	-0.454875847726731	2.52134247741763	0.442011349353687	NA	NA	NA	NA	-1.79526819131598
s+_p+_n-	ENSDART00000170709.2	st8sia1	-688.066067540409	-2.81404769715158	-0.65055891076272	7	-0.528347760274962	7	0.599739953793643	7	0.903752600087521	-1.53540336139718
s+_p-_n+	ENSDART00000170755.2	slc30a8	-929.427960535339	-3.48394843021619	-0.402885820700829	5.25022355513935	-0.138331338727006	1	1.16026972338246	4.73168015512187	0.50005979010587	-1.82620138848889
s+_po_n+	ENSDART00000170767.2	ved	-222.358703574981	-1.93279935323155	0.572231857029034	5.77992013402046	-0.293456770713548	NA	NA	1.21908438651096	1.41694255215592	-0.938939224148521
s+_p-_no	ENSDART00000170781.2	phospho2	-1643.83716506081	-3.2704329638421	0.645801788841231	2.96186505355371	0.761793499313523	1	1.03090424302971	NA	NA	-2.69264168395197
s+_p-_n+	ENSDART00000170834.2	znf1179	-1273.92035880654	-2.39883503491633	0.586419048274646	2.9334198747029	0.315060589755639	3.64003782085318	1.08366343865352	3.12233823994307	1.07530161751238	-2.24875800744059
so_po_n+	ENSDART00000170896.2	znf992	-1485.11485854883	-3.13918046121821	-1.51786888550801	NA	NA	NA	NA	6.06625784965685	1.08582126866441	-2.48578614559212
s+_p+_n+	ENSDART00000170992.2	si:zfos-943e10.1	-1424.67831314475	-3.95075937637763	-1.66806568217486	7	-0.36561754452572	2.40256440303604	-4.22873305235121	1.97531224228723	-3.98782618699571	-2.44366615769726
s+_po_n+	ENSDART00000171036.2	usp49	-1319.89373417767	-2.16976588679453	-1.44909047516851	7	-0.248295695184564	NA	NA	1	-3.09841550377257	-2.29652527459677
s+_p-_n-	ENSDART00000171087.3	si:ch211-286o17.1	-465.637545765834	-1.45964073940376	2.3787319893051	7	0.069771908084725	1.90310752467778	-0.516673032987232	1.58621735879045	-0.849905360702314	-1.25391341450849
s+_p-_n+	ENSDART00000171095.3	sox32	-176.5346190561	-1.48720786120218	0.664417118364124	5.38561522043057	-0.126871539921306	1	1.05353846391062	3.13455989899492	0.837252993766804	-0.894979504035755
s-_p+_n+	ENSDART00000171119.2	cyp2aa9	-546.885289827326	-2.21821874725689	-0.827169733504715	4.3994125703648	-0.205081186906656	5.45744677461329	0.571987165624141	1	-3.50234474344192	-1.35459576051993
s+_p+_n+	ENSDART00000171264.2	si:ch211-155e24.3	-323.102715460594	-1.32747766386626	-0.403996954638098	7	-0.394235920287664	1.78453623372146	-3.90153466925015	2.35725977277797	-4.20045507979273	-1.08159610119088
so_p+_no	ENSDART00000171265.3	tgm5l	-1288.88780497512	-3.62412101986322	-1.04787551539076	NA	NA	3.34800355701183	1.25543355536132	NA	NA	-2.24186055676024
s+_po_no	ENSDART00000171267.2	tuba7l	-1632.13915754641	-2.64036814005785	-2.14605358087509	4.61186328598815	-0.302412516229428	NA	NA	NA	NA	-2.66573953314356
s+_po_no	ENSDART00000171278.2	ddx47	-490.833576482912	-1.33055814647932	-0.627485558012201	5.42023898626	-0.239960121124843	NA	NA	NA	NA	-1.25630634827328
s-_p+_n+	ENSDART00000171395.2	ccnd1	-1533.35115811149	-2.77022769920045	-1.77651909904193	5.84003352034737	-0.404509856728794	5.98780512625746	0.669018250474779	1.70668588046428	-3.87065513358694	-2.5750434616136
s-_p+_n+	ENSDART00000171417.2	si:ch73-299h12.3	-144.534063773246	-2.12160888302322	0.263020285883956	7	-0.375581613112398	1	-3.41836769742872	5.16921014865817	0.931058416937203	-0.860299934161066
s+_p+_n-	ENSDART00000171459.2	cyp2aa2	-1107.27723766982	-3.57723671060091	-0.614481929135729	5.00239627614398	-0.312464115286811	1.13570976109581	1.20356040366891	1.52673010722411	0.886123221920794	-2.04471179574338
s+_po_n+	ENSDART00000171523.2	TMEM200C	-1460.95507905242	-3.4728824997282	-1.30373468962273	7	-0.083370544737382	NA	NA	2.67127485602638	0.305984248648521	-2.47023579434649
so_p+_no	ENSDART00000171678.2	ubb	-341.15277639678	-1.33735848072217	-0.835893151924419	NA	NA	6.47210434892346	0.694603656010923	NA	NA	-1.07282444611685
so_po_n+	ENSDART00000171734.2	si:dkey-15h8.15	-1653.37712863781	-2.37236318088319	-2.29053083905774	NA	NA	NA	NA	3.95610618492547	0.869181968561399	-2.69154425711785
s+_po_n+	ENSDART00000171750.2	si:ch73-138e16.3	-1050.48040593696	-1.89965629950397	-1.14529786227709	4.41797304374552	-0.301942165099886	NA	NA	2.06528888251448	-4.03357115708353	-1.96184746756404
s+_p+_n-	ENSDART00000171885.2	scp2b	-1261.55658865756	-2.27073379395795	-1.45810207578716	3.73882049682092	-0.963527043589951	3.77021454253656	0.737914906547666	1	0.857140419209522	-2.23394762689296
s+_p-_n+	ENSDART00000171932.2	hhex	-1084.19524596004	-3.04652661135221	1.31713018665813	3.31132994963256	0.417238166267284	1	0.523346170885603	2.33374038436901	1.13940052233366	-2.01486175801389
so_po_n+	ENSDART00000171960.2	CR352226.5	-1080.29537328957	-1.87590309873708	-1.50528793124858	NA	NA	NA	NA	7	0.967537753850858	-1.98630047106521
so_p+_n+	ENSDART00000172017.2	si:ch211-271g18.4	-1954.49875974669	-3.34116056539937	-2.44903418023508	NA	NA	6.56910912511688	0.672364489589965	1	-3.28791643171632	-3.08110052168899
s+_p-_n+	ENSDART00000172069.2	snrpg	-375.849647259535	-1.30474767647099	-0.036804297290614	5.06676777612789	-0.178677405098371	1	1.26753553920213	1.96702099435313	-3.983802904591	-1.14250834944426
so_p+_n+	ENSDART00000172081.2	pcif1	-1369.56598069006	-2.02965577134992	-1.80457438999512	NA	NA	6.87470646473685	0.673246142921986	1	-3.41595996503213	-2.35809162657749
s+_p-_n-	ENSDART00000172106.2	scml2	-1233.72838320545	-4.05490828423255	0.976972917831622	2.56921572209107	0.766265787318193	1	1.00828066773317	1	0.755932404983876	-2.20031455832143
so_p+_no	ENSDART00000172117.2	gldc	-220.147293087675	-0.581655504002147	-0.018975455540551	NA	NA	6.2463876009328	1.28430586127256	NA	NA	-0.923092556771954
s+_p+_n+	ENSDART00000172155.2	CR790380.1	-855.689700636447	-1.49636670540112	-0.974122929101102	7	-0.414985477429027	1	-3.59290391318323	2.0359132156973	-4.01825413812164	-1.73867855556874
s+_p-_n+	ENSDART00000172174.3	agpat2	-684.06068686655	-1.16186930422355	0.111186680760511	4.1430588731727	-0.044507438779344	1.61008387692299	1.34222955779095	2.67399073712209	0.773508956954042	-1.52006004929458
s+_p-_n+	ENSDART00000172176.2	zc3h10	-1467.63563620211	-2.18400002947222	-1.78673257179831	7	-0.372597291223426	1	1.13377617208306	1.74735825473889	-3.88660885259215	-2.49300710150285
s+_po_no	ENSDART00000172315.3	si:ch211-161m3.4	-1164.50391074248	-1.82411710366864	-1.26717562395322	3.73343738391885	-0.155777497869452	NA	NA	NA	NA	-2.0869894010883
so_p-_n+	ENSDART00000172389.2	znf1093	-1276.1533653621	-2.29258631410518	-0.12487826450398	NA	NA	3.73103789982686	1.14139470385452	5.15141439704202	1.30331093601323	-2.23961110666369
s+_po_no	ENSDART00000172421.3	rbm14b	-1229.49658484872	-2.97544474799633	-1.47867916534391	2.67824089183005	-0.065440484404371	NA	NA	NA	NA	-2.16770460416314
s+_p-_n+	ENSDART00000172515.2	bzw1b	68.1854114378073	0.096845199493056	0.717165676701903	4.84812733771846	-0.374943483819522	4.9278450434446	1.13498399690083	1.97922841540691	1.18757932790298	-0.593251657501573
s+_po_n+	ENSDART00000172518.2	cox5ab	-776.501359562424	-1.13403424528177	-1.02746612093918	6.24789012715663	-0.361719709227895	NA	NA	1.62760716065222	-3.84240365564214	-1.6248050446564
s+_po_n+	ENSDART00000172527.2	sec14l1	-706.634350552561	-1.1416501061068	-0.848089787660774	6.47237206314503	-0.15511139433169	NA	NA	2.35996232818861	0.416198035406919	-1.53677933271345
s+_p+_n-	ENSDART00000172566.2	ptpro	-1341.740920603	-2.73284990362443	0.261280561006193	1	0.058843593539138	3.9949256118039	1.30703519745144	1.24972728542121	0.078117483167693	-2.33268069683497
s-_p+_n+	ENSDART00000172578.2	si:dkey-228b2.6	-599.68428611882	-2.27150218220405	-0.22359874190087	7	-0.372762662279497	5.98086849503143	0.649484523838047	1	-2.56027253829596	-1.42212121561636
so_po_n+	ENSDART00000172631.2	fkbp3	-1055.89376129318	-1.50035640979248	-1.31550176959785	NA	NA	NA	NA	5.90508732995311	0.998784303094438	-1.95460330743152
s+_p-_n+	ENSDART00000172677.2	rtn4b	-1230.51207467703	-1.73931351995803	-1.68103796364379	5.58963140473719	-0.511047924909526	1	0.717001094360927	1	-3.25074251554551	-2.19774089371603
s+_po_no	ENSDART00000172872.2	AL590151.1	-1847.448207413	-3.49950570990834	-2.22371392918682	7	-0.298501770869353	NA	NA	NA	NA	-2.93483786154716
s+_p+_no	ENSDART00000172929.2	sptbn1	-1375.98146528387	-4.05153830833397	-1.6423406315958	7	-0.352581506069827	1	-3.53336100648767	NA	NA	-2.36785799879573
s+_po_n-	ENSDART00000172943.2	abcc6b.2	-1216.20866742371	-4.10092082828768	-1.20511950899175	3.22799678293907	-0.072614044883975	NA	NA	1	1.25109427454151	-2.16576897866981
s+_p+_no	ENSDART00000172996.2	AL590151.1	-1494.42386881178	-3.21724393957033	-1.8369669419788	2.43062458372364	-0.983537601316728	4.45283862990739	0.94256637199265	NA	NA	-2.50915051194324
s+_p+_n-	ENSDART00000173390.2	ltb4r2a	-1357.49252126759	-3.02443739173866	-0.928996103268965	4.67835104092504	-0.619458016201475	4.82673611821448	1.07180816782794	1	0.741144222698104	-2.35397232911949
s+_p-_n+	ENSDART00000173496.2	si:ch211-15b10.6	-188.41259068449	-1.63191701666571	0.042371481395105	7	-0.346406696666749	7	1.14248834774423	1	-3.48861652516869	-0.916360003830028
s+_p-_n+	ENSDART00000173581.2	si:ch211-226l4.6	-752.800391736417	-1.61684932513167	-1.00234227549462	7	-0.417329143713901	1	0.747320983115834	1.95134217655388	-3.97611023141382	-1.61000342287323
s+_p+_no	ENSDART00000173596.2	si:ch211-98n17.5	-1319.62061176106	-3.15786643592818	-1.48524803052075	4.15911280113825	-0.311246128699667	4.73388013397816	1.0314569820853	NA	NA	-2.29385699022962
s+_po_no	ENSDART00000173654.2	si:cabz01007812.1	-1543.51763753843	-2.29793349491866	0.070108811360428	2.29517907195305	0.956611491056378	NA	NA	NA	NA	-2.55465335559996
s+_p-_n+	ENSDART00000173659.2	slc8b1	-735.376986357571	-1.30431561869224	0.038535936047167	4.73596728106804	-0.023248053130939	1	1.03485430753392	2.6317546758333	0.731628640079395	-1.58383990666927
s-_p+_n+	ENSDART00000173682.2	chd9	-1470.9242352012	-2.94751995259429	-1.32468657469525	7	-0.327328310919229	7	0.832150246691701	1	-2.79505151160571	-2.49974176238603
s+_p-_no	ENSDART00000173871.2	si:cabz01007807.1	-1722.9898888238	-2.48415925350792	0.358633309077446	2.60914360854171	0.892615755001199	1	1.19528233117403	NA	NA	-2.78971083803946
so_p+_n+	ENSDART00000173902.2	acin1b	-1029.12264238261	-2.19005352243235	-1.41861005830995	NA	NA	1	-3.34305072756877	7	0.724056939161784	-1.93786722041416
s+_p+_n-	ENSDART00000174079.2	or128-1	-1691.38371108473	-3.50361625823958	-1.55239774671521	4.61082551764241	-0.834953291297454	4.98440402727406	0.997711621940748	1.49755095979372	0.866751514178621	-2.76685426594581
s+_p+_n+	ENSDART00000174137.2	orc6	-1901.19998484751	-3.37685725175576	-2.45447828644952	7	-0.456597302967949	1.96371967962939	-3.98236881126061	1.90877403982887	-3.95618723545144	-3.03154607268173
s+_po_n+	ENSDART00000174813.2	si:dkey-77f5.11	-1085.45392651949	-2.17414010282317	-1.35490821537706	3.94588917714662	-0.327247811368351	NA	NA	2.26289646757867	-4.143681748688	-2.00509565722423
so_p+_no	ENSDART00000174936.2	pdzd2	-1306.03893410681	-2.10575994983126	-1.38689007175914	NA	NA	7	1.20878595763454	NA	NA	-2.26511727394673
s-_po_n+	ENSDART00000175293.2	zgc:113102	-1568.17870606449	-4.54138272449848	-2.38109033219268	6.21735279495964	-0.151876228865151	NA	NA	1	-3.53506098731683	-2.60512019754977
s+_p+_no	ENSDART00000175374.2	plcd4a	-1705.43989423163	-3.13702537128668	-2.47931042348891	7	-0.43943230876054	2.03669190255688	-4.01870014030273	NA	NA	-2.77455006696734
s+_po_no	ENSDART00000175459.2	gpr137	-1432.67363069135	-3.39064963921532	-2.04760487287929	7	-0.370860379903854	NA	NA	NA	NA	-2.42254761922972
s+_po_no	ENSDART00000175704.2	si:ch211-255f4.11	-1188.91758465129	-1.80962309493115	-1.66687007474094	4.29808236113781	-0.289334167383305	NA	NA	NA	NA	-2.11760035658094
so_po_n+	ENSDART00000176022.2	polr3gla	-1308.93913398464	-3.66706619696428	-0.206771182398948	NA	NA	NA	NA	5.92853146571214	1.30577770572058	-2.26839709327632
s+_p+_n-	ENSDART00000176367.2	cybb	-1768.45857521775	-3.59702072676976	-0.755437633779525	1.76355352549776	-0.250208952869635	4.82316792386619	1.22490802401054	2.13472329680727	0.706398461835021	-2.86071453897535
s+_p-_n+	ENSDART00000177225.2	tmem154	-1399.16038718622	-4.12427758366675	-1.20558145697254	7	-0.205562006524737	1	1.6945792103451	1	-3.20981160717706	-2.40958551170324
s+_p-_no	ENSDART00000177529.2	smkr1	-1363.04888969659	-3.20308518704591	-1.84416270032073	7	-0.373949505093057	1	0.390348288584529	NA	NA	-2.34945527766354
s-_po_n+	ENSDART00000177741.2	znf1127	-1808.97962393118	-3.18727192825215	-0.018624240134305	1	-1.35692704288659	NA	NA	5.99638726735467	1.23829098300413	-2.89870790830393
s+_p-_n+	ENSDART00000177987.2	CABZ01066720.1	-1391.21048081043	-2.00626853558514	-0.467699999961908	5.44842545865181	-0.240002387817094	3.25269477944364	1.16261919528758	2.03911833594351	1.33735555377984	-2.39458940385655
s+_po_n+	ENSDART00000178072.2	si:busm1-105l16.2	-1265.61667993311	-2.54866861413244	-1.59696472748689	7	-0.370557770296852	NA	NA	1.82697931297261	-3.91949167253935	-2.2304958389381
s+_p-_n+	ENSDART00000178085.2	MCMDC2	-1461.28379193434	-2.55643774530656	-1.26963573974346	6.47179267151078	-0.248766911770383	1	0.968149385211798	5.03125450482746	0.752799770319156	-2.48370345620734
s+_po_n+	ENSDART00000178545.2	erich2	-1373.90375490541	-2.17122732131996	-1.81030627224545	5.5811879902785	-0.344305483374088	NA	NA	1	-3.61775952723446	-2.36217955581233
s+_po_n+	ENSDART00000178599.2	frg1	-1482.1231342047	-2.3175350297826	-2.00868650604069	5.00007914250727	-0.367608606074847	NA	NA	1	-3.65948045738147	-2.49549401139114
s+_p-_n+	ENSDART00000178716.2	znf980	-1598.65215709909	-2.88678158541014	-0.353481797001137	2.58142813657387	0.489902078116438	5.40236176048365	1.24760503093367	1.9445305490101	-3.97315888781725	-2.65303046332361
s+_po_n+	ENSDART00000178922.2	BX649416.1	-1027.95530262006	-1.99603437796443	-1.3538436350829	7	-0.385509935867324	NA	NA	1.93725403518369	-3.96950277081937	-1.93673042563564
so_p+_no	ENSDART00000179139.2	arid3a	-1138.68010573556	-1.82220949259971	-1.13641807009942	NA	NA	3.94081923289494	1.16708955631447	NA	NA	-2.05535595814266
s+_p+_n-	ENSDART00000179221.2	odf2a	-1500.21932643779	-2.43132371718377	-1.44036240573805	3.20371224238531	-0.826532403280501	3.29816507190388	1.0158227938074	3.14293817398959	1.00546367883736	-2.52837739955839
so_p+_n+	ENSDART00000179796.1	CABZ01058721.1	-518.654126250441	-1.21714947560291	-1.17308258835941	NA	NA	2.09503801956942	-4.04883288464609	2.24088789884664	-4.13066013425956	-1.30669813898577
s+_po_n+	ENSDART00000180164.1	RF00276	-1796.04590984995	-3.30356009078736	-1.82960378067119	5.74948880970031	-0.314638054231815	NA	NA	1.36867994273993	1.1978159485851	-2.88270401593108
s+_po_no	ENSDART00000180226.1	CABZ01072950.1	-1471.96385936724	-4.55131633494859	-2.65670847056957	4.24568537054471	-4.09623561918634	NA	NA	NA	NA	-2.47225595172726
so_p+_no	ENSDART00000180289.1	cnksr2b	-1378.64760905471	-3.15524904886051	-1.17172180671543	NA	NA	7	1.22830729253986	NA	NA	-2.35544101355829
s+_p-_no	ENSDART00000180796.1	CABZ01057488.1	-1387.34120161336	-2.72791380905936	1.00417060151215	5.37853129569749	0.502535941803737	1	0.978887661685006	NA	NA	-2.37699229078594
s+_po_n-	ENSDART00000181146.1	sp5l	9.78981659317725	-2.3974675028662	1.54047042227631	3.19902349730946	0.374433606766514	NA	NA	1	0.932680140612766	-0.651170426597789
s+_po_n+	ENSDART00000181224.1	CABZ01031870.1	-1166.98669519293	-2.85415251390942	-0.429317255195296	4.62334431387264	-0.116875130991455	NA	NA	1.57951835621758	1.40525966672352	-2.104325613561
s+_po_n+	ENSDART00000181518.1	si:ch211-210b2.1	-746.911725395181	-1.90502547740368	-0.954255840414277	7	-0.335538449867373	NA	NA	2.08381311163768	-4.0432400753028	-1.58973563419327
s+_p+_n-	ENSDART00000181683.1	FO704821.1	-1299.76903382662	-3.19890069282444	-1.13683707492381	3.85444420671849	-0.633954691063503	2.22037476945048	1.0227158985695	1	0.713026343810778	-2.28130153972289
s+_po_no	ENSDART00000181899.1	LO018128.1	-1557.41845117588	-2.67321108671313	-2.36862848346036	5.62467796892801	-0.360772453123147	NA	NA	NA	NA	-2.57452258351726
so_p+_n+	ENSDART00000182191.1	rnps1	-1000.73413190124	-1.76392204261853	-1.51737786454792	NA	NA	1	0.624702353626782	1.83836779569843	-3.92428419410796	-1.89976979976034
s-_p+_n+	ENSDART00000182197.1	LO017835.1	-1386.03815895977	-1.9557643230077	2.93765661391528	1.54797825086659	-3.13944159961419	1	-1.79852048719407	4.51577401120057	1.14592648114076	-2.39005419328325
so_p+_no	ENSDART00000182359.1	FO681288.3	-1543.12435653343	-2.63010850818064	-2.03153511471871	NA	NA	2.60859302802066	0.958614840721413	NA	NA	-2.55499722173334
so_po_n+	ENSDART00000182641.1	BX322657.4	-1385.45300317926	-2.03273591275154	-1.80001925843707	NA	NA	NA	NA	5.89562509909278	0.976148278347193	-2.36187587664107
s+_po_no	ENSDART00000182735.1	CABZ01075242.1	-1247.71417555165	-2.48457897591194	0.405758600271346	2.85948784611272	0.680174296456289	NA	NA	NA	NA	-2.18964956470003
s+_po_n-	ENSDART00000182914.1	FO704721.1	-1195.88143147377	-3.6784294437648	-1.02575686764471	3.62121093113619	-0.071224538916039	NA	NA	1	1.30829869635972	-2.14034412802868
s+_p+_no	ENSDART00000183084.1	CR394552.1	-1376.12043476612	-2.7673713273058	-1.97397913025315	7	-0.440990857004979	1.67833550308673	-3.86055652584406	NA	NA	-2.36721142654134
s+_p-_n-	ENSDART00000183499.1	notch3	-414.844877661943	-2.45643933952105	-0.18917918489225	7	-0.350198054642887	1	0.764472711607875	1	0.776766730361014	-1.19128572047547
s+_p-_n+	ENSDART00000183532.1	arl3l1	-1099.437042919	-2.38925867870856	2.52175908377394	5.23993230501357	0.281899365957724	7	1.00419881298472	5.55803417256004	1.18057782861679	-2.040138107296
s+_p+_n+	ENSDART00000184013.1	CABZ01115113.1	-856.384574724855	-1.4362602918175	-1.56505569543501	1.92530522739724	-3.14590434234663	2.02558161238087	-4.01229277459179	1.91834180044269	-3.96030436407532	-1.73786135909766
s+_p-_n-	ENSDART00000184162.1	CABZ01072309.1	-1323.42218282509	-2.37164092913653	-1.34039055652337	7	-0.34113569889643	2.17277314077748	-0.614769993356578	1.46837237373086	-0.075531381964119	-2.31259503314785
s+_p-_n+	ENSDART00000184181.1	vox	-1197.56750703304	-3.02133429436074	-1.13470599970583	5.82483332981518	-0.4700101918066	2.79214764904134	1.18108336320409	3.89866634991219	0.931832692139157	-2.15702881813962
s+_p-_no	ENSDART00000184298.1	slc17a9a	-1340.61080345983	-3.83160385861022	-1.75698632491385	7	-0.40242313573401	1	1.29592142010146	NA	NA	-2.32253118204736
s+_p+_n+	ENSDART00000184451.1	CU457778.3	-1834.90468515314	-3.59215939633101	-2.16121335351073	6.9556795702671	-0.334745531402699	2.18436450488061	-4.09828584928943	1	-3.60384533175315	-2.94953925269568
s+_p+_n+	ENSDART00000184499.1	CABZ01113192.1	-603.948993124841	-0.90767750457534	-0.76558390595533	7	-0.407204551963633	1.97321278080346	-3.98669342609836	2.00586049852144	-4.00296844065043	-1.42797730177955
s+_po_n+	ENSDART00000184660.1	n6amt1	-785.074796185154	-1.03692584643376	-0.965487464976034	5.72421125549333	-0.324326018382287	NA	NA	1	-3.36273706814976	-1.63440921833863
s+_po_no	ENSDART00000184843.1	sptlc3	-1309.30893046502	-1.82388725356769	-0.18029656515852	3.2952471981698	0.535485959372262	NA	NA	NA	NA	-2.26538263289564
s+_po_no	ENSDART00000185037.1	efnb3a	-1374.0393252715	-2.56527850155192	-1.03936975021567	3.56842790653797	0.140841651181061	NA	NA	NA	NA	-2.34595294551817
s-_p-_n+	ENSDART00000185070.1	pkd1l2a	-1536.65307776831	-3.45777424354702	-1.43637660347376	7	-0.131909642208096	1	-0.07101259766706	7	0.852931382519603	-2.58030127194545
s+_p+_no	ENSDART00000185089.1	cers2b	-334.24609898924	-2.8570352457653	-0.168299326483878	5.6827058679133	-0.223111030275692	1.53623244170612	-3.81340508465207	NA	NA	-1.07914096976889
s+_p-_no	ENSDART00000185321.1	eef1b2	-730.394815864341	-3.54565469220837	-1.41955952458755	5.56060969158805	-4.11559338546094	1	0.868926733886947	NA	NA	-1.56934285175499
s+_po_n+	ENSDART00000185420.1	wu:fc75a09	-761.026548529094	-3.39331514787527	-1.13946195779136	7	-0.409693291488634	NA	NA	2.23421749454741	-4.12689433184988	-1.608399438052
s+_p-_n+	ENSDART00000185682.1	RF00271	-1713.18521416307	-3.5435576110345	-1.82874527798124	5.92604085324809	-0.234485721118358	1	1.51559575077645	1	-3.35285638901698	-2.79566537451986
s+_p-_n+	ENSDART00000185927.1	pigbos1	-1507.96950911717	-2.72180549814743	-0.758422570100418	3.37371024011585	0.201198651837456	5.30222190831759	1.26230216959737	1.76110286958909	-3.89215108146072	-2.54102688484818
s+_po_no	ENSDART00000185966.1	dhrs13a.2	44.970863741653	-0.385959512634958	-0.098751854535351	7	-0.315675843110799	NA	NA	NA	NA	-0.596661675443819
s+_p-_no	ENSDART00000186128.1	ZNF276	-646.037203017218	-1.13770288086592	1.04043429722726	2.66250792674825	0.623559544158263	4.92652823452517	1.30967646527276	NA	NA	-1.4607728213489
so_p+_no	ENSDART00000186337.1	ms4a17a.17	-1606.70229066315	-4.62520225970077	-2.77656358076839	NA	NA	2.33281597240661	-4.18556382260716	NA	NA	-2.63820889200147
s+_p-_no	ENSDART00000186380.1	im:7150988	-1195.47880579838	-3.0324616597852	-1.10573629942737	5.82426846588229	-0.216583868460582	1	0.758409328999123	NA	NA	-2.14077123182565
s+_p-_n+	ENSDART00000186511.1	vcana	-1823.01035538077	-3.65079778842785	-0.976553012528989	6.21090319940248	-0.314508863381458	5.34411562248913	1.09614171508294	1	1.78796646918379	-2.93150999822419
s+_po_n+	ENSDART00000186702.1	DSG2	-1547.06932959341	-4.08884041061088	-1.68450738341183	5.3429198190816	-0.196404891985615	NA	NA	2.41233575523235	-0.607085693801156	-2.57545214128149
so_po_n+	ENSDART00000186708.1	si:dkey-77f5.11	-1302.32870638242	-2.32393208453608	-1.42097854159999	NA	NA	NA	NA	5.66787685934774	1.03658893194213	-2.25904591732434
s+_po_n+	ENSDART00000187135.1	ctps1a	-457.39992210066	-1.47459004002048	-0.601156311704194	7	-0.348217582088872	NA	NA	2.12970487128649	-4.06793584950182	-1.23217678065211
s+_p+_n+	ENSDART00000187250.1	si:ch73-138e16.6	-806.55234185956	-1.33195918010707	-0.935898549185061	7	-0.322130326109203	2.27029994175632	-4.14796722484363	2.01321425929126	-4.00668084129623	-1.6783945950907
so_po_n+	ENSDART00000187600.1	tmem254	-738.328042816255	-0.950606789018963	-0.493452604779164	NA	NA	NA	NA	3.07588656178159	1.24854338256073	-1.56038355632715
s-_p+_n+	ENSDART00000188281.1	CU182823.1	-546.513884444095	-1.65127275700456	1.46281811523441	7	-0.807322190015982	1	-1.28426645500437	6.9052102014702	0.768379013644224	-1.3569989795152
s+_p-_n+	ENSDART00000188331.1	ipcef1	-1211.79617109545	-2.63904209327122	-0.956204934009094	7	-0.242042692698644	1	1.30274865260208	1	-3.33807877455694	-2.17679009915345
s+_p+_no	ENSDART00000188868.1	spaca4l	285.920929162828	-2.00856849359019	0.54017442033038	5.97078766073302	-0.2856580410109	1.99125252359649	-3.99510916272906	NA	NA	-0.313825631214405
s+_p-_n-	ENSDART00000189209.1	trib1	-902.812265477897	-2.41771497723144	-0.214786456965606	7	-0.246994493603966	2.55977179143395	-0.046501567019077	1.2978837131557	0.009925259996498	-1.79318691750598
s-_p+_n+	ENSDART00000189919.1	znf1098	-1235.13573783525	-3.55330895583594	-0.379533595417112	7	-0.57663804725869	4.85091481521829	0.605815011171261	3.55709493831486	0.761783908167729	-2.20585213424254
s-_p+_n+	ENSDART00000189984.1	znf1141	-1357.15695391623	-2.61050861562109	-0.846129229568427	3.61043655560937	-0.238582446178649	2.18371525479441	1.19431443928509	2.11192719859914	-0.416047425851647	-2.35130450609716
so_po_n+	ENSDART00000190534.1	ndr2	-1478.15672448821	-4.62376196116518	-2.5612183377059	NA	NA	NA	NA	2.44484263608922	-4.25588537435109	-2.47944249460778
s+_po_no	ENSDART00000190639.1	AL954741.2	-1032.71004994882	-1.56570141171019	-1.19702419975224	7	-0.334453555875688	NA	NA	NA	NA	-1.9271883758912
so_po_n+	ENSDART00000190901.1	CU207245.1	-1466.47539329621	-2.3554883906089	-1.69908036327877	NA	NA	NA	NA	7	1.02094618153935	-2.46340647121715
s+_p-_n+	ENSDART00000190921.1	wnk4b	-409.276527257692	-1.91122798156738	0.117054640221223	6.38081162927916	-0.2539513715655	1	1.2495816586638	6.9120958205409	0.636552647878765	-1.18655799538801
s+_p-_n+	ENSDART00000190993.1	si:zfos-943e10.1	-685.329458978888	-1.3180487740834	-0.523413090149239	3.31646153313805	-0.138980014175722	1	1.26878090320723	1	-3.21056677190428	-1.52282156415456
s+_p-_n+	ENSDART00000191727.1	ercc6	-1435.9803720446	-3.03213990290282	-1.62232841867428	7	-0.337159142350163	1	0.931090271000286	2.24571392074026	-4.13350727139694	-2.45466720111342
s+_po_no	ENSDART00000192053.1	si:dkey-7i4.10	-1188.93335649421	-2.24524782633982	-1.49471080450774	3.94665039836628	-0.268362158930673	NA	NA	NA	NA	-2.11758123963634
s+_p-_n+	ENSDART00000192172.1	rassf7b	-1135.83203708774	-2.85237574925674	-1.77163565577084	7	-0.504680082969547	6.77369601113479	1.18148935820673	2.06945604052845	-4.03559137530038	-2.08702576397348
s+_p-_n+	ENSDART00000192270.1	notum1b	-1266.6125290476	-3.17122983172686	-0.172765538683552	2.54560819104596	0.316093506218442	1	0.787458589313478	4.89030651070967	0.650109505632523	-2.2407697709214
s+_p-_n+	ENSDART00000192310.1	FP102169.1	-657.146409833687	-2.05195525476694	0.007067823397963	2.43248843098322	0.133104757150145	2.94871828173223	1.3344092503235	1	-3.43093940627067	-1.48833709424183
s+_po_no	ENSDART00000192353.1	sb:cb649	-1366.04487159784	-2.55394798201874	-1.20457808940473	3.05058092840854	0.097039737077104	NA	NA	NA	NA	-2.33593914461244
s+_p-_no	ENSDART00000192380.1	ssuh2rs1	-1270.99656644779	-2.73702580218972	-1.48876233882348	7	-0.361123682463814	1	0.173352883879979	NA	NA	-2.23525699589854
s+_po_n+	ENSDART00000192398.1	cst14b.1	-1111.99408588521	-1.88649054747179	-1.15052698643843	4.89853331398987	-0.266125846007942	NA	NA	1	-3.59612334275833	-2.03780085357374
s+_p-_no	ENSDART00000192433.1	mapkapk3	-533.32571899727	-2.93857524170407	0.035311165280696	3.49241070393449	0.007738691557166	1	1.26912382935383	NA	NA	-1.3216642492825
s+_po_n-	ENSDART00000193315.1	CR847953.1	-641.073538680742	-3.00622275406177	-0.955703400069366	7	-0.398537770067039	NA	NA	1	1.24130932303735	-1.4579606037403
s+_p+_n-	ENSDART00000193341.1	hyal2b	-699.470876209001	-1.97898933539504	-0.538279723531855	7	-0.358018221658263	1	-3.69546570979288	1	0.810535139864685	-1.54411068683114
s+_po_n+	ENSDART00000193906.1	znf991	-1185.36745145052	-1.98294430078349	-1.33078685226195	5.33864754754966	-0.274088017685888	NA	NA	1	-3.68830152637954	-2.12895634065954
